# Supplementary material for: Prediction of synergistic transcription factors by function conservation
Source: Genome Biol. 2007 Dec 5;8(12):R257. doi: 10.1186/gb-2007-8-12-r257 (PMC2246259; doi:10.1186/gb-2007-8-12-r257)
Supplement: Additional data file 3 — Promoter sequences within 1 kb upstream of the annotated TSS for the 10,046 human genes. [file gb-2007-8-12-r257-S3.txt]

>|NM_000014|Human|
TTGGCtactgtattttatacagtagttttatattgtattttatactgtattttatacagtaggtgttatattgtattttatacAGtagttgtttttctgtctgtttttgccccaacaagaatgtaaaatctttaagtgcctgttttcatacttatttgaccaccctatctctagaatcttgcatgatgtctagccctagtaggatcaaaaaatacttacaaagcaactgaatAGCTACatgaatagatggatgaataaatgcatgggtggatggatggatTAATGAAATCATTTATATGACTTAAAGTTTGCAGAGGAGTATCATATTTGGAAGGCAGTAAGGAAGTCTGTGTAGTCGATGGTAAAGGCAATTGGGAAGTTTGTTAGGCACAATAGGTCAAAATTTGTTTTTGAAGTCCTGTTACTTCACGTTTCTTTGTTTCACTTTCTTAAAACAGGAAACTCTTTTCTATGATCATTCTTCCAGGGCCTGGCTCTTCATCTGCAACCCAGTAATATCCCTAATGTCAAAAAGCTACTGGTTTAATTCGTGCCATTTTCAAAGAGGACTACTGAATTCTGATGTGGCTTCAAACATTTAGGTTAGGCATATCTAATGGAGAACTTGCAGCCACACTGACTTGTAGTGAAATATCTATTTTGAGCCTGCCCAGTGTTGCTTAAATTGTAGTTTTCCTTGCCAGCTATTCATACAAGAGATGTGAGAAGCACCATAAAAGGCGTTGTGAGGAGTTGTGGGGGAGTGAGGGAGAGAAGAGGTTGAAAAGCTTATTAGCTGCTGTACGGTAAAAGTGAGCTCTTACGGGAATGGGAATGTAGTTTTAGCCCTCCAGGGATTCTATTTAGCCCGCCAGGAATTAACCTTGACTATAAATAGGCCATCAATGACCTTTCCAGAGAATGTTCAGAGACCTCAACTTTGTTTAGAGATCTTGTGTGGGTGGAACTTCCTGTTTGCACACAGAGCAGCATAAAGCCCA
>|NM_000016|Human|
GAATATAGCGCTTAATTAACATTCTGCCTTGTACCTAGGACTAACACACTATAAATTCCCAGAAGACAAAGTAGGGGAATACAATAACAGGATATAGAATTTTAACAGCTAAATTAGATGAATTTATGGGTGACCTTTATTGGGCAAAAGAAAATGTTAAGTTAGTATAAGATTTAGTATAAGCTACCATCTCAAAACTCAGGGTCTCACTGGAAGAGAAAGTGACTCCAGGTAGAATTCCTCAGGGAGACATTCACTTCCATCATTCGCTGAACCAGGAGCTTTGGACAGCCTCGGATTGCACCCGCATATCCAAGGACACCACATCAGCGGACAAGTCATAAACAGCCTTGGGAATACGCGGAAAGGTCAAATTTACCTAAACAATTAAATTCTCTTTTAAATTTTAAGGAAACACAAGTATGCTTTCGCTTTAGGTAGGGCATTTGAGAGCAAAATGTACTAATACTTTGAATCCGCCAAGCAGACACGATCTGGGTTTGACCGTTCTCTCCGGGTAAAGGTGAAGGCTGACCACGGGGGCCGCTCTCCCTCCAGGCCCCAGCCACGCCCTCTAACCCAGGTTCCCGTCCTGCACCGCGCCGCAAGTCCCCCCACCGTTCAGCGCAACCGGGCCCTCCCAGCCCCGCCGCCGTCCCCCTCCCCCGCCCTGGCTCTCTTTCCGCGCTGCGGTCAGCCTCGGCGTCCCACAGAGAGGGCCAGAGGTGGAAACGCAGAAAACCAAACCAGGACTATCAGAGATTGCCCGGAGAGGGGATGCGACCCCTCCCCAGGTCGCAGCGACGGCGCACGCAAGGGTCACGGAGCATGCGTTGGCTACCCGGCGCCGGGGACCGCTGccaccccgcctagcgcagcgccccgtccttccgcagcccaaccgcctcttcccgccccgccccatcccgcccACGGGCTCCAGTGGGCGGGACCAGAGGAGTCCCGCGTTCGGGGAGTATGTCAAGGCCGTGACCCGTGTA
>|NM_000017|Human|
TCAATGCTGGGAACAGATGCCTGCCTGGCTGAGTGCTGGGAAAGAAAGGCAGTTGGAGGGATGTGTGGGTGCCTGGGAGGGCGTGGGTGGTGCCCAGGAGGCTATGGGAATCAGAATCACACTTGCACAAGAGAAGACCCTTATGGGACAAGTAAAATCAGCATAGTTTCTTGGGCGGGGCAAAGGTGTCCTGATGAGGATGCTAGGGGTCAAATATGTGTCTGGGTTCTGCCCCAATCGGGAATGAGACACAGTACTGAAGTGGAACGGGGGTAGCATCTCCACCCACCTTCACAGCCTCTGGGGAAAAGAAAGCTTTCCTTGCAGCCCAACTCCAGGGGCCTAAATATTGAGCACCAACACAAGACAGGTCCTTGAGCTTCTCGGAGCGAGTCGGGGAAGCAGATAATTTCAGATGCAAAGTGCCTTGAATAAACAGAACGAAAGATAGAGAGCCAGAGGGGGAGAAACGGCTTGGTGTGGTCAGGGCAGGCATCCATgagacctaaacgaagagggggcattccagacaaaaggaacagtgatcacagaggccccgagtcaggaaccagctaagggtcttagagaagagctgcctcgtaaagctaagcaacaataaccagggaacggtgggcatgggccctgatagacaaggcaggtcttggctttttaagccatagaattggattttaggagggatgggcccgccgacaaagccaacaaagttttaacccgaagatcgctatcttatttatgctttaaaaagacctctctggcctttctgcgaagctctatccttagctttctcttgttagcattttgattaacgaATGTGGGCACGAACAGCCAGCTGACCGACCGCGCGCGCAGTCGAGCGTCGGTTCCTCGCCTTGGGAGGGACCACTGGAGGCCCCGCCCCCTGGCCGCGAGCGCACCTCGGCCCCGCTCCCGAGGCCCTACGGGCGTGGCCTCTGTCCCGGGTCCCGCCCCCCAGCACTCCG
>|NM_000018|Human|
GAGCCGACCAGCTGTCCCATTCCCCCAGGTCCCAAGGCACCAGCACCGCCACCATCTTGCTCCACACACCCTGGCCCCCTCTTCCCATAGGCAGGCAGAACCTAGCCACGCTCTCCTGAGAAGCCAGCAAAGAGGGCCTCCTCACAGAGGGCTCCAGCAGCTCAAAAAGAAGCTGAGCCCAGCTCTCTCTCCTCCTGGGCCTCCTCTCACCCCAATGAGAATTGCAGAAAAAGGGGTAGAAATTGTTTGGGACTTCCTGCCCTAGGGCTAGAGAAGTTGGGGTTTTACGGGTAAGAGGCAGGAGAATTCCTGCAGTTCCTCTCAGGCCCGGGAGGAATCCATCTGCCTGGGCACATGGTCTCTGGAAGGAACAGAGGGCAAAGACAGAAGGGAATGTTCAGGAAGGTCTCAGAGGCTTTACTAAGGGAGGGGCAGTGAATCTGGGGGGGTCTTCCTACTGTGAAACTGTAGCTGTTCCAAGAGTTAGTGAATGGCCTACATCTCAGAAGAATACACTTAGGGTACTCACACCCTAGCTTGGGTGCCCCCCACCACTGTACCCTCCCTTTTGTGTTGGCCGAGATAGATTTCATCAGGAACCCTAGAGTCTGTCTTTCCATGTCTCTGCCTCTGCCATCTACCTTACACTTCTCTTTCCCTACTTTTCCCTTCTAACCCCACCGGAGAAGCCCTCCCTTCAGTCCACCTCCATCCCTCTGGCTGCAGTGACTTAAGCCCCTTCCTCTTCTGTCCCATCCTATCCCATCACCCCGTCGGAGGACTAGACTCTAGGTCGGACGGGCGGGATTAAGGAGTTTGGGGGAGACGAGGGACGCTTGGAGATCCCTCTAAGTCAGCGGAACGCAGGGCCGGGCTCCAGGGAACTACAGCTCCCAGCATGCCCCGGGGCCCGCAACCGTCCGCCGCCCGGTGCACTGTGGACGATGAGTCAGGGTTAGGGGCGCCAGGACGTGGGCGTGCAGGACGCCAGAGCTGGGTCA
>|NM_000019|Human|
ttattgtccagacacactcttcaggccagaacttctcctccttggcagtatagttaggctgagaattttccaaatcatcaagtcctggttcctttttgcttaacaattctgaggcaggagaatagggaattcaggccatcaagggttaaggcagaaacaaaagaacagcaggtgcagccaggtctaggcaaaactgggcagcacacaggccacatccttgctcctgtgataatgagacagaagtttccacatcagcctctgattgtgtgccaagcctccacgtcagcctctggtcacaggccaatccttcatgggctgtggccaattggagtcctctaaagggcactgaggggagttgcttggttcctttagcttaataaaaaccccagttgaagaggctcttgaaccacttgctcaagcctgctcccaccctgtgaattgtacttcggcttcttcaataaatctgtgccttcattagcccgttcttttgttgctttgttagtgcgttttgttcaattttttgttcaatacaccaagaacttggacaactcacagttaagacattccatccagtaacaattcctacctcaatttacctccttccacttgcattttaatgtaagcagGCTGTTTtccaactcctggcttcaagtcatcctcctgccttggcctcccaaagtgctgggattacaggtatgagccaccatgcctggccccggctaatttttaaatttttttcatagagatgggggtctcactgtgttgcccaagctggtatcaaacccttggcctcaagtcatcctcctgccttggcctcctaaagtgctgggattacaggcctgagccaccacacctggccCCTAAGAGatatattagagtcttaactcgaagtacctatgaatgtgactatttggaaatagagaacttgcaggtgtaatcaaattaagatgaggtcataattggatttggatgggccctaaatccaatgaccagtgtcctta
>|NM_000020|Human|
CCTCCCCTGCCGGTATGAAGCCATTCTGCTTCCCTCCCCAGCTGCCTTGTGTCAGCAGAGTTCCAGGGAGGCTCCATTCCCCACCTCTATCTAAAGCTCCATTTGCTGGGGTGGGGGCCCTGCCTGGAAGGGGAAGGTCCAAGGCTGCTCCCAGCGTGTCCCTCCATCCTGACTGTCCCTGGCGGGGCGGGGGTGTCTTTGTCACCCAGCTGCACAACGGCCAGGAAGGGCTCAAACCATCCTCAGGGCTAACCCAAGGCCGTCCTCTGGGCCTGTATACCCCTGTGCTGAGTGCGGATCGGGAGAGGCTGCTGAAGACAGGAGGGGACAAATGGGGGACGAAGGGGCCCGAGGGAGGGGACTGAAGGATTTGGGCCAAGTCGGGAGTTCCCGAGGGCGGAGTCAAAACGCATCTGGATTTTGCTAGCCCCAAACTCTGCCCTCATTGCTGCAAGCCTCCTAGACCGAGGACCCCCGGGCTGAGGGTGGGGTAAGGATAGGTAGTGTCCCTCCCCGTCCCACCCCCGCCTGTCCCTTCCTCGGTGGCCCCTTCCCGGCGCCCCGATTCCAGGCGGCCCCTCCGCTGCTGCCAGCCGATCCCCCTCTACCCCCACCCACTACTCCGGCCGCCAGACGTTGCCTACAGTCTCGGCTCTGTCTCCCACGGCTGTGGGTCCGGAccccacgggacccctatgggacccccacaggacccccacggCCTGAGTCCAAGGCCCGCCCCCTCGGGGAGGCGGATGTGGGAGGCCCGGCCCGGGTGCGGGCCAGCGACCCGGGAGCTGCGGGCGGCTGGGAGGGGAGGCCGCCCTGAGGGGCTGGGAGCGGCGCGGGGGTGGGTCCCGGTCCTGCAGCCCCAGCGAGGGGCGAGCGGCGGCCAGTCGGCGAGCTGGGCAATAAGGAAACGGTTTATTAGGAGGGAGTGGTGGAGCTGGGCCAGGCAGGAAGACGCTGGAATAAGAAACATTTTTGCTCCAGCCCCCATC
>|NM_000022|Human|
ccgacctccagcgggggcccgcacagacagggcacggcttaggaggaatcccgggctgcgggcattctgaggcccagtggccaggcttttagcatttgaagcaaggtccacgaggatgttttgaaggagcccctgggagctgtggcttggatgttctgaagttcttgtatgctggagacgtggttgtgggctgtcttacagcggaggcgagcagctgtaactcagaaatgcgttgctgcctggctacctcctctgtattattgtacactttgaaggggaggttgattaattcgtgttgtggggtttgagggccggattccaatttttaaagcttttttctaatgtcaggagctgggtgataaaatgcatattaagaataaggcggccttctggcccctctgggtctagggcggtaaagtgtgtaagggttgctgccgagcgggccatgaactgagctgggttttcgtctttaccttgggtagtttctctaagtttgtcataattaacagctttgtaagctgcctttttaagcccttcaactaggcaggaaaccatgtaatctcgcctagccatacctggggaatctgcctgatagttccattgggggtcctctcggggaactgctctactgccttcctggaggtcaggttcatgaagccggcggttatcagcgtgagattgggctagagaaaaaactctttcccgttcatctggggagagggtagaagtcaggatgacatttcagtcactccaggttaaactgtaggacagagttagatatcgggattcctgtatatatttagtggggtctgatgagaaagagcctaaatgctggctgatttgggaaaggtctgatagagaaaaaggcacatgtaccctgactatgccttcagctccagccacctctctaagaggaaattgttgggcaggtgggggagagctagccgcagaacgaaactgaaaaccagactgggtgtggggagggcgggtaatagaagggt
>|NM_000023|Human|
gtggagtcctcacaatgatgccaagaggcaagcactattcttgccagtttatagttgtggaaatgggctagagggcaaatggtgcactcaaggcctcatccccagcaagtggccaaggtggcccacctccaggcctccaagtctatgcgccgaaTGAACCCTGACTCCATGGGCCAGAGAGGGTGCCTCCTCCGCTCACCTGTCTCTAGCTGGCTGGTCCTGTCCAGGGCTTGCTAGACCTCCACGCTGAAGTGCTTGGACTGGGGATAAAGGCTGGGTGGATGGCACCTACGTTTGCTGTTAAGGAAGCTGCCGCCAGCCAGCTAcacctactagttaccaggccctgtgccaggcccaaggatacaaacgtgacaagatcctagtcttcgaggagcttggagcagtctgtgtgattgtgttgtgcccaggaaagcacgcaggggctaaggggacacccagcttggcctagcagaagaagggaggtcagaaaggcttcagagaggagaggacatctgtgcagagtctggaaaggtgactggaaggttgctgcttgaatgaaggtgggaagggaactgcaggcagaggcaatagcctggacgacggcttggagacttgagagagtctgccaagctaggcaggagcggagtgaggctgagcaggggcctggggttggaagggtaggggcagaggatgggattctagaccagctgaccaggttcaggacaggccagaaagccaccaactggggatgagctgggaactcaggggccatgagaaccattagagttttaagggaggatggaggtggcctggttggtggtttaaaaaacactgtggccactggaggggacggttggagggacaatgagtgcgaggagggtgtctatcccagatttggtgcatgctccaggcggggaggggaggctgacgctgggacccagctgCCCCGAGCCAcctccctccttccctcctctcctccctgccccctgtctctgtca
>|NM_000024|Human|
AGAGTTAAAAACAAAACAACAAAAAAATTAAAACAAAAGCACACAACTTTCTCTCTCTGTCCCAAAATACATACTTGCATACCCCCGCTCCAGATAAAATCCAAAGGGTAAAACTGTCTTCATGCCTGCAAATTCCTAAGGAGGGCACCTAAAGTACTTGACAGCGAGTGTGCTGAGGAAATCAGCAGCTGTTGAAGTCACCTCCTGTGCTCTTGCCAAATGTTTGAAAGGGAATACACTGGGTTACCGGGTGTATGTTGGGAGGGGAGCATTATCAGTGCTCGGGTGAGGCAAGTTCGGAGTACCCAGATGGAGACATCCGTGTCTGTGTCGCTCTGGATGCCTCCAAGCCAGCGTGTGTTTACTTTCTGTGTGTGTCACCATGTCTTTGTGCTTCTGGGTGCTTCTGTGTTTGTTTCTGGCCGCGTTTCTGTGTTGGACAGGGGTGACTTTGTGCCGGATGGCTTCTGTGTGAGAGCGCGCGCGAGTGTGCATGTCGGTGAGCTGGGAGGGTGTGTCTCAGTGTCTATGGCTGTGGTTCGGTATAAGTCTGAGCATGTCTGCCAGGGTGTATTTGTGCCTGTATGTGCGTGCCTCGGTGGGCACTCTCGTTTCCTTCCGAATGTGGGGCAGTGCCGGTGTGCTGCCCTCTGCCTTGAGACCTCAAGCCGCGCAGGCGCCCAGGGCAGGCAGGTAGCGGCCACAGAAGAGCCAAAAGCTCCCGGGTTGGCTGGTAAGGACACCACCTCCAGCTTTAGCCCTCTGGGGCCAGCCAGGGTAGCCGGGAAGCAGTGGTGGCCCGCCCTCCAGGGAGCAGTTGGGCCCCGCCCGGGCCAGCCCCaggagaaggagggcgaggggaggggagggaaaggggaggagTGCCTCGCCCCTTCGCGGCTGCCGGCGTGCCATTGGCCGAAAGTTCCCGTACGTCACGGCGAGGGCAGTTCCCCTAAAGTCCTGTGCACATAACGGGCAGAACGCACTGCGAAGCGGCT
>|NM_000025|Human|
ggcgggcggatcacgaggtcaggagatcgagaccatcctggccaacatggtgaaaccccgtctctactaaaaatataaaaattagttgggcatgctggcgggtgcctgcagtcccagctacttgggaggctgaggcaggagaagcgcttgaacccgggaggtggagattgcagtgagcagacatcacatcattgcactccagcctccagcctgggtgacagagcgagacgccgtctcaaaaaaaaaaaaaaaaagaaaagaaaaaGAAAAAGACTCCTGAGCCTCCTAgtggttcacgcctgcaattccaactactcaggaggctgggacaggagggtggcttgagcccgggagttcaaagccagcctgggaaaaatagagagaGAGAGAGACTTGAAATATGGTAAATTTCCTCAGTACCTGAAAATATTAAAAAAAACAAAAAGCTAGAAGGAAAGAGAAGGTAACTGAAACAGAAGGGAAAGGGGACAGATCTCACCAAGCTGAGGTCTTGGGAGAGGAGATACTGGCTGAGCCCTATTACTTAATTTAAAATACCTTAGGGGAGGCCACCCAAGTGGATGCGGGGCTCCTGTGAATCCTTTGCTTGACTCCAGCGGGTTACCTTTGCCTCTGATACATAAAGGGTGGGGATGGGAGCGCTCTCCTCTCTCCTTCCCCTGCCTTGCTGTGGGAACTTCTGGGAAAGGAGGTGCAGGGCTCCAGGAAGCCAGTGCCCAGGGAGTGCTATGCTGAGTCCAGGAGCCTGGCCACGGCAGGGGTGGACAGATGGTGGCAGAGGAACCACGGTGTCCCTTCCTCCAGATTTAGCTAAAGGAAACGTGGAGCATCCCATTGGCCATCCTCCCCACTCTCCAATTCGGCTCCAGAGGCCCCTCCAGACTATAGGCAGCTGCCCCTTTAAGCGTCGCTACTCCTCCCCCAAGAGCGGTGGCACCGAGGGAGTTGGGGTGGGGGGAGGCTGAGCGCTCTGGCTGGGA
>|NM_000026|Human|
tcaccccactggcactccagactgaacaacatagcaagaccctgtcaaaaaaaaaaaaaaGGGGGGGGGCCACTTGAGTGTTTCTATTTCTATTTATTTATTTAAttcttttattttttggagacggagtctcgctctgtcgcccaggctggagtgcagtggcgcgatcttggctcactgcaacctccgccttccgggttcaagaaattctcctgtctcagcctcacaagtagctgagactacaggtacaggccgccatgcccgactaattttttgtattttagtagagacagggtttcacgtgttgcccaggctggtctcaaactcctaagctcaggaaatctgcctgcctcgacctcccgaagtgctgggattacaggcgtaggccaccgcagccggctCACTGGGGGCGCAGTAAATGCCGATTTCCCTTGGGTATCTTCATTTCTCCTTAGAGCCGAGCTCGGTGCGCCGCGGGCAGGAGTGGGTGGGGCGACAGTAATAAGAGTAACAGCAAGCGTACACACGGCCTTCCAAGTGTGCCAGACACCGCTCTAACACTGAATCCGCACAACCCGAAAGGCAGGCCtttttttttttttttttttttGCtttttgttttttagagacgggagggtctccctgtgttgcccaggctggtctcgatctgtcggcctcaagcgatcctccggtctggggcccccacagtgctgggattacaagcgtgagccaccgcgcccggccAAGGAAGTCTTAATGTACCTCTTTTCAGACAGGAAAACTAAAGTGTAGCGCGGCTAAGTAACGTAGGAAGCATCAATCATGTTTCTGGTCAAAGAAGCGAACCAAGTCAATTCTCAGGCAGAAGCAGCGGAGATTCTCCGCAGCCGGCAGCGCCCAGGGCGCCCGGAACCCAGAGAGCGAGACCGCGTGAAGGAAGTCCCGCCCCGCCCCGTCCTGCCCTGGCCTCCAGGTTTCCGCTTCCGCTCTTCCCTGGTCCA
>|NM_000029|Human|
ttttgtttgaaaacaCACTGTTCACTGTTCCAACTAAGGAAGCTGTTCTGGTGCATTGAAAAGTGACTGCAAGGAGATCGTCTGGGTGGGAGACTCTCTTTTTAGAATGTAGAGGGTAGACTGGGAAGGACAAGAGAGAATGCTAAACCCATACAGACAAGCTGGGTTCAGGTAAGTGTGTATAATGGAGGAGCTGAGTGTGTTAAGATGTTGAAAGGCAGGAGGAGTACAGCTTTCCAAGAAGCCTGGTCCTGATGTGGCCTACAGAGAGTCTTCTGCGTGACCACATTCTTCTCAGAACTCTGAGCTCTGTCAGGGAGTAAGATGAATTCTCAGGCTTGCTGGGCCCACCTCTGCTACCTTCTCTCCATCCATCCAATTAGACCAGGACTGAGCCACACTGACCTGGCCTTCTAGTTCCCAGAGTGAGAGAAGGAATCACATAATTTCAAGGTGCAAGGCAgcccagagaggtaaagtgatatggttaagtccacacagctagctggaggtaagttctagactagaatacaggactcaaactctaagttcaatgctgcttctattacatgagcctgcAGTTGCTCCATATGGTTCAGCTGTTCCCTTTCCTTGGAGAGTCCTACTGATAATGAACCAATAAACCTCCTTGGGAATATCACTGAGCTACGTTCTTCCATCAGAGGCACTGTTCAGGCACCAAGGAGAGTCTAACCCTCTGCTTCTCCTTCTCCCACTTCAGAAAGGCACTGTGGGGCTGGGAAAATGCCCCAGGCTGGCATCAGTAGCAAGCACAGCCTACTCTTGATTCACAGCTGTGGTGACGAGGCAGCCTTCGCACTGGTACTTGGCAGGCGGTCTTGGCTCTCAGTAGAATGGTGCTTTGTTTCTACTAATGATCCAGTACACTGAATTGGGCTGGCACCAATGACCCTGGTACCTCTGCCAACCAGGTCACATGCTCTGGGCTTTCTGAAGCCCTGGCCCCTCAGCGCACTGCG
>|NM_000030|Human|
aggagggaggacatccttgccaagctcaagggtgcacccctgaccacaagggcccaaggtggtcggggcacagcttgcttttatacattttagggagatatgaggcatcaatcaatacatgggagatttacattggttccatctggaagggcgggacaacttgaattggggggcttccaggtcataggtagatttaaacatattttgattggcaactgactgaagaattattatcagcagaaaggagtgtctgggttatgaaataggggttgcagggagcagatgatgccttcaggtagcgggatttagagagaaaatagatggtaaatgcttcctatcagacttaaggtctatgtcgatgttaatgctgggggttatgatgtggcatggcctgaacgtcttccgggttaaagtttagagcaccctggcggacagggaaccccattcagatggttgctggggggccttcgaattttatttttggtttacaAGCCTTCCCATCAGCTGCGCCAgggtcagcaaaccacagtccatgggcccaatctggcctgccacctgctttttgtaaataaagttttataggaacacgcccacacctctggcagctgctttgcaagcacgcagcagggttgagttgttgcaacatagaccacagggcctgccaagcctcaattatctgtgctccgaccctttaagaaacacttctctcacccctgAGCTAAGCAGAATAAGAGGGGCTGGACGTGCAGGACTCAGAGTGGGAGCGAGGAGGGCTGGGGTGAGGACAGCTTTGTCACACTCTGTTTTTCTGTCACTCAGCCCTGGGGGCTCCCTCTGCCTGAGGGCTTCGTCCCCTGCTGCCTGGCCGTGACCCGCAGCACAAGCACAGATAAGCCTCAGGGAACAAAAGGCAGGGCTGCCACGGAAGCCCATCCACCAATCCTCACCTCTCACCTCTGTGTCCGCCCTGCTGGGAAATATTCCAGGCTTTGGCCAAGGCC
>|NM_000031|Human|
ctaattttttgtatttttagtagagacagggtttcaccatgttggtcaggctggtcttgaactcctgacctcaagagatccgcccgccttggcctcccaaagtgctgggattacaggcgtgagccaccgaaccgggctGAGAAATAAAATCTGAGAATAAGTGTAATGTAACCCACTAGTGTCCTCTACATTTGAAAGTCAACTTTTCAATAATCCCTGAAGAACCACCTGAAAGGCATTGCTTCGCTAGGGCGATGATGCCCGATCGCCATTTTACTCATCCAATCCTACTGGTTTACCCAGGCCCCATAAGCCTCACCAGATCCCTCTTGCCTCTGCACATCTCCAATCTCCATAAAGACCTTTGATCGGATCTATCATTGTACCTATCATAGGTCTGATGCCCCTATCAAGACTTGGAGTTTTCCTAAACGCCCATGTCTTTCACATCACATCTCTCAACTCATAGCATTGCCGTACCCTGAGAAATAAATGAAGCTGGTACAAATTTTCTCTGAAAACTTGGAAGCCTGGCGCTGAACTCAACAACTTTAGCTTAGTCCGCAAAAATGGACTTAGCTAATACTGTGTTAGGCATAATGGTGCTGTTTTAACGGCTTTGACATCCAATTATTCTTTCACCAAGCCATTAACCAGAGCCAAGTTTGCCCTAGGCTGGGCAAAGGAATGCTGTGAAGTGAAACCTGGGCTGTAACCGCCTCCGAGGCCGGCTCACACCCAGGGACCCTCCCAAGCGGTTCCTGCGCCCCCTCGTGGCCTCCCTCCTGCAGTTCGCTGCACAAGCGCAGGGCCCGGAGCGGGGACGGGCGGGCCCTCCAGGCCCTCGACACACCCAATTGGCCAGGCCTCGTTGCGTGTGGGCGGGGCCGCGGCTGGAGCGGAGGAGCCCCCCAGAAGACCGCCTTCAGGGGGCGTGGCCTGGACTGTGGAGGGGGCGGACCGTGGGGAAGCTGCTTCCGGGTGAGCCCCCCCCGCTCTTA
>|NM_000032|Human|
CATATGGTTGAATGAAAAACAAACAAAAAAAAGAAATTGCAAATCAATATGTAGACTATGGTCTTATTTATGTAAATATAATATTAATGATGACAATCTGCTCTAAAGATGAAATTGTCTGGTTATAACATGGTCCTGCTGCCTTAGGATTgataagggaaggggaaaaagagagtgacaaaaggggaagaaaatgaaaaagggaggagaaggtaatagaaaagataagacagagaaCTTCACATTTTTAATTGTATATTATGAGAGGAAGAGaagagtgtgggttctgtaactacattgcctaggttcataggcgggctctgtactttctagttgggtaattatcaacaagttacctcacctctctgagcctcagtttcttcatctgtaacatagggataatagtacctatcttttaaggtccttatgtggctaaattaattcatgtaaagcacttagtgaagggtctggtgcattgtaagcactcagtcaacagtaggtgttatttatttgggccaggcactgtggtatgcgttttccatacatgatattaccaaattgttacaacaaccGGGGATCTAGTCTGTGGAAGCTGACTGTTTGAGCTCATAAGCACAACACTGTATTCTAGGTCTGACTCCAGAGCCCTCCCAACTTGTGCCACAGTCACTTCtgggttttattgccctccttttatagttgaggagatctatagtcagagaggtggttttgctcaaggtatcccagctctatgtggatggtctgattccaaagcccaaatgagctaattttactgtccTATAGAGAGAAGAAAATAGGGAAGAGCCAGAGCTGGGGGAGGGGGTACACTAGAGGGAGGGGCTACTTTGGGTTTTATCTCTAGCAAGGAAGGGACTGAGATACCTTTGGGGCCAATGCAGGGCCAGGCCGGCAGAAGGCAGGGTGGGTGGGGCTGAGTCAGAGGAGAAGGGATAAATGCCAGGTCCTAACCCAAGTACCCA
>|NM_000033|Human|
GCAGCCCCGTGGGGCATGGCATCATAGCCCAGCCAAGAGTTGGATTTGTACCTAGTTTTTCCTCTTTGCTATCGCCTTATCCACACGTGTTGAAACTCACTCGCATGTTTGCTGAGTTCTGTGCTCACCATTTCGTTCCTACATCTCAATTTCTCTTCTATGTTCTGTTATCTTCCTCCAGATAGACATGTTTTTAGTTTTTTGTTTGTTTGTTTTTTAACTCACAACTATGCTCAGGACAAACAGTCATCAGTGCTTCTAGTTGTGGTTGGTTTTTAAAAAAGGTTCTTTCAGCAAGGGTTTTGTCATGGGAAATTCTTGATTATTTTATTGTAATTCtttgtgttgtttagttttttgtttgtttgtttgttttttgtagaggcaggttctcgctgtgttgcccaggctagtgtggaactcctgggctcaagcggtcctcccgcattagcctctcaaagtgctgggattacagacgtgagccaccacacccagGCTGTTGTCATtcttgattatttttgttgaaaatgtttctatttcacccttattcccaagctaaagttgagttgcgcaatggagtctaggtggactgttcttttctctcagccctttcacaatgtctcattgtctccctgcttcttctgtagctgctgacaaatctgtagctgctaacaaattgtcctccctgagtaccctgtgtttctttttttctgggtactttgatcactttctttctttttggcattctgcagtttcactatgacatgtttaggtgtcagtttttgttgattctgcttgagacttgttatatgtcctttgaatatttgagtttttcaatcattctggaagattctcagctattagcttttcagatattgcctgactctcattcttttttcctgttcttctagaactggcagccagtgctggacttctgactctcttcgttgtgtctttcggtttctgtttactgtttcccatctcacactgtctgtgctgaa
>|NM_000035|Human|
CTCTGGAAGCATATAATATTTTTATTTACCTTTTCTGGAATTAAATTTGGGTTTCATACTTAGGAAAAAGCCCTGCAGAATGAACCCATACCCAGACAGTACCATATTTAGGGGTGTTGATGGCTTAGTTCAATCACTTTAATTCTAGTTTTTAACCAAATTTGAAGACAAAAGTACAAAGGTTAAAAGAGAATGGGAATACAAAACAATGATTTCTGGCATTAAATACATCAGAAAGCCCAGCTAGGTTTTGGAGGACTGGAGAAGATGGGAGAGACAATGATTTTTAAAAacagaatgttttgaattttatttccaatttggacaaaattcacacatgggaaattcaaggattcagaatcaatttcttttattgaaagattatttaaatttaactataaattatagaataaattgttggaattgactactaatgatatactgaagataaataatgaaaatatagcattgattacctaatttggaaataataattCttgaatgcctactgcgtacagacactatacaactcacttaatgctcctgtgaaattgagatcccactttacagagaagaaaataacggctcagacaagtaaaAAACAAAACCAAAAACCCGTCACCAAGTTCATGTGTTTTGTAAGTGTTACAGCTACACTAACATTCTTCCTAGTATCATTTAAtggaccctagagctccatcattgactagctgtatgacttaagggaacctccttatcttccttgccttagtttcctcatctgtgaaatggagggtctggattaggaactccacggtctaaagacattccttgcagctttaacattctatgaGCATAAGGAGTATATGGGCATGATTTTAAGGACTGGTTGTTTATGAGCCAATCAGAGGTGTTGAATAAACACCTCCCTACTAGGTCAAGGTAGAAAGGGGAGGGCAAATATTGGAAAAAAAAAACATGATGAGAAGTCTATAAAAATTGTGTGCTACCAAAGATCTGTC
>|NM_000037|Human|
AACAATTCACTTGATCCTGGATACGTTTTCATCTATAATTCGGAAATATGCAAATGAAAGGCCCACATGGTCTGAAAGGGGCAAATCAAGCTCCCAGCGTGCGGCGCGGGGAACCGGCTCTTCCCCAGGGAGCCCCGGAGGCGCGCGCCCCACGCCGAGGGCGCCCGGGGAGGAACCGCACCCCGGGCTCGGGAGTAGCGCGTCCGGGCCCTCAGCGGCCACCGCCCGGGGGCTCCCCAAGCCCGGTCCTTGCCCTCTGCCGCCCGCCCTCTAGGCCGAGCCTCCGCTCCCGCGATGTcgccgcgctcgccgccgccaggcgcgctggtccgccgggtcgcccgggcgcggggcgcgccgcccgccgcAGCCTCCCCTCTTCCCCCGGCTTGGCCCTGCGGCCCGCAGCGGGGTCCGGGGTAGAGCGGCCGCTTTGTTCCCGCCGCCCGACGGCGCGGGGCTCTGCAAAGGCGGAAGCTCGGCGCTCGCCATGACCCCGTGCGGACGCCCAGTGCGCCCAGCCTcgccgcgccggccgggcccccgggccTTCCCGCGCTGAGCGCCCGAATccgccccttccgcggccgctcaccgcccgccgccgccgcagtacgagccgcctccccgcccccgcccccccgcttcgccgccgccgccgccgcAGGAGAGGGAGGGAGGCGGAGGGAGGGAGGCGGCGGGCCCTGCCCAGAGCCCGTCCCGGGCGCCGGCAAGCGAGCTCCGGCCGCGGCGGCAGCGCCATCCCGGGCCGCGGGCAGCCGCCCCTCGCCCTCCGCGTCCGGAACTGCCTTCGCCTTCCCGCGACCCCGCAGCAGCCGGCCCTCGGGGCGCCACGAACGCTGTCCCCTCTGTGGAGCAGAGACCCCCTTCCCCTTCTTAGGGGGTGTCGCCTCGGGGATCGCTGAGCGCTAGGGGTCCAGGAGGCGGGGACGGGAGCGCCGTGACCCGCCATGGCTCAAGCGGCCAAACAGCTGAAGAAA
>|NM_000038|Human|
tcttaccatgacctggaggccctacctgatttggcctctgcctaccccgaccacatctccttcccactgtccatgtcacctattctttctgtccctctttcatgtcagacttgctaccacctcaggatctgttctgttgttccctctgtctgaaagcttttgccccagatcttccagtggctcctgggcccccatggtcagtcaggcttcagattaaatgtcaactctggagaaagatcactaatcaccacctctcactgtccatcatctttctgtgtggtttgctctcttcctatcccttatcaccatcaaacattcttttgttgactgtcttttattgtctattctttcacactagaatgtaagttccgtgagtttattgtatttcctattgctgtaaatctagagcctgaaacagtatctagtatatatcggaaacccaaatgatattgttcaattaatgTTGAATGAAATGAAACTGAAGAGGTAATCCAAGGTAAAGAACTTATCAAACTGTGTGAGACAAACAAGGATTTCCCGGAAGAGGTGTTTTTAAATTAAAACTACAGGGTGGTAGTGAGAGGTGGTAGGGAAGCAGAGGTCGCAGCTACAAAATAATAACTTGCTCATCTCCGTTTCTCCGCTATCTtatgagcccttgtggggctgggacagaattttattcatctttctatcatcagcgtctagtacggggagtagcaaatagtgagcactcgatagatgtttgcggaataatgGACTAGTGTGTGCAGAAGGATCTATTAACTGGGCTGCAGCACAATTCAGAGAAGGCCAGTAAGTGCTGCAACTGAGACTCGGCTGCCTAGGCAGCAATGGCTCACGGGACAGAACAGCGAAGCAGTGCCCGGCAAGCGGAGCGCAGCACCCATTGCGCCTGCGCATAACAGGCTCTAGTCTCCGGGCTGTGGGAAGCCAGCAACACCTCTCACGCATGCGCATTGTAGTCTTCCCACCTCCCA
>|NM_000039|Human|
aacaaccctgaccattcttgccccattttgcagatagaaaaccgaggctcagagagattatataacttgcccacgatcttcctccagcaagatggaggccaagtgaaatgagaaagcaggtctcctgccacttcctttgcccagaggtcttctccccacaccaGGGCTTCCCAAGGGCTGAGATCCAGTCACACCTGTGCGTGATCAAATATAAGTGTGAACAATGCAAAGGGAGACGTCTTCAATCTAAGGGGCTTCAATTCTGTAATGTAATTCTGAGATTATGCCCTTTTTTGTTAAAGCCTTTCCTTTTTGAAGTGATGGTCACTGTAGATGGTGAGGGTTTTTTGGAGGCGGACAATATCTTTACATGACAAAATTAAAAGTTGGCAGCTCCGAATTGATCTCTGGAGTGTTTTGAAATGCAAGAGGTCTCCGAAACCTCAGTCTGGGAGCCACGGAGGGCTCTCCCCTCTCCCCAGGTTTACCAGTTTGGGAGGCTTGGAGAGAGGCCTGGAGGACCTGCTGGGGACTAAAGAAGAGCACTGGTGGGAGGACAGGGCGGGGGAAGGGGGAGGGGAGTGAAGTAGTCTCCCTGGAATGCTGGTGGTGGGGGAGGCAGTCTCCTTGGTGGAGGAGTCCCAGCGTCCCTCCCCTCCCCTCCTCTGCCAACACAATGGACAATGGCAACTGCCCACACACTCCCATGGAGGGGAAGGGGATGAGTGCAGGGAACCCCGACCCCACCCGGGAGACCTGCAAGCCTGCAGACACTCCCCTCCCGCCCCCACTGAACCCTTGACCCCTGCCCTGCAGCCCCCGCAGCTTGCTGTTTGCCCACTCTATTTGCCCAGCCCCAGGGACAGAGCTGATCCTTGAACTCTTAAGTTCCACATTGCCAGGACCAGTGAGCAGCAACAGGGCCGGGGCTGGGCTTATCAGCCTCCCAGCCCAGACCCTGGCTGCAGACATAAATAGGCCCTGCAAGAGCTGGCTGCTTA
>|NM_000041|Human|
caactggcagagccaggattcacgccctggcaatttgactccagaatcctaaccttaaccCAGAAGCACGGCTTCAAGCCCCTGGAAACCACAATACCTGTGGCAGCCAGGGGGAGGTGCTGGAATCTCATTTCACATGTGGGGAGGGGGCTCCCCTGtgctcaaggtcacaaccaaagaggaagctgtgattaaaacccaggtcccatttgcaaagcctcgacttttagcaggtgcatcatactgttccCACCCCTCCCATCCCACTTCTGTCCAGCCGCCTAGCCCCACtttcttttttttctttttttgagacagtctccctcttgctgaggctggagtgcagtggcgagatctcggctcactgtaacctccgcctcccgggttcaagcgattctcctgcctcagcctcccaagtagctaggattacaggcgcccgccaccacgcctggctaacttttgtatttttagtagagatggggtttcaccatgttggccaggctggtctcaaactcctgaccttaagtgattcgcccactgtggcctcccaaagtgctgggattacaggcgtgagctaccgcccccagccCCTCCCATCCCACTTCTgtccagccccctagccctactttctttctgggatccaggagtccagatccccagccccctctccAGATTACATTCATCCAGGCACAGGAAAGGACAGGGTCAGGAAAGGAGGACTCTGGGCGGCAGCCTCCACATTCCCCTTCCACGCTTGGCCCCCAGAATGGAGGAGGGTGTCTGTATTACTGGGCGAGGTGTCCTCCCTTCCTGGGGACTGTGGGGGGTGGTCAAAAGACCTCTATGCCCCACCTCCTTCCTCCCTCTGCCCTGCTGTGCCTGGGGCAGGGGGAGAACAGCCCACCTCGTGACTGGGGGCTGGCCCAGCCCGCCCTATCCCTGGGGGAGGGGGCGGGACAGGGGGAGCCCTATAATTGGACAAGTCTGGGATCCTTGAGTCC
>|NM_000042|Human|
atgtgattggttagagaaatatgtttggatttctctggttggccttaagttgggccaactgctatagaggttgtaggtttggctttctagacctgttgctacagatgtgtgggtcagagttctgttttcacatatggcctggctattgtccatttatatatccTTTTTTTTTTTTTTAGAGCAAATGATGTAGAAGAGAACTAGGGAATCAAAGACAACCCCCCTTCCGAACCCTCTCAAGCAACAACATCAGCACTGGCCCATTATCTTATCCTACTCAAGTTTTTTTTTCTTCTTCGAGTCCCAAGTTGTTAATTTCAAATCAATTTTCAAATTCCTGAAACAGATCTAGAAACCTGTCTAGACAGATCCAAGACATATTAAGAATGGATGAGGAGGACTTTGTATTGATCTGACGTAAGAGAAGATAGAGAATTCAAGGATAGCTCTAAGGTCCTAACTGGAGCTATAGGAGCTTGCAAGAGAGGATGTTGAGCTCAGTTTGTAGGGAATTAAAGTTGTAAGTGCCTCCTGGAAGACATTCTTTGTAATTATACATCTGAAAACTGGAACATCATTTTAGAGAGGTGGAGACTGAGAACAGAGAGTAGGTGTTTGTCCAAAGTTTATATGCCAAGGCTGTGAGTGAAACAGGAGCTTCGATCTTTTGGTGTTCCATCTACAACATACACAAAACAAAAGATGGAGAATGAGAAGTCCAGGCAACCCCGGAAACAACAAGTTTCTGTCAAAAGCAATAATGAACTGTTTTGTGCCATTAACAAAAACGTTATGAAGACAGAAACCATCTCCCAAAGATTTCATAACAGAGCCACATAAGTGGAAAGTAAATGATTAAAGAATGTGGGTCTCAGAGTTCCATTCAAATCATGATACTTTATCTTCTATTTACAAAGATAAAAGTACACCAGAAAATGGTTAATGTTTAAGCGCTTTCATATTTGGCTCTGTCTTTTTAGCAGACGAAAACCACTTTGGTA
>|NM_000043|Human|
CTCTCCTCCCACTTGCTTCCCAAACAAGGAGCAAAGACAGACTTGAGCCTGTCGTTCAGTCTAACACAACCATATAGGGACCTCAGCACAAAACTCTCTAATCTGGGTGGCCGGAGGCCTGGGTCTCTTCCACTGCATTCCACTGGTCTGCTCATGAAACGGGAGGCGGTTCAGCCGCCTGTGGGAGATAAACACGCCAAGCCTTCAGAACAACTGCAGAAATGCCCAGAGACACTGAGCTAGGGTAATGGGCAGATGCAGGCATGGTTTGCACATTCCACAGAGGATGCCAGCTTGCTATCATGCTGGAATTTCAGGCCATTTCCTAATAAACTGAGAACAGAAAGGGGCAGAAAGGGCTGCCTCTGCCTAGCACGGACTTTTAAAACCCTTCTACCACGGTAGCATGCAAAGAAGAAAGATATTCCTTCAGTCGTCTATAAATACATAGAGGGAGTGATGATTTTATGGTAGGCACACTGTTTATAAATCAAGTTCTTGAGGGAGGTGAGTGGAAATAGGAATTGAAGTATGGAGACAAGGTTGACAGGCCTATGTCTTACAAAGAGGAATTTGGATGTTAGCATTACTATAACTACATTCATTTTTTTGGTGCATTAGCTTTGTCTACTAATTTGTCACCGAGCAATTTAGCAGCATAAGTAGGGACCATCCTTTGACCAGAGAGTCTACCCAGCAGCCTGTCAAAGAAGTAGTTTGGAAAAGAAAGGAGATTGTTCAAAGGAAGCCTCTGTAGCCCTCCTCTCTGCCCACTAACCTCCTTGACAGGAAGTAGAGAGACCAGGtgatatggtttggttctacgtccccacccaaatctcgtctcgaattctaatctccataatcccatgtccagagaaaggctaggtgggaggtgactggatcatgggggcgttttctcccatgctgttctcatgaaagtgagtgagttctcacgatatctgatggttttataaggcagttttccctgctcttgcttg
>|NM_000044|Human|
GAGCGGGACGGTCCGGAGCAAGCCCAGAGGCAGAGGAGGCGACAGAGGGAAAAAGGGCCGAGCTAGCCGCTCCAGTGCTGTACAGGAGCCGAAGGGACGCACCACGCCAGCCCCAGCCCGGCTCCAGCGACAGCCAACGCCTCTTGCAGCGCGGCGGCTTCGAAGCCGCCGCCCGGAGCTGCCCTTTCCTCTTCGGTGAAGTTTTTAAAAGCTGCTAAAGACTCGGAGGAAGCAAGGAAAGTGCCTGGTAGGACTGACGGCTGCCTTTGTcctcctcctctccaccccgcctccccccaccctgccttccccccctcccccgtcttctctcccgcagctgcctcagtcggctactctcagccaacccccctcaccacccttctccccacccgcccccccgcccccGTCGGCCCAGCGCTGCCAGCCCGAGTTTGCAGAGAGGTAACTCCCTTTGGCTGCGAGCGGGCGAGCTAGCTGCACATTGCAAAGAAGGCTCTTAGGAGCCAGGCGACTGGGGAGCGGCTTCAGCACTGCAGCCACGACCCGCCTGGTTAGGCTGCACGCGGAGAGAACCCTCTGTTTTCCCCCACTCTCTCTCCACCTCCTCCTGCCTTCCCCACCCCGAGTGCGGAGCCAGAGATCAAAAGATGAAAAGGCAGTCAGGTCTTCAGTAGCCAAaaaacaaaacaaacaaaaacaaaaaagccgaaataaaagaaaaAGATAATAACTCAGTTCTTATTTGCACCTACTTCAGTGGACACTGAATTTGGAAGGTGGAGGATTTTGTTTTTTTCTTTTAAGATCTGGGCATCTTTTGAATCTACCCTTCAAGTATTAAGAGACAGACTGTGAGCCTAGCAGGGCAGATCTTGTCCACCGTGTGTCTTCTTCTGCACGAGACTTTGAGGCTGTCAGAGCGCTTTTTGCGTGGTTGCTCCCGCAAGTTTCCTTCTCTGGAGCTTCCCGCAGGTGGGCAGCTAGCTGCAGCGACTACCGCA
>|NM_000046|Human|
CCTTGACATAATGAGTCAAACAGTTCTCTCAAAAGTTATTCTTTGAATTTAATGCTAAAATTTTCACTTTTTTCTGCTAAATTTCATTGATTCCACTAGAGATTAAAGTGCATACAACATAAACTAATCTACTTCATGCAAAGAAAAAAAGTGTATGTAAGAGGCAAACATTTCATGtgttaaaggattcttggggaaaaaaaggtaaaatcatgaccctcatacaaatataaaagtgaatacatgattttatttaactcattaataaggaaattggtaaggtgttaaaaccaattcaaaggacaatccaaagaacagatcaggaatactaaaataaatatgcaagcggaggtgaaactgttttccttggtagtggtggaggggaaggattgctactccgctggataaagttcatttgtgtatatataaataagaattattttccattgttatttatctataacttataaagttgtaaacaacttccacggaatcagactcaacctggaagggtatggtctctaggcaatgcaaaaattttcccctacaCCTGTTAACAACTATAATATCTCCAGACAGAGTAGACAGAAAGTCTGGATGGCAACGGGAATCTACTGGTCATACGGCTAACTTCCTAATTCAATAAGCACGTGACTAAAGGATTTTTTCCTTCCACTCAGATATTTCAGGCTAACTAGATACTGTGTGCTTCTTAGTGTCACTGCTTAGTGGGGGAGCCAGCTCTGAGTGGGGTCATATCCGGACAAGCGAATGAGCTATTTATTCAATGACCACGCAACACTCCAAATCCTCCCAGGGCAACTTGAAAGTAACCGCACCTTCCAAAGGGCACCGTGCAATCAGACTGTGTGTTTGGCCTCCTGTTTGCTAGTGGGGAGGAAGCGGCTTCATGGGTGTACACTACGCATAAATGAATGTGAAAGGCTATTTAGACCTCTGCCTTTTCACCGTCCTCCCACCTGCCACAGGCTGGGCTCTTG
>|NM_000047|Human|
CCAACCTGGGAGTTCCAATTTGGATCCCGGTTTTATCTCCTTGATGTTCAACTTGTGCAAAAAATAACTGCATGAGTGTTGACAGCCTTCCCTCAAGAGCAACATAACCTAGTAGACTTGGCCTAGAGCGGTAGGTGTTCCTCAGCCCGTCGAGCCTATGCTTTGTTCTTTCTGATGTGTTAAACTCATGAAGAATGTAGGCAGCTGCAGATTTATAAGAGGGCTTATTTGGCAAGCGGGAGTCTCAAATCAAAACTCTGCAATGTTCAGGCTATAGAGACTATAAATGCATTAGGATGAATATTTTTGTGATTCAACACGTAGAAGTGTGCAGACAGCTCTTATTTGAAAAAAAAAAAAAGTCCTTGAAGTGATTCGTTTTACACCTAACGTTGCCTGCAATGTATGCTCTGCTTCAATATGAAAAAAGAAATGCGCTCCCTGGCAAATAGATGAGAAAACACATTGGTGCACAGAGCTAAACGGAAGTGATAGTGACAGAGTCACATAGGTGAGCAGCTATATACATATGGTAATAGTTGCGGCTGTGTACACACAGTCATAGTTGCAACTGTAACCTGAATTGTTTCCTGTCTTCTTTTTATGTTTGAGGCAAATAGCAAAAGGAAAGAAAAAGGCGTGAAATTGAAGGGCTACGGAGTGATGATTCAAGATGAGTTTTAAGAAAACCACTTTTCCACTTTGGGAAATGCACTCTGCCTACATCAAAAGCCCGAAGGGATTCCACCTTCCTGCCATTGAAAAACCCCGCGTTCAGCACCAGATGTCTGGGCTCCTTCCGCGAGAGTGAGGTTCTGCAAATAGAACAGAAGGTCTTTTGTGGACGCCTGAAAGACCCAGCAGTACATTCCTTGGGGACTTGCCTGATCTGTTTCTGGGACAACCTAACTTGGTTTCTGCGGAATTCCTGTTTTTGCTTTTCAGAGTGAATCAGCTACGCACATGCGTGAGCCAGCCGTTCAGTGCCGCCGAGACAGCCA
>|NM_000048|Human|
cgcctcccgggttcaagagattctcctgcctcagcctccggagtcgctgggattgcaggcacccgccaccgtgcccggctaatttttgtattcttagtagagacggggtttcaccaccttggccaggctggtctcaaactcctgacctcgtgatccacccgcctcggccttccaaagtgctgggattacaggcgtgagccaccgcgcccggccTCCGGCCGCGTTTCTTTTCTTTTTTAGAGGAGTcaggctggagtgccgtggcacaatagctcactgcagcttcgaactcctgggctcaagtgctcctcccgcctcagcctcctgagtagctaggactgcaggcgtgcaccaccacgcccggctttttttttattattattaatttttttgtagagacgggatcttgttgtattgcccaggctggtctccaactcgtagcctcaagcgatcctcccacctcggcctcccaaagtgctgggattacagctgtgagccaccgcgcctggcACAGGCTTCATTTCTGATGGTCCTTCCTTTTTCCTTGATGCCTTTCTCTGTACCTGGCACATAGAGGTGCCTGGTACGTGTTTGTtgaatgaatgaatgaatgagtgaatgagcgaaCATGCCATTTCACCTTATATATCTTGTGAACCTGCCAGGCCCGGGCCTGATGTCATAGCCTCTACCCCTGGCCCGAGTCTCCAGTCCCCTGCGTGTCTGCTGACCACAGCACGAACGCCAGCGCACTACCCTCCTCAACCCCAGCCCAGGCCCCTTCCCCGTCGGGGTCCCCCCAACCCTTTCCCCGCCCGCTTCCCCGCCCCGGGGCCGCTTAGCCTCCAGCTCAGCGGGAGGTATCCCCGCCCACGGCCAGGATTGGAGGATGGAGGCAACGCCCACCCCGCCGGGCGGCCTCCTATTGGCGCGGCCGTCGCCAGGGGTGGGGACAGGACCGGCGGCTGCTGACGCCATCCCGGCCAGAAAAGCCCTGGCCA
>|NM_000049|Human|
TACGGATGTGCATACATTTACAACACACACCCACCCACCCCaaaaatagatttttcattaaaaaaaaaaaaaaaaaaCCACCTTAAGCCGATTACTTCTGTAGGGACTGCAGACATGAGCAATATAGAATATTTGCTAGCAGTTTATAAACTTAATCTGTTTTATACTTGTCTTTTTCTGCTTATTTATTTCCACCTGGAAAGTTGGTCAGGATGGATCACAGGGAAGGAGAAAACTAAAGTAGTAAAAGTAGTTTGATTACATAACTACTGAACATCACATTATGTATGAGACATCTTATGTATAATATTTAACAAAAAACCCTTCTTATCCCCCAGTCATACCATTTGGGAAACAACCCACCTTAAATTTGTCTCCTACAAAATTTCTGGCAGGGATCTACTGGACAGCCATGACTGTGAAGTAAAACTCTGCTCTCCttttgttttgttttgttttgtttttgagacggagtttcgctcttgttccccaggttggagtgcaatggcacaatctcagctcactgcaacctccgccttctaggttcaagtgattctcctgcctcagcctcctgagtaactaggattacaggcacccgccaccacgcccaggtaattttgtatttttagtagagacggggtttcaccatgttggccaggatggtctcgaactcctgaccttaggtgatccgcccacctcggcctcccaaagtgctgggattacaagcatgagaccacacctggcATCCTTTTGTTTTAAACTACATTATTTTATTAATACATCAGGCAACTCTATCCCACAAAACATTTGTAATGCTGGAAGTTATGCTTACTCTTTTAAGTACTTCAGAATATTATATATTCAACTTAATAATGAGATAGTGACAATTCGAAAGGGTTTCACTTCGTATACTATCAGTTCGCTGAGAACTAATAAAAAAGTGTGGTTTTTTGGGTCATCCCAAAAATCAAGTACACTTTGGGAAACAGGGAGTTAAAAAT
>|NM_000051|Human|
GGGCCGGGGAACTCCCTATTTGCCCTATTTTGGTCCCAACACTGAACCAAGGAAATTGCGCCCAAGGTTGAAGCACACGCAATCCGTCCGTCATGCAGACAAATGCTCTTTCAGGGGTCCTAATTAAGTGTGGAGGCCTGACTTTCCTTCCGAATCCGCCCCAGGTGTTCCACCCCGAGCTTCCCCTCGGGCTTCCCCTCGCCACGCAGCCTCTGAAGAGAGGAGCATCTACATACAAAGAGGCTTAAACTGCCCAGAACCTCCGAATGACGAAGAATCACCGCCAGTCTCAACTCGTAAGCTGGGAGGCAAAACCCCAAAGCTTCCCTACCAAGGGAAAACCTTTGGCCTCAAAGGTCCTTCTGTCCAGCATAGCCGGGTCCAATAACCCTCCATCCCGCGTCCGCGCTTACCCAATACAAGCCGGGCTACGTCCGAGGGTAACAACATGATCAAAACCACAGCAGGAACCACAATAAGGAACAAGACTCAGGTTAAAGCAAACACAGCGACAGCTCCTGCGCCGCATCTCCTGGTTCCAGTGGCGGCACTGAACTCGCGGCAATTTGTCCCGCCTCTTTCGCTTCACGGCAGCCAATCGCTTCCGCCAGAGAAAGAAAGGCGCCGAAATGAAACCCGCCTCCGTTCGCCTTCGGAACTGTCGTCACTTCCGTCCTCAGACTTGGAGGGGCGGGGATGAGGAGGGCGGGGAGGACGACGAGGGCGAAGAGGGTGGGTGAGAGCCCCGGAGCCCGAGCCGAAGGGCGAGCCGCAAACGCTAAGTCGCTGGCCATTGGTGGACATGGCGCAGGCGCGTTTGCTCCGACGGGCCGAATGTTTTGGGGCAGTGTTTTGAGCGCGGAGACCGCGTGATACTGGATGCGCATGGGCATACCGTGCTCTGCGGCTGCTTGGCGTTGCTTCTTCCTCCAGAAGTGGGCGCTGGGCAGTCACGCAGGGTTTGAACCGGAAGCGGGAGTAGGTAGCTGCGTGGCTAACGG
>|NM_000052|Human|
AATGACCCTTTTTTCAAATGTTTTCTGTACCATTTATTGCATTGTTTACATTTTATGCATCTCATTTCTAAATGAACTCATGGTAACAGAGACTGTAACACTTTTGCATCACCGGAATCTTCTAGGTGTGTAAAATGATGGACGAGTGAATGAATAAATGGGGGAGTGGTTCAGAGCTTGGAATGGCGCTATGAAGGTGGTGAAGTGACGTCCCTACCCCCTCAACACACATATAAAAATTATGAATTTATAAACATTTTCCTCTTGATGTAATTTTTCAATGGAGGGAAGAGGATAAATTCATAGTTCTGGCACTTACATCTGGAATTAGGCTACACAGTCTACGGGAAGCAAGTTAACACAGTCTAACAGATGCACGTGAATTTCATGCTGGGCGAAGATGAACTATGTGGAAGATGACTTATAAGGAGCTTTTATGTTACATCTTGGCAGTTAACACAGTCTAACTGATGCACGTGAATTTCATGCTGGGCGAAGATGAACTATGTGGAAGATGACTTATAAGGAGCTTTTATGTTACATCTTGGCAGTTAACACAGTCTAACAGATGCACGTGAATTTCATGCTAGGCAAAGATGAACTATGTGGAAGATGACTTATAAGGATCTTTTATGTTACATCTTGGCCTGAGGTTAGGAAACTAAAGATGACAAAGGCACTGTTTTAGTATGGGTTTTCTGGTTTCGCTTTTGTCGTGGGGGCGGGGTGGGATAGTGGACTCGTACCCTAACAAAGACCCACTCGAGGCTGCGTGTCGGCCCGGGGGCAGCAGGGGGCAGGAGAAGCTGGCTCTAGACCACGCGTTCCTTTTCACGTGACCAGTCGCTCTCTTTCCCGTGGCGGCCCTGCTTCCGGCAGGGGCATCACCCGGAAGTGGGGGTAGTCGAGGGAGGGAGGGGTAAAGGCGGCTGGCCGCCGCGGCGGGGGGTGGGAAAAGAGAAGCAGAGGGAGGAGTTGTTGCTGCCGCCGCCGCAGCCGCA
>|NM_000055|Human|
taatgactggcataaggtagaattacaacaaatgctaattatattTGCTTGTTTGAAAATTTAACACTCTATTAAAAGGCAAAAAAGTGCTCACCTGCAAATATTAATACATGCCTTCTGTTTAGTCCATAGAAAGCCCACAAGTAAGAGATTCAAAAGTGAAAGCTATCACTTACAGAAGATTAAGAATATATTGCATTGAGAAGATAGGGATTAAGGAGTTTATCAAAGGTTTTTTAAAAAATTATTTTCCTGAACATCATTTCAAGAAAGATAAGCGCCAAAGACATAAATATATTCTCCAGAGCATGTGCACTGCAAGTTGACAAATGTGTCTCTTTTATAGAGTTTGGTGAAGGTTATTCATTTTATTTTTCCTGTCTTGACCAGAAAATTGTGGCTTCTCATCATGTATGACTGCCTGCAGGGTCTTCTGAATAGGAAATTACCAATGCTGAAATTTGTATGACTTAAATAAGTGTTGAAGTGTGGGGGTTGAAAGGAGATACATATCAGAGACATCCATTCAGTTAATAGAACTAAGTTTTTGATTTGCATAGCTTATATCTAGAGCATTGTGTTTCTTATTTTCTATATTACTATCTTCTCTAACTATATAATTAGCACAGATTGAAGCTATAATGGATTTCAATAATAGCACTACTTTAGAATGATGTATACGTCTTTAAATCTTAAGACAAGCATAGGAAATATGTATATTCTTAAAAAAAGGAAAATTTTTTTAAAGTTTAGAGTTAAAAGAAACATGCATTTTCTGTTACATTTCAGATTATTTTAGTTAAAGAATCTTCTATGCTTTTTTTCTTCATTCTTAGAAGACTACCTGCAATTGTAAAGCATGAATCCTGTAATACTTCTGTAAATGAATCACTATTGCATTTATACCATTAGCCTCTGAACAGATTTCAAGTTGCTGCTGCCAACTCTCGCGAGCTTTGTCAGTAACAGTTGATTGTTACATTCAGTAACACTGAATGTCA
>|NM_000056|Human|
CCCCTGTGCAAAACCAAAGATGGGTTAAGAGGCAAGGCATAATGGAAGAGGAATGTTCTTTTCCTCCACTCCCACTTTCTTCTTCAAATTCTGTTTTGGGACCATCCTTCCCCACCCTCCCATTTTCATCTGATGGACACACTGTCTCTGTTGTCTCTTGTCATATTTGATTTTATGATATTTCATGTTTTATGTGCTTTTTTTTTTTTTTAGTAAATTCATGGACAGAGAATGTATCCTGGTAAACACTTAGATTAAAACAAATTTACATAGTTGATTACTATAAATGAAAATTAGTGACTCAAATTCTCCAGGTTTCTAAGCTACTTAGACTAAGCCAATCAGGTAATTTTTGCTACTTCTGGGCAAAATGTATCTGAATTCCTATTCAGTGGATTTGCAGGATGAAATCTAAGTTTACCTCTTTCATCTCTCATTTAAATGTGGAAAAACGAAATCAATAAAAATCTATATATGCTTATTAAGCATTTTAAGGAGGGTGTGAATAAGGAGTGAAAGCTTTGAGCAGTGACTACAGCAGTTTTTCGAAAGTCAAAACAATAACCAATGCCAATCAGTAGCTCTCTTCACCTCTCACACAATAATAGAGACAGGACAGGATAAAAAAGGGTTACATTTAAAAAAAAGTATGGATGTTAAACCATTGGAAATGGCACTGTAAATGACACCGGAAAAGATCGCCTCCAGGCACTGTGTGGAACTTTGCAAACTCGGGTCCTCACCCGAGGACCGCACGGCCGACCTCGGGGAGGCTCCACCCCAGAAACTATTTCATTGGCGCCACCTCTAGCCCACACTTCCCCTCTTCCGCATGCGCACAAGGAGCAGAAGCCGACCAGCTCGTCACGTCGCCTTCCCCGCCCCTAAATTTCCAGTTCCGATTGGTCTGTTTCATGGGACCGCCCCTCTGGCCCGACCAATGTGGAAGCCTCCTCGGGTGCTCCGCCCTCCCCGCAGGCGGCGTGCGGCTGCATAGCCTG
>|NM_000057|Human|
agcctcaagaaggaagaaattctgatacatgctacaacatagatgctccttgaagacattatgctaagtgaaataagccaatcagaaaagagcaattattgtatgattcaatttatatgcggtacctcgcacttacagacagaaagtgcaatatcggctataaggggttgtgagaaacgggtaacggggagttactgtgtaacaggcagattttctatttgggataatgaaaaagttctggagatggatagtggtgatggtttcacaacaatgtgaatgtacttaatgccagtgaactgtacacttaaaaatggtgaattttatgttagatagattttatcacacacacaaagaggagggagggcgggagggaaggagagagggaaggaagtagagaggggagaagagaggaagaaaggaaagaaagTaagatctggcatcacagggcccacattcccgcgtgtcagcaataggctgaaacagaagcaTGGTTTCTCACGTGTCCATGGAGGCATCTGAGTGTGTGCCCACTTTCCCGGTTCAATGACAATTTGCACCTGCTCGTGTAGAGGGGTACGGGTGAAACAGAGACCAGTATTATTAAGGGGATGGAGAGGAGAGACCGCCAAAACATCGCAGAGACACACCGTCGGAACCAAGAGAATGGGGTGCAGACGCCTGGCTTGGCCTGTGGGAACTGGCAAGTCTCAGCTCTCAAACGCCCGGGCTTTTCAACCCGCCACAGCCGGGTTCCAGCTGCCTACTTCCTTTAAAGCCTTCACCGACTCTAAAACACCAAAAACAAAGACCCAACTAGCTCCGGAAGCCCGAGATGTAACCGTAGTCATCTGACCCTCCCGTCCGGACTCTGATTGGGCTTTGGAGATACGCGTCCCTCCCGGCGCTGTACGGCGACCCCGCCCCAGCAGCCTGAGGGGGCGGGAACAGATGTCCGAGTGCGACAGTATTGGTCGGCTTCCCCAGGAAGCAGCCAATCGGAA
>|NM_000060|Human|
ggagcttgtagcctaatagggaagtcagactttactcataaacTGTCCATTCCAATCATGACAtacagtatagtagtaagagaatggactcagacccagaatacgtgggttcaaaccctggctctgctactaccagctgtgtcaccaaaggcaagttttacttaacctgtgtcttttctcatctgtcaacttggtgtaacaacagttaatattcaacagtgattgatatgatatatgtaaagtagcagaagagtggtaagcgctATCTGGGTGTTTGCAATGCATACCTACCGCTATTACTGATCATTCCCAGTAACGCATTCAGCCACCTGAGTCCATACTCACCGCTTGCTCATTCCTCATCCCGATGTACTTGATGCCTAGCTGCTGGGCAGCAATGGCGATTTCGGTCACTGGGATGCCTACGATGCCAAATATGTACTCCACATCCTGAGGAACGAAGAACAGGGGAGTAAACTCCCAAGGCCCCACCATATCGCCACATCCTTCCCTCCCTCCCGGGCGCTAAAAGGAAAACCCCCCGACCCCCATCGCCCATTTCTACTCGTCTCCAAGACAACATCGCGGTCCCCGCCAGCTTCCGTAGGAGCCTTTCATTCCAGGAAGGTCCATCGTACTTGCGTTTTCAGGGCCTGAGCGATGACTTTAGCACCAGACACCTGCTCCTCGCTGCGCTCTGCGAAGTTACTGTCCGGCATCTTCCACCGAAAAGCTCTAAGCACTCACGCAGCCGGCAAACAAGCGGAATCATCCAGCAAGGCAAACGCGAAATCGGCAGCACGCCACCTCTGGTACTGCACCTCTGACGGACAGGAGGGCAACCAACTGCCTTAAACAACGGGAAGGAAGAGGCGGTCTAAATTCGTCCACTTCCCGGGAGAGGTGAGAATGTAAACACGCGCGTTCTCCAATCAGAACTGCGCTCTCTTCTCGGCTCCTCCATTCGCGCGCCAGAATGCCAGAGGGAGGCGGGACTAGCA
>|NM_000061|Human|
CTCTGCTTCCTGTCATAACGCCGCTTTCCTGGGAAAACGAATTGGTATTTGTTATAAAATACTGAAGATCAGCAAGTAAGTCTTACAGGTTTTATCTTAATTTCGCAGCAGAAATATTAACGCTCAAGCCAGGCGTGGAGGGAGAGAGACCCGGACTCGTATGTTATTCTACAACACAAATGTCACATTAACACCAAATTATGCGGAATCCATCTTACCCTGGGCGTACAGAGAATCCTTGCCCTTCTTGTACTGTGTCACTTTATGGGGTTGGTGCTTGCCACACTTCTTACAGAAAGTCCGGCGGGTTTTAGGGACGTTAACCTAGTAAAGAAACAGTTCAGAACGTGCAATGTTATTTGACCACAATGGCACAACGCCCTACCTTACCCAGCTAAAGCTGAGGCACTCCAGGAGGACTCCTCATTACTTGCTACCTCTGACTACAGGGTGGGCCAGCCCCATGTGCTTCAAGCAGAGCTTCCTCCCTCCGTCGAGCCCCAAAGAGGGAAGAGACCTCATTAACTCCACCCCCGGCTAACTCTACCTCTTTGAACCCATCACTTCAATTCCTGGCCCCGTAGCCCGGTCCCTTTAGGGTTGATCCCGGCAAGATTGGGTTGCTCTGATATATCGAGTCCACACAGGAGCCTGGACCCATCCCGGCATAGCACGGGCGACGAAGGGGGGGAAAGATTAAGCTGGATGTTACTCGGCCCCCACCAGCAAGTCCTACCATGCTTGCGTGAGCGCTATCGGCGCGGAAAGAAAGAAACCGCGAGGCAAACGGAAGTATATAGGAGGTTCCCGATCGCACTTCCTCATGGGAGTCGGTAGGAGCAATCATAGAGTGTAAGGCTCAGCGCAGCGCCCTCGGGCGGCTGAGAGGACTCAGTTCGGAGCCGCGGGCGGGAGCTTAAGGAAGGACTCCGCCTAAAGGGTGGTCCACTCACCCCGACTTCCTCCCGCCCCGCAGCTTTCAACGTTTCGTCACTTTATCT
>|NM_000062|Human|
TCTATTGTGGAGCCCTAGTCGCAAACACATACACCCCAGCTTTCAAGTTTTTAAATATTTATTTAGTTAGttatttgttttttgagacagtcttgctctgtcacccaggctggagtgcagtggtgcaatttcagctcactgcaacctctgcctcccagattcaagtgattgtgcctcagcctccctagtagctgggactacatgtgcgcgcctgcactgcccagctaatttttgtacttttagcggaaacggggtttccccatattggccagagtggtctcaaactcctgacctcaagtgatccacccacctcggcctcccaaagtgctgggattacaggcgtgagccaccgtgcccggctAGCtttttttttttttttttttttAATTAGGTTGAATGCTTGTTGAGCTGGGTGCCTCACATCCGTTGTCTGTTATACAAAGAACTACTGATTATGGGTCTCTACGAGCAAAAATGGCAGAACACCTACAGGGCACAGGGGAGATGGGAGCAGGGATTAGGCTTCAGAATACTTCTCCAAATGAGGgtgatcagggcccgacatttcactgctctaaggctcagtatcttaactatcaaatgggtacaatggggcacaaagggttactttgaggaataacggaggtgaGCAATTTCCAAAAAGTTCATTCCTTTAAAAACTGCGGAGCACATTTTGTGTACATGCTGTTTTTATTGTTACTCATGAAGACGCGGGGGAAGCTTTGGTTGTGTAAAGCTGAGAACTGCACCCAAGCTTCCCCGTTCACCCCACCTACCAGGGGATTTGGGCTAAATTCCTGGCCTGGCCCACAAAGAAGACCAAGCGGTCAGTCCCATTCCGTCCCATCCTGATTTACAGGAACTCACACCAGCGATCAATCTTCCTTAATTTGTAACTGGGCAGTGTCCCGGGCCAGCCAATAGCTAAGACTGCCCCCCCCGCACCCCACCCTCCCTGACCCTGGGGGACTCTCTACTCA
>|NM_000063|Human|
TTTCTTCACTACGAGGGGTGTCCCCCAAAGAGCCATGAACTGTAGAGGAAGAGAAAAAGTTCAGAGCTAAGGGCTCAGGAGATCCTGTGTTTAGGGAAGGTGACGGTCCAATTGGGGCCCGTTTTAGCTGCACTCACCTCTCTCGGTGGCTCCTCTGGTTTCCTTCTCCAGCAGCAGCGCCCCCATCTCAGCGGGGGCCTCCCCCTGGGAGGGGAGACAAGGGACAGGAGGGCTGGTCAGCCCAGTAGAGAGTTGGGGGGTCCAGGATGCCTGGGCCCTGGGAAGAGAGAGTAGGCTCCGGGGCCTACCTCTTCCTCTGTGGGGCCCCCCCCTTCCGCGGCCTCGGCTGCCCGGAGGGGCCGCACGACCCCTCCCCCGGGCCCGCATCAACCCCCTCCCTCTCGGTAGACCCCGCATCTCTGGGGCCGAGAGAAGAGGAGGGGGAgggggcggggcctccgcgccccggccccgcccccTCCTCCCGGCTGCACGCGCCGCTCCCCCTTTGTCCCCCAGGCCGCGGGGACCCCGGGCACCAACCCCTCCAGCACCCGCTGCCCCCCAGCCCGGTGGACGGCCCCTCGTGCCCCTCACGCGTGCTCCTGGGGCCCCGGCGCCCGTCGCCCACTCAGGGGCAGCCGGCGGCTGCACGCGCGCCTCCGTGCCCACTCCCCCCACCTCCCACACCCTGGTCCCCTCATCCGCCCCCGGTGCTGGCCCCCTGGATTGCTGCAAGTcccgcccgggccccccggccccgTTGCACCCCCGGAGCATTGCACGGGCGCGCGCTTcccccgggcgcgcgcgcgggcATGCACCCGCCTCTCCCCCTCCCCTTCCGCACCTCGGCGgccgccgccgctgcagctcccgccgccgccgccatcgccgcTTGCGCTgggggccgagccggcgcgcggccgccccgggTCACGTGGGCGAGGGAGGGAGGGCGAGGAGGAGCCTTAAAGGAGCCGCTACATGCTTTTTGGCCA
>|NM_000064|Human|
aatttagcctgagtgacagaatgaaaaaaaaatttttttaaaggaaaacacaaaaagaaTATGCTGTCAACAGGGATGGGAGGAAGACCACCTTTACTGCTATACACATTTGTACCTTTTAGATGTTGATCAATATGAATATATTATacacacagacacacacacagacacacacacacacacaaacaATACAATTTAATATCCTAAGAGGATATTGACATTAGACAGGTACAAAAGCTCTAGAAATGAGGACTTTCCTCAGTGATGACTTTTTTCACCACCAAAGTCACTCAGGCATCCTGACAAGGGTAAGTGAGGGGAGCCTCCTTGGAAAATAAACTCACTTGGAtagtgaactcctgcacatacctcaaagcccatctgaaatgtcccctcctacaggaagttttccctgaccctccaagAAGCAGAGTTCTATTTCACTGGGGAAAACATTTCTTCTTCTTCTTTTTTTTCCCTGCCCTGCACATGAGCTAGAAAACATTTCATGAAACTGGGAGTTTCTGTGCTGGGCTCTGTCCCTCCCCCATTCTACTTCCCCTCCCTCAGCATGGAAGCCTCTGGAAGTGGGGCTCTGACTCCCAGCCTACAGAGAGATTCCTAGGAAGTGTTCGACTGATAAACGCATGGCCAAAAGTGAACTGGGGATGAGGTCCAAGACATCTGCGGTGGGGGGTTCTCCAGACCTTAGTGTTCTTCCACTACAAAGTGGGTCCAACAGAGAAAGGTCTGTGTTCACCAGGTGGCCCTGACCCTGGGAGAGTCCAGGGCAGGGTGCAGCTGCATTCATGCTGCTGGGGAACATGCCCTCAGGTTACTCACCCCATGGACATGTTGGCCCCAGGGACTGAAAAGCTTAGGAAATGGTATTGAGAAATCTGGGGCAGCCCCAAAAGGGGAGAGGCCATGGGGAGAAGGGGGGGCTGAGTGGGGGAAAGGCAGGAGCCAGATAAAAAGCCAGCTCCAGCAGGCGCTGCTCA
>|NM_000065|Human|
ATCCTGGAGTGTGACTGTAGCCTTTACCAATTGTTTGCTATAATTTTATCTGTCTTTATTTTATCTTTTTATTTTCCCTCTCCTCCCTGCCCACCTTAATTCTCAATTCCAGTTTTGTAGAACATACTTTAGGAAAAGTGGATTTTGAGAGTaaagaagaaaggaaagaaagaaggaaagaagggaaagagacagaaaaagaaagaaaaagaagaaagaagaaaaaagaaaaaagagaaagaaTTTTCTTGCTCACTTATATATATACAGGATATTTTGTTTTGCCAGCAGTTTATCCTCCAAAGGAGTGTGTCTTGCTTATTATATAATTCAGTATATTTTATTCAACAGAATGTTTTTTATTCATTTTCTATGTAATCTAAAAACCTGTCAAAAACATAGAATTTGAAAGTATTTCGAATGCAGAAAAAAATCACCGCATTCTGATGTAGTGACATTGCTATTTAAAAACGAAAATCAATCTCATTAAAAATGAAGTGAAAGATAATAATTTTGGATTGATAAGTGACAATTAAATAAGTTTTAAACTACTGTTTTTATTATTTGAAAATTTTAATTGTAAGATTTGTTTTTAAATATTTGAGATGCAACTCCAATCTTTCTGAATTTGCGATTTTTAAAAATTGGAATAGTTTTTGCAATGTTTAATTTGTGTAAAAAAGCACTAAAAGATAAAAATAAGCAGGAGATGGGGGTAGGAAGATAAAACAGAACAACACAGTTGTGTCTGGATTTGCATTGAGTCTCTGTTGCAATTTCTTTTAAAAAGGAAACTAAAATGTAGAGATTCTCAATCCGGTTTAGCATACATAGGAGTTTCTCCCTAAAATATACCCGTCTCTCTTAATTTTGTATGTCTTCAACATAACATTCATTAAATTTTATTCTGAAACTGAGTCTTAAAAACTGAAATACTTTTAAAGAGAGATGTTTCTAGCTTAAATATTTCATCATATAGTAAGATTCCTGCTGAGAGCTCA
>|NM_000066|Human|
ggggtttcaccatgttagccaggatggtctcgatttcctgacctcgtggtccgcccgccgcggcctcccaaagtgTCATGTAGTTATTTCTATAATGCCTATTTGTTCAACAATTACacatttagtatttggtctgactctcccaactgtgagtggtaagttgtcatagtcctcctaattttacatatgaagaaacagaatcagagaCAGTCAATAAAAATACCAGCTCACTTATAGAGAGTGCACATAGAATGTGCCAGGCAATGTTCAACATGTTTTGAACATGTTGTGAAGATTAAATAAATCTAATTTATttaataataataattataattaattataattacaataataattaataataatctaatttatttaatcttcacaacaacccggtgaggttggtattattattatccctgttttattgatgaaggaacttaggcccagagagggttagtaattttctctggccacacagctggtgaatcatacagaagcaatttgaagtcaggtagatgggttctagagcccTACAGCCTCTTACtgacttgctcaacatcatgtaactggaaagaggcaaacatggaattcaaaccttggcctgtctgactccaaaccctgaattctACTAAGTaataatagctgacatatctgagcgctgaacataggcctgttctaaacatttccttatattaacgtgtttaattctcaccacttagcaagtaaggagagtaaggcacagaagtaaagcaacttgcccatagtccaaagctgttaggttggtgcaaaagtaattgtggtttttgccattaaaagcaatgacaaaaactgcaattacttttgcaccaacctagtcagtggcagagaatgtacttgaacccaggctgtctagacctagatcccacagtccttgccacCTCACTAATAGCCTGTCCACTTGGCAGCTTACCCTAAAGTTACAGAGGAATAAACACCATGCTGCTACAGATTTTTCATTA
>|NM_000067|Human|
TTGAATGATTCCTAGGTATGCCAGATGCCAATTTTTCTTGGCCAGCCAGGGAACGTCTCATGTCTTTGGAAGAAATTATCTTTCTCTTACTGGATTCTTCTGAGAAAAGTGATTTGTTAAAAGTTTTGGTTATTTCAAATCAATATGTACTCAACTAGGACGTCTCCTCACCCACGTTAATTTTTTAAAGAGGAGGAAAGTAGGAGAAGATGAGCGCTTCATGTAAGGCTCTGCCAGCCTACGAGGAAATGCAATCCTCCAGGCTCGCCCGAGCGTGGGCTGCGGGCAGGGGACTGTGGGGCCGTTGTCTCGTTTTATTCCACGGCCGTGCAGCAGAGGGCGCGTGCCTCTCAGCACTCATGCTGCGCGCTCCCCTGCGCCTCTAGGATCGTATCCCTATTTGCCCCAAGGTCATAGCTCCTAACCCAGCTTGCCAGCCCCAGGCCGGGGACACCAGAGACTGAGCCCTTCGCGCTGGAGACCCCGGCGCGGGTGGGGCGGGAGGGCTCCGGGGCCAAGAGACAGGTCACAATGGGGACAGGGGACGAAAGGCGCCGGGGGTCCGGGTCCCGAGCAGTCCCCGCCGCCGCCAGACTCCGCAGCCGGGAGGGGGATGGGGTGCGCGTAGAGGCTCCGCGGCCCGGGTTGGACGGAGGAGCCCAGGAGCCACCGCAGCCGCCGCACGCCCAGAGCTCCGAGCTTCGCTGCCAGCCCAGGACACCGGGGCCCTGCCGTGGGCCGAGGGGAGCCGGGCGGCGGGAGAggagccccggagccccggagccccggagccccgCCGGGCGCCAGCCGAGAGGGCGTTTTCCCCGCCCCCGGAGACTcgcccgcccggcccgccccgccccgagcgcggggAGTTCACCTCCGCCCGTCACCACCTCCCCTTGTCGCCTAGGTCCACCCGAGCCCCCTCCCCCGGGCCGCCCCCGAGCACGAAGTTGGCGGGAGCCTATAAAAGCTGGTGCCGGCGCGACCCGCGGACA
>|NM_000071|Human|
ATCGCTCTGACCTGAGCCGGGGACGCTGCGGAGGCGCAGCACGTTCCTCTGCCCAGAGCTGATGGGCACCGTCCGTGTCTTTCGCTGCAGGTCCGGGGGGAGACTCGGGGGCCTGGGATCCCCCATTTAGCCATAGGGCGGGGGGATCAGGTTCAGCCTCTGAAAGTCCAGAGCACGATGTTTGGGAAACGGCCCCGCCCGCGGCCTCCGGGACCTGGCGAAGGAGCCCCGCGGGGCGCCCCTGCTACCACCCTGCGCGGAGTCGGCCCCGTCCCCGAGAGCGCCCGGCAGCCCCTGGCCGTGGGCCGCACCGGAGCCGCGCAAGGCGACTGTTCTGCGCCTCGGCTCGGGGTTCGGACCCGGCTCTGGGCGCGGTCACGCGGGGCGCTGCGCACGGCGTCCGGCGGCCACAGAGCGCGGCCATCGAGTcccgccccggcgcggcgccccctcccgggcccgcgACACACGCCCTCGGGGTCGGTCCTCGAGGACGCGCAGGGCCCCCCACCCACCAGGACGCACGTTTCAAGCTCATCAGTAAAGGTTCCTTAAATTCCCGAAGGGCAAGAAGTTAACCAAGTAAAACAGCATCGGAACACCAGGTAGAAGACACCACCGGGGTCCGCGGGTGGGGGTGGCTGGAACCCGGGGCGGGCGGGCTCAGGCGAAGAGGAAGGCGGGGGAGGGGGCGGCGACCCGGGTCTGCGGTTGAATCAACAGGGCGTGggaatggggcgggcggactggggtgggggcatgccggggtcccggggagggcgggggtcgggcaggccggagggtcccaggctgcggcggggtggggaaggggtgggggggaggggcccgggctgggtggggtggaggaggggctgggggggcgggTGCTCTGCCACGAGACATTGGCCGGCGCCGGCCTCCGCCCCCGCCTCTCCGCCAATCACCGCCCGCCTGCTCCCCTCGCCGTGGGTCCCCGCGAGGCCGCCACCCCGGGGTCGCCG
>|NM_000073|Human|
ctgtcttgctcactgctgtatcttgtgcctggcacataacgggagctctgcacatttttgttgGCTCACTGACTGACTGGCTGAGGGAGATAGGGGCCTGAGATCCTGGACATTCAGTCCGGGCTCTGGCCCCTGAAAATGTGCTGGCCTGTCCTCGGAATTGTTCCACCTATTGCCTTCCAGGCGCCTCTTTCATGATCTCAAAAGAATAGTGAAAccaggtgccgtgtctcacgcctgtaatcccaacactttgggaggctgaggcaggtggatcacaaggtcaggagttcgagaccagcctgaccaacaaggtgaaaccccgtctctactaaaaatacaaaaattagccgggcttgctggcacgcacctgtaatctcagctactcaggaggctgaggcaggagaatcgcttgaaccccggaggtggaggttgcagtgagctgagatagcgccactgcactccagcctgggcaacaaagtgagactctgtctcaaaaaagaaaaagaaaaaaaaagtgaaaaaaaTTCCTGAATGAAGGCCTGGACTGAGGTGGCTTTCCATTTGGAGGTCCAGCCCCAAGCATCTGAGAGTCCCTCCTAAATTCATTACCTACAGCAACAACAACTAGCAACAAGTAACAACTGGCTACGATCCTAACAACTAATGACAGGGACATTTATCTCCCTCATGAAGAAACGGTCCCAGGACCATCTCCCACCCAGCATCCATTGCGGTTCCCTGTGCAAGATGAGTCTCTGAGTGGGAATCCAGCACTCTCTCCCTCTTCTTCCCCACCACCTTCACCCTCCTTAACGGAAAAACAAAAGGCATCTGCACCTGCAGCCCTGCTGAGGCCCCTGCTGCTCACACTTGCAGCAGAGGGTGGAGGCTCTGGGTTCTTGCCTTCTCTCAAAGGCCCCAGCCCCAACAGTGATGGGTGGAGCCAGTCTAGCTGCTGCACAggctggctggctggctggctgCTAAGGGCTGCTCCA
>|NM_000075|Human|
acatacatatatacatagaagcatatatgcacacatacaAATATCACATAATCATAGAACCTTCCTACTGGAAAAAAAAAAAAAACTTAAAAGGTCAAGTATTCCTGTCTCCTGCTCATCAATAACTTCTCTGCCAGATGGCCTCAGGTCTTTGCATTAACACTCCCAGGGAGGTTTGGAAGTTGGAAAAGTGAGAGGATTACCTTGTCACTGAGCCTGTTGGATTACTGTATTAATCTGCCTTCCGTCATCCTTTAATCGTAGTTTTGCCCTCAAATGGGCATTGTTTACTCCCTATTGTAGAAGACCCCATTGTTGGCTACATCTTTATAGATAGTCGTACCACTACTTTAAAGGGCCAGTGACAGACACCAAAAACAAAATAAAAACCCACATACACACTGGAAGCAAGCACTCAGTAAAATGTTGTAGAATTAATGAATGAAACAATGACACAAATGAGAGTATGTTTTCTCATGGTGGAGCGAAAAGGTGACAGCATCACCTCTGGTACCCCAACTCCCACCCCCTCCCCAATGCAGACAGGCTGAAAGACCGGTAGTGAGACTGGAGTTCAGCCTTCAGACCGGTAGTGAGACAATCCTTCAGCCGGGAGTTGGGCTCTGGGTGGCCTAGGTTGCCATGGCACCGCCTCGGGCTCCACCCTCTCTTGTCCCCCTCACCGCTCCCCCCCTGCAGCGGGGGTTGTGGCAGCCAGTCACGTGCCCGCCGCGTAGCCACACCTCTGCTCCTCAGAGCAATGTCAAGCGGTCACGTGTGATAGCAACAGATCACGTGGCTGCCATCGCCCCTCCGCCCCCTTACACTCTTCGCCCTCCTCCCAGTCGAAGCACCTCCTGTCCGCCCCTCAGCGCATGGGTGGCGGTCACGTGCCCAGAACGTCCGGCGTTCGCCCCGCCCTCCCAGTTTCCGCGCGCCTCTTTGGCAGCTGGTCACATGGTGAGGGTGGGGGTGAGGGGGCCTCTCTAGCTTGCGGCCTG
>|NM_000076|Human|
ATTACGACTTCCAGCAGGACATGCCGCTGCGGGGCCCTGGACGCCTGCAGTGGACCGAAGTGGACAGCGACTCGGTGCCCGCGTTCTACCGCGAGACGGTGCAGGTGGGGCGCTGCCGCCTGCTGCTGGCGCCGCGGCCCGTCGCGGTCGCGGTGGCTGTCAGCCCGCCCCTCGAGCCGGCCGCTGAGTCCCTCGACGGCCTCGAGGAGGCGCCGGAGCAGCTGCCTAGTGTCCCGGTCCCGGCCCCGGCGTCCACCCCGCCCCCAGTCCCGGTCCTGGCTccagccccggccccggctccggctccggtcgcggctccggtcgcggctccggtcgcggtcgcggtcctggccccggccccggccccggctccggctccggctccggccccggctccagtcgcggccccggccccagccccggccccggccccggccccggcccccgccccggccccggccccggACGCGGCGCCTCAAGAGAGCGCCGAGCAGGGCGCGAACCAGGGGCAGCGCGGCCAGGAGCCTCTCGCTGACCAGCTGCACTCGGGGATTTCGGGACGTCCCGCGGCCGGCACCGCGGCCGCCAGCGCCAACGGCGCGGCGATCAAGAAGCTGTCCGGGCCTCTGATCTCCGGTGAgccccgcacggccccgccccggcccggcccggccccgctttgtccggccggccggtccccccagcccTCGGGGGCCTCGCTGGGTTCCCGCCTCCTCCCGTGGCATTAAAGGGCCCGCAGCGCTCAGGGCGCGGCTGCGCCCTTACCCCCCTCCCCGCCCCGTTGTTGTGCCCTCCAGCGGCTTCGCGCGGGCGGGGTGGGAGGCTGAATCCCGGCCGCGACCCCCCGGGAGCGCAGTTTTcgcccccggccgcgggagcccctccccgggcgcggccgggcgccgTGAGCACGGCGTGGAGGGGGTTAAgcgcggcggcggccccggggggcTTGGCCGCGGGACAAGGGGAAATGCTTA
>|NM_000077|Human|
CAACGGTCGCCAAGACAACCATTCTACGCGAGGACGCGGCGACAGGAGGGGAGCGGCCAGCAGGGGAGGGGAGCGCGGGGGAAGAGGAAAGAGGAAGAAGCGCTCAGATGCTCCGCGGCTGTCGTGAAGGTTAAAACCGAAAATAAAAATGGGCTAGACACAAAGGACTCGGTGCTTGTCCCAGCCAGGCGCCCTCGGCGACGCGGGCAGCTGGGAGGGGAATGGGCGCCCGGACCCAGCTGGGACCCCCGGGTGCGACTCCACCTACCTAGTCCGGCGCCAGGCCGGGTCGACAGCTCCGGCAGCGCCAGCGCCGCGCCGTGTCCAGATGTCGCGTCAGAGGCGTGCAGCGGTTTAGTTTAATTTCGCTTGTTTTCCAAATCTAGAAGAGGAGCGGAGCGGCTTTTAGTTCAAAACTGACATTCAGCCTCCTGATTGGCGGATAGAGCAATGAGATGACCTCGCTTTCCTTTCTTCCTTTTTCATTTTTAAATAATCTAGTTTGAAGAATGGAAGACTTTCGACGAGGGGAGCCAGGAATAAAATAAGGGGAATAGGGGAGCGGGGACGCGAGCAGCACCAGAATCCGCGGGAGCGCGGCTGTTCCTGGTAGGGCCGTGTCAGGTGACGGATGTAGCTAGGGGGCGAGCTGCCTGGAGTTGCGTTCCAGGCGTCCGGCCCCTGGGCCGTCACCGCGGGGCGCCCGCGCTGAGGGTGGGAAGATGGTGGTGGGGGTGGGGGCGCACACAGGGCGGGAAAGTGGCGGTAGGCGGGAGGGAGAGGAACGCGGGCCCTGAGCCGCCCGCGCGCGCGCCTCCCTACGGGCGCCTCCGGCAGCCCTTCCCGCGTGCGCAGGGCTCAGAGCCGTTCCGAGATCTTGGAGGTCCgggtgggagtgggggtggggtgggggtgggggtgaaggtgggggGCGGGCGCGCTCAGGGAAGGCGGGTGCGCGCCTGCGGGGCGGAGATGGGCAGGGGGCGGTGCGTGGGTCC
>|NM_000079|Human|
CTTGAGGTGAGAGGACCTTTCTCACCTAGTTCCATGTGGGAAGGAGGCCTGGAAGGAACAGGCAGGGTACCTTTAAGTAACTGTCTCCTTCTGGGAACTCACCTCACACCCTGCAAAGAAGCACAGCTAGGGTAACAATACTTCTCAGACTGAGAAATTACTAACTGCTGGTTTTTAGGATGTTTTTCAAGCAAGATAATTGAAAAGCTGAACCACTCTGCTCTTTGCTTCCCTGAGTGAGAGTAGGCAGAGGGACGGATGGAAGGAGGCAGGAACCCGGAACGACTGCTGATGCGGTGGGACACTTTTTCCCAATAATTACTCTTCGCTTGAATCACAGTGCATAGGACGTGGGCAATTTGCTCCAGCTAATGGTTCGTGTGGGATAGGTATTGCCTGATACAGAGGCAGGGGTTGGAACAGCCACTCTGGGGGCCAGTAAAGCCAGTTTTATGGAAGAAGCTGTCTTTGTTAAAAACCAAACCCAATCAACGTGGGGGCTTCCCAGCAGCAGACTCAACACCAGCTACACTTTTCTGAAATCCAGGCAGTCAGAAAAGCCCCCGGCACCCTCAGCCTAACACTGAAGCAGAGGAAATGAAACTGAAGCCATGTTTGCAGAATGTGGATTTTTGTGGTTTAGGACAAACAGCTGACTATCTACTCAGACCAAATGACCCTAATCAAGTCAACCCACAGAGATGAGGTTCTGGTTTACACAAAAGAGAGGCAGTTTGCTCACCATTTAAAATAATTCCTTCCTTCCTATACATTTTTTTTTCATTAAGATCTGACTACTGGTGCATTTAAAATATAATGCAGTTCATACTCAGCTTGTCAAGGGTAAGCAATTGTGTAAAGTGAGGCATATCTGTAATGGTGTACAGTCCCAGTAACTCCCTGGGCTCCAGGGCTGAGGGCAGCCCAGCTGTCGCTCCCACAAACAGGTGGTGTAAAACAATAGCTCTAGTGAGCCGACTCGCTTTCCAAACCCTCCAGCA
>|NM_000082|Human|
TATTGCCACGTTTCTTAAATTGAGCTCAACGGGGTCTTGGAATGTCAACTCCCGAGAAAGGAATCAGCGAGCCTTGTGGGGATATGGACCTACTTCTGACAAGTCTTGGTAGTAAGGAAGGCGCATGGGGCCAGCGCCGGAGCCAGGGTGCCACCGAAAAGGGTAAACACCAAGAAAGAAGACAGCCGAGGCGCTGAAGATACTCCTCTTCAATTACACCACTCAGCTCTGGGTCACAAGGCGGGGAACAGCGTACGAAAAACCCCTCCCCTGGCCCTTCTAGCCCCTTTGGTGAAAGATTTCCGTGGACTTTTCCCTGCCTCCGTCGCCAGTCCAGGGCTAAAACTGAGGCTCCTCTACAGGCGTGGCTGGGAGGAAAGTGGTGGTGCGCCTTAACAGCGCAAGCAGCCCGGGGCACGCCGGGGGAAGGCGCTGGGTAGTAGGGACCGCGGACGCACGAGGCCGGGCCAAGGCGCCCAGAGCCGGGCCGGGTAGGGCTCCGATGCCAGAGTGAAGGGGTCGACAGGGGAGAACGAACTCGGGAAATTCTCTCCGGTGACACCCTAAGTGTCGCATGATGCGTTAGTTGACTAGGGGCTCTCACTTTTCCCTCCTTTACTGACCTCGCAATCACTGACCACGCAATCGCTGCCCACGCCGCCACCTCACCTCTCCAGTTCTTGTACTGCGGGATGTAGTAGTATTTGTTCCCGAATTGGTCCGTGCCCACGTGCTCCTTCACTTCCCTTGACAGCGATCTCCACAAGGCGCGGAACAAATCCTGAGACCAACCCATGCCGTCCACCCAGTTTCCAGCGCTGCCAGCAGCGGGACCCGCAGTAGGGGTAATGCTCCAGCCGCCGACCCAGCCCACCGAGGCGGAGAAGTCAGGTCGGCCTCCATCCTGGAGCCCTTCTAGTAACGGCGCTCACCATTGGCCGGATATATCACCGACTGACCAATGGGAGACTCTGCTGTTCCAGTCCCGCCCCTGAGCTCTG
>|NM_000083|Human|
TTTCAATCTTCTCTGTGTTGGACCCATCCCTTGTCTGAAATAAAAATAAAAAACTCCTAGCCTGAGCAGTTGTGTGGTTTTGAGCATGGGAATCCAAGAGATCATTACTTTCCACTACTGCTTCCACCCAGATTCATGTTTCAGCAAAAGCTCCTTAGGTCCAAGCAGTGGGGAGTGTGGGGGAGCACTTTCACTGCTGGCTGCCCCCAACCACACTTCTGTGCCCCTGCAGGAGTGCTATTTAGCATCGAGGTCACCTCCACCTACTTTGCTGTTCGGAACTACTGGAGAGGATTCTTTGCAGCCACGTTCAGCGCCTTTGTGTTTCGAGTGCTGGCAGTGTGGAACAAGGATGCTGGTAACCAAGGAGGCCTTGGGTGGAGGCCATGTGAAATAGAAAAGCTGGGAATGGGGTGCAGAGGAAAACTCTGTGGGGCAGTTCAGAAAAGGAATAATGGGCGGCATCATTTGTGGGGTGGGACCAAGGCCCAAGGGTGTATGACAAAGATATAGGTCATGGAGTGGGAGAGTATATCCATGGAGGAGTGTGCGTAGAAAAAAGGAAAATACATTCAAGAGGAGAAACTGGGATTGGAGGAAGGAAGGAATTAATCCTGAAAACTGCCCACCTCTGTTTCCCTGTTGGGTTTCTACGAAGCTCCCATCGTAATACTGGCCTTTCCATCCTACAGTCACCATCACTGCTCTGTTCAGAACCAATTTCCGAATGGATTTCCCCTTTGACCTGAAGGAACTACCAGCTTTTGCTGCCATCGGGTCAGTGGGGTTACCTGCTCTGTGTGTGGTGAGCAGGGTGTGGAGTGAGGCTGTAGATTGGAAGGGACCCAAGCTAGAAAGAAGGTGCGGTTGGCACAGATAGAGTACATTGCTGGGGGGATGTGGGCAGATAGGAAAGGCAGAAGCCTGGTATTTGTTTCCCTGCAGTAGTTATGTCCAAGAGATGAGGATTTCATGTCTGTAAGATTCCAACTCTATAAATT
>|NM_000084|Human|
tccacatcactttcaggtacaccaatcagacgtagatttggtcttttcacatagtcccatatttcttggaggctttgctcatttctttttattcttttttctctaaacttcccttctcgcttcatttcattcatttcatcttccattgctgataccctttcttccagttgatcgcatcggctcccgaggcttctgcattcttcacgtagttctcgagccttggttttcagctccatcagctcctttaagcacttctctgtattggttattctagttatacattcttctaaattttttttaaagttttcaacttctttgcctttggtttgaatgtcctcccgtagctcagagtaatttgatcgtctgaagccttcttctctcagctcgtcaaaatcattctccatccagctttgttccattgctggtgaggaactgcgttcctttggaggaggagaggcgctctgcgtttcagagtttccagtttttctgttctgttttttccccatctttgtggttttatctacttttggtctttgatgatggtgatgtacagatgggttttcggtgtagatgtcctttctggttgttagttttccttctaacagacaggaccctcagctgcaggtctgttggaataccctgccgtgtgaggtgtcagtgtgcccctgctggggggtgcctcccagttaggctgctcgggggtcaggggtcagggacccacttgaggaggcagtctgcccgttctcagatctccagctgcgtgctgggagaaccactgctctcttcaaagctgtcagacagggacacttaagtctgcagaggttactgctgtctttttgtttgtctgtgccctgcccccagaggtggagcctacagaggcaggcaggcctccttgagctgtggtgggctccacccagttcgagcttccccgctgctttgtttacctaagcaagcctgggcaatggcgggcgcccctcccccagcctcgttgccgccttgca
>|NM_000085|Human|
atgtcattcacctcacgagttgtggtgaggactaaataacataacggaggctgagaagagctgagtgcagtgcttagcaGGAGGGGTGTGCCACTGGAGAGAAGGTAATTATATCATCCAGTGGGTTCATGCCACAGACCCTGGAGCAAGGGCGGAAATTATGCACCAGAATTTGGGGCCTCTAGTGACCCTGAGTGACATCTTCCAAATCTATCTAGACTGAGAATTCTTTTTTTCTTTTTTCAATTCTTTCCACCCCAAATCACCACCCTGCCTGAGCCTTTGCTCACATCACCTCCTTCTCCAACAAAGAGCTTTTCCTGCTGCACTTAAGACCTTCTCGCCCGTCCATCCCGGACTGGCTCCCATCCCTGCCCTCCCCCGGGGGGCCTTGCTCTCTCTGCTGCGGCATGACCGTGCCATCTCTGCTCCATCAGCCCGGAAGCATCCCGCCAGCATCGCACGTACTGCCATGTCTCTTGGGCTCGGGACTTTGTCCTGCAGTGTCTCCCCTCTGTCCCCTTACCACTGGGTCGGGCCGTCAGCACCCCAGCAGCCCAAGCATCTTCTTTTTTTttttttatctttttgttttgttctttttttgagacagaatcacacccaggctggagtacagtggcacgatctcagctcactgcaacctctgcctcccgggttcaagcgattctcctgcctcagtctcccaagtagctgggattacaggtgtgcgccaccttacccagctaatttttgtatttatggtagagacagggcttcgccaagttggccaggctggtctcgagctcctggcctcaggtgatctgctggcctgggcctcccaaagcgctgggattacaggcACTGTGCCTGGCTCCGCATCTCCTGTCTTTTCAGATCCTTGTCATGACCACTGTTTCCCTCCAGCGTTCCTCTGCTCCCTTCTCATTGGATGTGCAGAAGTCTGTGTCAGCCCCAGCCTCTCGGGATGACCTTAGCAGGCG
>|NM_000086|Human|
aaaaaaaTCTGGTCTAAGCACCACCTTTGATGGAGGCAGGAATCCTGCAGCAGCCTGGAGCCAACCCAATGGCTCCCTGCCTCTGGTGCTCTATTTCTTATCACCATACAggtctctaaggtcacctttaggtctaacattgtatgaatgattGTCAGCAACTTTCCAATTTTTTTCATATACATATATTTtttttattttattttttactttttctttttttgagacaggatctcactctgtcacccaggctggagtgcagtggcgtgatcatagctcactgtagcttcaacctcctgggcacaagtgatcctcccacctcagcttccaaggtacctgtgactacaggaatgcgccaccatgcccggctaattttGTtatatatatatatatatatatTTGTACCTTGGTTTTCTCATCTGTAACACCAGGGGTTGAAGTGCTGTGATATTTTTTGGTTCTAGGATAATTTGGAAATAGGGATCTCTTAACATCTTGGATACTGCCAATAGATCATTCACGAAATCCCTTTAGATGAGTGTTATGTTTACTTAGGTCTCTAAAACAATTTGTAAGGTCAACAGATGGGGATAAGAATGACCTGAAGCTGGTCGTCTTTGTTCGCAACCAGAAACAGTCCTGCCTCaaaaaaaaaaaaaaaaaaaaGGGAGTAGGCAGGTGGCCATATTTGTTTCTGGCAAGTGAGTGCTGAAGGAAAGGAGCTGAAGCCTCCCACAGTCATAACTGGTGCTGGCAGGCTACTGTCTCGGTCTTGGGCGCCACTGATCTAAGGTCACGGCTCTGCTTGCTGCTCCCACCCGCTCCAGTTTAAAACCTGCGGTTCCAGGGTTCTCCAGCCCCTCCCTTTTTCACGCTCCGAAGCCGAGAAGGCCCAAAGCGAAGACAGAGAGGACCCGGAAGTAGGGAAAACCTCTGAGCACGTGATGGGGGAACACGCGGGTGCTGTCACGTGATCCGACAAACGGCCTCTGCATAGTGCA
>|NM_000088|Human|
GGCCACAGCCATGGCAAACAAAACTCTTCTCTAAGTCACCAATGATCACAGGCCTCCCACTAAAAATACTTCCCAACTCTGGGGTGGAAGAGTTTGGGGGATGAATTTTTAGGGGATTGCAAGCCCCAATCCCCACCTCTGTGTCCCTAGAATCCCCCACCCCTACCTTGGCTGCTCCATCACCCAACCACCAAAGCTTTCTTCTGCAGAGGCCACCTAGTCATGTTTCTCACCCTGCACCTCAGCCTCCCCACTCCATCTCTCAATCATGCCTAGGGTTTGGAGGAAGGCATTTGATTCTGTTCTGGAGCACAGCAGAAGAATTGACATCCTCAAAATTAAAACTCCCTTGCCTGCACCCCTCCCTCAGATATCTGATTCTTAATGTCTAGAAAGGAATCTGTAAATTGTTCCCCAAATATTCCTAAGCTCCATCCCCTAGCCACACCAGAAGACACCCCCAAACAGGCACATCTTTTTAATTCCCAGCTTCCTCTGTTTTGGAGAGGTCCTCAGCATGCCTCTTTATGCCCCTCCCTTAGCTCTTGCCAGGATATCAGAGGGTGACTGGGGCACAGCCAGGAGGACCCCCTCCCCAACACCCCCAACCCTTCCACCTTTGGAAGTCTCCCCACCCAGCTCCCCAGTTCCCCAGTTCCACTTCTTCTAGATTGGAGGTCCCAGGAAGAGAGCAGAGGGGCACCCCTACCCACTGGTTAGCCCACGCCATTCTGAGGACCCAGCTGCACCCCTACCACAGCACCTCTGGCCCAGGCTGGGCTGGGGGGCTGGGGAGGCAGAGCTGCGAAGAGGGGAGATGTGGGGTGGACTCCCTTCCCTCCTCCTCCCCCTCTCCATTCCAACTCCCAAATTGGGGGCCGGGCCAGGCAGCTCTGATTGGCTGGGGCACGGGCGGCCGGCTCCCCCTCTCCGAGGGGCAGGGTTCCTCCCTGCTCTCCATCAGGACAGTATAAAAGGGGCCCGGGCCAGTCGTCGGAGCA
>|NM_000089|Human|
AAATCCAGACAAGGAGCCCATGGAGAAGGGGAGGGGAGACTGGAAACCATGAAAGATCCCCCACCGCAGCCTCAGAAAGGAGAGACTGAGAAATAAGTTCTCGGTCTCCAGGTCGGTTGGAGTCGTGTCGGAGTGCCAGACCATCCCCCAAAAGACCCTCTTTGGAATGAGCCTCAGCAAAGGCAAGCTAGGAGGTCGAAGGACTTCCCCAGGTGACTCGGTCTAGTCTAGAGTTCGCAAAGCCTATCCTCCCTGTAGCCGGGTGCCAAGCAGCCTCGAGCCTGCTCCCCAGCCCACCTGCCAACAAAAGGCGCCCTCCGACTGCAACCCAGCCCTCCACAGACAGGACCCGCCCTTTCCCGAAGTCATAAGACAAAGAGAGTGCATCACTGCTGAAACAGTGGGCGCACACGAGCCCCAAAGCTAGAGAAAAGCTGGACGGGGCTGGGGGCGGGGTGCAGGGGTGGAGGGGCGGGGAGGCGGGCTCCGGCTGCGCCACGCTATCGAGTCTTCCCTCCCTCCTTCTCTGCCCCCTCCGCTCCCGCTGGAGCCCTCCACCCTACAAGTGGCCTACAGGGCACAGGTGAGGCGGGACTGGACAGCTCCTGCTTTGATCGCCGGAGATCTGCAAATTCTGCCCATGTCGGGGCTGCAGAGCACTCCGACGTGTCCCATAGTGTTTCCAAACTTGGAAAGGGCGGGGGAGGGCGGGAGGATGCGGAGGGCGGAGGTATGCAGACAACGAGTCAGAGTTTCCCCTTGAAAGCCTCAAAAGTGTCCACGTCCTCAAAAAGAATGGAACCAATTTAAGAAGCCAGCCCCGTGGCCACGTCCCTTCCCCCATTCGCTCCCTCCTCTGCGCCCCCGCAGGCTCCTCCCAGCTGTGGCTGCCCGGGCCCCCAGCCCCAGCCCTCCCATTGGTGGAGGCCCTTTTGGAGGCACCCTAGGGCCAGGGAAACTTTTGCCGTATAAATAGGGCAGATCCGGGCTTTATTATTTTA
>|NM_000090|Human|
TCCTGCAGAGATTTATCAAAGACCTATAAATGGTATTTGCCCCTCTTTCAAATATGACACAAAAATTACTGCTTAGATAGATCCAGAAATACATTGGAAAGTTTTGTGGATGAGGATCTGGAAAGTATACACATAAAAGTCTAAATTAGAAATATTTATACTAATCTTTAGAGTAATGCAGAAAAAATGACCACTTTCTCTGGTACTCTTTTGCTATTCTATGTGATAAACTCTTTCTCTTCCAGTTTCCTAAAAAGTTATGTCATGAAAAGGCTGAATTTTTCTCTAGAAAAATCTGCTCTGTCTTTCCCAGGCAGCATAAAAATTGGAAATCTCACAAGAAAGCACTCTGGCTTGCTAAAGAAATTTGTGAGAAATGGAAACAGCTATAGATAAGTATCTAACTTTTAGGAAGCCATTCAAACATTGCTGAAATACTTTGTCTTTTGATATTTGCCTGAAACTTAACTTCTAGGACCCAGGGTGGGTGGATGAGTCGAAGGGGCATACGGTGGCATTTCTTTCCGTGAGTCTCTTACAGTCTCCTATTTAAATTGAGTTAGGATTACTTCTGGCAAAATCCCAACATAAAAATCTTCTAGGAAGATCAGTTCTGTAAATTAGACATACTAGATAAATGGGCATCAAGCAGTTTTTCAAAATTATGCAGTTGTTAACTTCATAAGGGGAAATAAAAATGTATGCATTTACATTGTATGTATTAAAACAAGGCAGAGCATTTCTATACGTTCCTAAGTTATACAAACATATATGTAAGAGTGAAATATGTAAAAAAACTTTTACATAAGCAGATGCATACAAACTCCAGATGTGCTCTTTTTCTTACTGTGGGTTGTGTCTTCTATAAGGGAAAAAGAAATATTTATCATTTCTTTTACTGCTGAGGGGATGGGTGCGGCTCTCATATTTCAGAAAGGGGCTGGAAAGTGAGGGAAGCCAAACTTTTTCCTATTTAAGGCCAAAGCAAAGGAATCTCAGTG
>|NM_000091|Human|
GAAGAGCGCACCCTGACCAGAGCTGAGTCTTGTTTTGCCCTGCATTTCCGCAGATAAGATTTGGCCTGAAAAGCAGTTCAACTCAGCGGAGAATAAGATGGGCTTTCTCTTTCTCCTCAGCTGCCTCTTTCTCTTGGCATTTTGGAGTGCCCCGACTGCCAGGCCGGTAACTCGAGCCTCCAAATTAATCAAAACACACAGCACCCAGTTAAAGCCCAGGCAGACAAGCCCAGGAGCCAGACGCGCTCTCCTCTGGTGACCCCCGGGCCACAACTCCCCAGCTGGGCCCGCCACCACCCCTTGAATGCCACGCTCCCTCCACTGCCCCTCCCAGGCAGGTGCCGGGGCCCCGGGACAGCGGTTGCCCCACCTATGGGCGCCTTACCTGTGGGGACGCCCGCAGCGCCAGGAGCTGCCGCCTTGCCACCCCACGGGACGCGCACCTCCAGCCCCAATCCACCCGCGCCCCGCTGCCTCTTCGCGGCGCTCTCGCAGCCAAGCCCGGCGGCCGCAAGTTGGAGGCGGGCTGGAGGCGGGGAACGCGGACCGCCGCGGGCGCGGGGAACAAGCGGGGCCTCCCGAGTGCAGACGCCCGGCGCGCCTCCCGCTTAATCTGGGCAGGGCCGCTGGCCACTCCCTCCACCCTGCGCAGCCACCTCCCCACCGCGCAGCCACCTCCCCACCGCACACCCCCAAACGCCCCACCTCCGACCGCACCCCACTTCCCCGCCTGGGCCCCCGGACCTTGGGAGCATCACCTCCTTAACCCCTTACCCTGGATCCGCGCCCACCTGCCCCTCAGGCGCCCAGCCCTTTCTCGCCTCCTGGGCACGATGCCCGGGTAGAAGGGACACTGCCTGGTAAGTTGGGAGGGAGGGGGTATGAGGGCGGGACCTGAGCCACGTCTTCCCTCCCTTGAAGCCACAACCAAAAAGCCTGGGTGGGGAGGGACGAACCGCGCGACCGAGCCCTACAAAACCCGCCCCGGCCGAGTGGCGAGG
>|NM_000093|Human|
TCCCAAGGGGATGCCTTCTTTGGTTTCCTTTTTATTGCAGAGGGGCCACCAGGGAGTGGGCAGGAGTGAGGGGTGAGAGCCTGGGGGCCGCAGAGCCAAACTTCGCCTGATTAATAACCCAGATGTTCCCGTCCAAGCACATGGAGGTCCCGGGAGCTCTTGGGAAGTCAGACCCCAGCTCGGTCCCGTGCCAATCTGCAGTTAGGAGGCAGGTCCTCGGTCCGGGTTGACACGTAGGCCACAGTCTTGGGCGCCCTGATCTGGCTGGATGGGAAGTTTAGTCTCCACCCAGAAGAGGAGCTCTGAACTCCTCCACGTTAAAGAAAAAGTTAGGCGGGGTAAACTGCAACTTTCTTTTTAACCCGAAGTGATCAAACCTCGGGGCCCCTCTGCACTGGTTCTTGGAGCATGGCCAGGTGCGGGCACCTGGGGTGGGAACAGTGGGGGGACCAGGGTGGGCCCCTGGGCTCCGAGGCCGCCCCAGGCCCGCCCGCCTACCGGCTCTCAGAGAAAGAACAGGGGGCCGCGCCCGCCCCACGTCCGCTCCGCCCCGGGCCAGCCCCTTCCTCGCTGCGACTCGCCCGCTGTCCCCACCCCCTCGCCCGCGGCGCCCAGTGGGAGGCGGGGGCTGGCCTCGCCGAGCCCAGCGCCGGGCTCTGATTTGCTGCGGGCGTTGGGGATCGACAGCCTCCGCGGCTGCCTTCCAGGAGAGAGGGAGGGAGGAAAAGGGGGAAAAAAGTGCTCCGCGCCGAAGGCGAGGTCCGCACTCTCCGTCCCCGCGGCTGGCGCAGGACCTCACTCGAGCGGAGCGCCCACGGGGAGCGGGTCGCGGGGCGGCGGCGGCgaggaggaggcgagaaggagttggaggaggaggaggaggaggCGAGGGCGAGCTAGCCCAGCGGGGTCCCGGCCGCCCCGCGGGCCAAAGTCGAGCCCTCCCGCCCGTGGGCGAGCGCGCCAGCCGCCCCTTCCAGAACAGCCGCCGCCACAAAGAA
>|NM_000095|Human|
TTGGACAGAGGCAGGAAAATTGAGAGTCCCAGGTCTCAACTGCCCCTCCCCTATTTTCCATTCATCATCATAATCATCATTACTATTAATCATTAATTAATAATTATTAACTTATTACCTCCATTGTGCAAGGGAGGAATTacgcctgggtaatttttgtacttttagtagagatggggtttcaccatgttagccaggctggtctcaaactcctgacctcaggtgatctgcccgccttggcttcccaaagtgctgggattacaggtgtgagccaccgcacccagcAACTTACCCAGTTTTGAAGCACTTCAGGAGGAGTGGAGGGCCAGTCAGTCTGATCCATAGTGGGTGGACCTATTTTTTCAGACGCTGGTGACTCTGTTTCCCGAAGTGTGAGCTGAGAGCGTGGCCATGGAGCCTGCCTTGTTTGGAACTGGAACTCAGGTTTGGCATACAGCAAGCACtcaatcaatcaatcaatcaatGagctgaatgctatggctggatcctgtaatcccagttatgtggggagtatcgcttgaggccgggagtttgagactactagcctgcaggacatagccagacccggtctctaaaaataaaaataaaaataaaaataaattagctggacttggtggtgcgggcttgtagtcccagctacatgggagactgaagcaagaggatGCGATACAGCCACACCCCGTcacacacacacacacacacacacacagacgcacacacacaGTGAATGAAAGTGGGGGCAGTACCCCCTGACTCCCTGCCCCACCAGCTCTCTCCACAGACCCCGGGACTCAGTTTCCCCACCATGTCGGATTCAGCCGCGGGCGACTTCGCGGGGCATTCCGGGCGGGGACTTGAACGCAGGGGCCAGCGCCATCTGTTTACCTTGAGGCTGGACGTTGGGCAGGGCTGTGGTGGGCCGTCCCTGGGGCCGGCCGTGCCTTGGGGATAAATAGGCCCCGCGGGCCTCGTGGGCGGTA
>|NM_000096|Human|
GCCTCTGAAGACAGGTTTAGTTATGGTTTGTTTATTTGATGATTAAAACAAAGTTATTAGCCCCTGTTAGGCTCTGCTAGTTATTTGCATATAGCAATACAGAATGATCTGGTAAAGTTTTTATGCAGATTTGGTCCAAGCTCATAAAACAGATAAATTCTTCCAAATTAAATTCTTATTTTTGTTTACTTAAATTTGGCATGCTAGATATCATGTTTCATATCATAAAGCTGCAATTAATCATTTGTTAGACTTTTAGAAATagtcatgcaccacataataatgtttgagtaaatgacaaactgcatatgtgatggtggtcccataagattataataacatatttttactgtacattttctatgtttgcatatgtatagatacagaaatatcattgtgttacaattgtctatagcattcagcatagttatagactgtacaggtttgtagcctaggagcaataggtataccatatagcctacctagatgtatagtaggctatatcatataagtctgtgtaagtacactctgtgatagtcacacaatgacaaaatagcctaacaatgcatttctcagaacgtatccctgtcattaagaatgactgTAGTAAAAAGCTACATGTTTTGATTCATTTTACATAATTCTTATCCTGatttactaaaagtgcactgtttgcaggacactgtgctgtgacatattgtcagaggaacaaagggagcatttagacacgttctctgccctcctggaatttacaCAATGAATGGAAAAAGGCACAGAGTTATGCACACCCTAATGCCTCCAACAATAACTGTTGACTTTTTATTTTCAGTCAGAGAAGCCTGGCAACCAAGAACTGTTTTTTTGGTGGTTTACGAGAACTTAACTGAATTGGAAAATATTTGCTTTAATGAAACAATTTACTCTTGTGCAACACTAAATTGTGTCAATCAAGCAAATAAGGAAGAAAGTCTTATTTATAAAATTGCCTGCTCCTGATTTTA
>|NM_000097|Human|
attacaggcttgagccaccgcgcccggccCCAGCCTGGGGAAATCTTAAGGACAGAACTGTGATGTGGACTCGATCACAGAAAGTCTTCTCCTCGACTCTCTTCCGAGTCCATTACTAGCTTCTCCCACTCTCTTTAGAAAACCATCCTTCAGCAAAGAGTTTCCCAGCCTGCCCATCCCCTCTAAAAACTCTAGAGGACCAGGACCCAGGGCGAAGGGCGGGTCTATACAGATCCTGAGCCAGGCTCTGTATTCGCAAATCCTGTTTGAAAATGTAAGCGGGACTGGGATCTCTGCCACATTTCCGCCCCAGTCCGCCCTCAGCCTCCCAGCCCTACTCTATCTTCTCTCCTTGGCTGAGTAAACAGCCGACCCGAGGTTGTACGTGACAAGAAAGCCTCTTTTATCTCTCCCGTCCCTTCCACAGCACCGTCCCCGCCCCACTCTCTTCCCTTCGGACCAGCCCTTCTGGGCGCGTCGGATTCTTATCTCCCGCCCCGCGCAGGGACGCCGCAGGCGGCGATAGGATCCGGACTACAGCTCCCAGCGCGCCCCAGTTCCCGCCCCCGCCTCCGGAGCCCGACGCTGCAGCGGCTCTTCTCGAAAGGTTCTTTCCGCCTGTGCAGCTCGCCGGCTCAATACTCCGGGGGTCTGGGTGGGGGGCTCAAACGCAGGGCTCTGGGACGCAGGCACTGCTCCAGGTGATAGTGCGGGAACATGGCCTTGCAGCTGGGCAGGCTGAGCTCGGGCCCCTGCTGGCTCGTGGCGCGGGGCGGCTGCGGAGGGCCCCGCGCCTGGTCCCAGTGCGGCGGCGGAGGGCTCCGAGCCTGGTCCCAGCGCAGCGCAGCCGGACGCGTCTGCCGGCCCCCTGGCCCGGCTGGCACGGAGCAGAGCCGCGGGCTGGGGCACGGCTCGACGTCGAGAGGCGGCCCCTGGGTGGGGACAGGGCTGGCCGCGGCGCTGGCGGGGTTGGTGGGGCTGGCCACCGCCGCCTTCGGGCA
>|NM_000098|Human|
TAGGCAGCATAATTGTGTGTCTTTTGGTAACTCCCTGTCTTCTTCTGTAAAATGGGAGTAGAGCCTACTTAATCCTGCAGCTACTTCTAAGATCAGGGATTGGGGCGTGGTGGGCTGTTCTGCAGCTGTTTTGTGATGGATGAGGGATGATAGATCTATGTTCAAGTAGCGGAATCTTAGAGTCAGGAGTTGGAAGGAATCTTGGAGGTGGTCTGTGGTGACAGGAAGCCTCTTCCAATAGACTGAACACGGAAGACTTCCTAGAGCCGGAGGACAAGGGTTTCTTTCCTCTTAgcagtgagcttcttgtttttggaaatgctcaagccaagaatggatgttcaggcagaggggattccgctcggaaggggctttctgcactgaagtggtggccagcgggaaactccaggtttccaactcCTGCACAAATCCTTTCTAATATCCATCCACTCAGGTGAGCTGGCAGGGCAGTAGCTGTGCAGGGTTCAGGGTCATTATATGTCAATGACCTTCAGCACGGATTACTAACAACAGTAACATCCgttaccgtttactgctttcctattaagcaccatgcactgtgcataacatgttatctttatctcatatctagaattttgggaggtactttgaatcattacgatctatctacttcttaggtgaggaaatagaggtttaaaatttagtccacagtctcgcaaggatggagcctggatcaaattttgggttatcagattccaaTCACGTTTCTTAGCTTTTCTTTTTTTTTTCCAACTCCAGTTTCTGTCTTGCTCCAAAAAAGGGGAAGGAGCGGCTGCGGCGCTCGGTTTCCCGCCTCCTAGGGAAGGGAAGGGAGACGAGCAGCGCGGAGGCTGGGGCCCCCTTCCGGGCGGGGCCTACTAGTGGGCGGGGCCTGTCAGTGAGCGGCCCCTGCCCGGAAGGAGCCAGTCCGGGGCGGAGCCGATGGCCTTACAGGGGCCGGAAGTGGCCTGCGGGCGGAG
>|NM_000099|Human|
GGCAGGGTGACCTAAGCTTGGGAGGAGGGACAGGTCTTTGGGAAGAGATGGAGCTGAGggggtggagtgggtagaaggggggcataggtgtggaaggggtgggggaagaggggccaggagtggggtgagaagaggggaaagaagaggataggagggacagggacagggagaggccaggaatgggtaggaagggaagacagaggaggggcgggacgagggaggggcgatgaagaggggccgagctggggtgggggcgaagtgggagcaaggacaggagtggaggagggagatgaggggcatgggaggcggtgtctgggggttgaaaggggaaagggacagaggagaaggagcctgaagagtggcggcatggaggggcccgaagtggggaggtgggaatggtcggatggatggggaggaatggggaggataggagaggcaggggaggCTGGAAGACAGTAggagaggagggggaggggaggggaggggatggatgggaatggatagggaaggccagggagactggggggccaggggaggaggggagggagaggggaggcgggaagggagaggagaggccgggaggggctgggaggggagggaaggggatggatggggaaggACAGGGAAGCCTggaggggcaggggaggctgggatgggaggagactgatagggagggacctggaggcggggagaggcaggggaggcggggagaggcaggggaggcggggagggagaagggaggtgggagggacgaggcgttccggaaaagggagtgcaggccgcggtggggtggggcggCGAAGGCCGGAAGGGATAAAACCGCAGTCGCCGGCCTCGCGGGGCTCACGGCCTCGCCTCGGTATCGCAGCGGGTCCTCTCTATCTAGCTCCAGCCTCTCGCCTGCGCCCCACTCCCCGCGTCCCGCGTCCTAGCCGACCATGGCCGGGCCCCTGCGCGCCCCGCTGCTCCTGCTGGCCATCCTGGCCGTGGCCCTGGCCGTG
>|NM_000100|Human|
actgcactccagcctaggcgacagatccagactccgtctcaaaaaaaaaaaaaaaaaggccgggcgcagtggctcacacctgtaatcccagcactttgggaggccaaggcgggtggatcacaaggtcaggagatcgagaccatcctggctaacacagtgaaaccccgtctctactaaaaatacaaaaattagccaggtgtggtggcgggcgcctgtagtcccagctactcgggaggctgaggcaggagaatggcgtgaacccgggaggcggagcctgcagtaagccgagatcgcgccactgcactccagcctgggagacagagcgagactccgtctcaaaaaaaaaaaaaaaaaaaaaaaaagaaaagaaaaggaaagaaagaaaagaaaTCCTAAAACGCAAATTCCACCAGAGAACCCTGCCTTCTTCTCATCCCTCTGATCTACCCCCTGCCCCCACCCAGCCTGGAGCGCGTGGGCGCCGTCTCCCCCTCCCTGGGCCCCTCTGTCCACCCCCTTCAGCCTTCAGTGTTCTCGGTCACAAGCGGTGATGTCCACTGCAGCCCGCACACCTGCTCCCGCGGGGCCGGGACCCCTGACCCCTGACCCCTGCAGCGCTGCGCCCCGCCCTCCCTCGTGCGCGGCCCGGACCCCGCCACCCTGCAGGATTGCGCCTACTCCGACTGCCCCTTCCCTATCGTCCCACCCTGCGCGCCCAACCCACCGGCGACAcccggccgcgcccccgccccggTCCGTGTGACTCGGCGCCCGGAAAGACGATACCAGCCCCGGGAGGGGGGCGCTCCCTCCCGACACCAGCGCTGGGCGCGGAGACCCAGCCTGCGGCGAGTGGTGGCCAGGTTccccgccccgcgccccgccccgcgccccgccccgcgcGTCCCTTCTTGCGGGGCCACCGCGACCCCGCAGGGGACTCCGAAGCCAAAGTGCCTCCTCCCCGCCCCTTGGTTCCGCCCGCGCGTCACGTGACCCCA
>|NM_000101|Human|
GCGGCCCCGGTGGCCATGGGGAATAAACCAGCATTGCTGCCTCCGGCCTCCGCCGTTTTTCTGTTTCGTAAACCAGCATCCCGGGGTTCCTGCTCTGAGTGACCCTGGCACCTGTCAGGGAGTCCAGGTGTGCCCCATGAGGGCCTGGGGGAGGGGCAGGCTGGGCAGAGCCACAGAGGGGCTCCCCTCAAACCCCACATTGGCTCAGGTGGGACCCTCAGGAGCAACCCCAGGTCTAAAGTCTTCCCATGGGCGCTGGGCTCACCACCCCCACGCCAGCCCCTGCCTCCCGTACCCAGGCCGGACGTGACGGGGCCGTCCCTGCATTCTGTGCTTTCCCAGTTGTACACATCCTGTCCCCTCCCTCGAGTCTCAGTCACAGTTCAGTGACCTGGTGACGGGAGGCCCCCTGCAGTGTCTGACCCAGGCCACGCCTGTGCCAGCCCAGAGCCAGGGGGAGGAAATGGGGGCTGGGCCTCTGGTCCCCATGGGGAGGCCACCCTTGTCCTTGGTAGCATCAGGGTGCAGAGGTGTTCCCGGGCTGTAGGGGTGACTCCCCCACCCCCCAAGGCTCTGGAGAGGCCGATTTGCTCAGGAAGCCGACCTTCACACCTTGTCCTGCTATTAATAGACGCCTGGTTGACACGGGACCCTCGGTTGGGTCCGGAGCATTGGGCAGGGGCACTTGTCAGTGTTTGAGAGCTGAAGTTTGGGAAGCCCTGGGGAAGCGCAGGAACTCCCCGCCTGGGCTGGGGCTGCCGGGCAGGGCCCCTCCTATGCCTCGGCGTGGCTAGAGAGGGCGGGGGCAGAAGGCTCCGGGACAGCCCTGCACCCTACAGATGCGGGTCTCCGCCCAGCCGCGGTCACCTGGGGGGCTGGGGGCGGGGCCTGGGCGGGGCGGGGTTCGGCCGGGAGCGCAGGGGCGGCAGTGCGCGCCTAGCAGTGTCCCAGCCGGGTTCGTGTCGCCATGGGGCAGATCGAGTGGGCCATGTGGGCCAACG
>|NM_000102|Human|
cctttccctcagaagcatgtgatctttgttagacacttattagtagttctgcttttcgccctttgaagcatgtgatctttgtacctactccctgttcttacaccccctcccctttttgaaacccttaataaaaacttgctggtttgaggctcaggtgggtatcacagtcctaccgatatgtgatgccacccccggcggcccagctgtaaaattcctctctttatactgtctctctttatttctcagccggctgacacttatagaaagaacctacgttgaaatattgggggtgggttcccccagtaCGCTAGTCCTGCTGATGAGCAAAGAAGGTGTTGATGGCATTTTGATCAACAAGAAATGTTATGAAACGGCCTCCCACCTCTGGCATTCCTAGTACTGACCTATCTCTCCCTTCCCTTCCACCGCTCCCCACAGCTTAGCACCCCTTTCGTTCCCATACACATGTACATTTTTATTTTGGGGACCATTAACCCACAGCCCTTATCGCTGCCAAAACCACATGGGctggagggccagggctgcatggacagtcacaccactgcacaccagcctggtgatggagcaagactctgaaaaaaaaaaaaagaagcataaaagaCCTTTAACAGTCCCTGCTACTTGTGACCCTCCTGAATCTGTCATCTGTCCAGTGATTTTGATTTTGCAACATGGAAAGTTCCAAGCCTTGACTCCTGAGCCCAGATACCATTCGCACTCTGGAGTCATTCAAGCATGGGGAGCTCCTCAGAGGGTGATCAACTGACCTCCCTTACCTAGCTCCTCCTCCGGAGGTTTGCCCTGGAGTTGAGCCAGCCCTTGAGGAGGCCTTCACTCCCACCGCCTCTCTCCCTTCTGGATATGAGCTCAGGCCTGGCTGGGCTCCAGGAGAATCTTTCCACAAGGCAAGAGATAACACAAAGTCAAGGTGAAGATCAGGGTAGCCCTTTAAAAGGCCTCCTTGTGCCCTAGAGTTGCCA
>|NM_000103|Human|
ATGAAGGTCCAAGTGTTTCATAAAGTACCCCCACTGTGGGGATATGATGACTGGGAGGGGATGGCAGTGATGTAAAAAGCTTTGTCCATTTCCTCCCAACTCAAACGTTCTGTGACCTACTTGAAGAACTGTCATGTATCCTTATCTCTTTTCATCCAGGTATCAGGTTTAGGGCCAATGGGGAGGAGCCACTGAGAGGGAGGGTTGACACTCAGCATCATTCAGATCttcatttaattcagtaaacacttaactgagcacttcctgtgcctggtatgataatgggcattggagatacggaagtaaaaaagacaggcagattaccctgTGAGCAGCTGGAACACCGTGGAGCCTTCTGGGCTTCTCTTTATCCTAACATTCATTGCAGTTACTGTTGACTGATCATCTCTCAGCAATACCCACCATTAACCATGGAATAGAAGCCTCCTGAGGCTAGGGGCCATGTCACCCCCAACACATAGCACAGTTCCTGATTTGGAATTCACTATTACCCGTtgaataaatgagtgaatgaacgaatgaataaatgaaAAGCTGTATAGTGAAGGCACTTCTATGTAGAACAATGTGGTGTGTGGTGGGGGGtgtgatcttatgattacatgtatatagatttttgtccatggttcttgtccataactcccatgacacttgctgaggtcttttgctataatgtagaggtgctttaggcctcaggaaacagaatatttctctggccttctttgccctcctttcatccacccaaggcgggactctataatctgattgtgggtcataagaccctcattccagaggaggtcatgccccataccctggaggaaggaatgctgcacaaagagaggaagaagaatctggacagacagaccttgctgagattagatcataccctttttgtccaatcacattttgttcaatcacatgcttcagtcatggacaacaaatgaaatctccataaaaggcccaaaggacagggttcaggg
>|NM_000104|Human|
CGGCACCCCACGCCAAGGGTGGTGGTGGCCGGCACCCCACCCTCGGCCGCCGCCTCCGCGTGTCAGGTGCCGTGAGAAGCGCGGGAGGAGCGGCCGCAGGCAGCGCCCAGGGATATGACTGGAGCCGACTTTCCAGAAGCGGCGCACGCAAAGCCCAGCTCCGCACGCAAAGGGGAGGCGACAGCAGAAACTTCAACCCGATAAAGTTCGCCGGAGCGCGGAGATTCGCCTCCTCCTGCCACTCTCCGCCCCGCTCGGGTCCCGCCCCGCTAGCTCCCCCAGGCCCCCCCAGTCGCCCCAGCTTGGCTCCCCGCCCTGCGCCAACGGCTTCCATCGCAGCCTGGGCGGCCCCGCGCCCACCAGCGGGCGGCGCCACCTGGAGTGGCCTCTACGCGGGAAATCTCAGGGCCAGCTGCGCCCCAGGAGCCTTTGTGTGCCCAAGCACTGTCGGGGCCCCGGGGCGGGGGAGCGGCTACTTTTAGGGATTCCTGATCTCGCCGCAAGAACTGGAAAAAATTTAGCATGCCAAAGAGCCTCCACTGAGGTGGCAATTTGTTTGCGAGAACCTAAGATAAAATTTAAACAACCAACCAGGGGCGCTGTGAGGCAAACCGCTGCCACTACACTGGCTTTCCGGGAAGCAAGCTCAAGTCGCGGAGAGGGAAGGGAGGTCGTGCGCTCGGGGCGGGGCGCGCTCCCAAGTCGAGCGCAGCGGCCGGGGCAGGTTGTACCGAGCGTGGTTCTGGGGACACCGTGCGGCCTCGATTGGAGGTGGCTGTGATGAAGCGCGGTTACCGCACAATGGAAACGTGGGCACCTCCGCTCCCATGAAAGCCTGCTGGTAGAGCTCCGAGGCCGGCCGGTGCGCCTGGACGGGAGTCCGGGTCAAAGCGGCCTGGTGTgcggcgcgccccgccccccgcaggccccgcccTGCCAGGTCGCGCTGCCCTCCTTCTACCCAGTCCTTAAAACCCGGAGGAGCGGGATGGCGCGCTTTG
>|NM_000106|Human|
CCGTCACCCCCAGCGGACTTATCAACCCCGCGTCCAGCTCCACAGCCGCCACGTGCTCGGTGAGCACTGGCTCCAAGCATGGCAGCTGCCATACAATCCACCTGTAGAGGGCCCGGTCCTCCTGTCCTCAGTGGATGATCCCATAGAAGTCCAGAGCTCGGCAGCTGCCCTCCCACAaaagacaggattttgaaagcagcaagagagaagagacgtatcaggtagtcacagtggctcaggcctgtaatcccagcactttgggaggcccaggtgggaggatcgcttcaccccaggaattcaagaccagcctggacaacttggaagaaccgggtctctacaaaaaatacaaaattagctgggattgggtgcggtggctcatgcctataatcccagcactttgggagcctgaggtgggtggatcacctgaagtcaggagttcaagactagcctggccaacatggtgaaaccctatctctactgaaaatacaaaaagctagacgtggtggcacacacctgtaatcccagctacttaggaggctgaggcaggagaattgcttgaagcctagaggtgaaggttgtagtgagccgagattgcatcattgcacaatggaggggagccaccagcctgggcaacaagaggaaatctccgtctccaaaaaaaaaaaaaaaaaaaaaaaaaaaggattaggctgggtggtgcctgtagtcccagctacttgggaggcagggggtccacttgatgtcgagactgcagtgagccatgatcctgccactgcactccggcctgggcaacagagtgagaccctgtctaaagaaaaaaaaaataaagcaacatatcctgaacaaaggatcctccataacgttcccaccagatttctaatcagaaacatggaggccagaaagcagtggAGGAGGACGACCCTCAGGCAGCCCGGGAGGATGTTGTCACAGGCTGGGGCAAGGGCCTTCCGGCTACCAACTGGGAGCTCTGGGAACAGCCC
>|NM_000107|Human|
aaacatagcaagaccttgtctctacaaaaataaaaataaaaaaattaggcttggggatacaggtctgcaagcctacttgggaggctgaggtgggaggatcagtgaaacttgaggtcaaggctgcagtgagctgtgattacatcactgcactccagcctgggtaacggaagagagacactgcctctaggaaaaaaaaaaaaaaaaaaaaaaaaaGGCAAGGAGTTCCAATCATTCTCCCTTCACAGAGAAGCAGCTTGGATTCGATGGGACTGTAGTTTCTGGAATCCGACTGCAAAGCTGACCGCTGGTAGAGCCCAGCTTCTAACTTAGGAAAGGCACTAGCTCTCTACAAAGCCGCCACTCCCCAACTACACCCTGTAGGGACCAGCCAATCCCAAAGCCCGAGCGGGCGTCATCACCAATTGCAAGGCGGGAGACAGAGCCTTGGCTGGCACCGGGCCTCCTCCCCGGACCCGCAGAGGCCTGGCAGCGCCGCGTTTGAGGAGGGTTCGTGTCAggaagtcaaggctggatgatcgcttaagcccaggagttaaagaccggcccggacaacaaagcgagaccccgtctctccagaaaaagaaaaaaagagagagagagagagaaattagccgggcgtggtggcgtacgcttgtagtcccatctacttaggaggctgaggtgggaggatcgcttgagcccaggaggtggaggctgcactgagctatgatcgccccactgccctccagagtgagcgacagagccagaccctgttgctaaaaaaaaaaaaaaaaTCCATAAAGCCGGGGACCATCTTTGCTCCAGGGAGGTCAGCTGACCCGGGCTGGCACTGGCCCTGGCGCAGTTCCCGCCCCTCCCGGGAGCGCTGGCACCGCCCCTTGGCACCACCCCCTCCCCGCGCCCCCGCCTTCCAGGAAGGGGCGGGGTCTCCGAGACGGGTGGGGCCGGAGCTCCAAGCTGGTTTGAACAAGCCCTGGGCA
>|NM_000108|Human|
tgtagaaactggagcagccatcttgaatgaaagatgcaaggcaagctctgatgatggcagagtcacgagataaaaggagcctgggaccctgtcacaggacagagctgccaGCAATACCGTCTCTATAACAAACACTAAATTTAATTATTCATATCTAAATCTGAACATAGGCAGTAATTTCTAACCAGTGTTTAGCCCAGCACAAGGCCTGGGTGGTAGACTTCCAATAAATGTAGAATTAAGTTTATTCACACTATATAGACTTATTGCAAGGCAAGAATGAGACCTTAGACTTTCGTGCTCAATCTTGAAGACAATGTTTTTCAACCCTTTTCAACAGATTCTCTCTCAAAACCTAAAATCTCATCCACCATCCCACTCTCTTTTTACCAGGGAGATGTGTTTCTCAACTAAAGAAATAGAAGAAAGTGTGTTCTCTACGTATTGTCAGTTAGCTAATTAGAGCAGAATGCTGGTGATGCCAAAATCTGTAGCCCCATCCCTTATATGGCATTTGagaggagcgagtataaagcagtagataataccaaaggttttggcctcagggccgcagttatctctcctttgtgagaccttgggggcactgtttaacctctctgggtctcatccaagaaatggaaatactaataatactccatatggttgttgcaaggatgaaatgagatgtctgtaggaagtgccgaggaatgcctagcacaaccaagagctTGTTGAACTTGTCACGCTTTACTGTCGATAATGTGCATTAAGCAAACGCTAGTTTTATTTGTTTATTTCATCTTCTAAGTATAAGAATACATTGTAGCTCGACATTTTGGCACCAGCCCCTAAAGCATTCCCACCACCACCCCCGCTGCGACAAAGCCCTGCGCTCCTTACGACAGCGTACGACGCCGAGCCTGACAGGAACGCCTCGTGCGGTAGAACCGCGCGGGCCAATCGCGCTGCTCCCGGGTGATGACGTAGGCTGCGCCTGTGCA
>|NM_000110|Human|
tctggcatattgaaaatgctcaataaacatattcgttgaataaaACGATGAATGGACTAATGAAAAAATAATAAGGGAGAAATACTTGACTCCAAGGTGTCACTACCTAGCCAAGTGCATGAAGGAGTGCCGCAAATGTCCTAACGGAAGTAGAAAGTGTTATGGTAGAAGAGAGGTGGGATGCATCTAACAGGGGTGGGGGGGGGGCGGGGAGAAAAGGAGAGAGGTCTGGAGTACACATATCCTCAAAAAACGAGGTGAATGTTTTCTGGATTGGGACCAACTCTACAGGAAATCTCTCCCTTCTCCTCAGCAAGCTCTAGAGCAAAAACGAAGAGCAACTTTTCAAAAGAGTTTCACGTTTTAGaataaaaaatatttaaaaaaataaCCATTAAAATGAGACTTTCCTGCAAAAAGACAACCTTGATTATGTACCACCTGCAGCACTTCCTGTATGCTGCTGCGGGCTGTGGATGTTTTTGCTCGCCTCCCTCCCCTCCCCGCTGGGGCTGTGAACTCTCAGAAGACCGGTGCTTTGGTATCCTCCACTGCAGCTCAAACCCCGCCCACCTACTTGGTGGATGGATGGAGGAACATCTACTATTTCATCCTTGAGGAGTTCCTGAAAATGCAGTTGCCCCTCAAACAATGTATCTACATCTCGCGGGGTTTCTGTGGAAGAAAAGAAAAAGTGCAAGTTGTTGCTTGGAGCGCGGACTGCTTTTACCTTTGCCTGGGGATCCCTCCTATCTGGCCCCGCCTGCCTAGCTCTGTTTTTAGCAGTTTAGAGATTAAAGGCCAGTCCCCAGAGCGGGTGCTCTACTCCCTCCCTCCCTTCTGCTTGCAGGCTGGGGCGCGGAGCGGGCTGAACTGGGAAGGCCGGGCTGCGGCTGCCGTGCCTGGCGCGGGAGCCGCAGGACCGAGAGCGCAgccccgccccgggggcgttgccgccccgcgcccgctccgcccccgcgccgccggcccTAGTCTGCCTG
>|NM_000111|Human|
taaatatgtggacctagagagctggggttagaaatctgaatgttgctgggagccataggactcttatttagggtaagagggtagcaagagaggagaaggaaattcagaacagaatcttaggaaatgccaaagaaagagttagaggagaaattggcaaaaaggatgaggtgaaaaacaagtgtgttaaaaatttttttttagcatttcaagaagagaagattttagcccggcatgatggctgaggcctctaatcccagctactcaggaggttaaagcaggaggatcacttcaggccaggagtttgagaccagcccgggcaacacagcaataccccatctctaaaattaactaattagttaaataatttttaaaataaaaagaggagttcatgaaagtgtagtcagcaatgccaaatgcttttaagtaagatgagagttgaaagtattcattgtgtttagcaacatagggtttattgctcttaggaagagctgtggtgggggcagaaattggaatgCAGATATGGCCTGTGGCTGGGAGTTGGGTGAGTGTTCCTAATGAGGGCCTTTATCATACCAGGAGTTAACCTATACACCACACTTCTGCAGCCCATGACAGATTCCATGGAGTCATCCAGCCAAAAAACACCACCACTAAACTCTCATCTAAACAGGTTGGTGAAATGTCAAGGAGATAACCCTTGAGAAGATTCTTTTTTTTTTTAAGTACACGTGAGCATCTGCTGTGCAATCTCTGCAAACCAATGAAATTACGTACACACAAGTGCATTAAACCACCCACTGGTGGTTTAATCTCACAAGGAACTTGAGGAAGCAATCTTCATCATCACTTCTGCTGATCAAAGTCTCAAAGGTCAAGACCACATTGCAGTCTTTTCATTGTTGTAAAAGTTAATGAGAGTTAATTATTAAAGCTGACAGAAAGGTAATTTGTCCACTGTCTTACATAGCCTATATATAGACATCCCTATGCATATGGATGCA
>|NM_000112|Human|
AGAGACCAGAAGAAATCTGATGGCCAGAACCAATGTTTAGGTCCCTAAAGAGAACAAGCGTGGCGAGCAAAGGGGGCCAGTATGGGTGGAGATCAGCGAGGGAGGGGGGCAGAGATGAGTGCCCGAAGCACACAGTACCTTGGCATAGGGAGGGTTTGATTTTACCTACAAATGCCATTAAACCCACTAAGGATTTTAACAAAAACTACAATTACATTTtaatttacattttatgttttatagagacaaggttcggctatactgcccaggttgatctcgaacccctgggttcaagcgatcctccctactcggtcccccaaagtgctgggattacaagcgtgagccgctgcgcccggccTTTTAATTTACATTTTAGCCTTCCGGTTACTGGAATCTTTGATGGGGAATGAGTTATAGTGAGGCAAGAGCCTCTAACATTCTAGGAGCTCTTTTCCCGTTCGGGGCCTCAATTTCCCGTTCTACAAAGGCGGGTGGGAGGGAACGGGGTCCCAAGTAGTACTGGATAAAGAGGTGGCCGATCGCAAACGCTGAGCACTTCAAAACTCTGGGCAGAGCGCTTCCGCGCCTCTCCTGCTATTTCACCCTGGCCACAGGCTAGCCGCCGAGGCCGGTCATCCGCTCTCTCCGCGGAGGAGTCAACGCCACGGAAGCAGCGGCGGAACCTCTCTAAGAATCCTTCCAGCTTGTGCTCTTCTGTCCAGGGCAGCCAATCGCGAGGAGGAGAGTAGTCAGAGGGCGGCACCCTCCCCGGTCTGGGCCGAGTTATTGGCTGGTGGTAGCGTCGCTCGCCCGGCAGTACCACGTGACGGCCTCGGCCGCGGGCGTTTACACTGGCTCTGCCTCCGGCATCTCTTCGCCGGTGCGTCCTCGCCGCGCCCGTAGGTCCCGGCAGCCGGGCCCCGCCTCCTTCGGAGTCCGAGCGATGGGCGGGGAAAGGGACAGGCAGGTATAGCTCTGTCGGCGCCGCGGTGTCCACCTCA
>|NM_000113|Human|
agaccatcctggccaacatggtgaaaccccgtctctaccaaaaatacaaaaattagccgggcatggtggtgtgtgcctgtaatcccagctgctcaggaggctgagacaggagaatcgcttgaacctgggaggcagaggttgcagtgagctgagatcatgccactgcactccagctaaaataaaaataaaaggctgagacactgtcattaacagtagtctaagacatgacaacgaaatataatgtggtatcctgaatggaaacctgcagcagaaaaaggcattaagtaaaaggaaggaaatctgaataaactacactttagttaatatgacaacagtgcatcgttaattttaacaaatgtagcacactaataatgtaagattttagtaataggggaaattgcagggatgggtggcacatgggaactctctactatcttctcaatttttctgtaaatctgttctaaaaaataacgtCCGttattattattattattattattattattTGCGGGGAGGGgacacagtcttgctctgtctcccaggctggagtgcagtggtgagatctcggctcactgcaatctccgcctcctgggttcaagcgattctcatgtgtcagcctccccagtagctagggctacaggtgcctaccaccacacccggctaattttatatttttagtagagacgtggtttcaccatgttggtcaggctggtctcgaactcctgacctcaggtgatccgcccgcctcagcctcccaaagggctgggattacaggcaggagccaccatgcctggcAAAAATAACGTCCATAAACAAAAACACGTGGCCAACAGGGGCGGAGCAGAACCGAGTTTCCGGAAGCAAAACAGGGCTTTGTACCGAACAAAGATGGCGGCCGCCGGCGTCGGGAGGAGGGCTGCCCTGAAGAAAGATGGCCTCCGCGAGAGGAGGAACCGGAAGCGTGGGTCTGGCGGCTGCACCGGTTCGCGGTCGGCGCGAGA
>|NM_000115|Human|
cttccaaattatatttggaaatatatatgaactttattcagctactgggagacattggaaagtcttaagcaggggaatgacttgaattgacttagacttgcatttggtcttgctggctagggtgtggagaattgactatagacatagcaagagtgcagggagacATCTCAGAACATCCTCTGTCTCTCCTGGTTATGCAGACTTGGACATTTCTCGGATAAGGCACGAACATTCCATCTTAGCAGTTCACTGTCTGCCTTTTCCTCATCTATCTTGCCTAACTCAAACCTAAGACTCTGCCACCTTTCTGCTGCATCAACCTAAGCTGCTCCCTGCTAATGGAGAGCAATCCATACACCCACAGCTGACTTACATTTATTGGAGTCCATTtaagggaggataccacccctcatattgtcttatgcccaatttctgcctctgaagaaagaataagtaaaaactaaaaggcagaaatgaaatccactggcagacagtctggtgccacaccctgggtctggtagttaaagatcgacccctgacctaaccggttatgttatctatagattccagacattgtatggaaaagcactgtgaaaattcctgtcctgttctgttctgatctgattaccagtgcatgcagcccccagttatgtacctgctgcttgctcaatcaatcacaaccctttcacgcagacccccttagagctgtgagcccttaaaagggataggaattgctcactcagagagctcagctcttgagacaggagtcttgccgatgcttctggccgaataaacctcttctttctttaattcggtatccgaggaattttgtctgcagcttgtcctgctacatttcctggttccctgactgggaagtgaggtgattggtggatggtcgaggcagctccttaggtgacttaagcctgccctgtggaacattccggtgggggactctggccagcccgagcaacgtggatcctgagagcactcccaggtaggca
>|NM_000116|Human|
caagactctgtctcaaaaataaaaataaataaaaataaaaataaaaaACTgccgggtgcggcggcccatgcctgtaatcctagcactttgggaggctgaggtgggtggactgcctgagctcaggagttcgagaccaacctgggcaacatggtgaaaccccatctctactaaaatacaaaaaaaaaaaaaaattagccgggcgtggcgacctgcgcctgtagtcccagctactcaggaggctgaggcaggagaatagcttgaacccgggaggcggaggttgcagtgagccgagattgtgccactgcactccagtctggcgacagagcgagactcctaaaaaaataataataaataaataaaTATAAAATAAAAATAAAAAACtggctgcttaatgcatagggggctttctttccgggtcatgaatatgtttcagaactagaggtagtagctgacattgtgactgtatcagatgGTATAAAATACTGTTTCTTGTATTACATATGATACACAATATGTTTGTATATATTGCTGTATATATTGTATATTTTGCCATACAGTAGATTATACATTGCTACATACACATAGTATCATGTAGTACTGTAACTATGTCAAATTGTATATGTggctgggcggggtggctcacggctgtcatcccaacactttgggaggccgaggcgggtggatcagagtgtgatggcgggcgcctgtggtcccagctactcgggaggctgaggcaggagaatcgcttgagtctgggagatcgaggctgcagtgagccatgatcccatcactgcactccagcctgggtctggctggaccctgtgtcaaacaaaaaacagaaaCACTAGAGAGACAAAAGGCGAGCGCAGGAGGCTGCCAGGAAGCGGGAGCCCCACGGGGTGACGGCCACTTCCCGCCGCCCCGGGGCTGGCCTCGCTGCCGTCAAGCGGCCCGTGCGCGCTTTGCGACAGTCGGTCGGGCTGGGCACCGGCGCAGGTTCG
>|NM_000117|Human|
GCCCTGCAGCCGCTTCCCGGGCGATGCGCACACAAAGCGCCCTCGGCAGCGCCTGGCCCGGGGCCCGCGCTCTCTTAGGGTCCGGGCCCTTCCCGCCGCTGCTGGGGCGGCCGACCGGGATGCGGCCGGGGAACCCTAGGCTCTGGGGCCCTGGGAAGGGGGACGACGGCGGGGAGTAGGGATGTGCAGGGATCGGGCGAAGCCCAAGCGACTTAGGGACCAGAGCCACCCCAAGCGCCGACTTCGCCCGCTCGCACGTCCCGGGTCCCTCGCGCGCAGGCCCCGCCCCTCTCACCCCGCCGCACGCCACAGGGTGACGTCTGGGCTCCCAGCCGCATCGCCCTGACTCCCGCGCGGGCCCCGCCCCCTGCCGCTAGCCAATCTGTGCGTTTGTGACTTTTGGGCCCGCAGCCCCGCCTGCTCCCACAGCGATACCGGTTTGCATTGCCCTGACTCCCGCGCGGGCCCCGCCCCCTACGCCGCTAGCCAATCCATGCATTAGTGGCGTCCGGGCTCGCAGTACCGCTCGCTCCCACCGCGAGACCTTCTGCTCCGCGCCCGCGCGGGCCCCTCCCCCTCCATCGCTAGCCAATCCCCGTTTTGTGACGTATGGGCTCGCGGCCCCGCTCGCTCCCACCGCGAGACCTTTTGCTccgcgcccgcgcgggccccgcccccTCCATCACTAGCCAATCCCCGTGCTTGTGACATATGGGCTTGCGGCCCCGCCCGCTCCCATCGCGAGACCGGTTCCCACCGCCCTGACTCCCGGGCGGGCCCCGCCCTCTCCGCCGCTAGCCAATCCTCGCGTTGATGACGTTTGGGCTCGCGGCCCCAGCCTCCCAGCTCTCAGGGCACGGCCGGTCTGTGCCGGCTGCTCCCGCGGTTAGGTCCCGCCCCGCGCAGCGCGCGCAGCCTGCGGAGCCAGCGGCCGTGACGCGACAACGATTCGGCTGTGACGCGACAACGATTCGGCTGTGACGCGAGCGCGGCCGCTCCCG
>|NM_000118|Human|
tctttttttttttcttttcttttttttgagaccgagcctcactctgtcacctaggccaggagtgcagtggtctgatctcagctcactgcaacctccgcctcctaggttcaagtgattctctagcctcagcctcccaagtagctgggactacaggcgcacgtcatcatgcccagctaacttttgtatttttagtagagatgggttttcaccatgttggtcaggctggtctcgaactcctgacctcaagtgatccgtctgcctcggcctctcaaagtgctgggattataggcttgagccactacactcggccTGGAGCTGTGTTTTGTCGGTGAAGGATTTTCCACCCATGAAGGGGTCAGACGTGAAGTGTGTGGCCCTGGGCAGCTCCTCTGAGCCCAGAGACGCCAGCCCTAGCCGCCTTGCTGTGCCACTTTGGGACTTCCCTCCCTAGCCTGAGCTTCAGTTTTCCTGCCTGTTAGGCAGCCCCATGTCAACTGCACTTAGTAGGCCGGGTTTGATGCCCGACAAGACGTGAAGTGGTGGAGGTGGGCAGGatcccagcgctaccatcttcttgaaccagtgatctcaacacatcggatttctgtttcctcatctgcaaaatgggatcagtgagctcAGGTGGGTCACAAATTCTACAGGAACTACTTTAGCCAAGACCGGCCCCCTGAAAGTTCCCCTCGGTGGGCTGTTAGGGTGATTGTTTTCATCTGTGGGGCTCCCTGATGCGTCCCACCCACCAGCCTTGGAGAGGGTGGGATGGGAGGGTGGGGTGCTTGGGGAGACAAGCCTAGAGCCTGGGCCCTCCCACCCCACTGCCTCCCCCCATCCCAGGGCCCCCCACCCAGTGACAAAGCCCGTGGCACTTCCTCTACCCGGTTGGCAGGCGGCCTGGCCCAGCCCCTTCTCTAAGGAAGCGCATTTCCTGCCTCCCTGGGCCGGCCGGGCTGGATGAGCCAGGAGCTCCCTGCTGCCGGTCA
>|NM_000119|Human|
tcaccatattggccaggctggtctcgaactcctgacctcaggtgatccgcctgacttggcttcccaaagtgctgggattacaggcatgagccactgcgcTAGTGAAAGGCAGAAGTTTCAttttttttttttttttttttttttACATAATAAGATCCTTCAAATGAGTTCAAAAGTTCAAAGTTTTAAAAGTATAAAAGAGTAAACAGCAGAAAGATAACCTTTCTACCCCACTGCCCAGATCCCCTCCCCACAGGCAACCAATATTTTTGGCAGTGTGTTTTATATCATTCTATAGACGTCTCATGTATATGCAGCAAGTACAGCTGCCCTGAAAGTGCTTCTGGTAACACAGTTTCACAAGCCCAGGTAGGGCCAAATATGAGATCCTTCTCTTGTCTCTTCAGGAACTAAAGAAAGAAAAATTGAAAAGACATAGGGCCTGAGTCCCAAGATAGTTCCCAACCTTCTCTGGTAGAGGGTCCCAGACCAGGTAGGCTTGGAAGAGTTGGGGCCCCAGCTTCTACTTTTAATACATTTATTTTTCACCAACAAATTCTACTTCCTTATCTTTTTCACACAGATAAATTGCAGATGCACGTGTTCTCTCTATTATCAAAACAGCCCATGAACATCTTGCAACTTGCAGCCCCTGTCACGTTTAGGGCCTGAGATTTGGAGTTGGATATGGGACTCCTGTTTGTGGCCTCCTCTCTTCCAGAGTCTTCCAGTGCAGTCCAGATAACATCTCTGAGAGTCTCTTGAGACCACTGAAGCAAGAGGCTTCAAGGTTTGTTCTAGGCTTCTCTAGTTGGCAGGTCTTCCCCATCCCACCCCCTCCCCCAGGGCTGCCAGGCGTATTCCTGCCTGGGCCTCCTGGCACAAGAGATAAAATGAACAGGGTTACTCCCAGTAACTGGTCCAGGAGATACCAGCAGAGAGGGAGTAGGAGAGAAGAAACATGTCAGGGTGCTCACAGGAGTAGTGGGGGGAGGTTTTGC
>|NM_000120|Human|
CCTCCTAGCTGTAGTCTGTCCACCGAGATCGTGAGGATGCTGGTGGTTGAAAGAACTGCACCTCTGAGCAGGTGAAGAGAGAAGCTAAGGAGGGGTGATGGCAGAGGCGATGGGACAGGCTTTCTAACGATGAGGGGCTGGGGATCAACGCTCTCACGGAAGCTAAAAGAGCCCCAGCAACCACCCGCCTGGGCCCTGAGCTCTCTCCAAAGCGGGAGGGGATTCACTAAGAGGTTGCTCCCCTGGCATTGAACTCAGCATCCTATACTGGTCCTCACCATGAAGACCCCCAAGAGTGCTTCAGACcattgcttctcacattctctgtataaagacactaatttgtttttagatttccaagcatgtcacggaccaatatgtttgttaaatatactaagaatgaattgctagaaagatgaaattaaaaagacatacaccgccaggtgcagtggctcacgcccataatctcaccactttgggaggcggaggtaggtgcatcgcttgagcccaggagttcaagatcagcctaggcaacaaagtgagacccccgtatctacaaaacttaaaaaattagccaggtgtggtggcgcagtctgtagtcccagctattctggaggccgaagtgggaggatcgcttgaggctgcagtgagccgagatcgcaccactgcactccagcctgggtgatagagtgagactctgtctccaaaaaaaaaaaggacatacatcatgcaagtttggatttttgtttttagattcaactgacgaagttacgggatcaaactgctgtaggagctgccaaacgcttctctccatttctgGCCGCGGGGCCGCGGACCGCCCTTTAAGTAGCCCGTTTTATCCCTGGCAGAGGTGGAGCCTTAGGCAGGCCTAGAGACTTTCCCGGGTCCTCCAGGCCGGGGAACGCCCCGCTCGGAGGCCGGGCTTGGGCGGAGACTGCGCCGGGGCTGCTGAAAACTAGCCGAGGAGAGCCAGGGAGCCG
>|NM_000121|Human|
acacctggctaatttttgtatttttagtagagatgggatttcaccatgttggccaggctggtctcaaactcctgacctcaagtgatttgcccacgtcggcctcccaaagtgctgggattataggcgtgagccaccgggcccagccCAAGAGAATAAAAATGTGGGTGGTAAAAATTTTTTTCCCAAAAATTCGTAAATGAAAATCTCACATATTATGCATACTGCCCAGGAGCATGGCCTAGCACTGTGCAAACACTCAACTGCTGGTCGTTGCAAGGATTATTATTggccggcttcagtggctcgtgctggtattcccagcacattgggagatggaggctggaggattgcttaagtccgggatttcaagaccagcctggacaacatagtgggatcccatctctacaaagaattttaaaaattagccaggtgcagtgggaagattgcttcagtccagaggctgcagtgagctatgattgtgccactgcactccagcctgggtgacagagcaacaccctgAGACAGAGAGAGAGAGGGggaaggagggaaggagggaaggaaggaaggaaggaaggaaggaaggaaggaaggaaggaaggaaggaaaggagagagagagagagagagagagagagagagagagaAAATAATTTTTATTTATTTCCAGGCTGGGAAGAGATGCTGATTTCTGCGATAAAATCAGTAGGTACATTTTTTGGAATGTTCGCTATGTGCCAGGCTAGattttacagatgagaagtctgaagctcaggtaaggtaagtcacctgtccagggccacaaagaaaaaaaAAACGTGTGTCTGAAGCCAGAACGGGAGCTGTTGCGGCCCAACTCCCTCCCCTGCCCCCAAGCGGCCTCTGGGCTCGGGAAGGGCCCCTGCCTCCTCCCGCCAGGCACTTATCTCTACCCAGGCTGAGTGCTGGCCCCGCCCCCTCGGGGATCTGCCACTTAGAGGCGCCTGGTCGGGAAGGGCCTGGTCA
>|NM_000122|Human|
tttaaagaattggctcatgcaattgtgggggttggcaagttgggaattcaggtacgagttgatgttgtagttttgagtccaaaggctggaaactcagtcagaactttctgtgttgcagtctggaggcagaattcctttttccttgagaaacctgtctttgctcttaaggccttcaactgatttggatgaggcccacccgcattattgagggtaatctgctttattTaggctgagacatgagaatggcatgaacccgggaggcggagcttgcagtgagctgaaatcgcgccactgcattccagcctgggcgacagggcgagactccgtctcaaaaaaaaaaaaaaaaaaaagaaaaaaattttttttgagacgaactctcggcctgtcgcccaggctgtagtgcagtggtgcaatctcagctcagtgcagcctttaccttctgggttcaagagattctcccatctcagcctcccaagtagcttagactacaggcgtgtgccaccatgcctggctacttttttttgtatttttcgcagagatggggtttcaccatgttggccaggctggcctcgaactcctgacctcaagtgatccacccacctcagcctcccaaagtgctggaattacaggcgtgagccaccgtgctcagccaaattttttttaattaaaaaaaaGAATTCTTCCTTACCCATGGACTCAGGTCACATTCTCTCTCTCTCTCTCTCACACACACATTTATTGCCCACATGGCTTCATTAAAATTTAAGTTCCAGAAGGATGAGGCCTTTAATTCGCGCACTACACAGGTGCTCAACACACAGTATTTTCCTTCAGTTGTAGAGAAATGAACAGTGGAGGACCCCCGCCGCTGGGTCGCACGAGCTAACAGATCGGCGGTCGCTGGCTCTCCGCTCTTCCAGCCACCCACATCACGGCGCCTAGAGGCGGGACATCCTGTGTGGACAACAGGGAGCTTCCGGATTGAGCCGGAAGTCCCCCCA
>|NM_000123|Human|
aaggagacaatcagaatatgcatctatctcagtgagcagaaggatgactgactagaatgggaggcaggttttgccctgagcagttcccagcttgacttttcccttttgcttagtaattttgggaccctaacatttTCACAGGCTTTAAATTTTATTATTCTTTAGTTACTACGTGCTAGCATATAAATAAATAGTACAAAACCAAGAAGGCATCCACCTTTTGGTTGTCTCTTCACGTGTAAAACAACACTTTGTGTTAAGTATCTTCACACACGGCGGCGCAAAGGTAGAAACCGATACTAAAAAAGCGTGTAGAAAATAGTTCccagcctgggcaacacagggagacctcatttctacaaaaataattcgccaagcatagtggtgcgcacctgcggtcccagctacttgagaggctgagatgggaaagttgcttgagctcgggcagcaggagttccaggctgcagtgagctaagaatgcgccactggactccagtatgggcgacagcgtgagaccctgtctcaaacaaaaacaaaaGCCCGTTACTCCACCAAGAAGGCGCTTTTGCACATTGTTTTAATGCTTAACGCCTTCAGGATGCCAGCGTGACGGAAGCAAGTAACCACCAAGGCATCACCACTGGCGCTAAACTTCTCACTTCCGGAGTGCTGCAAGCGCAGAAAATATACGTCATGTGCGGAGGCGGAGCTTCCGCCCTGCGCGTCGTATTAGACGGAAACCGAGCGGGCCCATTTTTCATGGGTTTGCGGACCCACCAGCGAAGGCGGGAGGTGTCGCAGGGACATCTTCTGGCTGTTTCCGTCGCCTGCGTGGCCCTTGCACCCCGGTCTTCCATTAGCGGCGCAGACGTTTGGGCCTAAGCGCTGGGCGAGGCGAGGCCCTGCCCCTCCCCGCCAACGGCCATTCTCTGGACCTGTCTTTCTTCCGGGAGGCGGTGACAGCTGCTGAGACGTGTTGCAGCCAGAGTCTCTCCGCTTTA
>|NM_000126|Human|
gttgatagactagatAACATTGGAAAGGTAGGTTGTTGCTGAATTGGGAATTGAGACAATTTCTGAACATACCACTTCCCTCTTAAAAATTTCGTGTTAAAGTCCAGACTCATTAGCAGTCATTTATTCATTTGCttattcattcaacacatactgattgaatgcctagtatggaccaggcattgtgctaggtgttgcaggtagacacaaaatttaaaagtagggcatactggccgggcgcggtggctcacgcctgtaatcccagcactttgggagtccgaggcgggcggatcacgaggtcaggagatcgagaccatcctgcctaacactgtgaaaccccgtctctactaaaaatacaaaaaaattagctgggcgtggtggcgggcgcctgtagtcccagctactcgggaggctgaggcagaagaatggagtgaacccgggaggcggagctttcagtgagctgagctcgcgccactgcactccagccagggtgacagagggagactctctctctctcaaaaaaaaaaaaaaaaaaaagggcatactttctgcccttacagatcttcagtcagatgggtgacacagacaagtacttaggttattacaacccatgtgacaATTGCTACCATGGGGAAATACAGGGGGAAATAGGGGCATATAGGAAAGGTATCTAATTGGAATTGGCAAGGCTCCACTCGTACCTTACCCCGAGGTCAGCTCAGTTTTGAAGTTCACTCTAGCAGTGCTGACCATTGCGGGGCTGTGAGACAGTACAGTCTGAGCTCGGTCATCAGCGGGTGGCCAGCTTTGTCTCTGCCGCTCCGCGGCCCGGGCTTACTCGAAGGTCCCCGGGGAATAGCCTCACCTTTGCCCCACTTCCCAGTCTAGCCCCTAACTTCCCGCCGTCTATTGGCTGCGCAGCCGCCCAATGGGCAGGCGGAAACCGCGGGCTCGTGCTCCCGGCCTAGGGCGTCTTATCTCGTTCGCGCGTCTCGCGAGCA
>|NM_000127|Human|
ATTAGGCAAGAAAAGCAGGAAGCACATGCCAAAACATAAACAGAACACAAAAGAGCAAGGAGGGTAGCTAGCTCCCCCTAAGGTCATGCAAAACAACTGGCAAGATATAGAGGggccaggcgaggtggctcatgctgtaatcccagcactttgggaggccaaggtgggcagatcacttgaggtcaggagttcgagaccagccttgccaatacagcaaaaccccatctctaccaaaaataaacaaaaattagccagggctggtggtgcacacctgtaatcccagctactccggaggctgagggaggcaaatcacttgaatctgggaggcagagtttctagtgagccgagatcctgccactgcactccagcatatatatatatatatatatatatatatatatagagagagagagagagagagagagagagagagagagagagagagagagagagCACCTCCAGTCCCACAGCCCCACTTCACAGGGCTGAGATAATCTGCACCCTGATCAGAAGAGAAGGCCTCCTGCCTTGAACTGTTGTTCTTAGCAACTTGGGCTGGGGGGAGCTTTGGGTCACATGTGGTTTCAATCACTGCCTTTATCTGCATCATTGTCACTGTATTTGGAAGATGACTGAATCCTTATTCCTGTCCCAGGCCTCTCTACATTGTGCAGGGGGTTCAAGTCAAATCTGGAAAAGCTGTCTCATCTTTGGCAGGTCAGAAATAGGGAGAGGCTTCACGAATGTATAGTAATGTCCCACCCATGCCCCTTCCCTGCTTTATTAAAACAAATCTGAAACAACAGAGGTCTGAAACTTTCCACTCTATCATTTCATACTGCCTTGTTATAACCCTGCCCTTCATCCACACCCCGCTGGGGTTTTTGCAGCCTGAGGGAAGCCGGGAAGTGTCTGCTCCTAGCTCTCAGTCACTCCCATAATAAACAATCACTAAACAGCCGGCTGCCCTAGGCAACTGTCTAGCTTGCCCGAGCCCTGAG
>|NM_000128|Human|
TAAAGAAAGCTAAAAGAagccgggcgtggtggctcatgcctgtcatcccagcattttgggaggctgaggctggcggatcactggagatcaggagtttgagaccagtctgaccagcatggtgaaaccctgtctctactaaaaatacaaaaaaagaaaagaaaaaagaaaaaaaaataagctgggcgtggtggcgcgggcctgtagtcccagctactccggaggcggaggcaggacaatcacttgaacctggaaggcggaggttgcagtgagctgagatcgcgtcattgcactccagcctgtgcgacgagagactctgtctcaaaagaaagaaagaaagagagaaagaaagaaagaaagaaaagaaagaaagaaagaagaaagaaagaaaagaaagaaagtaagaaGCAAGCAAGCTGAAATAGCTTATTTTTCTGTTTTAAAAAATAGACTTTTAGTGTTCACAAGTAAGAATAAAAAAAAAAAAAGCTTGGCCTTAGGAGGAATCCTATCTGCTTAGGCCTCTGAGAGGCAGCGTCACCTGAAGGGAAACTGACTGGGCAAGAGCCAGGCTCTTAGGAGCTGTCTGTACTTTGCTTCCCATCCGTCCGCTCTCCCCCAGCAGCCAAAGTCTCCTCCCTCCATTATATTGCAAATCAATGAATCCATTAGACTTTCCATGTTTTCTTTTTAGACTTTGAGATTCAAGGTCAGCTAGAATTAATGGTTAACAGCTGACAGGTGAAAGTGTGGTTAAATGCAGCTTTGGCTAGCAGGCACACAGGCAAAATCAAGTTCTACATCTGTCCCTGTGTATGTCACTTGTTTGAATACGaaataaaattaaaaaaataaattCAGTGTATTGAGAAAGCAAGCAATTCTCTCAAGGTATATTTCTGACATACTAAGATTTTAACGACTTTCACAAATATGCTGTACTGAGAGAGAATGTTACATAACATTGAGAACTAGTACAAGTAAATATTAAAGTGAAGTGACCA
>|NM_000129|Human|
ggtgcggtggctcacgcctgtaatcccaacactttgggaagccaaggagggtggatcacctgaggtcagaagttcgagaccagcctggccaacatggtaaagccccatctctactaaaaatacaaaaattaggcgggcatggtggcatgcacctgtagttccagctacttgggaggctgaggcagaagaatcacttgaacccgggaggtggaggttgcactccagcctttgcaacagagcaagacttcatctgaaagatagaaagatgaaagaaagaaagaaagaaagagtaaaagaAAAAAATTAAAATTTTAGGGGGAAAATTTTCTAATTTTTGAACATGCACTAAAATGATTTTCAGAGAAAACCAAGTGTTATTTTCTAATCTGCATGGCATTATTAAAGATGTTTACTCATCTTCCTTGGGGCTAGGCATCCCATTCCTGCAGGAAGTCTTGTGGTTAGGCGGTGGCTGTGGCTCTGGGATGATTCAGGAATGCAGACCATGCCTTATTTGCACAGGAGGGACACGTTGCTCTCACTGCATGCATGGTCACAACTGTCTGTGTGACCTGTCTGTGGGAGGGCAGACCCCCCTCCTGCCAAGCCACAGTAGCAGCTGACCTGCCAGGCAAAAGCATTCCTTTGTAAAGGAAACCCTCCCAGACCCTCTGACCAAAGGGGACGGGTGGGGACTTCCTGGCACTGCAGGGCCCCTTGCCTGGTACTCCCAGCAACTGGTTGCGGTGGGGAGGGCAGATCTAgggatggggatggggaggagaagtgggaatgggaaattgggagtcagaggggcaagtgggagagaagggCGCACCTGCCGGGATAACAGGCCAGATGAAGTAAATAGAAAATCCTCTGAGCTCCCCTACTGGCTCCAGCTGTGGAGAAGGGGGAGGAGAAAACCCTGTGGGACAGGGGAGGAGGGTGAGGGCTCCTCTTAGGAAGTTATTTAAGAGCCAACTGTCTTGTCTTTCCCG
>|NM_000130|Human|
aagcaattctcttgcctcaatctctcgagtaggtgggattacaggtgtccaccacaacgcccggctaattttttatatttttagtagagaagggtttcaccatgttggccaggctggtcttgaactcctgacctcaggtgattcacccgccttggcctcccaaagtactgggattacaggcgtgagccactgcgcctagccTctgtgtgttaagtgctggaactatagtttacagtagcattttatcctcccaacataccctatcaggaaaaattattattgtcatccttatttcacagatgtcaaaactgaacagagaggtacagtaacttgcccaagacaacacagctagtaagtgaaactgaaatctggacaactgatttttttcagccaagctcttcaagcccgctgctatgctgCAGCTTAGCTGGCGACAGGCCCTTATCAAGGCAGAACTGTGCCTTGATAGAGGCCAGGAAGGCGATTCAGAGCAGTAGGCCTTGTCCATGTGTTTGTTCCCTGCTTCTTCACCACTTGAAAATAGTGTTTCAGTGCCCAGTAACAGGGCACAATACTCTTTTCCTCAGATTAAAAGGGGAGCCATCTGCTTAAGGTGGTTGGGTGCCACTGCACTGCACAGAAGGTTCTCCAAGTGTGAGCTTGGACCCAGGCAGGCCTCAGGTCAGTGGTAACGGACGACTGCTTCCGTGGTGTTGGCAGGTGGAAATGGAGGGATACAGCTTTGTCCGGCTCATGAATCCCTGGGCATTGTCCCGCCTGCTAGAGCCTCTGATCTCTGCCCCTTCTTCACCTGCAGTAAAACAGTCACTAGTTTGGTTGCTCTCCCTAATACCTCTGGTCACTGGGAGCTGTGATCTCACCAAACCCCTGCCAGGAAAAGCCCCAGAAAAAGCGGAGGGAGTGAGAGCCAGAGGCTGCTGCTGCCGTTTGCAAGAACTGCAGGGGAGGAGGACGCTGCCACCCACAGCCTCTAGAGCTCA
>|NM_000134|Human|
AAATAATGCTGTGGGACCACCCTTGACTAGTGGAGAACGGATCAAAGGAAGAGAAATACTTCCCCCTGGTATTCTCCTAGAAGACAGTTCTGAGACATATGTTATAAGGCTTTCAAAGGTCCTGTCACATGTAGCTATGGCCAGATCTGTACTGCACCTATGAACCGGTTTTCCCTCCTTTCCAGCTCAAGTCCTCCATTCACTCACTGTGGCTCCTTGGGATCACTTCCCAAATAAATGAACTGCATGTAAGCCTTGCTTGCAGAAGGACCCCAAGCTGTTATATTACACAATGGAACAAACTGTGaatgtgaatatacttagctatagaactattaattatagtgttgtttaaattataaaaaattgagaagaacttaaatgtccaataacaagagaaaaatgaagtcaattctataatatcaatgaaattgaatattttgcagctcttaaaagagatctagtagacaaatatttaatgacttggaaaaatgtttctaatacatttagtataaaaagctagtttctaaaagaatctacagtatgaccccttttttgggtaaacacatgtgtgcataacaacagacagtattagagggctataccacaattgttaatacgttttatctctggttaggtgtgatatgaacatttcctatttatttttacatatttgttaaattttatgtatttGTTAAGTGGTGCATTTTCTATGTACCATTTAAATGGTCAAATATTATTTAAAAGAAAGTCAGGGAGCAAGTAAAGGAATGTCTTTCTGGATCTCTACAATGCTAACAAATATAACAAGGGTTAAGGGGAGCTATATATGGACTGTGGCTTCTCTGGGAAATATTACCCACCACTCACTAGAGATTGCCTCACTTTGGCGTGTTGAAAGGCCTTTGGAGTCTGAAAGGCCTTTGATCATCAAGCCAGTGTTTTGTAGAACAGTAACCAGGCTCTACACGTTACTCTTCCTGTTCGGTGAACAGCAACAG
>|NM_000135|Human|
TGCCAGAGGATGCGGACGGGTCTCCAGGGCCTCTACTTACCCAGGACTTTGAGGCACATTAGCTTCGCCTAGGCACTCGCTTTTACGAAttcttatgtttggttttgttttgagacagagtctcgctctgccgcccaggctggTTAAAAGATAGGGTCTCagccgggtgcggtggctcacgcctgtaatcccagcactttgggaggccgaggcgggcggatcacctgaggtccggagttcgagactagcctgggccaacatggcgaaacgctgtctctactaaaaataacaaaaatcatccaggcgtggtggcgcgcacctgcaatcccagctactcgggaggctgaggcaggagaatcacctgaacccaggaggcagacgttgcagtgagccgagatcgcgccactgcactccagcctgggcgacagagggagactccgtctcaaaaaaaggaaaaaaaaaaaaaagaaaagaAACAAAagtgatggggtctcgctctgttgcccaggctagtctggaattcctgggctcaagcgaccctccagcctcggcctcccaaagcgctgggaatacaggcgcggctaccgcgcGGTCTCCGGCTGCCGAAACACCGCCCTGCGCGCGGACCGTTCGGCCGCCGGGAGGAACAGCGGCTGCCCGGAGCTCAGAGGCGCGCGCGGCTTTGCGCTCCCCGCGGCGCTCTGAGCCTGCCTCGGCTTGGTTGGCCAGGTGGTCTCTTCAGGACCAACCCCAGTCATTCCCGGCAGGAACCACGCTTGAGGGGCGGCAGTCTGCCCGCGCGAGACGCCCCCGCGGACTACACCGCGGCGGCAAAGCCAAACGCAAAAACTACCTCACCGCGCGCAGGCGCCTCCCCCAGGACCAACATGGCCACGACGCAAGGCCTCGACCTGAGGGGCGTGGCCTGGCCGCCGCCAGCCAACGGGTGTGCGCGCCTGGCCGCAGCCAATAGGAAGGCAGCGCGGGCTCGGGCGCAGGGA
>|NM_000136|Human|
tcccaaagtgctgggattagaggtgtgagccaccgcgcccggccTGTAGTGTGTTTTTGAACGTATATGTGAAGTTGTAGCttttttttttttttttttgagacggagtctccctctgtcgccaggctggagtgcagtggcgcgatctcggctcactgcaacctctgactccctggttcaagctattctgcctcagcctccagagtagctgagattacaggcgcccgccaccgcgcccggttaaacgttttgtatttttagtagagacggcgtttcaccatgttggccagaatggtctcgatcttctgacctcgtgatccgcccgccttggccttccaaagtgctgggattacaggcctgagacacagcgcccgaccTAAGCTGTAGTTTTATGATTATGATTTATGGTTGTGAGGCATTGATTTAAGACATTTTAAAGCTTAAGTCGTCAGATCCTAGAAGAAAAAAAAATTCACCAAGACAAGCTAATGCCATTGTCATAAATGGGAGTTTGGAGAAAATTTTATTAATATTTGTTTGGGTGGTTTATGTACAGCGTTGAACTGATTTGAACCCCGACCAAACACTGTATGGAACTAATGTACGGTAGGGGAAATCATTAACTGAAGATGCCTTTTTTGTTGCTATTGTTTAGAACGCAGTTAGAAAATCTTATTTTAGAGGTTTTACCCCGTTGACAAAGCCTCAACTTTTCTTCAAAAGAACTAATTTCCATTTTACCTCCCCTACATTTTGAACAGAATATGGAAGAAGCCAGCGCCCCTTCTCCGCGGGCGCTGCTGCAACCCTGCTCCCGCCGGGGCTTCCGCGCGAAACCGGGAACACTGGAGCAGTACCGACTCCGCTCGCCTAGAACCCGCCCCAGCCGGGCCCACTTCCGCCAGAGCCCTGGCCGCGCCCGCCCCGCCCCACGGACCCGAGATTCGTCGGAATTTTCCCGCGACGCCGCGGGAGCGCGCGGGGCCGCTAGCCAGGCCCCA
>|NM_000137|Human|
gctgaggtagagaaagtttaagtaacttgtccaaggttgagcatcttgtcaacgtcaTTTTACTACTGGCATGTGAAACAGGTGAGTTATATTTTTTAGAATATTAATTCTCATTAATTGAAGCCTTCCAAACAGGCCTAACTGTCCCCTTCTCTGACATACAAGTGGAAGTGTCATAGCTGGACGGAGCATCATGGTATGAAGGCAGAAAGGACGCGACTGGGTGTTCTTCTGAAGCTCAGGGAGCAGCTCTTGGGGAGAAAGTGTTTCCAGGAAGCGGACAAGAGTTCTGTTGAGCTGAAGAGCAGGGCAGCAGCCGGGGCGAGCGAGGCTGGAGTCATGCAGGGCAGAGCCTTAAATGCTAAGCTGGGGTTTGCTCTCGGTAGGACCAGCTAGCTGCCCCGAGCGGGGGCTGGAACCAGATCTCCCCCACGTGGACTCGCGGACAgggcggggatcaggacgggggcggggccaggggaggggcggggCTCGGGGAGTGAGGCAAGACTGGAGGGCCTGGGACTCTCGGGTACCCGGGCCAGGGGAGGGGCGGGGCTCAGGGAGGGAGGGAGAGACTGGATGACCTGGGGCTTgcaaggcggggcgaggggaggggcggggcgaggggaggggcggggctcagggagggagggtgagactgtggaggacctggggctcgcggggtcggggcaaggggaggggcggggctcagggagggaggagagactggaggacctgaggcccacgggggcggggccaggggcggggcggggctctggaagggcgggcgagactgtggaggacctggagctggcgggggtcagggtaggggggaggggcagggctcggggttcgggggcggggTGTTCACGGTGAGACCAAAAGTCAGGTAGGAGCCTCCGGGGTCCCTGCTGTGTCACCCGGACAGGCCGTgggggcgggcaggggggcggggccgggccTGACCACAGCGGCCGAGTTCAGTCCTGCTCTCCGCA
>|NM_000138|Human|
ATGCCACAAATACTATACCTTTCAAAGCCACTAAATTCACTGTGCCGCGCATATCCTGGGGAGAGGCAGCTGTGTGTGGGGGAGGGCGAGGGGACCGGGAGGGTGTAAGTAGAGTCCTCCAGATGAACCCCAGTCTTAATCTGGGCTGGGCAAGAGGACCATCCCTTCACCGCTCCCATCCTACATCCTAGGTTCCAACATTTACAGGCCCCTGGGTTGGACACCGACTTAGAGAGAGCACCCTGGATTCAGGCCTGGGTGGCTTGAATTGAGCCTCAGAAGAGCCGCGTCTGGAGTGGGCTCTCGACACCCAGGGCAAGTGGGGGCGGCAGAGCCCTCTCCTCGGTCGGCACAGCAGCCTCTGCCGCGGTCCCGGCCTGCGACGCGCCCAGTCTTAGCCTCCCGGCCTCCGGCGTCTGCTGAGTGTCCGGCGGGAGAGGCGCAGGGAGCGCGCTACCGGGAGGCGCGGGCAGCGGGGACTGGTTTTCTCTCGGGCCAGGGCCTCCGGGGCAACCGTCTCCAGCGCGCATTCTTGGTGCAGGTGGAACAGCTTTCTGCTCCGGTAGGGCTTCACCTATCGCGGGAGAGGTTAATCTCGGATCTAAACCTCGCAGCCGCAGAGCGGGCTAAAACCGCTACTCCACCTCTTCCCATTTCTCCCCTCCCCACCTCAAGACAAAAAGTCCCAGGCCGGGCAGGACCTGATCACCTCTGCCTCCTCCCACTGCGCTAATCCTGCGAGCGAGAGGCCCCGCACCGAGGCGGAGGCTGGCAAAGGGGAGTGGAAAGGGAGGATGGATGGGGCCGGGGGGTGGGGTGGTGATGAGGGCGACGAAGGAGGGGGTGTCATTTTCTTTTTCTTTCTTTTTTTAAAAAAAGTATTTCTCTCGCGAGAAACCGCTGCGCGGACGATACTTGAAGAGGTGGGGAAAGGAGGGGGCTGCGGGAGCCGCGGCAGAGACTGTGGGTGCCACAAGCGGACAGGAGCCACAGCTGGGACA
>|NM_000139|Human|
GCAAATATCTTAGTTTCCTGCAAAAAGATTTTCTTTTTCACCCCCCACCCCCACCAAAAAAACCACACATGATTAGAGGTGTGATTTTTAGTATCTTAAATATTATTGAAAGCCATTCAAGGTTATGTTTATAATTAAACTGAAATAAAAGAGATTAAAACCTTCTCTGAATTTTATCTGTACTGATTTTGCTATGGTCTAGCTAGTTATGGTATTTCAATGATCACATGGTTTAGCCCTAATTCTAATTTAGGCATACTACTCAATCCAATGCTGTTTAGATTTGCTCATGGGATTTGTTATAAAGTTCATGTCTCTCAGTGTTCTCACTATCCCATTCTTGCCACTGTAAAGATCTAAGCACCATCAGTCTAATAATTTAGCAGACAATGGAGTCTTCTTAGCTTTTACACACTATCAGGTATGGTTCACAGCAGTTAGAATGCAGCCTGTTGTATTTCCAAGACCATCTGCTGCAGCGAATCATGTAAACAGTTTCCAAAAGACGGAAAGAGAGAGAAAGATGATAGATATTAAAGTCAGAGATGGATCTGGAGATTTAGAGACTAACACATACTCACTCACATACAACAGCACTTCAGTTTTGGGTCTATGTGTGAAACCAAGCATGCCTTAAACAAGGAAGACAAGCTTTTCAAAGGTGCAATTGGATAACTTCTGCCATAGAAATGGCTGAATTGGGACACAAGTGGGGACAATTCCAGAAGAAGGGCACATCTCTTTCTTTTCTGCAGTTCTTTCTCACCTTCTCAACTCCTACTAAAATGTCTCATTTTCAGGTTCTGTAAATCCTGCTAGTCTCAGGCAAAATTATGCTCCAGGAGTCTCAAATTTTCTTATTTCATATTAGTCTTTATTTAGTAGACTTCTTAATTTTTCTATTCATCACAAGTAAAAGCCTGTTGATCTTAATCAGCCAAGAAACTTATCTGTCTGGCAAATGACTTATGTATAAAGAGAATCATCAATGTCATGAGGTA
>|NM_000140|Human|
tcaaattgcattagtcccttcccccaccctaccccatctcttttaccttgcttcattcttcttttgtcctgagagggaaaaagaagaggggaggccgtggaagggctccatcattcaaagtattacatgttgtgattattttctgtgtctcccctaaccccatgtaagcccccgtctactcttttcactactgttttcccagtgcacatagtaggtgctcaatatttgttcaatgaatACCGATGCCTGAGACCTTTCTGTACCAAGGGCTGGTTTCCTACTCCACAATGCACTGAACATATATAGGCAGGGTGGGCTGACGGAGGTGTAGGAATGAAATGGGCGCCTGTTCCTCCCAGTGATCTCAGTGTGCGACCTTGGGGGCGGGACGGGCGGCTAAACTGGGAAGGTGCGCGGATATGATACAGACAAACCTCATCATACCGTCCCTCCAAGAAATGCACTTGCCAGGCTGGCCTTCACTTTTCCTAATGCTCTTCAGTGAGTTTCACCTGTCAAATTCTGCTACACAGAGAGGGTGCAGAGAAACTGAATAATCCCTTTTTCTATTCTGAAAATAAAGCAAAACAAAACAGGATCTGCACACTTGTGTTGTGACTAGGCAGGCAAACTGGAGAACTGAGGCAAAAGCATCCTTATATCTAAATAATAGTAATGGAAACGTCGAAAAAAGTTATTTGCTGAGTCATGGCTGAGGATCCTGACTTCGCTAGTTTGGCAGATGCAAACAGGGCACGCAACTAGGAGTCCAGCAGGTTTTGCAGTGACCTGCGATGGTGGTGGGGAGCGGGCTTCTAGCTCAGCCCCCGGGCCCATTTTCACGCAGGGAGCGGCGCCCAGCTGGGGCGGGCTCTCCGCGAGGGGCGTGTCTCTGCCTGGCCTCGCCCGCCCCGGCCCGGCAGCGAATGAGCGGGCGCGCCGGGAGGGCGCGAGGTCAGGGGGCTGGGGACGCGCGTGGGGATCGCTACCCGGCTCGGCCA
>|NM_000141|Human|
GGGAGAAAAAGCATATTTAAAATAAATTATTCCGAAGACACGGCTTAGTGAAAAGGTAAATGGACATAGGAACTTTAACCAGTTACAGCTTGGTGTGCAGTTGAAGAATCAGATTTTGCATTTATGATTTTTAATCTAAGATTCAGAGGGAGGAATTACTTTGTTCAAGGTCTATTTATGGTAGAGTTGTCTTTAGACTCCTTTGAATTTCTTTTTATTAATCCAAACATATATTATTAAACACTTTTTTTTTTTGATGCAATTTTggctttttctgagagagccacattcaaagtcaggctgtcctagtagccagctgtgtggtcctaggcaaattacttaacctctctgatcctgtttccttatcagaaactgggaatagtactctgcagggtggttgggcagatgaaatagaatcacctatgtagtgtgaccctcccatagtagggcctccattaatattcagtttttTCCTCTCATTTCTATTGTTTAGAAGGACAGAAACATGCAATGTCCTGCGAACATTTCCAAGTGGCTTCCTCTCCTCCAAAAGCTTCAGCTGCCTGGCAACCCTCCCCGCAGTATCAAGCAGGCGCATTTTAAAGTCTCTTTAGCGGGAGGGCAGGGTTAGAGCCTTCGGTCATTTGTTTTCTAACTTGACATAAAACAACGTAACGCAGTCGCTCAGCGAGCCGTTGGCCAGCCTCGCTCGCCCGGGGAGGAGGGAGGAGGTGGCGCGGGGCGCGGGACCAGGCCTTATTCGGAGGCTGTCGCTGCATCCCTACGGCCGCATCGCGGCCGAGCCCTCGCCTCCCGGGCCGGTGTCTCCGGCTGCTCGGAGGCGTCGGGAGCCGCGCGGGACTcggggcggcccgggcgcgcggcgcTGATTGGCAGAGAGGGCGCCGCCGTCCAGGAAACGGCTCGGGTTTCAGTGGGGGCGTGACCCGCCGCGAGGAggcgggggcggcggcggcggcgcgggcggcggcTGGAGGAGA
>|NM_000143|Human|
TGATTGTAGTTCAACTATTACAATCTCATTTGAATTTTTATATTTTAAATATGTGTCAAATTTATAAGTCACAAAATAACATAATGTTACCAAAAGGTTTGGCAAGTTTGTAAGTTTGACTCATAAATTTGGCTTTGCAGGTTCTGGACTTTTGATTTTAAGAACATCCGATCGCTCTCTCTTTACTGTCATCTGGTTCCAAGCAATAGAAAAGAGAAAAGATAAAACTGTGGTTCAGATGCAATTTTATATCAATTCCTGCTTTTCTGTAATCAACTATTATATTAAAACAATATGCCTTTAATTTGAAAATGTATAAATTAGCTATGCAAAAAACTGGGAGAACGATATACAAATAATAAAAATTCCGAGGTTCCCTATAATTGTGTACGTCTTCCACAATACATTAAAAAAAAAAAAAGAGTTCTGAGGGTATAGGCTAAGAAGAGAAAGGAAACGGTAGCGATCTCAAAATGATAAGTTAAAAGAAATAAGTAAGTAGCTTATTTTTCAGTTGTGGGATTATGAATAATTACTATTTCATTATCTACACTTTGCTGCACTTCCCAAAATTTCTACACAGAAGATACAATCTGGAAGAAATGAAGAAAGATTTCAGTAGTAAGAACGTGTAATGAGTGATTACATGATAAATAAAACAATAAATATTTCTTTCTAGGATATTTCACCAACCAAACACGACCTGATTCACCAACTAATACTCCCGCCTTCTAACAGCCACACGTAAAAATCAGACCGGCTCCAAGAATAACCTGAGCCTCCTTTCCCATAATTCCCTTCTTTCTAGTTTCCCATGAATCCGAAGGCCTTACACCCCACACTACTACTAGAAAGTTAACCCGCCCCCTCATTCTTTACTGGTCATTCACGATTGGTCCTGCCCCACCTGTCGGTGTGAGGCTGTTGATTGGATAAGAGCGGAGGCCGGTGGGCGGAACGGTTTCTGACAACCGGCGTGGAGGCGTGGCCACAGCCGCCCA
>|NM_000145|Human|
GGGGAGAGGGAAGGAGGGGTGGGATAAGTAGGTATTTTTAACATTTTCATGAAGCTCAATTTTATGCAACTAATTATCTAAAGATAGTATTGAAACTAATTTTAGCAGGTAATAAGTTGTGGGCAGGATCTTAGAGAATATTCTGCCTTTTAATCTTCATAGATTCTACAATTGAAAGTAGAAAGCCACTTTTCTAAAAGTGTTGCCAAACGTTCCTCAGATCCCTCACCATCGAGGAGGGGAATGCCAACAAAAGTGCTGGGCTGTCACCTCAGGGAACTTTTAAAAGTAAGTTAAAAGCGTAGATTAAATAAATTCATTTATGCCAATTGCCAAAAGGCAAGGGCAATCTTCAGAGCCTGGAAATGCGAGAAGGCAGGCAGGATATGCACGAGGGGGTGGATGTGCTGGCATTTACTAAATCCCCACTGGAAACATAGCACATTTCTTAGATCACTCAGTTCAGTCAATTATCGCTACAGATAACCCTATCAGAAGTACCTCCCACCTACGGAAATCTGCCTAAGGTTTGCTAACCCACCTGCCTGTTTCTGAATAGTGCCATTTTTGGCATAATTACAGCAAAAAAAGAGGATCATTGAATGCAACCCAGAAGGGCTGGTTTTCTCTCAGGTGGGCTGGTTGAAGAAATTGATGCTGAAGACTGAAGGTCCCAGCCCTTCACTTATTAGTACCCCTCTTAGTGATGTGTCATATTGTGGGTTGTGTCTTTTTTGGAGAAAGTCAATCATGTCACTCTGTTGAGAAGAGAATGGTGAACAGCAAGGAGACTTTTGCAATGAAATAATGCAAACTATTCCAGACATGCCTAATGGTTCTATTTGCTGTGTGCCTTAGGTCAGGGTGTAAGAAACCCAATCTTGAAGGAAAACAGAGTAGCTTATCTTGCCTGGAAGTAACAAAAAAAAAAAAAAAAAGCATCCCTTGGTGGGTCACATGACCCTACCAGTTCTCAAGTCAGATCTCTTCTCATAAGGGCA
>|NM_000146|Human|
GACACGAGGGCAACTTCAGAGACACTGTTCAGGGCCACGGAGAATTCTCGAAGTCTGTGAGTTGTCTCCAAAACAGCCTCCAGGAAATGCAATCCCAGAGACACCGCAAAGCTCAAAACAGACTTTTCATTCCTCCCCATTTCCACTCCCAGAAAAAGCCTGGGCCCCTGAAAGAGCTCCAAGGTATCCCCAAAGTCCCAGCCCATCTTTGGAGGGTTCCAGAGGGCTGTCCAGGGTTCCAGAAGTCACCCTACCTCATACAATGCTCCTCCTGGGCTTCCCGCACTGGGTGAAACCCACGGCTCCAGAATAACTGCCCTTTCCAACTTGCAGAGCACCTCAAGAACCTAAAGATTTCCCCGGGGAGGGCTCCAAAATATAGAGAGTTTGCATCGTGAACCCCCACCCCTGTAAATCCCAGGACTCCAGTCCCCGCAACACTCCATCTTCCAGAGATCTCCAGGGGTCCAGAAATAACACCTCACAGCCTTCCAAGCTTCCCAAGGATCCGGAGACTCCTTATCTCGCAGCGCAAACCTCAGGCAACTACAGGTCCTCCCTGCACCTTTGAGGTGCCCCTCCCCCCACTCAAGGTTCCAGAAAAATCCATGCCCTCGGAAACCCCAGAATCTTACTTTCCCGAGGCACCCCAGGACCCCAGGGTCATCAGTTCACAGGGCTGTTAGTGCTCCCATAAAACTCTAGCCTCCCAGAGGGACCCCAGCCCCCACCCTCCCGCCCACGAACCCCTGCATTTCCAGAATCAGCCCCAGGGCCCCAACCCCCCCAAGCCCCCATTTCACAACACGCTGGCGCTACAGGCGCGTGACTTCCCCTTGCTTTGGGGCGGGGGGCTGAGACTCCTATGTGCTCCGGATTGGTCAGGCACGGCCTTCGGCCCCGCCTCCTGCCACCGCAGATTGGCCGCTAGCCCTCCCCGAGCGCCCTGCCTCCGAGGGCCGGCGCACCATAAAAGAAGCCGCCCTAGCCACGTCCCCTCG
>|NM_000147|Human|
CTCTTGGCTCTCCActtcctccttccttccttccttcctccttccttccttccttccttcctttctttcttccttggtctggctctgtcgcccaggggctggagtgcagtggcggtatctcggTACAAACTAAGCTATTTGAAATGCCTCGGAATTCCCAAAGAAAGCTCAGTAAATACCAGACAGATGAAACGGTCCTGCCCGCTCTCCCTCTTTCAGTACCCAGTTTTCTCTTTCCTCTCCTTTCATAACGTTTCTTCCCATCATCCCTCTACCTCCTTATTTCTGTCAGGGCTGTTAGATACCCTTCCGGTCTGTTATCTCCTCCTCCAGCCTTGTGCTACAGGACAACTCAAAAGCCCCCTATGGCTCCCAAGTGATCACTAAATAAAACTCGTGATCTCACTTCAGCCTACCCCTGCAGGATTGCTGCGGCAAAATGGACTACTCCcagaggcgtgatcacggttcggttcactgcagcccagacttcccgggctcaagcgatcccgaacctcccacctcagcctctcgagtagctgggactccagacgtgcaccactacgccaggctcattttgtttattttttatagagacaggctagtctccaacttgtgggctcagagcgatcctcccgcctcgacttccgaaagtgttaggattacaggcgtgagccactgcgtccggctCAATGGACTCCTTCTTAAATGTGAGTTCTCCGCACACACTGGGCCTTGCTCACCTCCACGATTTAACCTCGCAGTTAAGTCCCTTTTCAAGGTTTTTATTCGTCCTTCAGCGAAGCGCTGTCAACGCCTCCCTGCGTCTTTCCCTTCTTGAGCACCAGAGGGCGCTCCTCCGACCCGAGGAGGAAGCGACTCGGGCCAACCTGTCCAGGTTGTCCCACCCCTTTTTCCTTCCGGGCCAATCGTTAGTCAGAGTGGGCGGAGCCGCCCGCGGGCACCTGCGCGTTAAGAGTGGGCCGCGTCGCTGAGGGGTA
>|NM_000151|Human|
agaaaatttaaaaaagaaaaCAACACCAAGGGCTGTAACTTTAAGGTCATTAAATGAATTAATCACTGCATTCAAAAACGATTACTTTCTGGCCCTAAGAGACATGAGGCCAATACCAGGAAGGGGGTTGATCTCCCAAACCAGAGGCAGACCCTAGACTCTAATACAGTTAAGGAAAGACCAGCAAGATGATAGTCCCCAATACAATAGAAGTTACTATATTTTATTTGTTGTttttcttttgttttgttttgttttgttttgttttgttttagagactggggtcttgctcgattgcccaggctgtagtgcagcggtgggacaatagctcactgcagactccaactcctgggctcaagcaatcctcctgcctcagcctcctgaatagctgggactacaagggtacaccatcacacacaccaaaacaattttttaaatttttgtgtagaaacgagggtcttgctttgttgcccaggctggtctccaactcctggcttcaagggatcctcccacctcagcctcccaaattgctgggattacaggtgtgagccaccacaaccagccAGAACTTTACTAATTTTAAAATTAAGAACTTAAAACTTGAATAGCTAGAGCACCAAGATTTTTCTTTGTCCCCAAATAAGTGCAGTTGCAGGCATAGAAAATCTGACATCTTTGCAAGAATCATCGTGGATGTAGACTCTGTCCTGTGTCTCTGGCCTGGTTTCGGGGACCAGGAGGGCAGACCCTTGCACTGCCAAGAAGCATGCCAAAGTTAATCATTGGCCCTGCTGAGTACATGGCCGATCAGGCTGTTTTTGTGTGCCTGTTTTTCTATTTTACGTAAATCACCCTGAACATGTTTGCATCAACCTACTGGTGATGCACCTTTGATCAATACATTTTAGACAAACGTGGTTTTTGAGTCCAAAGATCAGGGCTGGGTTGACCTGAATACTGGATACAGGGCATATAAAACAGGGGCAAGGCACAGACTCATA
>|NM_000152|Human|
GAAGAATAAAATCTTTTTTCTGAATATCTAGTAAGCCTTTCTGAGTCAGCCTTACTTATTTTAAAACATTGTAGAAATACAGAAACCACAACAGAGGTGGAAGGGAGGCttttgtttttttttttttgagacggagtctcgctctgtcgcccaggctggagtgcagtggcgcggtctcggctcgctgcaagctGGAAAGGGGGCTTTTAATGCCCCTATGCCCCTACCCAGGAACAACACCTCTGTGTTTTGGTGTGGCTCCTTTTGTATTTTTCTGCACATACATTTTATTAGGCAAGTTAAGGTTATACTGTGTGTTTTTTGTATCTCACATGTAAAAATGTGCTCCTCTTAATGTAAGCATTTTCTCATTTTATGAAAAAATTCCCCCTGTGTCAGTTTAATGTTTTCTCAATTGTCAGTTTTATGGGTTATCACAATGTTTTGATTATTCCTTTCTGGAATAACTGTGAGTTATGGAGCACACTTAAGGACTTTCCAAATGTTGGCTGTTTCTAACTTGGCGCTGAGCGCCTTTGGCCGCCTTTCCGATGATGCCCTCGGGACGCGTTGGCAGGAGGAATCCCTGGGCGCAAGGCGCGGCTGGGCCAGCCCCTTACAAAGCCCTACGAGCTGCGGGGACCCAGGCCGGGGCAGCGGGGGCCACGCCCCATCTCCGACCCCACGGGGACCGGGCCGGGACTGCGCCAGCGGGGGCCTCGCCCCGTCTCTGACCCCAGAGGAACCGGCAGCGGGCAGCACGCGTGGGCCTCTCCCCGCGGGACGCCGGACGCGCAGCCAGACGCGCTCCCCAGGCCCCCTCCGAGAGCGAGGACGCGCCCAGGCCCGCTCTGCCGGAGCCGCCACTGGGGGGCGTAGCGCGGACGCGCACCCTTGCCTCGGGCGCCTGCGCGGGAGGCCGCGTCACGTGACCCACCGCGGCCCCGCCCCGCGACGAGCTCCCGCCGGTCACGTGACCCGCCTCTGCGCGCCCCCGGGCA
>|NM_000153|Human|
ttaaaaaaaaaaaagacctaaagcagcagttaagagccaattgcttatagagtgaaatggacaaaaaatagtagttgtgaaacatgataaggcgaaggggcttggggtaaagaagcgactagaaagatagggattaacaaattttgtttggacagatttccctcgacttcaactttctgtccttgaagataacaatgttattttatagggaagacatctttcacatgggaatttcatctcctccttttaagacacataatatccatgacagtgatcttgcacctgctgtttttaagtgcctttaatttaaaatagtcaatatgccacagcagcatattttgaggtggtatattattaactccttcaAGGCTAAAAGCTTTGAATATGCCGGGGTAGTTACCAGACTGGAGAACCTTCTCAGCTATTTGCCACTTGTGGAATGCATTCAAATGTACTGAGTGCTTATTAACTTTTCTCTCAGTCCCTCACTCTGCTGCTCTTCTCGcctcatctcacataagggaaaactcaggctccaaaagcaaagtgattccaccaagatgacaATGGAATCGGGACCTGGTGTCCAAGCCTGGTCCTCGCACGAGGTAGATACTCCCTGAGATGCTGGGGAAGAGCCATGGTAGGGCCACTCATGGCCCTCTTCCTTTGGCGGACCTTGGAATCCACCTTCCCTGCGTTAAAGTGCTCCACCAGGTGACGCCGGAAGAGAAGCCAGCAGTAAGTACATGTGAAATCCAGTAGCTGACCACAGACACGCGAGCGATAAGAAAAAGCTCGCTGCTTCTTTTCTCAACACTCCGCCAGCTGCGTCAGAGGCCCTTGACCCGCACTCAAAATGGCGGCGGCGGCGTCAGCATCAGCGGCCTCCTGCCCGTATCTATCGTGGCGGCGACGGGACCCGCCTCCCTGGGCGCCGGAGTCATGTGACCCACACAATGGCTGAGTGGCTACTCTCGGCTTCCTGGCAACGCCGAGCG
>|NM_000154|Human|
TCTGAGACAAGGGCTTCTGGGCTGAAGTAGTGCCTGCTGGGGCCAACAGCACAACCTACCTGGACAGCTGTGGCAGGTCCTTAAGGGAGGGGCTGGGCCCACTGCTGGCCACCGCCACCCTAGTCCAATTCTCCATTGCTAGGAGCTGTTGCGTATTACCTAGAAAAGGAGCTTGTAAAATTGACTCTCTGGTCACCACCAAACttgtcttttttttttttgagacagagttttgctcttgttgcccaggctggagtgcaatggtgtgatctcagctcaccgaaacctccgcctcccaggttcaagtgattctcctgcctcagcctcccgagtagctgggattacaggcatgagccaccatgcccagctaattttgtattttttagtagagatggggtttctccatgttggtcaggctggtctccaactcccgacctcaggtgatctgcacacctcggcctcccaaagtgctgggattacaggcgtgagccactgcgcccggccCAAACTTGTCTGTCTTTATCTCTACTTACAGTGAGTGTCAGGTCACCCTCTTGGAGACCGGTGATCAGAGGCTGATGACCTCTCACAGCTGCTGGCCCTGGGGACCTAGGGGATCCCTTTGGGAATCCCAGGTCAACCGGGTGCCAGCTCCATTGCTCTGGCTGTGTGGGTGGTGGTGGGTGGTGAGGCACATAGAAAGTCACCAGCGCCAGGGAAGGGCAGCTCAGAAATCCTGGTCATGCCAAGTGCCACTCAGGGCTATTCTCACTCTAGTGAGTGCTCATTGGTTCTTCCCGAAGTCCAGAGGGAAGGACACCATCGGGGGCGCTGTATCCCACCCGGCACCATTAGCCCCTGCCACCCACCACCCAGCAGCTGGATTCCCACGGGAGTTGCGGGTGGGGGCGGAACCGGCTGAGGTCTgggggcggggcgtccgggcgcggggcggggcTGGCGGGAATGTGCGCAcccccgcgcggggccccgcccgAGCA
>|NM_000155|Human|
CtttcttgtacttttttttttttttttgtgacggagtctgctctgtcgccaggctagagtgcatgggcacaatctcggctcactgcaacctctgcctcctgggttcaagtgattctcctgcctcagcctcccgagtaggtgggactacaggtgcacgccaccaagaccagctaattttttttttttttttttttactagagacggggtttcaccatgttggccaggatggtctcaatttcttgaccttgtgatccgcctgccttggtctcccaaagtgttgggattacaggcgtgagccaccgagcccggccATTTTTAGATTTTTTTTTATAGCCCTTTTACCCCTCCCACTTCTTGTGCTGTCTTGGTGTGTGTATgaaaaagagagagagagagagaggaaggagagcaagagtgagagaaaaagagaATATGGTTACTTAGCCCTTTTTCCCAAATCTGTTTTTGCTTTTGGGGATAGGATATGGTTATGGTGAAGTACTCCACACAGACCCCACCAAGTTTGCCTCTCCTGCGCTACAGCCACTGAGCAGGTGACTGAGGCGCTGTTGATCCAGGGTCATATCCTTACTCGCCctagaatgtaagctcaggcagggcagaggccatgcctgacatgtgcatcccaatgctttacacagcctaggtgcctagcacatgctagatgcttggtaaatatttgctgaatgaaagaTCAAATGAATGATTGCAGCAAGCAAGTCCTGTAGGCATCCTGGAGCCCAAGGATTCTGCAGTAGGCAGCTTTCACAGAGGTTCTTCCAGTGTAGTGGCTCTAGCTCTGGGTGAAGTAGGATCATCAATGTCGGCCCCCAGGGTTCACAGCTGTTCTGAGCCCCGCCCCCAGGTGGCAGGGCAGCCCAGTCAGTCAGTCACGTGCTGGCGGCTGGCCAATCATCGGGGGCGGCGCGGGGAGGGGTGGTGTGGACGGAGAAAGTGAAAGGTGAGGCACGGCCCTGCA
>|NM_000156|Human|
AGGAAACCGGCTATCAGAGCCAGGACGCCACCGCAGCGGGCTTGGGGGCCCCCAGGAAACAGGCGGGGGGTGTGCTTGACCCTAAGGGGCTACCCTGGGCTGGGGGAGGCCTAATTCCACCCCCGCACACCCCAGCTGCAGGGCCGCCGGAGGAAAGGGCACTGCTGGGATTGAGTCCTGGTCTCCAGAACTGGAGGCGTCTTTGGGCGGAATCCCCCATTAGGGACCCGGGGTCTCAGATGACCCCCAgcctatgggggtgtgacatgggctcatgaaaggggggcatcagagctctaatgctgggtccccaccctcgtggccaccagaccaccggctttgcttctcaaagcctcagtttccacatctgtaaaatgACAGTcggctgctctatggagtagccattcatttttattccttaataaacttgctttcaAAAaagaaaggaaggaaggaaggaaggaaaaacgacagtcatcatagaacctggcgggcgcggtggctcacgcctgtaatcccaacactttgggaggctgaagcgggaggatcgcttgcgcccaggagtttgagaccaacctgggcaacatagcaagaccccgtctctattaaaaaaagacagaactcactgtagcatcttctgaagattaaatgattttaaacacttaaagcacttccaacagcgcctggaagatCCTCAGATTCTCACACCCCAGCGAGGAGGGGGCCTTTCTGCGGTGCTGACAGATGAGGAATCTATGGCGCGTAAGCGGCAAGGCGGGGATTCCAGTCCCCAGCCTGCAGGTTCGCGTCCCCGGGCGCGGGGCTGCGGTGCCCGCTCCGCAGAGGGGGCACCGAGGCTCCTTGGGGAGGGGGCGGCCGGGGCCCCGACCCCACTCCCGCCACCTCTCGCGTGGCCGCCGCTAGAGGCCGCTCCCGGAGCCGCGCGCGCGCGTCCTCTCGCGGGTCCGCCCCCCGGGCCTGTTGGACCCGCCCCCGGCCCA
>|NM_000157|Human|
cctgcctcagcctcccgagtagctgggattacaggcgcccgtccccatgcccgcccagctaaattttgtatttttagaagagatagggtttcaccatgttggccaggcgggtctcaaactcctgacctcaagtaatccgcctgcctcggtctcccaaagtgctgggattacaggtgtgactcaccgcgcctggccacatacccatggtttcagcatgtatcactatctaaaattattatttttgtttatatatctgtgtcgtcccatagaatgttaaggtcccaagatcagaaacttgctcattgcagtgggtctaacactcagtaggtcctcaacaaacattcgttaaGATACTAAAGTGGCAGGGTGGGGCCCTGTAAACAGCTTCAGGACCCTGTGCTTGTAGGGGCAACGTGGTGCCCTCCAAGGAAGACAGGGAGGTGGGAGGAGCACTGCCCAGAGATGGCGTCAGGCTGCAAGACTTCTTGAATAATTCAGCATCATAACAACCCAGCCTCAGGAAGGGATAGGGCACGGCCAGGACGAAACATTAGGAGGCGATGGACAATGGGATTCCCACGGGGCAGCTTCTGCGCACTGGACGTTCCCTAACCTGAGGCTCTCTAAAGAGGAAGGTTAGGAATCCTCTGAGCTTCGGTGGGCTGGACTCACTGTGGGAATTCAATCGCCCCCATCCACCAACAGTGTGCTGGCGGGAAAACGCCGACACGCATGCGTAGTTCTCGCGCCGGCTCctctctctctctctctctctctcgctcgctctctcgctctctcgctctctctcgctcgctctctcgctctcgctctctctctctctcCGGCTCGCCAGCGACACTTGTTCGTTCAACTTGACCAATGAGACTTGAGGAAGGGCTCTGAGTCCCGCCTCTGCATGAGTGACCGTCTCTTTTCCAATCCAGGTCCCGCCCCGACTCCCCAGGGCTGCTTTTCTCGCGGCTGCGGGTGGTCGGGCTGCA
>|NM_000158|Human|
agctttgagacataattcacataccatacaattcatccatttaaagtgtacaattagtttttagtatatccacagagccatgaaaccataaccacaactaattttagaaaatgtgtaccaagaagaaatcgcatatccacttgcactcactcttcgtttcccctgccctccagccctaggaagctaaaaatctgctttctttctctgtagatttgcatattctgaacattccatatacatggaatcatataatatgtggtcttttgtgagtggtttctttcacttgctatgtttttaaggttcaactgtgatgtagcacattatcagtaACTCTTTGGCTTTGTAATGCAAACTATTGAAAAGCAAACATGTGACATGAGACTCAAATACCAAGAAAGAAAGGTTTCAAAATATTTATTGAGGATCTCCTATTTGCCACCGTTAGCTAGTAAACGCATATGGATCATTCTCTAATTGTTATCTTCATTCCTACATGATCTATTAGGCACCAGAATTACATTTCCAGCTGCCATATTGACTTGGGTATCCAGGAGCTGACACCTTGAACTTAGTTCTCCCTCTTTCAAGGCCTTCTTTATTTTTGCTAGACAGAATTCCCCCAGGCTCAGAAGTTCAATCTTTAATTCCCTTTTCACTTTCATATCCAATCAGTCACCAAATCTTATAAACTCTATTTCTCAAATATTTTCTCTGTTTTGGTGTGTCAAAAAtgttatgggttgaattgtatttctccacaaaaagatacactgaagtcttaacctaacattacctcagaatatgaccttatttggaaatataataattgcagatataattagttaagatgaggtcatactgaaatagggtgtgtccttcattcaataaggctggtgacctaataaaaagaacactatgtgaagagacagagacacaggaaaatgccatgtcacaatggaggcagagatccaaatgatgcaactataagccaagaaatgcca
>|NM_000159|Human|
ggtgggtggatcacttgaggtcaggagtttgaggccagcctggccaacatggtgaaacccgtctctattaaatataagaaaaaaggccaggcatggtggctcacacctgtaatcccagctactcaggaggctgaggcaggagaattgcttgaatccagtaggcagaggttgcagtgagccaagattgcgctactgcactccagcctgggcaacagagtgagaatccgtctcaaaaaaaaaaaaaaaaaaaaaaaattagccaggcatgatggcatgcttcagtggtcccagctacttggaggctgaggtgggaggatcgcccaggaggtggaagctgcagtgagctatgatcgcgccactgcactccagcctgagcgacagaacgagaccctgtctaaaaagaaaaaacaaaaacaaaacaaaacaaCCACATAGACTCACAGAATCACACAAGTTcacacacacacacacatacacagacacagacacacacacacacacacacacacacacacaGAGTCACAAGTATCTACATGTGCTTCCTGGGACAGACTGGCAGAAAGGTTTGCTAAGATCGCCCACTTGGAGCTCGTCTTCCCCACAACCAGCACCCAATTAGAGAACTCGAGTCTGGCCTCCTGGGTTCAGGAGGACGCCTAGTGCTCGCGCCAGAATTTCTTTGTTTAATTCTTGACTCCCTCCGCACACACCCCCTGCAACTGACCAACCAGGAGTGGGCCGAGCCCTTTCCTACGGCCAATAAGAGGAGAAACCCAGCTGGCCAATCGGTTTCCCGCACTCGTCTTCCGCCCCTACCCCGTCCGCTTCTTAAAGGGGCTAGCCTATCTCTGTCTGGGCCCCCCGATTTCCACAGGCAAGGCTACCTTAGCCCTTTTAAAAGGCAGAGCTGCGGAGGGGGCCGGATTCTAGGAGGAACCAATGAAAAGCCTCACTCGGCCTCCGCTCCTCCCACTTCTTGCTGAGGTCAAAGGCCTGCGTCA
>|NM_000160|Human|
TTCCATCNCCNGGATNNAACCACTNTGAACATCTNNNNNNANNNCNNNGNNNNNNNTTCCTGCACTTTTTGCTTATAAAAACTTCAATCCATTTCGGGAGTGGAGGTTCCTACCTGGGATCACGAGCATTTTGGGACAGGCTGATGTACAGGGATAATCACGTGAGGACATGGACACTGTTCTGGCTCTGATGCAGGGCATCCGATGGGTCTTGAGGACGTAAACATGGACCTTCATCCCGTGTCATCCTCTCTGGACCCCCAGGAGTCCAAGAGAAGGGGCATCATTAGTCCGATTGACAGTGGCAGCAACCTCACCACAGAACCTCATCTGTCCAGCTTGATCATCACCAACAGGTGCACTTGGGTGGAGGCACCTCGGAACCGCCTCATGGGCGCTCTACGCTAGACTTATCGTGCCCTCCCCCTCGGAGACGCCTCATGAGAGCTCTCTGCTAGACTTACCCTGCCCTCACAAGTTGGAGTATGAAGCGCAAAACCAGTAGAATGTAACCAAGGAGCTGGCCTTCCTGGAGGCTGCCAGGCAGCAAGCTTTACAGCCCCTGGGGGAGCGCGATGGTGACTTCTAACCAGGCAGAAGCCCTGCGCGACCTCACCTGCTTTGTTCTTGGCCTCTGCGTTTGGACTAGGAATTGCAGGACTTCCTCTCTACTGGCCTGCTCTGGAAGGCTGGTNNNNNNNNNNNNNNNNNNNNNNNNNNNNNNNNNNNNNNNNNNNNNNNNNNNNNNNNNNNNNNNNNNNNNNNNNNNNNNNNNNNNNNNNNNNNNNNNNNNNGAATTCAGCGCGCCGAGTCTGCGTATGGCCGGGGTACGAGGCGCTCCCTGCGCAGGGTGGGCAGGACCGAAGCTCGCCGGGAGNCTGNCGCGGANGGGCGGGCGGGGACcctcggctgccgctcccacccccgcggggccgcncccgagcccgncctccgncgccgccctcgccctgcgtcnccgccGGAAAGTTTGCACCGANCCC
>|NM_000162|Human|
AACTGAATTTAGATTCTCCTCCCCTGTGCTGTGTGCTTGGCCCAGAAGAAGGGCAAGTCTCGCTGGGTGGCTGCTTCTTGGCCTGGCTGAACCAGAAGGCCCCAGTGCCACTCCAAACCTGGGTGTGAGCCCTGCCCCCATGAGCAAACAGTAGCTCAGAGCTGGGGGCTGTGGGGGTCAGTGGCCTGTCACATGAGATCTGATGAGGCCATCTCTGCTCTATATTGGGAAAGGGATCAATTGTATCAAGGGCTTTCTTGGGAGTGATCACTCTGGCCATTGGCGAGAGACCTGGCATTCTGACAAGGCACCCTCCATACCCTGACCCACTTGCCAGCTCCAGCTAATTTTAGCAGGCTTTGGCAGGTGCCAGCAAGTACATAGCATGTGGATGTCACTCCCAGGTGAGCCCAAGGAGAGGCCTGGGCCAGAGCCTGGAAGTCATGGTCTATGCCCATGGAGGCACCCAAAGCAAGCCTGAGGCCTGGACTTTGCAGTCACAAAATTAAGAATGATACCCCTGTTTTTTGTTTGTTTTTGATCAGTTGGCCACCTTCCTCCACCACCCCTTCCCCAAGTTCCATACAGACCCCTGGATTGTATGAAATGCAAATCGAACCTCTCTGCAGATGAAAATCCACTGGGGATCCCCTTGCCTCCAAGAGCAAGTCCAGACCTGCACCAGCGCGGGCCAGGCCCCCTTAGGACCCCCTCCCTGTCCAAGGGCATTTCAGTAAGTGTTCTGTGGCCAAGGCAGCCTGGTGACTTTCTGCCCGCACAAGGCTGAGGAATGGAAGATGGGTAGGCTGGCTCTGCACACCCCCTCCTGCTGGGCAGCAATCCCTACCCCATGTTCACAGAGTGTGGCCGGCTGCCCCATGGCTCTGTCCCCGTGGCCCTGTCAACTGTTACCCACATGGCCTACCCTCCCTTTCTGCCCTGCCTCTGACCCCATGGCAGGGGGCAGAGTATTTGAGCAGCCGCCAGGCTGAGCCCTTTCA
>|NM_000165|Human|
TCAGGCCATTATAAACCCTAATGCAGAGCCCTGAAGAGGGAGAGCATTTGGAAGGGGATAGGGAAGCACATAAAGATGATATGCTCAGCTTTACTGTCGTTGGGCAGAAAACTCTCTAGTGGGCTTGAGAGGGGGAACTGATTTTAAGGAGGGCTGAATAGTTTGGGAACCTACTTAATGCAACCATAGTCTGTATTTTTAAAATCCTCACATTTCACTACAGATTTGGGTTTTAGTGTCTTGGCATAAATAGGGCCTTAATATAAATTCTTAGTTTTCTGGAGACATGGTAGAGGTCAGATATCAAGATTTCATAGGCAAACAAAACATGCTATATATGTAAAAAATGTATATACACACACAGCCTTTTGCTAAACTGAAAGAAAGTAAAAATTCAAAGCAGTCAAGGGGTTGAAAGATGGATTGGGTATGGACTTTTCTTCATCTATGTCAATTTTTGAAATCTCTCTCCCATCTCCACCATTCCCTTTGTTAATTGTCCTTGCTTACATTTAAAGGAAGGGAATTAGATCATCAAACAGGTCACTCACACCTACCTCTAACTTCACACACCTTGGTCAATGTGAAACAAGCTTGAACTGGTTATATGCTTCCCCACCATTTTTATTTATTGTAAGCTACTTTAAAAATTTTAGACAATGTTGTAATAAAAATATACACCTTTTTCCCCCATTATCCCTGGTCTTCTGGTGAAGCAAGCAGTGTAATCAATGATTCTTATGTGTGAGGAGCAACTCCAAGTAGAGGCGTTCATGTCCCTAATGCTTTTTTATTTTTCCTCATCAGCAAATTTAAACTACAACTTTATCCTGATCCCACTGCTGCTCTTTGCCTCTTCTCCCCCCAGCCCTTCCACATTTACCAGCCTCCTCCCTACCTCCTCCCAGCCTTTCCCTTTGCCCTCCCCTTTCTTCTAGCCCCTCCTCCCAGTTGAGTCAGTGGCTTGAAACTTTTAAAAGCTCTGTGCTCCAAGTTACAAA
>|NM_000166|Human|
AGGCAGGGGGCCAGTTTCTCTGCTAACTTCCCTTGTTTCTCCACTGCCATTCAGGCCACAGAACACAGCAGGGTCTTCAGGTAAGCCGTCAGTGGTGCAGACCTTGAAACTAGACTGATCCCTCAGTTAATGGTTGACAGTCTCTGTTTACCTTAATGATTGCCAAGATTCATTACTGAACATGATACACTTTGCAGTTCAACTGCCTTGGCCTTGAGGGTAGAAAGCAATTTCTGAGGTTTTAGGGTTCTGGGATAGGATTAGAAATACTTGGGTCCATCCCCAGCCACTCAGGATGTGGACAATAAGCAAGTGGCCGGAGGGCACCCTGGTACTGCCATATGGGTGGGAAGCACTGCCAGCTCCCACCTTGACCTCAGGTGCCAGCAGGCATCACCCATGGCTTTTTCCTCCCCATTGTCATCTAATGTGTTTATTTAtttatactttttgtagagatggggtcttactatgttgcccaggctggtctcaaactcctggcttcaagtgatcctcccgccttggccaaagtgctgggattacaggcatgagccaccatgcccggccCTGTCATACAGTTTTAGAGGCTGGGAGCTAGAAGGGTTGACCAGGATGGCAGCCTGTACAGGATCCCTCTCTGCAGCTTGCCCGCACTGTGGATCTGCCTAAGGCCAGGGCATGGGGGAAGCCTGAGGGATGCTGAGGAGCACAGGTCCAGCTCAGTCTCCCAGAGAGACTAAACATGGGTGGGTGACAATGATGCCTCTCTTCCTCTGGGACAAGGCAGTGACTCCAGGCTATGTGATCTGTCTCTCCAAACCCATAGGGAGCTCAGAGGATCAATCTTGTTTAATGATTGTATGTGGGAGGAGGTGGGGCTGGTTAATGTTTGTCTGGTTCCTCTTGGGCTGTGGGCCATTTCTGGCTCTGGCCCTGGGTTCGTTGTCCCTCCCCTGGGCTGGGCTGACAGTACCTGGTGGCATAGGGCAGACACGCCTGCA
>|NM_000168|Human|
CCGGAGCTCCGGGGCACTTCTGGCTGGGTGGACCCGGCTTAACCAGAAAGAGGGGATGTTGGAATGTCACAGGGGCTTTCTTTTCTTTCTTTTTCTTCCTGTGTTTCCCCCCGAGAACTCCTTTTTTAAGTTACATGTCCAGGTTGGATATATTAAAATGACGCAGATGAACAAGGACTGGATGGTCGAGGAAGGAGGCCAAATAACTTTTACTAGCATGGGCCTCTGAAAATGAAGCAGGGACAGAGACACTTTGTAGCTCAAGGAAAAGCGGCACGTTAGAGACCAGGCTCCAAGCCTGGGGTCTTTGTTTTTGTGTCTTTTATAAAGTGGCCCATAGGGACAGCAGGCTGTGTGGTGGGAGCTCCTCCTCGCTTCGCGGATTTGGCCCCGAGGGCAGACGAGTCCGGTGGAGAGAAAAACCCTGAACTTCCAAAGGCATCATCCCGCGAGAGGGAGTTTCGGGGATGGCTTTGGGAAAATGTAAAACAAGGAGATGGGGAGCCAAGGATGGGGGGCGGTGGTAATCAGAGAAGCCTTAAAAGAATAAAGGGGAGTCCAGCCCTTGAGCAAGAGTGAGAAAGAGAGGCTGGGTGGGAGAAGATGGGAGCAGACAGGACGCAGCACGAGTGCCAGGGCGCGCATTTGGGGGGTGTCCTGGCGGTGTGGAGAGAGAAGAGAGAGGGCGCGGGTGACATCACGCCCGGGCCCCCTTCCCCTCGCCGGGTGGGTGGGGCTTCGGCGCGCCGGGAGGGCGCGGGGTCAAGTAGGGGGAAGAGGAGGAGCAGGCATGAATGTGTCTGTGTGAAGACCGGGGAGGGGCggaggaggaggaggaggaggagaaggaggaggaggaggaggaggcggcggcggcggcggcggcggcggcggAGGGCGGGGAGGGAGCGCGCGCGTGGCTcgcggcgcccgggctcccccccagcccccgaccccggcccgcgacgcgccgcctcccagccgccgccgcccgccTCGCA
>|NM_000169|Human|
CAGGTTGAGCAGTCGTCTCCGGGTGGTGAATTATGTGTATTTTTAAATTTTATACTATATTGTTATTTTTCAAATGTTCGAAATTGAATATGTAGATTGTTGTTATCAGCAGAAAAATAAACATTATTCAAATACTCTATTCAGTAAAGTAATTTATTGGGCGCCTTTGTCAAGCACGCATTTGCCTAGATGTGACTCTACAGATAAAATTCACTTGGGGCCTCCCCTTACAGACAATCAGGCAGTGGAGACTGAGTGCCTGAATGGATAGACCAGCACTCAGACCACTATTTTCAGTATCTGTTTTTCTTAACTCAGGGCCGTGGTTTTCAAACGTTTTTCGCCTTACGGTCACCCTTAGGGGTCCCCCGAGACCGGCCCAGACAGACAGATATACAAAAACACATACACAGTCATGAGCGTCCACCATTTCCCCACCAGGCGCAGCACAGGCGGCTTCCCGGCACTGAGATGGGGGGGAGGAGGGAGAGAGCGCGAGGGGGGAGGGGAAAGCAGAGAACGAAAGAGGCGGAGGCGGCCCCCGAACCCCGCTCTGGTCTTCATCATCACCACCCCTGGGTCCCCAGTTCCCACCCACACACCAACCTCTAACGATACCGGGTAATTTTCCTCCTTCTTCCCTCAAACGGCTATAGCGAGACGGTAGACGACGACCAGAACTACTTCTGCTCACGTAAGCGAGTAATCACGTGAGCGCCTACGTCATGTGAGATCTCGGTCACGTGAGCAACTCTCGGCTTAAACTCGGGATCACTAAGGTGCCGCACTTCCTTCTGGTATGGAAATAGGGCGGGTCAATATCAAGAAAGGAAGAGGGTGATTGGTTAGCGGAACGTCTTACGTGACTGATTATTGGTCTACCTCTGGGGATAACCGTCCCAGTTGCCAGAGAAACAATAACGTCATTATTTAATAAGTCATCGGTGATTGGTCCGCCCCTGAGGTTAATCTTAAAAGCCCAGGTTACCCGCGGAAATTTA
>|NM_000170|Human|
aaaacatatacacacacacacacaGttcttttttttttttttttcctgagtctcgttctgtggcccacgctggagtgcagtggtgcgatcacatctcactgcagcctgaaactccctgactcaagcaatcctcccacctcagcctccagagtagctgggacttcagaagcacgcaaccacgccccactaatttttgtattttttgtagagacagggtttcacaatgctgcccaagctggtctcgaactcctgggctcaagctatcctaccgcgtcggtttccgaaagtgttgcgattacaggcgtgagccatagcgTTACATGTGGTGGGGGGGAagagagagaaagagagagagtgagaagaaggaggaggaggaggaggaggagaaagaaggaagaaagaaaagAAAAGAAATATAGAGAGGGTGTTCAAATCTactgttcaagtgctttccatgtacatataatctctttttaaaatcccatccagctctgttgagatgagaaaactgaagctctgagaggttgagtaactttatcacgctcccgcaaagataaaagaaccgCCATCTGCCCATATTAATTTCCCTGAGATGAAATGTGACAGAGAAAGATACCTCAAAATTAAGGAAATGGAGAGCTTCGAGAATCATCTTCCATCTCCGCCGAGTCCCCCAGGAACTTGGCCCGGAGTCTTTGGGCTGTCCCACCTGATCTTGCCCCAGTGCGGCTCCACACCCTGGCGGGCGGCGTACGGAGCGTCCCGGCCCCCGGCACCAGCCAGCGTCGGAGTGGGTAGGACTGGAGATGGCAGCCTCCGGTCCAGGGGAAGCGGGACTCCACGGAAGGGCTGGGAAGAGGGTAGGAAGAGGGGGCGGGGGCGGGAACTGTTCCGCCCCCTCCCCCTCTGTCTACTTTCATTGGCCAAGGGCTTCCTGGCCCCAACCCACCTCCCGCCTCCAGGGCGCCGCTTAAAGTGTGCGGAGCAGGTGCCTTGGGTGG
>|NM_000171|Human|
TCTTCCCTTTTAAAAGGATAAATTGAGCCCAGAGCACGTCTTAACAAGGAACCATGTGTTTTACTCACATACAACTGCATTCTTTAAAAATCAAGGCAACCTTTTGAGAGACCTAGAGAGATTAATTCCATATCCTCTCTCACCCCACCGCTTACACGGAAAGAAGCTTGGGGGTAGGAAGGGGATTGCGCAGATCTCGTCCAGCACTCTAAGCGTTAAATTCAACCCGGAGTCTAACAGGCTATTGGCCGAATACCGGGAGAAGATCTGGTTTTCGTAGCCGCGGGCCAATGAACACCTCGAGTGGGAGGGTTTGAAGATACTAAGGAGTTTTCCCCCTTTTTTTTTCCCCCTCAACCCCCTCCCATCGGCTATCACCCCTCCCATCCCCCACGCCTCCAGTTTGTTAAATTAATGCAGTAAGAAAGTCTGAAGATCTGAAGGAGTCTTGACCAAGGGAAGATGAGCGAGCTCAGAAAACCGAGATGCATCTGAGACATTGGGCTTCAGAGCCCCGCGGGGTAGCCAGGGACCCCGGTAGCCCCTGAAACTTGCCCTGGGCTCTCTGACGCCTGCGGCCCCGAGCAATGGGACACCTTTTCTGCAGTGATCACAACTTATTCGGCGGGGACCGGGAAACAGGAATAGCAAGGCGACAGCAGACCCGCACAGAGGCAGGAGAACGAGATTCCGAGACTGGATTGCGATGCGCCAGCCTGGCACACTCTCCGAGATTTAACTGAAGGCAGCGCCGTCAACCGCTTTCCCCTCGCCCCTAACCCCCTCAGGCCGGCCCAGAGCCATAAAGCTCTGTTCTCTTTACCCAAGATGCTCGCCCAATCCAACGGTCCGAGGCCAGCGCTCTGATCTCCACAGAAGATTTTTTTCCTTGCAGGGAGCTGGCCGTTTAAACAGAAAAACAGGGGTTTaaaaaaaaaaaaaaaaaaaaggaaaTATACCCACCCCCAAACGTGCCTCCCCAGCGCCGCAGGGAGCCAACA
>|NM_000175|Human|
ttatttttagtattttagaagcagtgttttgctgtcttgcccaggctcggcttgaactcctggcgtcaagctatcccacctcccaaagtgctgggattataggcaggagTGCCCAGCCccagagttcttacaatgacttacaaggtcttacgtgatcttgttgcctcccttttgctctctgacctcatctttttttttttttttgagatggagtctcactctgccacccaggctggagtacagtggctcactgcagtcttcacctcccaggttcaagtgattatcctgcctcagcctcccgagttagctgggaatacaggcacgtgtcaccaggcccggctaatttttgcattttttttttcagtagagatgaggtttcaccaggttggccagtctggtctggaactcctggcctcacatgatccgcctgcctcggcctcccaaagtgatgagattacaggcgtgagccaccgcgcccggcctagtcacttttttcttaattgcaaccccgattctcagcacccttttcatcttggttttcctcaaTAGCCCTTACCACCAGCAGACACACATCATCTGTTGTACttgcttatttggcacatatgtatccacagcgcctagaacactgcctgtaacgtggaaggtgttcgatctatagagttttgtcgaatgaatgaatGAAGCCGACTAGTGCACAGggagtgcagcggcgcgatggtagctctctgcagcctccaacacctgggctccagtgatccccgggctctgcccaccctcccCACTGCCACTTCCGGGCAGAGGCCAGCAAAGCGGCGGCGCAAGAGGTAGGGAGAGAGGAGCTGAGGCCCCAGATCAGCGGCCGCGGGCAAGGTCGCTCAGCGGGCACCCGGCCTGGGTATcggggcgcgggtcgggggcggggccggggcTCAGGGGTGgggccgggccgggccgggccgggcGCCTGCGCCATAAAGGCCGCCGCGCGCCCACGCGCCTCG
>|NM_000176|Human|
TTTAGGTATTATGTTTTAGGGGGAACAAAAGGTATGTTAATATTTTATTCATCTCCAAATTAACTATAAATTGTGCATTCTTGCATAGATCCTCCTTGGGAATGAGAAATTAGGAAAATCCAGTTGTTAAAATGAATGCCTAAAATCAAAATAAAATTTGTTTTTCTGGCACCTGCTTGATGACACAGACTAATAACCAATGACAAAATTGCCCTTGAACCCAAGTTTTCATTTCCTCCTATTGTGTGGTCAGGTTATGTAAGGGTTTGCTTTCACCCCATTCAAAAGGTACCTCTTCCTCTTCTCTTGCTCCCTCTCGCCCTCATTCTTGTGCCTATGCAGACATTTGAGTAGAGGCGAATCACTTTCACTTCTGCTGGGGAAATTGCAACACGCTTCTTTAAATGGCAGAGAGAAGGAGAAAACTTAGATCTTCTGATACCAAATCACTGGACCTTAGAAGGTCAGAAATCTTTCAAGCCCTGCAGGACCGTAAAATGCGCATGTGTCCAACGGAAGCACTGGGGCATGAGTGGGGAAGGAATAGAAACAGAAAGAGGGTAAGAGAAGAAAAAAGGGAAAGTGGTGAAGGCAGGGAGGAAAATTGCTTAGTGTGAATATGCACGCATTCATTTAGTTTTCAAATCCTTGTTGAGCATGATAAAATTCCCAGCATCAGACCTCACATGTTGGTTTCCATTAGGATCTGCCTGGGGGAATATCTGCTGAATCAGTGGCTCTGAGCTGAACTAGGAAATTCACCATAATTAGGAGAGTCACTGTATTTCTCTCCAAAAAAAAAAAAGTTATACCCGAGAGACAGGATCTTCTGATCTGAAATTTTCTTCACTTCTGAAATTCTCTGGTTTGTGCTCATCGTTGGTAGCTATTTGTTCATCAAGAGTTGTGTAGCTGGCTTCTTCTGAAAAAAGGAATCTGCGTCATATCTAAGTCAGATTTCATTCTGGTGCTCTCAGAGCAGTTAGCCCAGGAAAGGGGCC
>|NM_000177|Human|
AGGAAAGAAGAAAACCTTTATCTGCTATCATAGAATTCAACAGAAATCAGAAAGTTTTCTTTAGAGTAATACAAATAATTGGAGAGAAGAGATGAAGAATGAGAAACAGGCCTCTCTGCATAGTATCTGGAACAATTTGGGCTAGGCCTTCACTTTCTCATATTCTTTGTGCCATGAACACACATACACGCACGCATACATGCACAATAGACCAGTCAAGATTCATCTAGAGGTGATATAATAAATCCCTACTCTCAGGAAAGGATATTGCCTTTATAGAtatattagttaggagaggctaggttttactgtgtaagaaatgactccaaaatctcagcggatttaaaccttatcacaaaggtgtgcttcttgcccactctctatgtccataatgtgtcaactacttccctgttccacaccatcttcactttaggactcaggctgacggagcacgctgcctgtctgtgtctctccgtttctctctctggaacgttgtcagatgtcacggcggagggaaaagagacctggtgagtgacgtgctaagtcttcaagcttctgctccaaagtagcacacatcacttatgctcaaattttcttagccagagcaagtcttatagcctcatattgatagagttggggTGCATAATTCTCCTTTGGGGAGGTGAATATAGCTGAATGTAACCCAGTCTACCACAGTGGACTCCCCAAGAGCCAGAGAGACAGCCACTGAGAGCTGCTAATATCTGGCTGATCTGGGGCcttctctttgcctcagtttatcctctgtgaaatggagataccagcaccCGTCCTGTGAACCTTACAGAGAAGGGCTAGGAATGCACGTGGGATCACCGACATGCATGTGGTTTGGCAACTGTAAACTACCACACTTGCATGAGAGGGTTTCAATACCAGTATGAGTGCATTGGAAGGGATAAGAACACATTATAAAACATTTCACCCCTTCTCTGCCCACAGGAATGACTTGCCGAATTTTT
>|NM_000178|Human|
tgcacccagccAGCCTTTGCTGCTTTTGTTCCTGCAATTTGGAACACTGTCCCCATCCCAGCCTCTCACCTCTACCCCTACCTCCTTCACTACCTATACCTTCCTATCCATCCTTCAAGACCCCAAAAACCATCCCTGATTCCTTCAGAAAGGCAGTTTATTGCCTATCTTATCAGACTGAAAGCAGTGGCTGTGTCTTATTTATGGTTAATTCCCTAGAAGCTGGACTGATACATTCCATTTAACTAAAATTCGTATCAGGTGCTTCGGACTGCAGACAAGCCTATCACAACCCAGAAGGAAGAAACAGGGAAGGCACCTGGGGGCTGCCAAGCAATGAGGTGGGGGGTAGGAATCATGAATCCGCATATTTTTAAAAACTGCCCCAGATCCTGATGTAAACGGTACAAGAGAGTCTGAGAAACACAGGGCTCCCCTCAAACAGTCCTGACTTCAGCATTCCTGGAAAAATGAAAATCCTTTCCTTTTGCCTCTAATGCTTTCCCTGCTGGTATCCCAGGTTAAAAAAAAATAGATAAAATCAGGGGGATTTTTCTGGGACTTGGCTgggctgggaaacaagcctgggttctaatacaggctcagcccctgacgtactatgggcccctgCCCCTCCTTGGGGCCTCCATTACCACGGccacccccacccttatcaattgtgtgcccctgaggtagtgactgtcccgctctgagcattagtttccccatctTCCACTAGTCGTCGTCAGCTCTGACGCTCTATGAGCTATGCATACCCGTAGCTCCCCGCCGACCCCGATGGTCCCCTCCCCTCCTTCCCAAGGTCCATCCGCCAGGGTGCAGCCGACGCACTCCTAATGCTAAGGCCGCCCTCTCATCGACCGCCCCTTCCTGGCCTCGACTCAGCGCCAAAGGTATGGGTCTCTGCCCCGCCTGCTCTTTAAGCCTAGCCGGGGCGGTCAGCGCAAGCGCACTGGGTCGCATCGAGGCCCCGCCCCCTG
>|NM_000179|Human|
agtagctgggattacaggcgcatgccaccacgcccggctaatttttggatttttagtagagacgggggtttcaccatgttgactaggctggtcttcaacgcctgacctcaggtgatccgcccgcctcggcatcccaaagtgctgggattacaggcgtgagccactgcgcccggccTCTCATAGTCTCttagctttctaaaatttgaaaaatcctgtaaagacacacctgggtcaaagggctcagataacggactgtggccctTAagtacttacgtcacaggttattgagaggatcgatttagttaccagatgtaaaatgctgggatcagtgcctggcaAAGGAAAACTTTGTACAGCTGCAGGCTTTCACCATACACAACAGCATCGCTAACGAATGCTATTACAATATTCATTTAGCGTTTACCAAGTGCCTACTCTATACAAATCTTGAGAATACAACGTGAAGGTGAACTGCTGACTAAAGTTTGGTCCCTTTCGCTCCGTCTCCTTGCGAAAATGCTCTAACGGCAGGAGGTCACGCGAGCGCTGGACGCGTTTCTCCCCGCGAGCCCCTTTCCGAGGCCTTTCGGGTCCCCCCGGTTATCCCCGCCCGGGCGGTGCGCGCCCCCGCTGTTCCCGCTTCCGCTCCAGAGAGGCAGGGCTTTCCGAGCCTGCTAGCCCCGCGGCCGCAACTAACCCCGGGTCGGAGTGTTCCGGCCCGGCCAGCCCCGCGGCGTGAGGGAAGGGGAGCTCAGCAGTTCCCCGCGCGGGGCCCAGGCGTCGGCGGCAGGGCGGGCCCCTCACCGCCAGCGTGCCAGCCCCGCCCCTACCCACCAGTGTGCCAGCCCCGCCCTTCCCCACGTcgccgcgcgcccgggggcggggcctggcgcgcaccgcccgcgcACGGCGAGGCGCCTGTTGATTGGCCACTGGGGCCCGGGTTCCTCCGGCGGAGCGCGCCTCCCCCCAGATTTCCCGCCAGCAGGAGCCGCGCGGTA
>|NM_000180|Human|
CCCCTAGCCTACCTGCCCAATCAATCTTCTTTCCCAGACCTCCTGTCCCTTATTTATTCCTCCAGTCCCCAGCTCAGTCCTTCCACTAGCAACCTGGTTCTGCACTAACCCCAGGTGGGCCCGGTGACAAGAGGCAATCGCTTCGTGTACTCGGGGGGAATGCTCAAAAGAAAATTCACACAACTCCTTCTTCCCCCAGGTGGAGACAATAGGGGACGCCTATATGGTGGCCTCGGGGCTGCCCCAGCGGAATGGGCAGCGACACGCGGCAGAGATCGCCAACATGTCACTGGACATCCTCAGTGCCGTGGGCACTTTCCGCATGCGCCATATGCCTGAGGTTCCCGTGCGCATCCGCATAGGCCTGCACTCGGGTAACTCCCGGGTCTTCCCAGGCTCCAGCCCATCTCCCTCTTTAGGGCCTGGCCCCAGATTTCCTGTAGAGGAGGCAACTCATGGAGCGGGGAGTGGGGCTTACCTTGAAGAGGATGCACTTAACAAGGCTTATTTGGGGGGCTGGTGGAGATAATGGGTGCGAAGATCCCCCGAGGCCCTACCTAGGTGCAGCCCAGGGCCGGCCCTGCTAGCCCCGCCGACCCCCAGCATCTCCACAGGTCCATGCGTGGCAGGCGTGGTGGGCCTCACCATGCCGCGGTACTGCCTGTTTGGGGACACGGTCAACACCGCCTCGCGCATGGAGTCCACCGGGCTGCGTGAGTGTGACGGGGACAAGACGGGGAGGTGGGAGGGGGACACGGGAGGTGAGTCCCGAGCTCACGGCGTCCCCCACCGCCACAGCTTACCGCATCCACGTGAACTTGAGCACTGTGGGGATTCTCCGTGCTCTGGACTCGGGCTACCAGGTGGAGCTGCGAGGCCGCACGGAGCTGAAGGTGAGGCAGGGCCCCAACCCCTCCCGGAGGCCCCGCCCTGTCCTGAGGCACCGCCCATCCCGGGCCGCGGCTGCAAACCTCAGCTCACCCTTCTGACCTGGTCTCCCA
>|NM_000181|Human|
ctgcatgctttttacaaatggtagtggttctcatgtccagcaatggccactgcaccgtccctgtatgaaagtcccctccataaatctatgtctcctttgctgtctccagatctcctcctctacctctcccacacggtgccttccctactggagtaaactggggtcccgcaGGGCACCCTTTCCCTGCAAttttttttttttttttgagacagagtctcgctctgttgcccaggctggagtgcagtggtgcgatctcggcttactgcagcctttgcctcccgggttcaagcgattctcctacctcagcttcctgagtagctgggattacaggcacgcaccatcacgccccgctaattcttttttttttttttgtatgtttacaaaatagggacggggtttcactatcgttggccaggctggtctcgaactcctggcctcaagtgatctgcccccctcgggttcccaaagtgcACCTGGCCTCTCTCCCTGCATCTTTATGTGCCTGCAACACCAAGAGGGAGCTCTTGGCCCCTGGGTTAAGGTCAGGGCTCCAGAAGCCCAGGGTCAAGGCTATGGCCGCATCCCAAGGACGTGCATCCCTGCAAGAGGCTGCATCAGACAGGCATGGAAGAGGCGCCGCTGGGGCCTCCTTGAATTCCTGCTGGGAAAAGCAAGTGGAGGTGCTCCTTGAAGAAACAGGGGGATCCCACCGATCTCAGGGGTTCTGTTCTGGCCTGCGGCCCTGGATCGTCCAGCCTGGGTCGGGGTGGGGAGCAGACCTCGCCCTTATCGGCTGGGGCTGAGGGTGAGGGTCCCGTTTCCCCAAAGGCCTAGCCTGGGGTTCCAGCCACAAGCCCTACCGGGCAGCGCCCGGCCCCGCCCCTCCAGGCCTGGCACTCGTCCTCAACCAAGATGGCGCGGATGGCTTCAGGCGCATCACGACACCGGCGCGTCACGCGACCCGCCCTACGGGCACCTCCCGCGCTTTTCTTAGCGCCGCA
>|NM_000182|Human|
gattcgtaggcagtttcttcaccgcttaagtgagctgaggtgtgaacgaccagatagataatcATCCAGATCGGAAAACCCCCGAGAGCGCAGGATTATCTGGATAACGGAGCCGGATGGAGGATTGTCTCCGTTCCTCCCACACTCAAGCCCCGAAAGGTCACCTGACCTAGTCTTATTCTTTACAGCAGAAATCGGGCAAACCCATGGCGCCGTCCACAATCTCTATAGCCGCCGACCTGGGTACAGGGGAAGCAGGCGAAACAACACACACTTCTACGCAGACCAGGGTTACATTAAGGCCGACGCCcacacacgcccacacacacccacacacacacacacacccccacacCCCCAGACTTCGTTAACTTGTGATGATAAATTAGGGCGCAGGTGACACTACTGTCCCGAACTTCAGCTGGAACGCTAGTCCAAGTCACTGTCCTAACTGCAGCTAGCACTGCCGACCTTGTCCGAGGAGTTTCCTTCCGCTCCCTCAACTCCCACTTTCCCAGGGAGGGGAGGGGGCCGGGGGCACCGGCGACAGTTGCGGGGAAGGAAGTGGAATCTCGCCTTTGGGAAAGCCCGGGCGGAGAGCTGAGGGCTCGCCGTCTCACCTTGGCTGACGTCCGCGAGGACTCCCTCTCGGAGCAAGGTTCAGGTCCAAGTACCAAGGCTCTGCGGGACCAAGGGGCGGGTCCTGCCCAGAAAGGGCCCCTCACCCCGCGGGCGGTCAGGGCCGTTCTTGAGGGCTGCCCTCCGGCCGCCTGACTGGAAAACCAGGCACTCCACCCCCTCCTCTCCGGGCCCCCGTCCTCCCCCGGAGAATACGACCTTTCGGCCATGTTAGCCAGGAGCGAGGGGCAGGGCTAAGGGGCCGGCGGCCACTCGGCATCTGGGTTTTAGTCAGGCAGTGCTCCAGGCGCCTGGCTGCCAGGCTACGGGAGAAAAGTCCTCCGCTCGGCCGCACCCGTTAGAGGCGCTCTCCACTGCTGTCC
>|NM_000183|Human|
gcatgagccaccgtgcctggccCCTTTCAAGAGAATTTTATCATCCACCAGCAAAGGTCATAATCTCATTAAATGTTTGGCAAAGCCTTGCACAGACTTTTACTGTGAAGGATCTATTGAGTCTAAATAGTAATATAAGGGTGCAGGTCATTTTAAATTCACTTTCCAGACTTTTTTTCAAAATTTATAAATTGCTATTAAGGGATCAGTAACTACAACGAATGATACTTTCTTACTGGTGAAAACACAATGCAAAGTATATATTTATGTGTCTATATATTTCTATACAGAAAACAGAAAAATTAGGTTGGTAGCTTTTTATTACACACATAAGATGTACAAATTACTTTTAAAAACTCTCAGATATATACAATCGTATTTCTTCCAGGCTGGAGTTAATaatatttactgagtgcttactccatgaaaaactgcttgatatctaaaataactccttttcatcacacaaggtggtattattccccattttacaaatgagaaaacaaacacagaaattaattgcccaaggtcatcagagggtaaaaggcagagccaggtccaaacccagaagtcagactccaaaCAATGttttttttgtttgtttgtttgtttttgagacggaggaccaggctggagtgctgtggcgcgatctcggctcactgcaagctccgcctcccgggctcacgccattctcctgcctcagcctcccgagtagctgggactacaggcgcccaccaacacgtccggctaatttcttgtatttttagtagagacggggtttcaccgtgttagccaggatggtctcgatctcccgacctcgtgatccgcccgcctgggcctcccaaagtgctgggattacaggcgtgagccaccgcacccggccCAAACAATGTTTATTAATTGCTCTGTCATGCTACTTCTCATGCAAAGGAAATCCatcatctcaatcattcattttgcagatgaggaaaataaagcccatttagtttaaggcatttgtc
>|NM_000185|Human|
tggtggctcacgcatgtaatcccagcactttgggaggccgagacgggaggatcacttcactccaggagttcaacaccagcctggccaacatagtgaaaccccgtctctactaaaaatacaaaaaattagttggacatggtggtgtgcgcctgtaatctcagccactcaggaggctgaggcaggagaacgcttgaacttgggagacagaggttgcagtgagctgagatcgcaccactgcactccagcatgggcagcagcgcgaaactctgtctcaaaacaaacaaacaaacaaacaaacaCCCATAAACACAAAATGTATCACAGCCTCAGAGATCCCCACGAATGCCTAAGTGGCCCTGAATTTGGGAGGCACTGCTCAGTAATAGTCCTATCTGTCCCACAACAGACAGGAGTGCTGGGCTGCACCTACTGGCAACAAACACAGCAACCCTTGACTGAAGAAAGGTCCATGCCACAATCCCCTTATTCTGTAAGCCACTAATTTTGTCCTCTCTCCTCCACCTTTCACTGAGGAACGAGCTCTTGGAAGGACAGGGACACCCGCCTAGTAGCTGAGCCAGCCACATCAGTCCTGGAGAGCAGGTGGAGGGCAGATGCTGTGATCATCCCAGAAGAGAGGACACAGTTGGAGGCAGATGCATGGTCTCTACTTTCAGCTACCCTCAATGCAGCCTGGTCCCCAGAGGCCTGAAGAGCGCCTTGTTTATGTGGTGACCTCAAGAGGGGCTGCTCCTGCACCAAGGCTATGTGTGCATGCTAACACAGTAACCGTCATATACTCAAAGTGTCAGCTCTAAGAACTGGAGATGAGGAGCTGCAAGCCACTCTACAGTTATCAAAGGCACAGCTGAGGGGGTTTGTGCTGACCAAGCTGGTTGCCTGGTGTTTGGATTGGGACTTATTTACTTTGGAAAATATGCAGCAACAGCCCAGCACCAAAGTTCACATCAAAATCCCACTGATGACCTTGGCTGCTTTCA
>|NM_000188|Human|
TAAGCGTCACCATTTGCTGAAGCGGGATGTCCAGATGGAGTGAAGGGGGCTGAGTCTAAAGACGGAGAGAGAGAGAGGCCAGCTAGGGCTGGGGATAATGAGGGAGCTGAGGGTTCCCCAGGACATATTTTTTACACtttcttttttgttgttttttgagacaaggtctcattctgtcactcaggttggagcatggtggcgcaatcacgaatcactgcaaccttgacctcccgggctcaaggcattctcccatctcagcctcccgagcagctgggactgcaggcgcatgccaccatgccagctgatttttaaattttttgtagagacaggggtctcactatgttgccctgacttgtctcaaactcctggcctcaagtgatcctcccgccttggccttccaaagtgctgagatttatagtcgtgagccactgtgcctggtcCATACTTTCAATACAAATGTATGGTGATACTACTGTGAACAGGTCCTAGATTTACCAAAATTATCTTTTTGTGTGTTTGTGTATTTTAAGGTTATATCTCTTTAGAGAAATGTCGTATGAATTTATTAAATGTATCTTTTTATATTTTGAAGTTATGCCTCTTTGGAGAAAGGTTTCACCTTATCAGGTTTCATCTTAATCAGTTGAAAACCTTGCTGTCCTTATTCTCTTTCCCCAGGTCTCCCATTTCATGGTAAGTCATCCTCAGCTCCCAGTCCCTCTTTCCCCTGGTTCTGCTAGGGGTCTTTCTCTTTGCTGTCTTTCCTGGACAAATGATCTGACCCATAGATTCAGGTTGTTGTGCCACTAAGTTCTCCCATGACCTGGTCTCTCAGCACATGTTTGGCAGGTTAGGGAGGTCACCCAGTCCCTTCTCACCCAGCCGTGGTCTCTTACAAGAAAAAGGAGACACAAGGTATCTAGGCAAGCTTGCACATTCTGACTAATTGATTGCATCATAGAATCCTTGAACAAGAACCAGAACTCCAGAGAGGGAAAACA
>|NM_000189|Human|
CTTagagaggcagcatgggataatggggcaagcgaatagggccttaaagtagagggacaagggttctcttccctatctgccacttattagctatgtgacctcgtgtaagtctcttttctttttgagacagggtctccctctgtcacctaggctggagtacagtggtatgatcatagctcactgcagcctcgaactcctgggctcaagctatccttccaccttagccttctgagcagcagggactacaggcacatgccaccatgtccggctgatttatttatttttatttgggaagatgggggtctcactatgtcgcccaggctggtcatgaactcctggtctcaagcaaccctccaaccttggactcccaaagtgctgggattacaggtgtgagccctggccttgcctcaatttcctcatctgtaaaacggggttagtgaaactcacatcctatcagtggttttgaggatGGGCCGACTCTTGTATTGCCTGCTCTAGTACAATCAGCAGCTAAGGCGGCTCACTTTCCGGCCGTGCTACAATAGGTAAGAACTAGGATGCTTTAGACGTGTGACTGGGCAGTGGGAGCCCCTCACATGATCCCGAGATGCCAGACAGTGTCTCTCCGCACAGGGCGTGTGCTGGTCCAGAGGCCCGTTTTTCCAGTCGCCCCACACCCCGGGTCCGCGATCACGCTCCCCCCACCCATAGCCGAGCCTGACGCGGCGGTGGCTCATGCGCCTTTCCGTCCCAGCCTTTAGCCACGGACCACACGTCCCATCTCAggcgccccgcccctcccccgccccccgcccccggcgcgccTCCCCAGGCTGCCGGCTCCGGTGTCTGAGCGGCCGCGCCCGCGAGCCGTGAGCGATGATTGGCTGCGCCACGGCGGCGGGCGGTCCGTGGGCGCACACACCCTCCCCGCGCAGCCAATGGGCGTGCGCACGTCACTGATCCGGAGGCCCGCGGGCCGGCAGCCCCTCAATAAGCCA
>|NM_000190|Human|
gctgggaatataggtgtgagccactgcacctagctGGGTGATTATTAATAATCATGATTGTTAATTATGTTCATGATTAcaggcgcggtggctcacgcctgtactcccagcactttgggaggccgaggtgggcgaatcacctgaggtcaggagttcaagacctgcctgactaacatggagaaacctcatctctaccaaaaatacaaaattagctgggtgtggtggtgcgtgcctgtaatcccagctactcggggggctgaggcaggagaattgcttgaacccgggaggcggaggttgcagtgagctgagatcgtgccattgcattccagcctgggcaacaagagcgaaactccgtctcaaaaaaaaaaaaaaaaTTATGTTCATGGGAAAGCACTTTTCCTAACAAGCCCTTTTCTCACTACATGTAGCGTTTGTGctcccacttcagttacttgtctttaggcatgacctttaatctctctgaaccagtttcctcattttaagaattgaaatgctggctgggccagtggctcacgcctgtaatcccagcactttgggaggccaaggcgagatgactgcttgagtccaggagttcgagactagcctgggcaacatagtgaggccacctccccgctgtctctataaaaaaatctagaaattagtcccacgtggtgatgtgcgcctgtagtcccagctgcttgggaggctgaggtggggggatcgctgaagccgggaggtcaaggctgcagtgacccgtggtcatgccgctgcactctagtctggggacacagtgagaccccgtatcaaaaagaaaaatgctgcctatttcaaggttgtagcaaagctaagtttgaacagagcaaaggaagcgcCATAGAAGCTGCACTACTTGCTCATGTCACAGCTGGGGAATGGGGTGGTCGAATGGGGAGGTCCACTGTCGCAATGTTCCAATTCCCGCCCAGAGGGAGGGACCTCCCCTTCGAGGGAGGGCGCCGGAA
>|NM_000191|Human|
gccgaaatcgcgccactgcactccaacctgggtgacagagtgagactccatctcaaacaaacaaaacaaaccaacaaaacaaaaGAGAGAAAAACAGTGTTCTCAGCATTTTCTTTGCCTCAGGGCCATTGCGAATGCTACACCGTCTGGAAAGTTTTTCTTGTATCCTCTTCACCTGGATAGATTTTTTTTTTTTTCAGCCCTTCAGAAAGTACACCTAGATAAATCTTAATCATTTTTTTAAGGTATGAAATCTAAGGATGCCCCCTCTCTGGAGCTGCCTGCCTGTGTTTGAATCCTGAAGATCGTGATGCGTGAGTTAATCCGTGCTAAGAACTCGGAACAGTGAGTAGCAAATCGTTGCTTCTTATAGTGCAAGTTAGAAATGACACAACTGTTTGTGTAACTATTAATATGTGTCTCCTCACACCTCCCACACTCTAAACACAAGAAGCCACAGAATTTGGTTAATTTCTTTTCATGtttttgtttgtttggttttgggttttttgttttggacaggctctcactgtgtcgcccaggctggagtgcagtggcacgatctccgctcgctgcaacctcgcctcccgggttcaaacaattctcctgcctcagcttcccaagtagctgggattacaggcgcccaccaccacgcccggctttttttttttttttttttttttttttttttttttggattttttggagagacgggggtttcgccatgttagccaggctggtctcgaattcctgacctcaggtgatctacccgcctcggtctcccaaagtgctaggattacaTGGTGTCCAGGCTGAttctgttcatctttatattcctagcgtctcacttggcctggcatggaagaggcgctcggAATCAAAACGGAGAGAGGCTGGGGGTGGAGCCAGCTTCGGAAGTCACGGCGGAggggcgggggcggggccgcgcccACCAGACGAGCCATCGGTCACGCGGGGCCCAGCTGGACTGCCGCGGGGGA
>|NM_000192|Human|
GGTCCAGGTGGCTGCAGGGCCCGCAGTCCGGGATGCCGGAGAAAGGAACCACAAGGAAAAGACGCTACGCTCGGAGTTTCCCCTTTTCCTTGCAGCCCCGGCGGGGCCTAGGCCTCGGTTTCCGGCCCACCTCGGCTCAGAGGTCAAGTAGGAACTCATCTCGTCGACCTAGGGTTTGGGAGAAGGATTTCGGGTTGCGTTCTTGGCATCTGGGAGCAAACACGAGCCTCGGATTTGGGGACATATCGTTATTAACAGCTTGGGAAACGAAAGCGAAGCTCGGGGCAGCCACTGCAGCCTGGCTGAGAGAAAGGACGCGGGTTGTGCTCTCTGGAAGCAAAGGGGTCTGCGGCCCAGCTGGCCTGGGAGCTTGTGGCCGGCGCTGGAAGCTGCCCGCTCTCCCCGCGGGCCTGACCTTGGCTCCCGCCGCAGCTCTGCCGGCCGACTGCCTCCCTGCACATTTTGCTGCCGTTCCAGTCCTTACAGGACCGGGCCTGGAGCCAGGCCATGCTTCGGAAAGCCCTGGGGGTTGGGGACGCGCAAAACCCAGAATCGAACCCCGAAGCTGGGGGCAAGTCCAGATTCAGACGTCCAGCTCCCTCGGGACCCCTTGGCGGAGAACTTACCCTTCCGGAAGGCCCGACGCTCTCCGGCTCTGTGCTGGGCAGGCCTAGCTCTTCTCTCGGCGCCACCAGGGGCGTCTACGCGGTACGTTTTGCAACTCAACCTAGTGGGTTTCCAGCGGTGCGCAAAAGTTTGCGAGCATCCACCACTGCGCTGCTTAGAAATTGTGCCCATTGATCAGACTAAAAATAATAGTCGTCGTGATTACAAAACAAAATAGAGTGCCTCGTGCCTCGGCGGGCCCTGGTACAATAATTATTCTCTACAGAAACCACCTCTCTCCACTCCCACCCCTACTCCACCACCCACTCGCACCCCGCCCCTGCCGGGCCACTCTGGGACGAATTGCATTCTTGGACCTTTCTCTCCGCAAGGCA
>|NM_000194|Human|
GTAATAACAGTAGTTCCCATTTGCTGACTGTACTGTCCTAAGTGCATATATATATACATACACACACGCATACCTATACTCCTCTAATACTCAAAATGATCCTGTTTATGTATTGTTAATATGCTCATTTTATTTTTAAATttttatttatttttatttttatttatttttgagacggagtctcattctgtcgcggaggctgaagtgcagtggtgcgatctcagctcagtgcgacctccgcctcccgggttcaagtgattctcctgcctcagcctccggactagctgggattacaggcgcccgcctccacgcccagctaatttttgtatttttagtagagatggggtttcgccatgttggccaggctggtctcgtactcctgaccttgagtgatccacctgcctcggcctcccaaagtgctgggattacaggcatgagccaccgcgccgggctAAtatgctcattttagtgaggcaaaaatagaggctcagagtctgatttgtacaaaactacagagcagttaagtgtcctctcagatgtgtaccctgatctgggtgactctaggactcTAGGTCTCAACTGTTACAACCAGTTAAGGGTTTGGGGAAGCACTGGGCCAAGAGTCAGGAAAATGGAAGCCACAGGTAGTGCAAGGTCTTGGGAATGGGACGTCTGGTCCAAGGATTCACGCGATGACTGGAACCCGAAGAGCCGGGGCCCGGTTTACGGCCGCCATGAAGCAACGCGCGCCGGTAGGTTTGGGAATCAGGGAGCCCTCTGAATAGGAGACTGAGTTGGGAGGGAAAGGGGCTTCGCTGGGGGAGCCTCGGCTTCTTCTGGGAGAAAATTCCCACGGCTACCTAGTGAGCCTGCAAACTggtaggcgccggcgtaggcgcgcgggcggggccgggggcggggcctgcggggcgtggcggggcgggcagagggcggggcCTGCTTCTCCTCAGCTTCAGGCGGCTGCGACGAGCCCTCAGGCG
>|NM_000195|Human|
aaaaatcaacaataacaagcattggtgaggatgtggagaaatcagaatcctcatacattgcagttgggaaatggaaaTTACCAGTAGGGGAATGAATAAGTAAATAACAGCATATCCATTTGATGGAATTCATTCGACCACTGAAAGCATAGTGAGTGAACGATCTCAACGGTGGGCTGAGCAAAGAGATGCGTGTGGCAGGGCTATGTGCTGTAGATGGGGAGTTGGAAGAATTTGCCCTAAGGTGGGCTGGAAGGGGTGGGTAGTGGGTTGGGGGGAGTGATGCTCTCTTTGATCTGCAGGTGGTGGAAGTATTGATTCTTAGCCTCTGCCTTTCCCCCAAGAGATGCTCAATCTACTATATCCCCAGCCAGTTCTTGCAACCCATACCTTGCTGGGCTGGGCTCAAAGCTCCCAGGTGGCACCCAGGCACTGAGGGGTGGACTGTTCGGGGATTTAGGCCCTTCCAGAGCGCCCCCTCCACTTCCAGGCACCCCCAATACACATACGATTTTTTAAAATAAATATTGCAAACATAGGTTCAACACAAAACTCCTAATGTGCACTCCACTCCCAAAATAGATTGAGAACTCCTATAAATTCCAGCGTTGGCACTCTGGGGGCAACTGAGCCCTTCTGTGCGCTATGTCACCTCCCCAAAGGTCAGGGAGAGCAGTCACAAAAGGACAGCTCTAGCCCCAGAACTTCAGTTCATTAGGCAAAGCCTGAGGTTCCGGGGCATGGGgaggagagaagggatcagctgaggagccaggaaacctgggttctgagcctggttcggaccctcagcaagttatttcttctctctgcgcctccgtttcctcttctgtaaaatggggCATGGGCAAGGCCTGGCAGGGGCGGGGCTCGAACCCGCGGAAGGCGACGGCGGCTCCGGCCCCTCCCGGGGCGGGCGGTCACGTGCGCGATCACGCGGTCCTACCCGGAAGCGCGCCCGGGCTCCTGCAGGCGGGGCGCTG
>|NM_000198|Human|
ggggagggcaggcaattgactaagaacaggcagataaaactttctggagtgaaggaaatggtggtcttcttttcgttggtacttacatggacatatataactgtcaaggttcattgacaatgaacacttaagtgtacactGAACGCTTAAGATCTGGGCCTTGTAATGCCCAGATTACATCTACTTAAAAAAACTACATCTCTATTTTTTTAAGTAGAGAAAAGTGTCTTGGGGAGTTTATGGCAGTGATGTTTGGGCAGACTGGGGCATAGGTTTCAGAAGCATTCATAGCATCTTCAGTTCAACAATTTGCTAAGAATGGTTTTGCAGCCAAAAATGTAAGATGAGTGCAAATATCTATGATTAGAGTCATTGGGCATACAACTACAAATCCCCACACTTGTATTACAGGCCATATGATTAATTCGTTATCACTAGATACCTTTCCTTCAATGAGGTTCTTCCATTAGGAACCCAGAGCTCTCCAGGGAAAAATTGCAATTGAGGTTTTGGATATATTGGGTGGAAAAGAAAGTCACCTCACATAAAACTTAGTGATTGGAGCTGTCACCATTGAAAATTTCTAAACTTTGCAAGACAGCAGTGACGTTTCAAATGACACTCTCAGAGAGTTGATAATGGGCTAAAATAGATCTCCCTCCAGGTGGATTTACTGTACAAGGACAACATTTACATTGCACTTGGAGACTTCTCCCAGTTTGGTTTAAGTTCACAGATTGCAGATCCCAGACAGCTGGTATCAACTGACCAGTGTTCTGTTAAGGCTAAAGCCAAGACTCTTTATCACACTGTGGCCTTAAGATTGGATTTCTCTTCCTGTTCCTGGGAAGAATTAGAGATATAACCTAAAGGTCACTATTATTCTGAGAAAAGGGATTCTGGAGGAGGAGGGAGCAATGAGTATGTGGCAGGAGTTCAAGGTAATAAGGGCTGAGACACAAGCCACAGAGCATAAAGCTCCAGTCCTTCCTCCAGGGATG
>|NM_000199|Human|
CACTGTAAACCAAAGGTTCCTTGGGGCCCAGGGGCTGGAAACCTGGAATCGCTGATGGTGTCTGGGATTGATACTGTGTATTCTGCACTGTTTCTGAGATATGGCTGGCAGCAGGGTCAGACGCCTCACCTGGGGCGGGAGTCCAGCCACTTCAGCATAGGCCAGCGCCTGGGGAATGGCAGTGAGGCCAACTGAGAGGCCGGCGACGAAATCCATCTTCAGCCACTGCAGGGAGTAGCTGGGCAGCCACGCCAGGATGGGCAGCCTCCTCTGCAGGGCCGCAGGGGAGCAGCAGCAGGCGCTCGGGGCCATCCCGGGGCCAGAGGACCTGGCCTGACCCAGCGCCGTCACCGAAGAAGGCATCTCTACGGTGGGGCTGGGGGGTGCAGGTGACACAGACCAGCAGTCAGAGCGTGGCCTTTGAAGAACCCGGCAACACTGGTCAGGGTCGGCGGGTGTCAGGAGAGGTCACTATGGGTCTCCCCTCCCCAGGGGGGCGAACGGCTCTAAGAGGAAGCCAACAATGTGTGCAAGATGGGGACTGGGCCAAGACTGGAAGGCCCACCCCGTCCCTCATCACCCTCTCTCCCTGAATCCCCCCCGTGCAAATCCTGGGTGCCTTCTGTCCCTCCATCCTCAACTCTCCCAGATAAGAAACTGATAAGCGATTCCTCATTGAGAAGTCTGAAGACTAATTAGGCTCAACACTTCTGGCCCCTGGAGAACCGACTTCCTTTGCCTTTTTTTCCGTCTCCCCAGGGAATTTAACGGGGAGCAGCGCAGAGAGAAGCTGGGCCCGCGGGCGCACCGTAGGCTGGCGGGGGGTGCGGGTGGCAGCCAGGAGATCCAGCGGGGCTCCGAGGTTTTCCAACTGCGCACCAAGGCGGGCTCCACCCGCTACGGTGGACTGCGGCGCTCGAGGGAGAGTGGGGGGGTCCTCCGCTCCTGAGGCCACGCCTCGCTCAGCCCCCACCTGTGGCTTTCACAGCCCTGGAGTTCTA
>|NM_000201|Human|
CATGAGCCTGGGTTCGAGTTGCCGGAGCCTCGCGCGTAGGGCAGGGGTTCGAGCGCCCCTTCTCCCTGCCTCGCCTCTGCGCCTGGGGGCTGCTGCCTCAGTTTCCCAGCGACAGGCAGGGATTTCGAGCGTCCCCCTCCCCTCCCTCGTCAAGATCCAAGCTAGCTGCCTCAGTTTCCCCGCGGAGCCTGGGACGCCAGCGGAGGGGCTCGGCGCGTAGGGATCACGCAGCTTCCTTCCTTTTTCTGGGAGCTGTAAAGACGCCTCCGCGGCCAAGGCCGAAAGGGGAAGCGAGGAGGCCGCCGGGGTGAGTGCCCTCGGGTGTAGAGAGAGGACGCCGATTTCCCCGGACGTGGTGAGACCGCGCTTCGTCACTCCCACGGTTAGCGGTCGCCGGGAGGTGCCTGGCTCTGCTCTGGCCGCTTCTCGAGAAATGCCCGTGTCAGCTAGGTGTGGACGTGACCTAGGGGGAGGGGCATCCCTCAGTGGAGGGAGCCCGGGGAGGATTCCTGGGCCCCCACCCAGGCAGGGGGCTCATCCACTCGATTAAAGAGGCCTGCGTAAGCTGGAGAGGGAGGACTTGAGTTCGGACCCCCTCGCAGCCTGGAgtctcagtttaccgctttgtgaaatggacacaataacagtctccactctccggggaagttggcagtatttaaaagtacttaataaaccgcttagcgcggtgTAGACCGTGATTCAAGCTTAGCCTGGCCGGGAAACGGGAGGCGTGGAGGCCGGGAGCAGCCCCCGGGGTCATCGCCCTGCCACCGCCGCCCGATTGCTTTAGCTTGGAAATTCCGGAGCTGAAGCGGCCAGCGAGGGAGGATGACCCTCTCGGCCCGGGCACCCTGTCAGTCCGGAAATAACTGCAGCATTTGTTCCGGAGGGGAAGGCGCGAGGTTTCCGGGAAAGCAGCACCGCCCCTTGGCCCCCAGGTGGCTAGCGCTATAAAGGATCACGCGCCCCAGTCGACGCTG
>|NM_000202|Human|
cttggctgaggtacctatctttttctaagacaatttctgatgagggctaacgacagctaacagctctcaagccagctagggaaataaaatttttggtgttgaagggagatctgagcagtgcaccACAGCACCATCACAGCTGTATTTGTACCTTCCCATTGTCCATTGTTGTTTAGTCATAATTAAGTCATCTGGGCTTTGTTATAGATTGATTCTCAAAGTTGAAAATCAAACTGTGTTTGCAGTATTAGGACGGTATAATAGTATTCAGTACAGTACAGTGTAGGGCTAGGATTCCATCTCCCCAcaattgctgctctctctgtttggcgcacccttcttgcagacctcaatgcggcttgctccctcacttgcttcaaaattttgttcaaatgccacttcactagtgaggccctgcctggccaccccatagaaaataacaagcatgccccgcacccacgctttatttttctccagaccgggtatgcccaccgacactctctatatttttttattgttttaagctccaccaaagcagggacatagagccccagtgccaccaacagcgcctggtatacatatttgcgatacttaataagaattagttgaagaaatgaatAGGAAAGGGAGTCCCTTTAGATGGAGGAAGGGACTTTCTCAAaaggcctcatggaaggagaatggcattgaggctggcttacaagaagtgtgtcttttataaaaagaaggaagggcagggcttccaggtgaaaggcatagcacaagcaaaggcaaaaagacgggtaaCTGCTAGTTGTTAAGGGCAGTGGCTGAATCGCTATACCCCTAGCAGTTCTACACCTAGGGGCCTGCGGGCCGCTGGGTCTGCGAAGCTTGCAAGGCAACTGGCCCGCCCCCGCTCTGCGCCTGTCTCTCGGCCACGCCTATTGCTGCAGGATGACGCGCACCTCTAGAACCCGCCCCGGAGGGGAGGGGACGCAGGGAAGAGTCGCACGGACGCA
>|NM_000203|Human|
catataccatcgcatctggctaaattttttttttgtacagatggggtcttggtacatctcccaggccgatttcaaactccaggcctcaagtgatcctcccgtgttggcctgcaattccaaagtgctgggattgcaggtgtgagccaccgcaccaagcctgttctttccattattatttttatacaatgtttgcttggattcacacatgcatacATGGACTACACATGTACTAcagttgtcccatggtatcctcggggtattggttccaggaccctcccagataccaaaatttgcaggtgctcaagtacttgatataaaatggcacagtatttgcacattacctacgcacatcctactgtgtagtttaaatcaagattacttatagtccctaaaacaatgtaaatgctctgtaaatagctgttatactgtattgttttaaaatatgtattatttcgtattgctttggctttaaaacaatattttcagtctgcttggttgaatccatggatctgaagccaagtgtaaggagggccCAGTGTGCTCTTCTGGGGTAATTCTCCTTCCTGCTAAAGCGCACGCTTtactcaggaggctggggtgagaaaatcgctgaagccccggagatggaggttgcagtgagctgagatcgcgccactgcacctcagcctgggcgacaaagcaagactctgtctcaaaaacacacaaaaacagagaaaaacaagaCAGTAATGGCTCAACTCACATAGCACCAACGGGCGAAGCGTTCTTCTGAGCGCTTTCCGAGTCATCGGTCCTCAGAGCAGCCCCTGAGGCCCGCAAGGAAGCGGGGCTCCAAGCCCTGCCGTGCTCCCGGCTCCCCGAGGCTCCCCGAGGCCACCCAACCCCTCCCACCCGGCCATCGCCCCCTCACCAAggccccgccccgcggcggcggTCACATGGGGTGCGCGCCCAGACTCCGACCCGGAGGCGGAACCGGCAGTGCAGCCCGAAGCCCCGCA
>|NM_000204|Human|
AACATAGATCTAAGAGGTGCAAGTATGTACTCtgaaagacacagagatgagtttcccagaacccttgtcaaggaaggtcttgctacctggctgtaaagagtgtagtcagaagatacctcctcctgatagcacataactgtcagatccttctgtgtctgccttagctacagaaaactgtctcacctaagtgtatgcccttcctgggcaatatatagtaggggaccaagcaaggcagaatataatggcccagccatttatactgaaatcaggggcactgtgacaggtcacactcactccagTTCAACTTCTACCTCTGTTCACCCCTGCTTCCCCTCCCTTCCTTGTATGGATATCGATCCCTAACAAACACTTGTGCCCCACACTCACTGTCTCAAGTCTGCTTCTGATGAACCCAACTGTGTCAGCATTTCTGCTATCACAGATTTATTTCATAAATAGATAAACCCTGCATGATAGTTGGTACTGGCACAAGAATACTTGTTTTTAAAATTTCTTGTACTCCAAAAATACAATTTGATCACAGCACAACAAATGCATGGTAAAGAAGCTGGTTTCTAGAGTTTTAAATGTATTTTGCAGCCTTCACTATATGGTCTACTTTTATTCTTACTGTCTCCTAGTCTTCAACCTTAAGTTTAAAAAATTATATTTTTACTGTACAAAAAAAAAACCAAAAAATTGCTTCCAATATAATTTCTGTCTTCCCTGGAATACAGAATTGAGTCATTGCAATTAACAGGGTGGGAGGAAATCAGTCTCTTCTGGTGGAAACAAGTTCCTATTGGTCACCTCCCTCAGCTCTTTAATGGGAAGGCCATTTTTTGGTTTCAGTTACGGTAAATCTCTCTGGATTTCAGCCAAATTCTTTCAGAGTTCAAAAGTACAAAGCTCTTTAGGAGGTTTGTTCTTTTGAAACATTTTTTCAGAGGTTAAAAATTAAATTTCAAAAGAATACCTGGAGTGGAAAAGAGTTCTCAGCA
>|NM_000206|Human|
attaaaaacgtaataaatgtttgctgaataaatAGTTTCTGTAAGTGGCTTCTCCAATCACCTCtgtgttttcggggaaggtaaaactggcaacaggatgaagaatggattagagagcagagggcctttagaaagggaggccagttgatggagtctagatagaatcatgactagagctaatgaaagactgatttagcagagtggctgtggtaatggaaaggaggaaaccgttgggagaaacaccacagaagcagagtgggttatattctctgggtgagagagggggagaaattgaagctgattctgaggtttcaagtctgggtgactgagagggtgacgataccattgactgaggtggggaaggcaggaagagaagcagagttgggggaagatgggaagctTGAAGCTAGTATTGTTGTTCCTCCATTTCTAGAATATTTTTGTATTATAAGTCACACTTCCTCGCCAGTCTCAACAGGGACCCAGCTCAGGCAGCAGCTAAGGGTGGGTATTCTGGTTTGGATTAGATCAGAGGAAAGACAGCTGTATATGTGCCCACAGGAGCCAAGACGGTATTTTCCATCCTCCCAAAACAGTAGAGCTTTGACAGAGATTTAAGGGTGACCAAGTCAAGGAAGAGGCATGGCATAGAACGGTGATGTCGGGGGTGGGGGTTCAGAACTTCCATTATAGAAGGTAATGATTTAGAGGAGAAGGTGGTTGAGAATGGTGCTAGTGGTAGTGAACAGATCCTTCCCAGGATCTAGGTGGGCTGAGGATTTTTGAGTCTGTGACACTATTGTATATCCAGCTTTAGTTTCTGTTTACCACCTTACAGCAGCACCTAATCTCCTAGAGGACTTAGCCCGTGTCACACAGCACATATTTGCCACACCCTCTGTAAAGCCCTGGTTTATAAGGTTCTTTCCACCGGAAGCTATGACAGAGGAAACGTGTGGGTGGGGAGGGGTAGTGGGTGAGGGACCCAGGTTCCTGACACA
>|NM_000207|Human|
CACACGGAAGATGAGGTCCGAGTGGCCTGCTGAGGACTTGCTGCTTGTCCCCAGGTCCCCAGGTCATGCCCTCCTTCTGCCACCCTGGGGAGCTGAGGGCCTCAGCTGGGGCTGCTGTCCTAAGGCAGGGTGGGAACTAGGCAGCCAGCAGGGAGGGGACCCCTCCCTCACTCCCACTCTCCCACCCCCACCACCTTGGCCCATCCATGGCGGCATCTTGGGCCATCCgggactggggacaggggtcctggggacaggggtgtggggacaggggtcctggggacaggggtctggggacaggggtcctggggacaggggtgtggggacaggggtgtggggacaggggtgtggggacaggggtcctggggacaggggtctggggacaggggtctgaggacaggggtgtggggacaggggtgtggggacaggggtgtggggacaggggtgtggggacaggggtctggggacaggggtccgggggacaggggtgtggggacaggggtgtggggacaggggtgtggggacaggggtctggggacaggggtgtggggacaggggtcctggggacaggggtgtggggataggggtgtggggacaggggtgtgggGACAGGGGTGTGGGGACAGGGGTCTGGGGACAGCAGCGCAAAGAGCCCCGCCCTGCAGCCTCCAGCTCTCCTGGTCTAATGTGGAAAGTGGCCCAGGTGAGGGCTTTGCTCTCCTGGAGACATTTGCCCCCAGCTGTGAGCAGGGACAGGTCTGGCCACCGGGCCCCTGGTTAAGACTCTAATGACCCGCTGGTCCTGAGGAAGAGGTGCTGACGACCAAGGAGATCTTCCCACAGACCCAGCACCAGGGAAATGGTCCGGAAATTGCAGCCTCAGCCCCCAGCCATCTGCCGACCCCCCCACCCCAGGCCCTAATGGGCCAGGCGGCAGGGGTTGAGAGGTAGGGGAGATGGGCTCTGAGACTATAAAGCCAGCGGGGGCCCAGCAGCCCTCA
>|NM_000210|Human|
gtctacgttcataatggcaaaacgtgctaaatgtcagaggttggtgaaaattaagacgtaaattttttctcatccaagttcacagtactcttgaattaattacctctcctcgggttaagaacccctgCAGGATAAGGTTGCCCCTAGGGCCAACACCTCACTGGAGCCCCGCCTCATGTCCTGGAGGCAGGAGCCTTCATGCCACCTACACAGAACTCGGAGCTGTCTCTTGGCCCAGCAGTTCTCCCCACAACTAGTTCTGAAAGTCCGGGGCTAGGAAAGAACGGCATCGTCGCCTGAGCTCCTGGCGCCACTTTAAACAACCCATCCTTGACTTGCGTGACTTCTTCCACAAGCTCTCCTGGTCACCTGGGCAAAATCCTAGGTGATCTGGGGACAAGGCGgaacttcggttttctgatctgcaaaaagaaacacctacctcataggactgttaggatgaattgaggtaatgGCTGGGTTGTGTACATTATACAGCACTATCAAGGTGTGCGCTGTGATCATTTTTGAGGGTTGTTAGGTGTTTGAGGACCCAGAACAGTCTAcacagctgtagtccccaagtgttgggcacgccttaagcgctccataaacacctgtagaaatgaatgaatGACGTATGCATCTGCACGTGGGCCCACATCTGCAAGAACAGGCTGCTCAGGCCATGAGGCCCGGTGCATCACCTGCACTTCTCTTTATAACGGGTAGTAAAGTCTCCCTCGCTCTGTGCTACTCGGCAACCACAATTCTGTCCACAGAGGGCGGCGCAGTGGGGCTGCTTCGCCGCGAGCTCGCCTCCGGGGCTCCCACGTCGTGGCTTCCGGGCAGGTACCGGGCAGCTGGAGACGCCAGAGCCGGCGGGTAAGGTgcgggcggtgcgccgggccgcgggcgcgcAAGGAGGGGCGAGAGGGTGGGGAGGGGCGGGGCCGGCGTCCTCGTCACTTGATAAAACGCCTGCGAGTCTCCAGAGAACA
>|NM_000211|Human|
CCCGCCCTCTCCCGGCCCCGGCCCCGTCCTCTGCTGCTGGCCTCTGGGTCGTGCCCCGCAGACTGAGCTGCGCTTGGGGGTCCTGGCGGCCTGGGCCGTCCCGCACCGAACCCAGGCGGTCGGAGCCCGGCGGGGAGGCGCGAGGTCCTTCTGGGGGCTCCTCCGACGCCTGAGGGCGCTGCTTCCCCGCGGCCGCCCCGGGTTTCTGCGGAGCCGGGGCCTCCGCTCTCGGGAGACCCGGTGAGACCCCCGGGGAGGCCGCTGGGGAGGCGCGGGCTCTGCTCCCGGGTCCCAAATGCACCGGCTGCCCCTCAGGAGGGACGGCGACCTCCACCCACGGCGCTGGCGCCCGCACGGCCGCTCCTCCCGCTCCCGCAGCCTGGACGCCTCCCGAggccgccccgccgggccccacgcgcggccccATCCGCAGGCCAGGACTGCCTTCCCGGAGCTGGCGGCCCCCAGCCTGGAGGAGCCGGCCCCAGACGCCCTCCCAGCCCTCCCCAGCCCACTCTGGCCCCGCAGCCCCCGCCTGGTCCGAGTGCGGGTCTCTGGCCCCGGCCTTTCCCGGGGAAGGAAAGCTCCCTTCACGCGCCCcagggaggcggccaggctcggagcgtggaatccctgcccgccgcggaccgcaggttttgggcaagctctggccttcctgagcctcagtttccccatctctataatggggacggcaggggtttttctgaggacCCCCAGGAAAAGCTCCAGGAAGCGCCTACTCACAGCGCGTGCTCAGTGGTGGCCCCGGAGCTGGCAGGGAGCAAACGCAACGGAATACGGCCGGGGTCGGGCggtgggggtctgggtcggggtcagggtgggggtcGGATCGTGGTGTCCGCGGCGGGGGAGGCTCCGCGCACCGGCTGAGCAGCTCCGGACAGCGGGTGAGGGAAGGCGGCTTCCTCCTGCTTCGAGACCCATCCTCGTGCCCAGGGGAGCGCCTCAGGGAAGGAGGA
>|NM_000212|Human|
ACTCTGAAAGCCCTAAAGGGGAACTGATGCCTCTGGCCTTGTTTTTATCACCATCAGGACTACCCATTGAGGCAGGCTGCACTACCAGCTACTTCCTGGTGCCCTCTTGCTCATAGCCATAGTATTTTGCCTCTCTGAGCTTCCAGAGGTTTTAAGTCTGGGGAAGACCCAGGGACTCAAAGAAAGATTGGGGTGGGAGATAAGGGGCCACAGTTTGGGGGAGTCAGGCAGGAGGCCTTTGAGGAAAATAGATAAAGTCCCAAAGCCTGTGAGTGTGAATTTGGAGGCAATATGCTGTGTTCTGAAACGTTTTCAGACACTGGCTAGGTGCAAGCAAGTGTTTGTAGGGCGAGGCTCTTCATGGACCTATCACTGCTTACGCAAGCTTGGGATGTGGTCTTGCCCTCAACAGGTAGGTAGTCTACCGGAAAACCAAACTAAGGCAAGAAAAAAATTAGTGAATAATAAAGGACTGAACCGGTTCAGAGAAGGCATTCAGCAGATGTTTGCCAGTCAAATGAATTAAAGTGTGAATGAATGAAACTCGAGGTAGTGGGTGAATGTGTCCCAAGAATCCAGCGAAACAGGGTCTCCCAGGAGGCGGGACTGGAAGGGTCCGGAGAGGGGCCACAGGCTCCTGGCCTTTCTAAGCACACCAAGTGCCCAGTCGCGGACCCCCGGGACCAGGATGCGCTGACGACCCGGCTGGCAGGCGGGTCCTCGTGGGCGAGGCGAGGGAGGCGGCGAGAGAGGAGCAATAGTTTCCCACCGCTCCCTCTCAGGCGCAGGGTCTAGAGAAGCGCGAGGGGATCTAGAGAAGCCGGAGGGGAGGAAGCGCGAgtccgcggcccgccccgttgcgtcccacccaccgcgtcccctcccctcccctcccgCTGCGGGAAAAgcggccgcgggcggcggcgcccACTGTGGGGCGGGCGGAGCGCCGCGGGAGGCGGACGAGATGCGAgcgcggccgcggccccggccgcTCTGGG
>|NM_000215|Human|
cgccagatcacaagttccaagaggccaggccggatccacctggttttttagggctgGGCCCAGGGCACCACAGGCAGAAATGGGTCATTATCTCTCCCTGAGtcttttcttttttttttaaacgaagtcccgctctgttgccaggctggagtgcagtggcgccatctcgtctcactgtaacatccgcctcctagattcaagcaatcctcccacctcagcctcctgagtagctaggattacaggcatcaccaggcctggctaattttcctgtttttagtagagacagggtttcatcatgttggccaggctggtctcaaactcctgacttcaagtgatccgcccgcctcagcctcccaaagtgctgcgattacaggccaccacgcctggctaatttttgtatttttagtagagacggagtttcgccatgttggctaggctggtctcaaactcctgacctcaagtaatcgcccgcctcagtctcccaaagtgctgggatgacaggcgtgagccactgcgcccagcGTCTCCCTGAGTCTTAAGGGAGAAATACCTCAAAGAAGAACTTGACCTTCCTCTGGGGCAACTTCCCTGCTTCCCTCCTGGGCAAATCCAGCCAGGTTTCCTTCCCTGGGTGCAAAATTAGTTCCACTGGGTgcccaactcacacatgctacagatgggtaaactgaggcAATAAGGGCCGGGCCAGAGCCCCACTTAACAAGTGGGTCTAGAGTCGGCTGAGCCCCTGGTGTGACCCAGACCCTTCTCTGTGCTATCATCAGTTCCTTTGGCTTAGGGGTCTCCAGCAGCCTGTCTGAACGGGGCGGCTGATGCAGAGGCTTCCGGAACTTTCTGCCCCTCCTTGCCCGCCTCCCCGCCCCCAGCTCCCGCAGGGCCCTGACTTTCGGTAAATGACAGTGGCTCAGGAAACCAAGGGGCCCACACAGGAAGGAGCCGAGTGGGACTTTCCTCTCGCTGCCTCCCGGCTCTGCCCGCCC
>|NM_000218|Human|
GGACGACCTGGAAGTGTCACATGAGTTATGGGTCTCCTGGCGGGGCGGAGAGTCACCGCTGAGCTCCACCTTTAGTCCCTGCCTCAGGGCTGTGTGCAGTATCCTGAAAAAAGCCGGTCTCTTCTGTTGGCTGCCCCCCACCCCCCCCCCAAGCCTGAGACGTGCTGAGACCCAAATGCCAGTAGCGGGCGGGAGGCAGTGCAGAGACCTGTGAAAATCTTCCGATGTGACCAACCCACCCCCACCCAGGGGAATCCACGGGGCGCAGCGGCAGCGCGGTCTCGACGGTGGGGAGGACAAGGCGCCCATTCTCCAAGTTACTAGGGTGGCGCAAGCGCCTCTCCCTTTAACTGCCCAGGCAGCCCCGCCTGCTATGCCCGGCAGTCAAACCAGGTCCAGACCCCGGCTGTGCCGCCCCCACCCCCCAGCAGCCCTGCCGGCTCCCCACCCACACAGCTCCCACTGGGAGGTACCTGACAGTGGTGGTCCCATCTCACCCTCCCGGTCCAAGGGCCCTGGTGGGAAGCGACCCGAGCGTATTCGCCGCCCGCAGCTCGCGCGCCTGGGCACCCGGGGGCGCTCACAGTGATCGCGGGGCCAGCACACCCTCACCCAGGACATCCCTTTCCTCCCCCCAACCCCAACTCCGGAGTGGCTCAGAGGGAGGGAAAGTAGATGCCGGCACCCTACCCCGCCCCTCCTGCCCCCGCTGTGCCGTTCTCGGTCGTGGTATCGGCCAGGCCTTACCCCTTCCTCCCTGGCGCAGCTGGGGTCCTCCTCCGGGCCAGGCAGAGCAGGCGGGCATCAGAAGTGGGGGCCAAGCAggtgggtgagggcagggcaggagcaagcaggggagatgcagacggggcggggccaagcaggtgggtgagggcggggccaagcaggtgggcggggagggggcggggccaggcggggtaaatgcacactggaacggggccaaacaggtgggcgaggagggggcggggccaagcgggATA
>|NM_000219|Human|
TGAGCAGTGGGTAGGCCACTGAGCCAGTGATAGAAATCACAAATTACAAAACGTCAGAGTACTTTCTGGAAATAAGCCTTCCTCTCCAGGGAACAACGCATTTGACACTTGACTGGGATACACTACCGGATCCTCCGAGGGTGATGGTTCTCAAGAAGGCAGAAGCAATGGTGACCAATAGACCTCCTTAAAGGCTGAGCCGCTGGGCACCTTCCTACTCCTCTCGACCGTGCTAGGATGACTGCAGCAGAGTCCCCGAGTCCTTTGATGCAAGGGTCTAGGTGAGTTCGAAGGAGAGCCATACTAGGCCAGGCAGAAAGGCCCATGGTGATGGCTGTCCACCCTGGTCAGGGGAATTCTAGGTTCAGGCCATGCGGCAAGGTCACCTTGAGGGACATGCTTTGCTCTAAGCTCAGCTTAAGTGTGTCTGAACCCCCCTCACTTCTTCCAACTGCAGAAGCACATGGAGAAGGGGGAGAAAGGGTTGCCCACCTCCTAAAATGAGGGCAGCGTGGTGAAGAGCCCCATCATGCCCCACCAAGGTCCTGTGTGCAGGGCAGGGCAGTGCCTATCCAGAAGGCCAGACCTCTAACTGCTGCTCTGTAGGACGTCCGGGCCTCACATGCAGGCTCCTATAAGCTGGCTGTCTTGGCAAGAGGGCCCTGGTACAGCACTGTGTTCatcacagaaaaccacaccgtacataatttgtaacagacagaaatgcatttggctcatggttctggagactgggaacccaggatggaggggccacatctggcaagggccttcttgccatgacatggtggaaggTATCACAAGGTTGGGGAAGGAGGGGTGGGCGGGGCGGGAAGAGAGAGAGAGAGAACAAGAGAGAGAGaatccattcataagggtggagccctcatgactaaacacctcccattaggtcccacctcccaacactgttgctttggggattaagtttccagctggcttttttcaaaccttagcaACCACCA
>|NM_000220|Human|
atattatatattagaatataatacagaatatatattatatattagaatataatacagaatatatgttatataatatattagaatataatacagaatatatgttatataatatattagaatataatacagaatatatgttatagagtatattagaatataatacataatatatgttatataatatattagaatataatacataatatatattatattatatattagaatataatacataatgaaataaggaatataatagaatattatttcatagaatagaatagaatattatttccttctataatagaatagaatatttcattatttcatcccatattcattatttcattctataatattatagaatagaatagaatattatataatgtaatagaatattatttcattatatattagaatataatatataatgaaataaggaatataatagaatataatagaagtaaaGTAATtattataagtaaacacagtagaaacaaagttcacaataaatgtcatgtgtttgaatcatctcgaaaccatcctcccccaccacctccctggtccatggaaaaaatgtctcccatgaaactggtccctggtgccaaaaaggttggggactgctgTTCTAGGGCCACTGAGTGATTCACAGGACAGGAGACATTTGTGAGGGGCTCCTTGGGGACCCCTACTTCCCTGCCCTGTAACATCCAGCCTCATGTGCGCACGTGTTCAACTTCATGCCTTTGACTTAGACACATCGACATGAGCATACCGGCCTTCTGGTTCCAAGCCAGGGTTCCATAAACAAATCCTTCTTAGTTAGCCTTGGTAGCTCAACACCTTTGGTATCTCACTCACTTAACTGCCACGCCTACTCTTGTTGGATCCGGTTATAAAGTAAACTATGTTCTTTGAGAACTGTTGCATACAGATGAGTTGGCAGCCGGTCTGAGCTGGCCCACAGACTCATAAAATCAACAGGGCCTCGGGTACCCTCA
>|NM_000222|Human|
CGAGTCGCTGTGGGGAAGAACTATTAACCCCTATACAGATACTGTTGTTGCTTTCCGTTCAAGGATCCACCATGAGACTGTGGGTAAGGCACTTTCTGGGCAGTGAAATCGGGCTTAAGAGAATCATTGTACTTTTATTTTGCTCCTGGGACCGGCAAGGGCAGTTAAGAGCCCTAGCCCTAAAACTGTCGTCTGTTACAGAGGCAGAGAAATCATTACTGGGGTTGGCAGCGTTGGGGGGAGGGGGGAAAACGTGTATGAAAACCTGGGCTCCCAGAGCAAACTTCGCCACGCGCCCTCCATCGCCCCTGTCTCCACACAAGTCCCGGCAGGGGCTTCTTGGGCGGAGGCCACGCCGACCAATAGGAACCCACTGTGTTCCTACAGGTTACGAAGCAGGTGGAGAAATTGAGCAGAAACAATTAGCGAAACCGGGCTCAGCCTTTACCGCGGTGCCAGGAGCTCCTAACAGGCCTGGAGGGGAATGTCGGGGCTCAATTTCCTAACGCTCCCCTCCCCATCCCCATGCCACCTCCACGAGCAGCGGCGTCCAGCCTCCTCCCGCCCGAACGTGCTCGAGGGGCGGGCAGTCGACCTTTATTGTCTGGGGAGCACCTGGCAGGTGGCGGGCCCGTGCCCTAACGTGTGCGTGGTGCCCAGCTTCACAAAGCGAGCGGGCAGCACCTCCTTGGTCCGGGAACGGCCTCAGCCTGGCCGTCCACATCCCAGGGGTGGAAAGGTGGAGAGAGAAAGGGGCTCCGGAGTCAAGAGCGGGGAGAGAGGGCGCGCGCGCCCTCCTCCTCCCGGCGGGCACGGCCCCCCGGCATTAACACGTCGAAAGAGCAGGGGCCAGACGCCGCCGGGAAGAAGCGAGACCCGGGCGGGCGCGAGGGAGGGGAGGCGAGGAGGGGCGTGGCCGGCGCGCAGAGGGAGGGCGCTGGGAGGAGGGGCTGCTGCTCGCCGCTCGCGGCTCTGGGGGCTCGGCTTTGCCGCGCTCGCTG
>|NM_000223|Human|
TGAGCAATCAGACAAGGTAAAACTGCTAAAACAACTATAATAAACTCTACTATAAACAACTGTACTCAAAAATAGTACTTTTCCAAGTTGAAGAATAAGAGGGAAAAGAAACATGCAACATCCTAAAGCCAAGGTTTTAAAATCCTTGAAAATGCAAATTCTAGTATCCATCTGGAAAATATATTTATTCTCCACCTTTCACCAGTGCATTTCACAGCTGCTTCTGAAGCTGTATTCCACTAAAAGGTATACTTGATCATGACTGGATTTTACATTGGATTGGTTTTTCCAAAGGAAACAAATGGTTTACACTGGATTTTCCAAAGGAAACAAACAGAAAAGATCAGGGAAGAACTTAAAAAAGCATAAGGTTTAGGAAGAAGTATTTAACGTatccattcagcaatcgctcattatcttcctactgtgaacaagacgctaggcagtgctgggaatacagGCAACAGACTAATTTGGAGAAGAAAAATTCCTTATGACAAGCAGACTCTACTCCACCCAGCTTTCTTTTTCATATAACAAATATTTAATGGAAATGATTATTCGATTATTTCTGTATCAATGAATTTTCATTATACATAAATCATTCACTTGTTGAGCTGGCCAAAAACCTGGGGGGAGGATCCAATTTTGAGTGGAGAAAGTGAACTTTTCAACTGCGACACCCATCTTGCAGCCTATATAAGTTTAGCTTTCTGGCTTGCTGGCACAACTTCCTCTCCAGTTGTGGCCACCTTCCCCAGGCCATGGATCTCTCCAACAACACCATGTCACTCTCAGTGCGCACCCCCGGACTGTCCCGGCGGCTCTCCTCGCAGAGTGTGATAGGCAGACCCAGGGGCATGTCTGCTTCCAGTGTTGGAAGTGGTTATGGGGGAAGTGCCTTTGGCTTTGGAGCCAGCTGTGGGGGAGGCTTTTCTGCTGCTTCCATGTTTGGTTCTAGTTCCGGCTTTGGGGGTGGCTCCGGAAGTTCCATGGCAGGA
>|NM_000224|Human|
CTCAGAGACTGGGTTTGTTTTGGGGAGTCTGCACCTATTTGCTGAGTGAATGTATGTGTGTGTGCATTTGAGAGCACACCTCTGTATGATTCGGGTGTGAGTGTGTGTGAGGAAACGTGGGCAGGCGAGGAGTGTTTGGGAGCCAGGTGCAGCTGGGGTGTGAGTGTGTAAGCAAGCAGCTATGAGGCTGGGCATTGCTTCTCCTCCTCTTCTCCAGCTCCCAGCCTTTCTTCCCCGGGACTCCTGGGGCTCCAGGATGCCCCCAAGATCCCCTCCACAAGTGGATAATTTGGGCTGCAGGTTAAGGACAGCTAGAGGGACTCACAGGCCATTCCACCCGCACACCACCAGACCCCCAAATTTCttttttctttttttttttttttttttttgagacagagtctcactctgtcgccaggctgcagtggcgcgatctcggctcactgcaacctccgcctcccaggttcaagcgattccccttcctcagcctcccaagtagctgagactacaggcgtgcaccatcacgtccggctaattttttgtattttagtagagagggggtttcaccatgttggctaggatggtctcgatctcctgacctcgtgatccgcccacctaggcctcccaaagtgctgagattacaggcgtgagccactgcgcccggtcAAGACTCCCAAATTTCAAACTCGCCAGCACCTCCTCCACCTGGGGGAGAAGAGCATAATAACGTCATTTCCTGCCCTGAAAGCAGCCTCGAGGGCCAACAACACCTGCTGTCCGTGTCCATGCCCGGTTGGCCACCCCGTTTCTGgggggtgagcggggcttggcagggctgcgcggagggcgcgggggtggggcccggggcggagcggcccggggcggagggcgcgggCTCCGAGCCGTCCACCTGTGGCTCCGGCTTCCGAAGCGGCTCCGGGGCGGGGGCGGGGCCTCACTCTGCGATATAACTCGGGTCGCGCGGCTCGCGCAGGCCGCCA
>|NM_000228|Human|
TGTCCTGTGAGACCAGCCTCTCAATTTGGACCTGCCACTTCCATTTACAGTGGCTGGAAGCCCAGGATCCCTGAGCAAGGAGCCCACAAAAGAAGCTGTGTTCTCAGGCCTGGCAGGAGGCCAGGGAAAGTCTGTTTTGACTTTGTCAGTCAAGCTATGCTTCAGCCTTTCCTTCCACCACTTGTGGTCAGGTCTGTTTTCTGGCCCTCCAGGCGGGCATTCCTGCCTAGGGAGGGAGGGGCTAGGAGACTAACCCTCCCCACAGGTGGGAGGAGTGACTCACAGGCAGCTACCTGTCCCAGGGCTCCCTGCCAACCCTGTGGAGGGAGCTGGAGGCGAGCCATTTAGTTACTCTGCTCATTTCTCTTAAGCTTTCCTTGGATGAGTTGAGCTTTGAATCCTTCCTGATGAACCTTGCCTTTTAAGGATCCTCCAAATGCCCCAAGAAGCTGGGATTTTTCATTTTTTTTTTCACTGGGGAGGGGAATGGTGCTTTCCAGGGTCCTGGATGTTTGAGTCTTCTCACCTTCCAGCCCGGTGATATGTCTGGAGCTTTAACTCTCTATATAAGCCCTAATCTTTGTGTTCTCTGCCTGATCTTCTGTCTGGGGTGGTCCAGGTCACAAGAAGAAGCTGACCCCTGCTGGCTTTGGGAAAATGCTGAGTTCATTGCCTGGCACAAATGCAAGGGCCCTTCCCCACCCTGTGAATTCTGGTCTCTGATGATCACTTACATGTGCCTTGTGCTTTCTGTTTGAGGGGCCCCTTGCAGCCCCCACAGGCAGGTGGGCATTGTGGAGCTCACTACAAGAACTCTGGGACGGACCGACCAACCCACTTGCCCAGTCCCGTCCTGGGAGGTGGGGGTGCAGTGACGACAGATGGGTGTGACGGCTGCCAGATTCCTGAGACCCGCCCTGCGGTGGGGCTACACCCAGCCAGGGAGTCTCCAGAGGTGAGGCTGTTGTTTAAAAACCTGGAGCCGGGAGGGGAGACCCCCA
>|NM_000229|Human|
GGCCCACCCAGGAACAGTGAGGGCGACGAGAACTGTATCCCTTTGTGGAGAGGCAGGCAGTTGGGAGGTGGATAGCATGGGAGGTCAAGCCAGCGGCTTCTCTCCTGGGCACCCCTGGGTGGGCATGGCCCAGGTGGCCCGGGTTGCCCGTTGATTCTGTTGTTGCCTCCTTGACTTGAGGCCCTGCAGACATGGAGTTCCTCGAGGTGCTGACCGAGGGCCTTGAGCGGGTGCTGTTGGTGCGCGGTGGTGGCCGTGAAGTCATCACCATCTACTCCTGAGCCCAGTGTCATCTTGTGGCCTGGAGTCGAGGTCTTGGCCAGGACATAACAAGCTGTGGTCTGGGGTAACAGCCTCTTCCCAGCACCCACCTGCCAGCCCTGCTTGCCTGGCCCTGTCCTGGACCCAGCTTTGCTAGGTCTCCTTGGAAACCAGGCCTGGGCCTCAAAATGGAGATGGATCCCAGGTCTTGTGGGACCCTGGGATGTTTGGGGACTTTACTATCTAGCACCCCAGTAGGCCTGTCCTGGCCAGAGAAGACTGGTAGGGGCCGAGTGGGGTTTGAAGGCAGCCGGCCCGGCCCAGCCCAGGAGCGCTATTTATTGCATATTTATTGTTTGGATGTCACCATCAGAGACGAAGGGAAGGGTAGCCAGGGAGGGAGTCCAGCCCAGCTGCCTGCAGGAAGATCTGGCTCAGTCTACTATGGGCAGGGCCCCCCACCAAGCTGAGCCGAATGGAGACAGCTGAGCTGAGGCCTGACTTTTTCAATAAAACATTGTGTAGTTCTGGGCCTCCTGCTGCCCCGGCTCTGTTTCCCCTGGCGCCAAGAGAAGAAGGCGGAACTGAACCCAGGCCCAGAGCCGGCTCCCTGAGGCTGTGCCCCTTTCCGGCAATCTCTGGCCACAACCCCCACTGGCCAGGCCGTCCCTCCCACTGGCCCTAGGGCCCCTCCCACTCCCACACCAGATAAGGACAGCCCAGTGCCGCTTTCTCTGGCA
>|NM_000230|Human|
AGtggggaccagaataggcctgggttcctagcccattgctattccttaccagctgtggattctaaggaaagtcatttaacctcgctggaccttagattcctcatccctgaaGCCCAAGGGTaaaacaaaacaaaacaaaacaaaacaaaccaaCCCATCATGTAAAGCGGGGAACTACAAACGATACAGGTGAAACATGCCTACCACACCACTCACAGGCTATGATGACAAAAACGTGGCTACATCTGGGACCACCCCCCAACCCCCACTTTGTACGTAGGAAATACGGAGTTGAGGATGGAGACCCACAGTATGTCCAGAGTGTCCCCAAAGGCCACAGTGCCCGCCTGGAGCCCTCCAGAGAGCGTGCACTCCCTGGGGTGCCAGCCAGAGACAACTTGCCCTGAGGCTTGGAACTCGATTCTCCGCGTGCCAGAGAAGGGGTGGGACTTCAGAACCCCCAACCCCGCAATCTGGGTCGGGGAGCCTGGCGCACTGCGGGCCGCTCCCTCTAACCCTGGGCTTCCCTGGCGTCCAGGGCCGTCGGGGCCGAGTCCCGATTCGCTCCCACCCCGAAGCCGCGCCAGGACCAACGAGGGCGCAGCCGTATGCCCCAGCCCGCTCCGCGGAGCCCCTCACAGCCAcccccgccccgaccgcgccccgcgcggcTCGAAGCACCTTCCCAAGGGGCTGGTCCTTGCGCCATAGTCGCGCCGGAGCCTCTGGAGGGACATCAAGGATTTCTCGCTCCTACCAGCCACCCCCAAATTTTTGGGAGGTACCCAAGGGTGCGCGCGTGGCTCCTGGCGCGCCGAGGCCCTCCCTCGAGGCCCCGCGAGGTGCACACTGCGGGCCCAGGGCTAGCAGCCGCCCGGCACGTCGCTACCCTGAGGGGCGGGGCGGGAGCTGGCGCTAGAAATGCGCCGGGGCCTGCGGGGCAGTTGCGCAAGTTGTGATCGGGCCGCTATAAGAGGGGCGGGCAGGCATGGAGCCCCGTA
>|NM_000232|Human|
ACTGCTGACTCCTGCATCATTGGGCTTTAACTTAGAATTTTCCTGCCTAAAATGCATGTTTGTCCCACAGACTCAGAGAGGAGTGAGTCTAGAGATATGAGTCAAGTGGTTCCAGCATTTAGGAAAAAAGAAATGCAGAGAGACTGATGACCAGCTAGGTACTGACTCCCACTGAATTAGACAGTACTAGGGCCCAAAGGTGCTTATTAGAAGTGATTCAGCTACATGAGGAACAGTTGCTATTGACTTCACTGCATTTTTTTTCAGCTAAAATAATTATTGGATTATATCTACAACAGGGAACAATGAATGTCTACTCAAGTAACTCGTACATTTGAGTGGCTTCCCGGTGTTCAGTAAATGTCCGTTCAATTAGGTTCCCGAGGATATACATGGTAACACTATCTCCAACACTAAATGAAAAATCCATCCCCAGTATCGCAGGATAAAAACATCAGACTTCATAGGCCTCCGAAGTCAAGCAGCCCGAAGGATTCAACGTCCTCCTTGAGGACTCTCAGTCTTCAAGACTCCAGCCACCTAAGTGACCACTCGTTCACTTCTGCCCACGCAGTCACCACGCCGGTCCGCGTCCACTTGTGGTCTCGATATCGGCCCCTCCCACCCTAGCCAAGGAGACCTTGGTCCGAGAAACAAAGAGAGCCTCACAGCTCCGGATGGCACCGATCTTTCAGCGATGGGGAACAAAGGGGAAGGGGAGAAGCGTCCTCGATTTTTGAGGGTGCCCTTTCTGAGGAATCTGCAGGCGGCCCGGGGTGGAGCGGAATCCCCATAGGCCCCTTCTGGCCCCTGTGCAATACAACGCGCCCCAGGCCAAGGTCCTAGGTGCAGGGGCCGCCGCAGAGCCTGAGCCCGCAGGGCTGGGATGCGGGTCGTCAGGGATGCGGGCTGGGGAGGGGAGGGTGTGAGCAGCGGGTGCCCCCAGTCCCCGCCAGGGCGCAAGCGCAGGCGCGCAGGGTGCGGTCGCGGAGGGGCGGGCA
>|NM_000233|Human|
GAATCCAAACAGAATCCTTGGAAGGAAGAAATGATCAAATCAAAGAGGGGATATTATGGATCCCCATGATTACCGTAAAATTTTGTCTCCTAAGTTCTTTGGTATGTAGATCATAgcagctttttgcattggtgagaggtggtaggtgatagacatgagttccaggtttcactactttaaaaccgtgtgacttcagggaagccacatacctcttgggacatttttctcatcgcaaaCACCCTGCTAGTTCAATGTGGAGCTTAAACATGATGTGAGGCAGAGCACCTGTTACAAGGTCTAGCCTATCCTGGGCCTTCTATGGGGCAGCTGCTACCAGTATTAGGCAGTTTCattcattcattcaacaaatctttactgaggacttaccatgtagaagccagaaggaatacaaaaataaatctgaattggattttgctctcaaggacctcccaatctatagaagagatacaggaccaagccaaatagctataccataaataagaaagcatttaccaccaagagaaattactggggtagttgggaggatgggcaAAGATTACTTGTAGAGTGGAGGGATTTGGTGAAAGAGAAGGGGAAAGGATTAGGGGTTGAGGATAAAAGAGAGGAAAAATGTCTGAGCCAGGCACTCTTACGCCTTCTGATGTGGGTATAGCGAGTATCCATCGGACCCTTTCACAAATGAAATAAAAGGGGTTCCGGGAAGCGTCACAACTCACTCAATTCAGAACTCCCCACCTCTAATCCAAAACATTTGCCATTAAATCTCTTTACCTCCTATAGCTAGGGCCATTTGCAGATGGTAGGGGACAAGACAGGGGAAAGTAGCAGGAAGGAGGTTATTGGGTCACTGGGCACTGTCGCAGGTCAAGGCAGAGCAGACTCAGCGGGGTGCGCGGTAAGAGGGGGAGGGCAGGGGCGGGCCGGCAGGGAAGGGTGTGTGGAAGGGCAGCCAAGGGGCGGGGAGAGGGGTGCGGGCCGCA
>|NM_000235|Human|
gagcccaagaccttaacATCTCATTCCTCAACTCATTAAATGCGGAAGGTTCACTAACCACGTGCAGGGCGGGGTGCTAGCCCCTGGGGATACAAAATGATCAAGAAAAGGACGCCATCATACTAAATCAGTAAAGGAAACAGATAAAGAAATCCTCATAAAACAGCGGATTGGGTGGGACGATAACAATCTGTGCTTGGTACAGAGGTAGCTCCTGGGAAGGGAAGAACTCAGACCCAGAAATCAGAAACGCAAACTGGCAGTGGCAGGCGAACCTGACGCCTGCAGGGCTGCGGCGAAACCGCGTATGCCACACCGAGGGAATGGCAGCTGGAAAGAGAGGCACGCGACAGGCCTAAGGAGACCCGTGGCACGTAGCAGCTGCCCCCGGAACAGCGCCTGGGGGCTCTGCAGGCGCTGACCAGTTTCCCGGAGGCGGCGGCCGCGGACCCAGCACGGTCACCGTCGCCGCTGCCGAGAAGAGCCGTCGGGTCGCGATGGGTGGACAGGCCTTCCGGGGGAGCGTCGCCCGGCACATACCCTGACAGTCCCGACCGCAGACGCCAGGGATGGGACAGGCTCCCGGGGAGCATCTCCTGTTCCTCCTCCCTGACCGGCCTTCTTAGGCGCTGGGGAGGGGCCGGACTCCCGAGAAGCGTCCACTCGGCCACCCTCCCCGGCAGGCCCGACTTCAGACGCCGCGCGCCGGGACAGAGCGCCCGGGGAGGGTCCCCAACGCAGATGCCCGGTTGCTGGGCGCGAGGGGCTCGGCCCCTGAAAAGGCCGCAGAACTGCGCTGGAAATGAATAAAAGCAGCCCGGTTTGAAACCAAGGCCGACGCAGGGCTTGGGAGGAGAGGCAAAGGAAAACCCTTACCTCATGATGGCAGCGCTCTGCAGGCCGTCCGGGCGGCGCAGTCCCTCGGATCGCTCTCTCCTCAGCACCGGGGACCGCGGGAAGCCGCGCGGTGGGCGTGCGCGTGCGCGTGCGCGCGCCAGGCC
>|NM_000236|Human|
cccAAGCTAATGTTAAGAACACAAATCCggctgggcacgatggctcatgcctgtaatctcagcactttgggaggccgaggtgggtggatcacttgagatgaggagtttgaggccagcctggccaacatggtagaacaccgtctctactaaaaatacaaaaattagccgggtgtggtggtgtgtgtctgtagtcccagctaagcaggaggctgaggcaggaaaatcacttgaacctaggaggtggaggttgcagtaagccaagatcgcgccactgcactccagcctggatgacagagtgagactctgtctcaaaaaaacaaacaaacaaacagaaaaaGAGACCACAaatctgaggccccatcccagacccactgaagcagaatctctagggaggaacttagAAACATTTGTGTAACAAGACACCAGATGATGATTATTATCAGAGAAGTTTaaaaaaaaaaaaaaaaaaaaGACACCTCTATTGCATCAGATGGGAAATGGACCTACAGCATCCTCTGAGGGATCAAATAAAAGCCATCAGATTTGAAGTTCATACAAGTAAAAATAAATCAGGTCAGTCTGGAGCATATCAGATTATGATATTATAGACTATTCTTCAGTTTGGTAATATAGAATTGTCTGATTTAAGGTTTTCTGGATCTTAAAATACCAAGAACATTTGAAAAGTTAAAAATGGGTTCCAATTTAAACCTCAGACTTTTTTTTAGCTTTCCTCACTGCCTCTGATCCTGAGGAGCAGAAGTGAATGTGAACGCACTTTGAATTCCTAGCAGCTTTCACTGATGCAGAGGTTCCAGCTGTACAGGGGCTGGAGGACTGCTGAGGAGAACAACAAGCTGAGAATCAGTCCTCATCTCTGGTTGCCCCCCACCCCACCCTCATTGCCTTTCATTGGATGAGCAAGTCACACAATCCAGGAAGTGGAAAATCTATCATCGCTTGGTTGGTTTTTCTTAGTTTCAGTTTTTCCACGCCTGATG
>|NM_000237|Human|
ttaagatcctcaaaaggatagtaagtattaaaaagattgagaaaTTGTGCTGTCAGCCACATTCCTAAACTTTCAGGTGACTTTGAATATACCATGTAATAATTGGGGGTTCAGCATATTTATCTGTTTGTGGGGAAGGGTGGAGGAAATGGAGATGGCAGGAGGAGAGTAACTTTCCAGTTAACCCATTACTAGCCAGGAACAAAGAAGAGAGTCAAGGCAGGGACCACATATTATATTCACCTTCGTGTGACTCACACATTATCAATAAATGCATAATGAATGAAAAATAAAAAAGGAAGTGATTCATGAAGAAACACAAATTCATTTCTTCAGCAGGGTTTGCCGGAATTGACACTGCTTCAGACATCCAAAATTATTACAGGAAAGTTAGGATGAAGTACCAGCTAATCATTTCCCCTAGGAATCCCATAGTTTTGTATTAACCCTGCTATCATTTCAAAATAATATAAAATCAATCAGAGTAATTTGATAATTTATCTACCTATTATTACATATCGCATTCTTCTGTTTATCAGTAAATTCACAATACTCAAGTATAGTAATGATCAAGAATATAAAGCAGTTGCTTACAATTTTAGTTATGTAAATACTATTTCCTCCATGTAGGAGTTAAATGTTCTTTCCCTTCTCTCTCTTTAGTTTTGAGATTGAAACTGAAGCACTGTGTAATTCCTGAGACTGAGTTTCTTGGAAATTTGGGGCAAATCACAATCAAGTGCAATGGGCAAATTCTTGTTAGGAGTCCAGCTTATGCTGATCAGAAGCCAAGATATACTATAAGAATTAAAATGTGAAATGGCACATATGTCATTTAAAACCCAATTAAATATTCAGCAATGAGGTATGTGTGTAGTTTGTAGAATTATAAATCAGAACTGCTGTTCTCAGAAAGGGTGTAATCTTATTCGGGCCACATGATTAACAGAGAAAGAAAACAGTATACAACATTATGTAAGTAACCCTGATAATGATGTAGA
>|NM_000238|Human|
CCAGGCAGAGGGTGGGCCTCAGTCCTGTGGGGATGGCCAGGATGGCCTCGAGGGGCCCAACTATGTCCCTAAAGCATGGGAGAAGCAAGTTTTCTTCTCATAGGGAGGTGGTGGGTACAAAGATATGGAAGGGTCAGGTCCCTGAATCCTGGGCCAGAGAAGACCCCTCAGCCTTGGGGGCATTAGCCAGCCTGGTCTTCTGTCCCCTCCTGGGTTTGGGGTCCTCCTGGCAGCAAGAGGACCTGCGACCCCTCCATGGCTTCATCCACCCGACACCTTATCCTAGCCTTTGGGGGCTGGGGGTGGGTGGGTCAGGAGTGCAGATCTCTGCAGTGAGTGAGAAGCCTGGGATAATGTGGAGGACTCCTGTCCCAAGCTGTTCCCTCCTGCCCCTTCCACAGCAGCTGCCTGGGTTGGCTCATGTAAGGGAGCTGCCCTGCTACCTCGGCGGGCTCCTGGCCCTGCTCCCACCGCCTGGCTTTCTGGGTCCCTGCCAGGTCTCCAGCCCACTGGCCTTGACTCCAGAGCATTCCCCCTCACCCCAGGCCCTTATCTGGCCACCTACCCCTCTCTTCCTCCTCCCTTGCTTCTCTCTTGGTTCCCACCTGAGCCCCTGGCATCTGCCCTGCTCCTGTGCCCGCTGCATGTGCCCGTGAGTTGCGGTGGGTCTGTGCATGTGCGCCTGTATGTGTCGGCAGGCGTGTGTGTTCCTGCCAGTCACTAGCAGTCTCTCCATCTCTGGGTGTCTCTGTCTGACTCTGGCTGGCTCAGCACTGGACCGGCTGGGCGGGGGTGTCAGGGAGACCATTAATCTGCGGTGACAGGCCCGGCTGCTGGCGGAGGGGGAGGGGCTCAGGCTGCGGGAGCGCCGCTGCAGGAGCCTGGGCGGGCTGCGGGGGAGGGGGCCGCTGGCTGGGCACCGGCGGGGCGGGGGAGCCTAGTGTGGCGGGGTGGGGGTGGGGACCTGGTAGAAGGAGGGGCCGGCTGGAGGAGCTGAGGTT
>|NM_000239|Human|
gttttatttttaaaaTGCTGTTGCTTTCTAATGACCCCTTATGTTCTAATATGGAAAGGGGAGGCAAAGTATTGTGAAAAGTAGTTGGTAAAGTAggccggatgtggtggctcacacctgtaatcccagcactttggaaggccgaggcgggcggatcacgaggtcaagagatccagaccatcctggccacatggtgaaaccctgtctctactaaaaatacaaaaattagctgggcatggtggtacatgcctgtagtcccagctacctgggaggctgaggcaggagaattgcttgaacccgggaggcagaggttgcaatgaactgagattgcgccactgcactccagcctggtgacagagtaagactccatctcaaaaaaaaaaaaaaaaaGGTAGTTGGTAAAGTTGTTCACATGAACCTTATTTATAATAGTAAAACACTGatttataataataaaaaatttGCTATAGTAACAAAAAGAGTCTAGAGTAAGAAACTAGCTGAGCAACGTGGTGTCACACTATACACCCATTAAGACAACAGGCACATGTGTCATGTCCATTTTGTGGAAAAGATATGtaaaataattttaagtaaaaaagataaatataaaaaaGTGAATGCATACAAAACAATTTCACAAAATTGAATGTTACTCAAAAATCACAGCTCATTTTAAGCTGCACAAAATAGTCATTTTTTTCTTTATAATTGCTCAAATTCATAATCAAACAGAAGAAAGTTCCTGTCTTGGAAGTAGTGCTATGCCCCAATTCTTCCAGAGCCAGTACTTTAAACAATTCCATTTCATTATTTTCCTGTAGACTAATTCTTAGGACATCAGCATATCTCTCTTCAAGCATTAAAAAAATCTCTTTAGAGTCAGTGGATCAATAGACAGTTCCTGTTTTCCACACAACTGAAAGGGTGGAGCCCCCAAACCACAAGGGGAAGAAGGAAGTTAAAAGATGTTAAATACTGGGGCCAGCTCACCCTGGTCA
>|NM_000240|Human|
cagtttcaccatgttggccaggctggtcccgaactcctgacctcaagtgatccacccgcctcagcctcccaaaatgctgggattataggcataagcaaacacacctggccTCAGGGGAATTTTGCACCCAGGCCTATTGCCTCCTCTGGtttttgtttttttttttttttttttttttttgataaggtcttcctttgtagcctaggttggagtgcagtggtgtaatcatggctcgctgcagcttcaacttcctggactcaagtgatcctcctgtctcagccttgaagtaactaggactataggtgaatcccacaatgcccacctaacttattttttctagagatggagtcttgctattttgcccaggctagtcttgaactcctggcctcaagcaatcctcccattttggcctcccaaagtgctagggttacaggcgtgaaccgccatacccagctTCCTATCTGGTCTTATACCTTTAGAGAGCATGCCTTGGGTGCCATACTCTTTGCCTAATACTGTGACTTGGGCTTAGCAGATGTTCAACATCCGTTGCTGAAACTAAGGGTTAATTCCTTCATCAGTATTTTATTGTATCCAACTGTGACTCTACCAAATACATCACCCTGTGCATTGTCGGTTTTCTATCCCTGCTTATTCCAGGCAGCCAAGGGATGCCTTGGGCCAAAAATAAAATTCTTCCATGCAAAGTGGTTAGTGTTTCAGAGACAACACTGCAAAGATGCTGTAAACTTAATTCACATCACTTGATTTGTGATGTGTGACACTCAGAAGGCAGAACATGTTTAAATTTATTTTACCCATTGATCTGTCAGCACAGATTAGAATGAGGGAAGTGTACAAAGGATGATGCAGTTGGGCTTCTGTCCATTTACATCTTGAACCTCACACAATGGTCCCAGACAGAAGCAAAAGAGCCAGGAACTCGATAGAGGCTGGATCTAGGAGTGTCTTGAGTTAGCCTGAGTTCAGACAAAGGACCA
>|NM_000243|Human|
TCTCTAGGTTAGCAAAAAGGGATTGCTATGCAATCATATGAACGGGGTTGGTATAGAATCTTCTCAGTGCTGttcaccatgttggccaggctggtctcgaactcctgacctcaagtgatcctcccgcctcagcctcccaaagtgctgggatttcagacataggccaccgtgcccggctTATTTTTATTTTTAAAGCGTATAATCTGGGTTTTGCTGACCTGTGTAAGATCTTATTTGAAACAGTTGTCCTGCTTAAAACGTTTGAAAAGTACTATTTGAGAAATATAggctaggcatggtggctcacacttataaataatctcagcactttgggaggctaaggtgggtggattgctagagctcaggagtttgagaccagcttgggcaacatggtgaaaccctgtctctaccaaaaatacaaaaaaatgagccaggcgtggtagcacacacctgtattttcagctattgaaaaaacagaaaacaggctgaggtgagaggattgcttgagcctgggaggcagaggttgcagtgagctgagatcacatcagggcaacagagcaagatcctgtctcaaaaaataaaataagagagagagaaaTACATAGCAACATCAAGCATGTTCTTACTGAATGGTAATTGACTGCCATTGTCTAGTCTAGGAAGTCCTGAACttttgtttttgagatggagtcttgctctgtcactcaggctggagtgcagtggcccgatctcagctcactgcaacctccacatcccgggctcaagcgattctcatgcctcagcctcccgagtagctgggactacaggtgcgcaccaccgcgtctggctgagtttcttatttttagtaggaacggggttttgccatgttggccaggctggtctcgaactcctgacctcaaatgatcctcccaccttggcctctggagaagctgggattacaggcatgcgccaccacgctcagctTatttttgtatttttagtagagacggggtttcaccctg
>|NM_000245|Human|
GAGGCCCCAAAAGCTCTTTTTTAAAAATCATCATAAGATTTCAACATTCAAGAATTAAACTTTTGTTCTGTTGTGCTTATTCATCGCTATTTGCCCAGTTATTTAATCAGCCTGCTTCCGGCTATGGaaaaaaaaaaaaagaaaaaaagaaaTGGAAGTCTCCTCAGGGTTAAACTCCTCTGTTGTTCTTCCTTGCAGAAATTTGAGTTATTATAGTAGAGGATAATCGTTGCATAATGAAATCATTGGGACAATTCGTCCATCCACTTCTACCTCCGCCTCTAACAATGAACTCCTTGTTTCTGCGGTGCCCAAATCTCTCTAAACCCGGGTGGGCGCGGGGCGGTTAGCGGAGACGTGGGAGAGGCCGAGAGCAAAGCTCGCGCCCTTCCCGGGGTCAGCGAGCGGGGTGCCAGGAGGGTGCGCGCCCTGCATCTGAGCCCGGGGTGACACTCGCCTCCCAAGCGCCAGGAGGGGGAGACTCGGTCCCGCTTATCTCCGGCTGTGCTAACTTCAGACTGCCTGAGCTGGGGGAGGAGAGCGCGCAGCCAGGGCGAGAAAACTTCTCCACCTAGAAAGTTTCACCTTGTCGTGGGCGGGGCAGAGGCGGGAGGAAACGCGACCCCCGCGGGGCCAGGCGCGGCGCGGACGGCAGGAAGGGCGGGGGCCGATTTCCCTCTGGGTGGTGCCAGTCCCCACCTCAGCGGTCCTCGGAACCCGCGGACTAGGGGACGGACAGCACGCGAGGCAGACAGACACGTGCTGGGGCGGGCAGGCGAGCGCCTCAGTCTGGTCGCCTGGCGGTGCCTCCGGCCCCAAcgcgcccgggccgccgcgggccgcgcgcgccgATGCCCGGCTGAGTCACTGGCAGGGCAGCGCGCGTGTGGGAAGGGGCGGAGGGAGTgcggccggcgggcgggcggggcgcTGGGCTCAGCCCGGCCGCAGGTGACCCGGAGGCCCTCGCCGCCCGCGGCGCCCCGAGCGCTTTGTGAGCA
>|NM_000246|Human|
GGGAAGGGTGTGCCCCTGAAGAAGTCGTTTACATTCTCGAGTCAATTTTCCTGGAGTGTACAATGGACCTGTGGGAAAGCCTGTATGAAAGGGTAATGATGAGGGACCTAGCACAGTGTCCAATATTTTATAGGAACTGGAATTGAGCTCATAGGAGCTCAATTTTATTGGCATTGCTGTTGTTGGATGGTTAAAGGGGTGGTATCCCTTTTCTCAGACTCCCCTGAAATGTATGGTTTGCTTTGAACCCAGAGACTGATGACAGGTCTGCCGGTGTGGTTGGGTGCAGCCTTAAGTTGCTACGGGaaagtgttggagggggagaagtcagaggtaaccttgccccctccctcaattccagatgaggaaattcaggcctgaaaagggaaagtgaccacctcaaagtctcaTGCCTTGGAGGACCCAGCAGGAATCCAAGACCTCTGAAAAGGACCGGCAGGGCTCTTGCCACGGCTGGGGGTGTGGTCATGGTAACACAGGTTTTCCATCCATGGAAGGTACCTGAGGGATTTTCTCTTCCTCCCTAGGGCCAGCATCAGAGGAGTGAATAGCTCAGTTAGCTCATCTCAGGGGCCATGTGCCCTCGGAGGTGGTTTGCCACTTTCACGGTTGGACTGAGTTGGAGAGAAACAGAGACCCACCCAGGGGTGGGGACAAGCTCCCTGCAACTCAGGACTTGCAGATCACTTGCCCAAGTGGCTCCCTAGCTCCTGGCTCCTGGCCCGGGGCCTGGGACTCTCCCCGAAGTGGGGCTGGCCACTGTGAGGAACCGACTGGAGGCAGGGACCTCTTGGATGCCCCAGGCAGTTGGGATGCCACTTCTGATAAAGCACGTGGTGGCCACAGTAGGTGCTTGGTTGCTCCACAGCCTGGCCCGAGCTCAGCGCTGCAGAAAGAAAGTGAAAGGGAAAAAGAACTGCGGGGAGGCGGGGAGGTAGGATGACCAGCGGACGAGCTGCCACAGACTTGCCGCGGCCCCA
>|NM_000249|Human|
CTCATAGGCCACAAAAGCCTGGTCGTCCAAGGCAAGAGAATAGGCTTTAAAGTCCCTGGCTCGGTTAAAAAGCTGGTTGCGTAGATTCCTGTCAATGCTCAGGATCCTCTGCCTTGTGATATCTGGAGATAAGTCAACGCCTTGCAGGACGCTTACATGCTCGGGCAGTACCTCTCTCAGCAACACCTCCATGCACTGGTATACAAAGTCCCCCTCACCCCAGCCGCGACCCTTCAAGGCCAAGAGGCGGCAGAGCCCGAGGCCTGCACGAGCAGCTCTCTCTTCAGGAGTGAAGGAGGCCACGGGCAAGTCGCCCTGACGCAGACGCTCCACCAGGGCCGCGCGCTCGCCGTCCGCCACATACCGCTCGTAGTATTCGTGCTCAGCCTCGTAGTGGCGCCTGACGTCGCGTTCGCGGGTAGCTACGATGAGGCGGCGACAGACCAGGCACAGGGCCCCATCGCCCTCCGGAGGCTCCACCACCAAATAACGCTGGGTCCACTCGGGCCGGAAAACTAGAGCCTCGTCGACTTCCATCTTGCTTCTTTTGGGCGTCATCCACATTCTGCGGGAGGCCACAAGAGCAGGGCCAACGTTAGAAAGGCCGCAAGGGGAGAGGAGGAGCCTGAGAAGCGCCAAGCACCTCCTCCGCTCTGCGCCAGATCACCTCAGCAGAGGCACACAAGCCCGGTTCCGGCATCTCTGCTCCTATTGGCTGGATATTTCGTATTCCCCGAGCTCCTAAAAACGAACCAATAGGAAGAGCGGACAGCGATCTCTAACGCGCAAGCGCATATCCTTCTAGGTAGCGGGCAGTAGCCGCTTCAGGGAGGGACGAAGAGACCCAGCAACCCACAGAGTTGAGAAATTTGACTGGCATTCAAGCTGTCCAATCAATAGCTGCCGCTGAAGGGTGGGGCTGGATGGCGTAAGCTACAGCTGAAGGAAGAACGTGAGCACGAGGCACTGAGGTGATTGGCTGAAGGCACTTCCGTTGAGCA
>|NM_000251|Human|
tattttttgagacagggttttcaatctgtcgcccacgctggagtgcagtggcacaatttacggctcaccgcagcctcgacctcccgggctcaggtgatcctttcgcctcagccctgctaatatctgggatcacagacgtgggttttaccatgttgcccaggatggtgtcaatctcctgggctcaagtgatccgcccacctcggcctcccaaattgctgggattacaggcgtgagctaccgcgccctgccACAAACGCATatcttctaacgtaccatttcatttacttgctatattcattatctgaattttctcatattagaatgtaagcagaataaaggcagtgatttttctttttactggcgatcctcagagccaagaagagtctgggacatagcaggccatataaatgttttcgaatgagtgaatCATCAACGAGTGGATGAAACGATAATGTGGCTAACAGGCAGCAGTAAGGAGGCTGTGTAGAATAAACCCGTAATCCCGATGTTGGCAGTTTGCTTAGAAAGAAAAAGGGAGGCAGTCGGAGAGGGGCACACGTTTTAACAAAATACTGGGAGGAGGAGGAAGGCTAGTTTTTTTTTTGTTTTCAAGTTTCCTTCTGATGTTACTCCCATGCTTCCGGGCACATTACGAGCTCAGTGCCTGCCGGAAATCTCCCACCTGGTGGCAACCTACCCTTGCATACACCCCACCCAGGGGCTTCAAGCCTTGCAGCTGAGTAAACACAGAAAGGAGCTCTACTAAGGATGCGCGTCTGCGGGTTTCCGCGCGACCTAGGCGCAGGCATGCGCAGTAGCTAAAGTCACCAGCGTGCGCGGGAAGCTGGGCCGCGTCTGCTTATGATTGGTTGCCGCGGCAGACTCCCACCCACCGAAACGCAGCCCTGGAAGCTGATTGGGTGTGGTCGCCGTGGCCGGACGCCGCTCGGGGGACGTGGGAGGGGAGGCGGGAAACAGCTTAGTGGGTGTGGGGTCGCGCA
>|NM_000252|Human|
tagcatgatatttttgagattcattcaagttgtagcatatatcaatagttcttcctttttattgctgagtaatattccattgggtgcatatatcaccattggcttagctatgggtttaatcagtggggatttgagatgcttacattcttttactattttttattattattattattattttgagaggagtctcactctgtcgccaggctggagtgcagtggcacgatctcggctcagtgcaacctccgcctcccgggttcaagcgattctcctgcctcagcttcctgagtagctgggattacaggtgcacgccaccaaggctggctattttttgtatttttagtagagacggggtttcaccatgttggccaggatggtctcgatctcttgaccttgtgatccacccacctcggcctcccaaagtgctgggattacaggcgtgaaccaccgcgcccagcttttgactattatttttgaaaggctgctgtgaatatttgaatacacgtctttttgtgaacgtatgtttccatatatcttggataaatacctaggaatagtattgctcggccatatgtacatttacctttgtaattcactgccaaaccattttccaaaggggctgcactatCCTGCTGAGGCTGCTTTTTAAATACAGACTGGGGTTGGGGAGGAGGAGGTAGGCAGAGCTGCTTTGCAGTTCTCCTAGATTCAGAAGTTAGACCTGGCATTCATGTGcttcacaacaagcttatgaaggagttaatgaataaaacccatttcacagatgaggaagtagaggtttggagaggtgtacttgcccgaagtcacacacctaacaaatggaagagctaggatttaaaccctggaacctttgtgtcagtgcacaggggcttaccccctatcctCTCCCATCTCTCTCCCCAGTGATCACCGTGGCAACTTGGGAATTCTGCTGCCTTGACACTCTATACATCACATTTACATCTATCCTCAAGGGGAca
>|NM_000253|Human|
aagtgcggggattacagacgtgagtcaccgcgcccggccAGGAATGCCCTTTTAAAAGACATGCGGACTAAACGTGGAGGAGCGAAAAGCCCTTTGTTCACTTCAGTTGTCAAGCCTTTTGGGCAGAGGGTTGGGAATGGAAGGGGCAGATGAAATTCTTTCAGAAAGTGACAAGTAATGTGTTGCCATCCTCTTCATATCTGTAGAAAAATTCCCAAATTTAAAGTATTTCAGTGAAATCAAGTAACACTTCGATCTTTATAAAACTGTCCTCAGCTCACAGCACCTGCAGCAACTTCCCCTCGGGCTCTCTACATTTCAGAGAGTTCAGCGACGTCAGCCCTTTGCAGGAAAAATGAGGTAAGGCAGCTTTAAAGAGGTAAAGCCCACGGTCTCTAGCCACGAAGTGGCAGGGCCATAACACGCTTTCCGGCCCTTTAGAGTACAGATTTCCCACTGATTCTTTGCAAACTCACTTTTCACATACTACGGGCCGATGGCAACCCCAAAACACACGCCGACGGAAAGCGCCCCACCACGGGGCGGAGCCTCGCCCACTATCCCTTCTAGGCTCCCAGCCAGCAAACGCATTTCAGAGACGGGATTAAGCTGTCTCTGGCGAACCAGGGAGCAGCTGGGTAGGCCGCGGGGGGCGCCTGTCATCGACGTCATTTCCTTCAGCAAGAGCGCCGCAGGAAACCACTTCCACACCACTGCTCCCCTCTCCCCCGGAAGCCCTTGTTGCTAGTAGGGGGCTGCATGGCACGCGCCCCTTTGCGTCCAGAGAATACCATAGTGCGGGGGAGCGCCAACCAGTGCCAGGACACTTACCGAGCTGAAGAGTTGACAGGGAAGTGAAATCTCAGAAAGAAAGCCTTTCTGGGTTGGCCTGGTTACGGCTCACGCTTCCTTCCACAGAAACTTCAATTCCCAGAGGCAGGGGCGGTAGTTACGCAGTGGAGGCTACGGCGGTTGCGTCTTACGTCATCGAACTGCGGCCA
>|NM_000255|Human|
gcacacttaataggttacaatacagtgtaaatacaactgttatatgcactgggaaaccaaaaaaatcgtgtgacaggctttattggtctggaaccgaccccgcaatatctcggaagtatgtttgTACATTATTCATAGAAAAAGTATTATTCTAATAACATTTTGAAATATTTAGCCAAAAAGTAGAAAAATGAAGCATCCAAGGGAAAACAGTAAAACTCGGACGGCAGGAAAGCTCGGAAAAAACACAAAAAACCTGGCGTGTTCAGGGACAGGATAATCCAGCGAGGCTTTTAATGTGTATAGGAGAAGTGAAAAGAAATAAGGCTGGTACAGTAGTTTGCCGCCAGACTATATGCTTTAGGAGAGAGGGAGGCATTCTAGGTTGTCTTGTTTTTCTTACCAGCTTGTTGATACTCATGGGACTCAATTACCTCAATTTAGACCTCTATGTGGGCACAAGAGTGAGTAGGACTCCTGGAGAAACACAGACACTAATGTCCAAGGCTGCACTTGACTTCACTAGTGCCCGCGGGAGAAATTTAGCAATGAGGATGAGCCATGAGGATGATTCGGGAGAAATAGGAAGTATTCATGGCTTTGCTCCCTCCCCCCTAATCAAACATCTCAATCTCAGGATCCTAAGGGCAGATCTTTTAGGACATCGGGCATTTCCCCGTAAGCAATCCCCCCTCGCTATCCTCAAATGCAAACTGCGGAGTCTGCCACAAACGCGTTGGCTTTAAAACTCATCCCTGAACTTTAGATCCACCCAGCCGGTTAAGGATATCACGACTCACCACTGATTCTTCTTGCACCCTTCTGAGAGCCGCGCTTAGAGTAATTCGCGCCCAAACATTCGTAAACAGAGGAGACCCGGAAGTGGGTGGGAAGAAAGCGGAAACGGGCATCTAACCCTACCCCTAAACGTCATCAGGAATGCGCCCATGAGAGCGCTATTAGATTGGCTGGAGGGAGGGCGGTGTCGGCCTACGCCCCCA
>|NM_000256|Human|
gatggggtttcatcatgttgcccaggctggtctcgaactcctgagctcaagtgatctgcccgcctcagcctcccaaagtgctgggattacaggtgtgagccacttcgcccagccCatttttatttttttattattattctttgagatattaataataaaaaataataataaataatatttttattattattatcactctgtcacccaggctgcagtgcagtggtgcgattttggctcactgcagcccggaactccttggactcaagcgatcctcccacctcagcctcctgggtagctgatactacaggtccacaccaccacacctggctaatttgtgtgtgtgtgtgtatttattttattttttatttttttagtagagatggggttttgccatgttgcccaggctggtctcaaactcctggcctcaaataatctgcctgcctcggcctcccaaagtgctgggattacagatgagccaccacacccggccTAACATTtttaaaattataaacccacttcatacgtgtgacaatcctgtgcagtgggtgctgctttcacccaccccgctttacagatgaggaaaccaggtgctttgagattaaagagatggcagtgctaggactcagagacaccctggccccagggtctgtggacatgaccactgcctgaactgCCTGCgaggatgctcctgacccgttagccttagggttatgggcccagcatgctcccaccgtacaatttgctGTAAGAGGGACACACACGGGGCTTGGAGTACCCCTGAGGCTTGCCAAAGGTTGGGGAGGCAGAATTGTGCTGCGGGGGGTGAGGGGGGAAGGGACAGGAGCCAGCCAGGGACAATGTGGCCCTACCTTCTCCCTGGAGAGACCTCAGCTCTCTGGAATTCATCTATATTTAGCAGGTGGCTGGACAGGAGGCAGATAAGCAGAGCCTGGGGAGGGGGGAGGTCCCCATATATAGTGGGAAGGACAGGACCCCACTCA
>|NM_000259|Human|
ATTTTCAGGTGGCAACCGGATAAACTTCAGGTGCCACCATGGAGCCGACAATCACCAGCAGCGAACAGGACGGGAAGAAGGCTGGGACAGAAGGGTAGTTGCATCTCCGCAAACGCACAGGTCTAGGAAAGAGGCACCTGGGCTGTCCCCGGGCTATCTCGTTTCAAAGTCACTTAAGTTTCTGTAGCTTAGAAGCGGCCCTTGCCCTCTGGTATCGGGAGACGACTTTGCTGCAGACATCGAGGTGCTCGGAATGACCTTGGTGATCAACCTTAACCTGAAATTCCCGGTCCTGCATTGCCCATCTCCCGGGTCACTGCTGCTGACAAGGCTCTTCTACAGTCCTGGGTTATTCTACAGTCTTTCAAGAGGGCTTCCCCTAAATCCTCTCCCTAGGAATGCTTGGAAGGACGGGAGGAGCAGCCTGGAGGCTCCCATCGTTTATTCGGACACAGTAACAGCCCGTGCCATGGCTGCGCTACCGCGGGAGCTAGGCTCCGCAGCAGAGGGCCCCGGGCTCGCTTCGGGGTGGGGGCGCCCGGGGTGTGCCGCGCCCTCGGGGCTCACGTCCCGGGCGGGTTTCCGGGCCTCGGCAGGGCGCGAGGCGGCGGCGGGGCCGGCTGGCAGGCTGATGATGATGATGCTCTGTGCTCGTAGCCGATGGGAGGCAGCGTGAGCCCGAGAGAGCCCAGAGCAGCCGCGGTGGCAGCGCTGGAGCGCAGCCTCCTCCCGCTCCCATAATGCACAGggcggcggcggtggcggcggcggcagcggaggcagcatcgcgggccgccgaagtggctgcggcggcggcggcgACCCCTAGGACCCCGGGCAGGTGGAGCGCTCGCGGCTGCTCGCGGCGAGCCCGGGAGTGATGGCGAGGCCCCTGCGGGCGGCCAGCGCCTGAGGcgccccgccccgccccgccccgcgcggccctccccgcccggccctgccctgccctgctccCTGCCGGCGGCTGCGGGCGCTTCCTA
>|NM_000261|Human|
tttttaccaccttctaactaaatttaacattttattccattgcgaatagagccataaactcaaagtggtaataacagtacctgtgattttgtcattaccaatagaaatcacagacattttatactatattacagttgttgcagatacgttgtaagtgaaatatttatactcaaaactactttgaaattagacctcctgctggatcttgtttttaacatattaataaaacatgtttaaaattttgatattttgataatcatatttcattatcatttgtttcctttgtaatctatattttatatatttgaaaacatctttctgagaagagttccccagatttcaccaATGAGGTTCTTGGCATGCACACACACAGAGTAAGAACTGATTTAGAGGCTAACATTGACATTGGTGCCTGAGATGCAAGACTGAAATTAGAAAGTTCTCCCAAAGATACACAGTTGTTTTAAAGCTAGGGGTGAGGGGGGAAATCTGCCGCTTCTATAGGAATGCTCTCCCTGGAGCCTGGTAGGGTGCTGTCCTTGTGTTCTGGCTGGCTGTTATTTTTCTCTGTCCCTGCTACGTCTTAAAGGActtgtttggatctccagttcctagcatagtgcctggcacagtgcaggttctcaatgagtttgcagagtgaatggaAATATAAACTAGAAATATATCCTTGTTGAAATCAGCACACCAGTAGTCCTGGTGTAAgtgtgtgtacgtgtgtgtgtgtgtgtgtgtgtgtgtAAAACCAGGTGGAGATATAGGAACTATTATTGGGGTATGGGTGCATAAATTGGGATGTTCTTTTTAAAAAGAAACTCCAAACAGACTTCTGGAAGGTTATTTTCTAAGAATCTTGCTGGCAGCGTGAAGGCAACCCCCCTGTGCACAGCCCCACCCAGCCTCACGTGGCCACCTCTGTCTTCCCCCATGAAGGGCTGGCTCCCCAGTATATATAAACCTCTCTGGAGCTCGGGCATGAGCCA
>|NM_000263|Human|
ctctgcctcattttacccagcccctgttcaagatggagtcgctctggttggaaacttctgacaAAATGACAGCTCCTGTTATGTTGCTGCTGCTGCCGCCAATGGACAGCCTTTAACGTGCCCGCCAGCCCTGCTCCACCGCCGGCCTGGgctcacatggccccatccctcctcgaacctcctagcctgttagttactcaaatctgcaagctctctgccttctcagggccttcaataaatgcatttcttctgtctggaaggctcttcctttccctcttctagccaattcctattcatccctgagtttcagattaaaagtcacttcctttggaaaccttacttcgctacttcgctacttactgcactacttcgcagcatcacaactatgatggaaatccttacttacgttaaatatctggtttctaggtcacctccctgacggggacggtagggaccgtcttctcgttcatcagtagggaagtagctatggcagtgcctgatacaaaataaactccaaatgtgtatttattagatggttggatGGAAGTTATTTGCGTGTGAAAGCGCGTTTTACCCGAAGGCGCTCTGTGAGGGCCAGCGGGTCCCCTTCGGCCCTGGAGCCGGGGTCACACGCTCCCCACCGCGTGCGGTCACGAGACGCCCCCAAGGGAGTATCCTGGTACCCGGAAGCCGCGACTCCTGGCCCTGAGCCCGGGCTTAGCCTTCGGGTCCACGTGGCCGGAGGCCGGCAGCTGATTGGACGCGGGCCGCCCCACCCCCTGGCCGTCGCGGGACCCGCAGGACTGAGACCATGGAGGCGGTGGCGGTGGCCGCGGCGGTGGGGGTCCTTCTCCTggccggggccgggggcgcggcaggcgacgaggcccgggaggcggcggccgtgcgggcgctcgtggcccggctgctggggccaggccccgcggccgACTTCTCCGTGTCGGTGGAGCGCGCTCTGGCTGCCAAGCCGGGCTTGGACA
>|NM_000264|Human|
TCTGCTCCCTTAAAAAATTATTCTCGGAAAAAGATATCCCCCCCGTTTTCCAGGTTTTGAGCCGCCTCTCCTTAGGGCCTGGTCGGGGGAGGAAAAGTTGTAAACAAATTGCCACCTTAAATTCGCGGTGCGAGTCTGCGGAGCTGCCGGGTTCATTGTGTTTACGAGGCTCGCTGAAATGTGTGGAATCCAGGGAAGGCGAGCACCCAGAcgggggcccgccggggccgcggccagcgccggggAAATGCCGCGCCGGGGAGCAGCCTGCGCCGGCCTGAGCCCTTCCCTTTGCACTCGGCTGTTTTTTACGTTTAACCAGAAAGGAAGGGAGAGGAGGGAAAGATCCATGTGGCTGCCCTCTTCCGATCACAAATATTGTCGTAAGTTGCAGCTGGCTGCCCCACTTCCTAATTCAGCTCACACAGCCTCTCCCCACGCTATGGAAATGCGTCGGGAGTGAACTCCGGCGGCCGCGCTCACCACGTGGATCCCCACTTACTACCATTCTCGGCGGGGGTCCAGTTGGGGGAACCCGCAATATGTTGTTCCAAAGAGCGCTCGCCCCTAGCGCCCGTCCCCGAGGGTGATGGACAGAGCAGGACTGGTTTGCTGGCTCCTGAACCTTGGGCTCCATCGCTGGGATTACGCAGCCCCTCCCTTCTCAGCTCTGGGGTGAATATTGTCTGTGTCGAGTGGTTTCTCTCCTCTCTACCTCGGCTTCCTCTTCTGTATTGCAGCCCCAGTGCCCCAAGTCGCTCAGGGATCCCGCGGGTGGGGGCGCCCTGATGTCCCCGAGGTGCAGCTCCCACGCTGCGGCCCGGCTTTATGACCGAGCCCCCCATGACGCTCAGATCCGCCGGGGCTGCAGTCTCGAGGGCGAGTCCGTGTGCCGCGGCCACCCGCGCCCCCACGGCTGTTGGGGGCTCACCGGGCGGGTGCGCGCAAGCGGGCGTGGGCGCGCGGGCCGCGACTCCCCGGCGCTCACTCCTCCCTTCTGC
>|NM_000265|Human|
agaaacccagtctctaattaaaaaaaaaaaaaaaattagccaggtgtggtggcacatgcctgtaatcccagctactcaggagactaacgcaagagaattgcttgaacccaggaggcagaggttgcggtgagccgagatcgcgccattgcactccagcctgggaaacaagagcgagactccatctcaaaaaaaaaaaaaaaGtgggaggcagaggcaggaggatcactagaggccagtagtttgagaccatcctgggcaacatagcaggaccctgtctgtacaaaaaaattaaaaaaaatttaaccgggcatggtggcacacacccgtagtcccagctactccagaggctgaggcaggaggatcgctggagcccaggagttggaggctgcagtgaactgtgatcccaccactgcgcttaagcctggataacaaagcaagaccctgtctcaaataacaatagcaataataataaagaaaaattaaatgcaatttgcgatgcatcagtgataagtgctctgcagaaaaaggaggcaggaagaggctgagaaaggtatgaggtttgctatgcaatgtgaagttatcaaggaaggcttctcggaagaggtgacatttgagcagagaaatggaggagagttatggagggaagatggtgaatggggggaacatggtcaagaccaggaatatggtcaaggggggaaagatggtcaaggggacgcagcaaatgcaaaggccctgaggcaggagcagcttgATTCACCCCCAAAACCCGTGGGGCCCGTGCAGGCGACGGGAAGGACAAGTGTAAACCCTTTTCCTTGTCCCTGCAGGTGTGTGTGAACATGAGTCTGCCCATGTTTACACCCTGCAAGCCTGAAGAGTCCCCAGAAACTGAAAGAAGAAGCAAAGCCCTTTCTGTACCCTCCCTGCCCCCTGTCCCGACCGCGACAAAAGCGACTTCCTCTTTCCAGTGCATTTAAGGCGCAGCCTGGAAGTGCCAGGGA
>|NM_000267|Human|
GGTATAGGGAAGGACTTTGTTTTAGGAGACCCATAGTCTACCTCTATTGTTctaggagttaaaccacgttggtttacatcctgactttgccacctgtcaactcagaccttgggcaaatcaAAGGTCTGAGGGAGGAGTGCAGGCTCCCAGCGTTCCCACGGGGGTGGGGACGTGACGTATTCATCAGTTCATGAAGTTAATGATATGTATTGAAAAGGTTTGTTCAAGGATTTAAATAAGACGATGAATATATTGAATTAATAATGAATGCAAGGCCTTAAAGGTGTTTTGAGGGTGGTGAAACTTGAATCTCTCATCAACTGTGCAATAGTTATATTAACTTGGATGGCTATGAGTTTTGCAGAGGAAAGCTGGGCTTAAATCCCAATGCTAGACCTGGTGGCTAGACCTTGATTGCCACCGGGTCTAGCATTGGGATTTAAGCGACCTCTAAAAAAAAAAAATCACGGAATCTCTCTTTGGCCTTCCTTTTTTGTTTCTCAGCAGTCTACCAAGCTACGAAGAACCTGAAAATCGGAGGTCGTGTACCTTATTTTTTCTGAGAGCTTAAGCTGAGAGCACAGCCTCCCCAGGAGATTAGCGGCAGAGATCCGCGCGCTGGGAGAAAGGCTAGCCCCAGGGCGCCCTAACTTCCAACTCCGGGAGCAATCCAAACCCGGAGGCCGGCGGGGGAGGGGACAGCTGTAGGGGGCGGTGGGGATGGGAGTGGATGCTCCCGGGTCAGCTCTGGCACTCGCCAGCTGAGCCCAGCGCCAGTCTAGGTGAGCCCCACGGCGGTGAGGGACGCTCGCCAGACGGCCCAGAGGAGTTAGATGACGTCACCTCCAGGAGGACTCGCTTTTTCATTAATGAAACCGGCCGGCGCGGGCGCATGCGCGGCAGGCCGCCTTCCCTCTCGCTTCCCCCTCCCCTTTCCCAGCCGCGCTCTCAATCTCTAGCTCGCTCGCGCTCCCTCTCCCCGGGCCGTGGAAAGGATCCCA
>|NM_000268|Human|
attcagtgcgctgaaattcaacaacctcacgaggtaggtaTAACCAATAATAATTCTAggcggggcgtggtggctcacgcctgtaatcctagcacttcgggaggccgaggcgggcggatcacctgaggttcgagaccagcctgacgaacatggagaaaccccgtctctaataaaaatacaaaattagccgggcgtggtgacgcatacctgtaatcccagctactcgggaggctgacgccggaaaatcgcttgaacccgggaggcggaggttgcagtgagccgagatcgcgccactgcactccagcctgggcaacaagagcgaaactccgtcCCaataataataataattaataataataataataacaataataataataatTCTAAAGGGAAGCAGAGGGATCTGGCGGGAAAGTGCCAGCAAACCTAACAGGCCTCCACAAGTGTCTTTAAAGTTTCATAGGGGTCGGTATATGTGATTAACTGCCAAAGAAGAATATTCGCCGTGTGTCCGAAACGCAGTCCCCTGGGGCGCCACACTCGGAGCCTACTTGAACCGAAGAGTCCCTCCCTGGGCCAACGAAGGACCCAATTCCCCTCGCCCCGGATCCAGCCTCTAAGTGGTTTCCCGGGTAAGGTCAGCAGAGGTCCGCCGCCTCAACCAGTCTTGTTAGAGTAGGCACAAAAGCATTCAGAGTGACTGCCACTGTAGCCACTCAACGCCGAGCCTAGGCCTGCTTTTTTTGCAGTTAGAGTGAAACTTTCCATTGGTGGAGTCACCCCAAAGGAGGCGGGACGGAGCGGGAAAGTCCTGCCTACCTTGGCCTTCCCAGCCAATCGCAGCATCTATGCGTCAGCCTCCGGTTCGGTTGCGCTGCGCGTAGTGGTCTGGGCGACCTGAGGGCGGGGCCGGGAGCAGGCCCCGGGCTGTGGGGAGGGTGCGCTTCCCGCGGGCGCGCGGAGTGAGGACGGTGACAGCCACGCGCGCGCGTACGCGCCCG
>|NM_000270|Human|
accacgcccagctaattttttgtatttttagtacagatggggttttgccttgttggccaggctggtctccgacacctgacctcaggtgatccacccacctcggcctcccaaagtgctgggattaccggcgtgagccaccgcgcctggcctttatatataaatttttttttaattttttaaattaaaaattaaatgtaaatttaatgtaaaaatgtaaattaaatgtaaaaattaaattgtaaatGTGGGCAGAAGTAATAGTTGTATTCTACCAAAGACACGCTATTTATGTTATATTCTGGTACCCGTGTATTCCGATAACAGAATTTTCTTCGTGGGAGGAGTCCTCTAGTTACCTGAATTGCTTGGATCAATATTGCGCAGATCAAGGGATTATCTGTGTCCCTACCCACCAAATCCATCCTTATCCTTTCTGTCGGCATCTAGGACCCCGGAATTCTTGCCTGAGAACTTTTTCTTCTCCCGGTCTGGGCCTGGATGTGCTCTCCTAAACCCTGTATCCTCCAAGTTAGCACTGTTGCCGGGGGCGACCCAGCTTCCCTTGTCCAGGGAGCAACTCAGACACAGTCTCGCTTCATTTTTATTCTGGGGTTGTACAATCTAAGGTATGAAATTTTTCCTTTTTGAATCTCTCACGGTTTGCTATTGACACAGCTGGAATGAGGTTGCAAGGAGAGGGCTGGGGGCTCTCCTCCCTACTTCTAGCCCTATTTCCGCATAGGCCTTCTTGCTGGGAACTCCTGCCCTGCGGACTGGAATGGGTACCGAGATGAAATGCTGGGTGCGCTCCGGCTCCCCCCGCCCGCCCCGGGGCAGAAGGTTTAGGGCTGGGAAGAACTCTGATTAGGTTTACAGCCCAGGTTCAGCCGATTGAATTAGGGTGTGTCACCATGGAGACAGGGCCGGCCCGCGTGCTCGCTTGCCATTGGCTGGGGACTCCAGGGCAAGGGATATAAGCCAGAGCCTAGACCAGTGAGCCA
>|NM_000271|Human|
TGCCAGGCCAGCCAGGTGGACATCTCAGGGCTGAGGAGGTGAGAAGGCAAGACAGAAAGTGAAACAGCACTTTATAGGATAGGGATGGGAAGGTCATCTGCATCATGGGACTCCTTGGGGAGGGGTTCGGTCATTGCTCCAGATGAAGGTTTAGTCTTTTCATCGTAAATTTGCTTTCACTGTTGGGAAAGAGATCTTCACCTCCATTTTCTTAACTTCAAAATGGAAATGACAGATGCTTTTGAGTGGTCTGAATACTTGAAATTTGAGGGAAAACGTTACCAGAAACACATACAACTAGAGTTAAAGATAAATACATATATCAAACGCATGGCTCAAAAATGACAACGCGTCTTCTTTATCTGCCTTCACGTAGAACTTAAAACAGACCCTGGTCCCCACCTCGGGGTTTCCTCGCGCCCACGGGCTGCGCTGCGCAGCTGGGCCAGCAGGTGGCGAGGCTCCCGCACTTTTTTTCCCGGGCCTGGCCGCACCGCCACCGCCCACCCCGcgctccgccccgccccgccccgccGCACTCGCGGATCGTCACACGGTCAGGCCACCGCGCGTCACCGCCCCGGGCTCTGCTAGAAAGTGCCGGGGTCCAGATTCCTTTCAGGTGACTGGGTTGGGAGGAGAAGTCGCTCAGCGTAATTGTCGGAGCCGAAATAAACAGAGACTCCGCGGCCGGGCGGGACCTTACCCGGAAGTCCCCCAGAACAGCACTACCCTTCGCTGAAACCTCGCCCGCCCCCTCCAACCCAGAGACGAAAAGGGAAAGCATCACGGCCAGAAACCGTTGGCACAACTCCACAGATACTCTCCCGGGCCGAGCCAGACTCCATAAGTCCCGCGCCTGGCCCCCGGGGATTGCAGGGGCTGAGGAGAAGGGCAACACGGGGACCTTGAAGCGGGGTCGCGGCGGCGCCCCAGCCCGGGCCAGGGAGTCCCGGCAGCGGCACCTCCCAGAAAGGGCGGAGCCGACGACGCCTTCTTCC
>|NM_000272|Human|
aaaaggcaacacaagtttgtgctcttataagttaggatattgttcacctttggtgtgtggtagagaagtgagagggttgagaggttgggggtaggcaaggactagaaagacaggaagagtgtgagtgggcagataatgttctgtttcataatctgggtgctgttatggggtggagggttttcagagctgcacacaaagtctgtagacttttctctgtatgtattatacttgaagaaaaaAGTACATAAATAATGGTTCATCCTGGCCTGTGGCTGTTCTGAAGAACATTCATTTGTATTAATGGGGTCCATCATTTGGAAGGTGAGCCCCAAGCATCATCATTCTTATTCAAGTTCAATTTTGGTGTAGTGGAGTTTTGGAATTGGATTCATGGGATGCAGTCCCATATGGGGGAAACATGACAACCTTCCTGAGAGTTGATGTAAACTGGGAATCATAATGAGAACTAATAATTTGCTCATAGATTTGCTGTAGAACAATTACCATCCTTACAGAATTCAGAATTGACAACGTGCAATATTAGAATGAAATGAAACTTCAGTAGCCTAAATGGCAAAGAATTAAAAACTGCCTTTTGAAGTGACAGTATGGAACAGAACCATATATTCCATAGGAAAGCTATCCTTGGAGTTAATGAAAGAGTTTAAGATACTAAAATTGTATCTTAACATTAGCTTACAAAATTGGTATCAGAAAGCAAATGCCATAAAACAGGTATCCCAGCAAGAAGGTGGTGTTATTATTGATGTATTGTGGGGAATGTAGTTTCAGACGCCGGGGGACGTTCCCCTATCCTTAGGAATTGCCGAGGAAAAGTGACTCCCCCGGCTGTGACCTGCCTGGTGGCGTGGGATGACCACCGCAAGAGAACATTTGACCCTTCCCGGGAccggcccgggcggggcggggcTGGGAGGCGGGCGCACATCGATGGCGTCACCTTCTGGCGCCGCCGGTTGGTTTCCCTGGCAACTGGAGCA
>|NM_000273|Human|
TATGACTGTCCACCATGTTTCCAAAGAAGCCAGTGTGATAAAAGATTACACATTGGTCAAATTTATAACAATGGCAACCTCTTTCCTGAGTTCAACAAAAATTTAGTGCAAAGCTAAACAAGGCTTCTCCAAATCCCTCCACAAAGTTTTGTAATCATAAAAGCGACAGAAAATATAGAATGGAAGACGCTGGTGTCTCATTTGCTATTTGAACAACAAAGCCATCCCACTTCCCAAACTGATTACCAGTGCGGCGGGTTAGGAATCACTTAATTTCTTCCTGCTGTGGAGAGGCAGGAAAGCCGAGAAAACCAGTAAATTATCTTCAAACGCTTCTAGTCGCCAAGAATCTTTACATTTTAAAAGGAACTTCGTCCACACGAAAGGTCCGACTCAACCCTTCCCAGAGAAAATGACCACTACACACTTTTAACTAGAACACAGGGTGACTGGACTGTTGTTTATGTGTTTGCTTTTACAAGTTCATACAGGTTCAACTGGTAAGTTTCCAGATGGATTTTGTTTTGAGACAATAAAATTCAATGTTCTAAAGCAAACCACACACACACACACAACATTCCTGATGAGATACATCTGGAATTTCTTTATTATTATTAGAACTCGGGTCCTGCTCTTAGGAAGCAGGCTTTCAGGTTTCTCTAAGTTTGCGCAGGTATCCAGTGCGCAGTGGATCTGGGACTGGAAGCCGAAAGTCAGTAAACATTGATGGGCTGAAGGGAATCGAGAAGTTGCGCTGGCGACAGCTGCTACTCTGGATTTCGTAGTGATCACAGGCACGGGTCCAAGGGGTGCCGAACCAGGGACCCCAGAGAGGCAAACATAGGTGGGGACGGCTCGGGGACACGTTCCTTCGCTGGCCTCCAGGCAGCCCCGCAGGTGCAGGCCGCCACTGGCGGGCCCGGGAGCGCCAGAGGACCCGGCCAGGCCCCTGCCCGGAGGAGGGAGGGGGAGGGGAAAGGGACTCCGGGCAGGAGCCATTT
>|NM_000274|Human|
tctggaactcctgggatcaagcaatcctcctgcctcggtctgccaaagtgctgggattacaggcatgaaccacgggcccccaccaccacgttttaggaaatgttcacattggagtgtgccctctgtttccagctgggcccccgactggtCATTGTGGTCTAATGGAGTGTGGTGCCGGCAGCTGCCAGCGCCTGCCCTCTGAGAGGGGTGGCGAGGGGCACACAGGACCAGActgcccctactgttggatgactgggtaagtcgctttccttctctgggtctctgttttccaatatttaacatcttgttgtgggctaagtgaagtccaagtcccttccgattctaacatGAGGTTGTCCCGGAATATCTATTTTGTGTTCTGAATTTAATAACCGGCTGTGGAGGGCACCACAGGCAAATCTGTACTGTGAGTGGGTTGCTGCCACTCAATTATCTGACAGCAGCTGCGAACAGGTGGGCAGTGTGTTTTCCATAGGCAGCGACGACTTTTGGAGGTGGATTCAGAGGCACAACTAAGCCGCGCGGCGCATCAGGGTTCAAGGGCATGGGGCTCCCGCAGCTGTGGCTGGGGCAGAGCTGGGGCTGGTCCCTCCCTCCAGGAGCACAGGGCGGGCGGTCCAGCCTCACGTCTCTCGGCCTCCAGCCACACCCGGCCCGCGCAGTGGGGGGCCCAACAGACTTTTCCTTTTCGGGCCTCAGTCTTCTCGTCAGCAAGGGCGGACAAGGACTCTTCTCGTCCCGCCAGAGGAGGCGACCGAGGGGCCTGAGCTCAGGTACAGGCCGGCGGGCTCAGGAGGCGCGAGCGCGGATCGAATCCGCGGGAGGAGCAAAGATCCTTGATGCGCGGCCGGAGGGCGGGGCGGAGGACGGGACCCACGCGATTGGTATCCTGCCCTCCGCCCCAGCCAATGAGCGGCGAGGGTGTCTTGGGGGCGGGGCAGAATCAGCCTTTAAGTTGCAGTGACTCTCCGGCGTCACTG
>|NM_000275|Human|
TGGGGCCCAGGGCCTGGGTGGCAGCGGCTGGACGGTGTTTCCGCGCGGGCGCGCAGCGCGCTACGTGGACACCAGCAGAGCCGGGAAGGGACAGGTTGAGTCCCTCGGTTTCGCATCACTCTCAGGTCACCTTTCCCCGCTCGGGGCGTAGGCCGGAGCATGACGCGGTGGAGGGAGCAGGCGGCGCGGGCGGGTTCGTGGGGTGGCCCTTGGAAGGCCCACCTTCAGAGCACCCAGATCGAGGACGCGAGCAGGCTGGGCTAGGGGTGGGACCGCCACCCTCGTGGACGTCGAGGGCGGTCTTCAGACATCCGCCAACTCTGAGATCCCGTTTCTAAGAACCCCCGAGGGCCGTGTCATTGACACACCTCGGGCTCAGCGTTCGGGGGGCACACTGCCCTGCGCACGGCTCACGCGCTGCACCACGGAGGGCCCTGCTTTCCCGTCGTTCCCCGCAGCCAGCGTGTAGCAGCCAGAATGCAGGCTTTCAGACTCTAGGCTGTGGTTTTTCCACATTTTACTCCCCTCACCCACAAAACAGAGTAACATCTCCTGGCTTCTTGTGGGAGACGAACGCGGCAGCGCGCGTGGGGCACGGACGGGCGTCCTGGGTGGGGACCGCCAGCTTCTAGAGCCATCTTTCGTCTGAACCAGGGGTAGGGACGGCACCTGTTCAATTTTGTATATTTAGGGATACAGTCACGCGAAAGCAGCTTTGGGAACATCTCGATTCTCTAAGATGGGGAAGTGTGGCTGGCCAATGTGACTCTCCGAAGCTGGCGGAGTTGGCAGCTCACAGGCTATTTTATTGCGGAGCTAAGCTTCTATAGCTTCTGAGCAGAAAGCTTTTCCATATACAATAGGAATTTGTACCTTAGGAACTGAGTACTGAAAATTCAGCTCTCCTTGCAGGCCAGGCAGGATCACGTGGGGGAAGAAGCACAGTCCGTGCGTGGCTGACGCGGACCCGCAGGCCCACAGCCCACAGCTGGGCATCATCA
>|NM_000276|Human|
agtggataatccattctttccccactgatttgaaatgtcccacacgctgcatatcaaccttccgtatatgTGTggtctgtttgaggggtttatattgtgtttcattgattgtctatctccacagcatacttttaattactacagatttacagtcactcttgatatcTAGTGTATTATAGATTCTGgagcaaatgaataacacgatcgaaaaattactttgggaaaaatatttttatggctgtcaacagagtaaacatgtcaaaggaaagagtaaacccaacaggatttatttaaagaaaagtgcaataacccagataggctatcacaagggcttacaataaagttatggcagtgtgaatggagagaaaataaggaatctaaaagtaattccacgtaaaatattaacagggtgtgttgactgattggatatagagatgaggagggggaagaCGATATATGGCTTTCCAGTGAAATGATAATGAGTTAGTTTTGTGACGCAGTGATGTGTTAACAATGGACTCTATTAGGTAAGAGGTCTGGGCCAGGGATATATATTTGGACATTGTCTAGTTAGAGGTGAACTGGAGGGGACGCAGAGGAGGAGCAAAGGTCTGGGCTTTGGGGAATTCTCCGATTTAGGGCGTGGAAGAAAGAAGAGGAAAGGAAATGGTAGGATAACCAACACGGGACATTATAACCTTAAGAAatatatatatatatatatatgtatTTTTTTACTGAATGATGTGGGTCGTATTGACACAACAGGTTTGAGATCTCCCATAGGTATGACTGTGTTTTGTTTCTGTGGCCTTCAAAGTCCTCAGAACAATTTTGATGTCACAGGTGGCATTTAAAACCCATTCCTTGCTGGACCTGGTAGAGACGCCCCCAGTCCGTCAGGTCTCTCGCTGCAGTTCCGCAGTTTGACCGCAGGGGACGGAATCTGCGGCGGCCTGGAAAACTGGCGGGGGCGCGAGGCGCCGCTCTCTCTTGGGTCA
>|NM_000277|Human|
ACCCTCAGTCTTCTCTAAAAGTGTGGTTAATGGCATCTTCCTGACTATTTGAAGACCACTGGCCAAATCCcaccagctcactcatagaccatccccctactttactttcttcaaaagacttagccctacctaaacttatttatatgtttattttctgcccaccagaatggcagcatagctggggaggcagagtctgttttgttcattgctgtattcccaaagactagaacaccaccaagcacacggtacaggtctcagtaattattgtcaaatTTATGTGGATTTGCTTTTAAACAATATcttccatttactgagtgtttatgtggaagaactgtactaaattttaatgcatttctttattcctattcttaaaaccttccagcaaggtggctctaccaccctcttttCCGAGCTTCAGGAGCAGTTGTGCGAATAGCTGGAGAACACCAGGCTGGATTTAAACCCAGATCGCTCTTACATTTGCTCTTTACCTGCTGTGCTCAGCGTTCACGTGCCCTCTAGCTGTAGTTTTCTGAAGTCAGCGCACAGCAAGGCAGTGTGCTTAGAGGTTAACAGAAGGGAAAACAACAACAACAAAAATCTAAATGAGAATCCTGACTGTTTCAGCTGGGGGTAAGGGGGGCGGATTATTCATATAATTGTTATACCAGACGGTCGCAGGCTTAGTCCAATTGCAGAGAACTCGCTTCCCAGGCTTCTGAGAGTCCCGGAAGTGCCTAAACCTGTCTAATCGACGGGGCTTGGGTGGCCCGTCGCTCCCTGGCTTCTTCCCTTTACCCAGGGCGGGCAGCGAAGTGGTGCCTCCTGCGTCCCCCACACCCTCCCTCAGCCCCTCCCCTCCGGCCCGTCCTGGGCAGGTGACCTGGAGCATCCGGCAGGCTGCCCTGGCCTCCTGCGTCAGGACAACGCCCACGAGGGGCGTTACTGTGCGGAGATGCACCACGCAAGAGACACCCTTTGTAACTCTCTTCTCCTCCCTA
>|NM_000281|Human|
catgaaaagacattcaatacaattactaatcaaggaaactcaaaaccacaatgagatactgctacacaccaattaaaatttaaaaggctgactatatcaagtgttggtgaggacagagaactgcaaccttcatacactgctgctaggaatataaaatgatacaaccattttgcaaaacagtatggcagtttcctaataagttataaaagtccacctaccacatgacccaggcattccattcctaagtgtttactcaaggaaaattaaaacatacgtactttcgaagatttgtgcaccatattcgcagcagctttatttgtaatagccaaaaggtaaacaacgcaaatgtccaatagtgaatcgctaaacaaattgtagtctatctgtacaatgcaatactataaaataaattttacttagccataaaaggaagaaaccattgatataggcaacaacatggctgaaccccaaaacagttatcctgcctagtatatactctatggtccatttacataaaattctagaaaatgcaaactaatttatagtgacctaaagtacatcagtgcttgcctggccaggtggtttcgggaggaaggggttaccaaagggcaagggaaaacttgcagggatgatgatatgttcataatgttgatctcggtgatggtctcacgagggaaacattaaaatttatcaaattgtacacgttgaatatgtgcaatttattgcatgtcaattatatccaaataagagaTTTTTATAAAGAAAAAAATAGGTATTCTGGCgcccagggccacccagctgtaagcggcggggtgggattccaacccagAAGCGGGCATTTGGAGCCCTCATGCTTCACCCTAGCTCCCTGAAACAAGCACGGAGGATGGCTCTGAGCAGCGAGGAAAGTGCTGGAAGCAAGCAGGCCGAGCGCGTCCCTGGCTGGGGACGTTAATCATTACCGGAgggcggcccgagcgcggccccgccccgggacggca
>|NM_000282|Human|
tctgaggctctagcacacggcccggcccttaataGTTGTACTAAtttttattttatttttcgaaacggagtttgctctgtcacccaggctggagtgtagtggcatgatccggctcactgcaacctccacctccagggttcaagcaattctcctgcctcagcctcctcccgagtaactgggattacaggagtgcgccaccacgcccagctaatttttgtattttttagtagagacggggtttcggcatgttgtccaggctggtctccaactcctgacctcaggttatcctcccgcctcggcctcccagagtgctgggattacaggcgtgagccactgcgcctggccAGTAGTTGTACTAACAAGGGTTTCTGCTTGCGAGCAACAAAGACTGACTCTAGTTGTGGCTAATTTCTTTCAcacacacatattaagtgccagaggtaggacttgagctcggatctctgatttccagacctagaactttttATGTGTTATTACAGTCGTTAAAAACCTTACCTGGATTTGTGCTTTGCAATTTACGCTTTCGAACATGCAGGAATGTAGTTTGGGCATTTGTCTGGAACTTCGGATTCTCGGGACTCCAGGGTGGCCAAGGCGCGGAGGTGACTCAATGACATTGACCGGCCTGGATGCACGTGGGTTGCTGAGCCGATGCTGGGAAGGTACGGGGTTTGCCCGGTGCAGGCCGCCGGAACTCACGCACGCCCCTGTCTCTCTCACTCCTGGGGTCGGCTCTGGCCGGTGGCCTCCAGCTCAGCTAGCGGCCGGACGCGCAGCCCGCCGACTAGCCCTCCAGGTCCTAGCGCGACTCCCGGATCCCGGATCCGGCGGATCTGGCCGACCACTCACCCTCCCCTTTCCGCAAGTTAGGGGGCGGGGCATCGGGTTTCTGGCTCGTGATTTGCCGGAGCTCCTGCGCTCCCCTTCTCCACCCCCTCCGGCTGTGTGAGAGGTCAGCAGAGGGGCGGTCTGCGGGGACA
>|NM_000283|Human|
GCCTCAGGGTGGGGCTGCTGGGCTGGGACCACCTTGAACTCAGTGCCTCCCCTCACTGAGGTGCCGATGTCAACGGCAGTGGGGCTGTCACAGGCAGGACGGGCTGAGGCGGCGATGTCAACGGCAGTGGGGCTGTCACAggcggggcaggggctgaggtggcgatgtcaacagcagtggggccgtcacaggcaggacagggctgaggcgccgatgtcaacagcagtggggccgtcacaggcggggcaggggctgaggcggcgatgtcaacggcagtggggccgtcacaggcggggcaggggctgaggcggcgATGTCAACAGCAGTGGGGCCGTCACAGGCGGGGCAGGGGCTGACCCGTGGGGTCAGACTGAATGGGGAGTGGGGGCCCCAGGGGTTGGTGGGTCCTCAGGGGGGGCCTCCTGGAAAGGACTTGAGGCCAGGCCTTGGGAGGAGGAGGGCCTGGGATGAGGGCCTGGAGGCAGAGGCCAGAGCCCGTGCGAAGGCGCTGAGTTCGGCAGGAGACAGACTGAGTGTGGGAGGGACGCAGAGGGCGCAGAGGGTGGGGCCGGGCCTCCACCTGCGGCTCTGGGTGAACCAGTCACGCGAGGAGAATGCACCTGGCGATTCCACACATCTACAGCGAGTCTCCTGAGCCGCAGGCGCCGGGGCTGTGGAGAGCCGTCTCCATTCAGCAGGCGCCAGGGCTATGGGGAGCCGTCTCCATTCAGCAGGCTCTGGAGCTATGAAGAGCCGTCTCCATTCAGCAGGCGCCGGGGCTATGGGGAGCCGTCTCCATTCAGCAGGTGCCGGGGCTGTGGAGAGTGCTAGGGCGGTCGCCATCTGCACCTGCTGTTTTCCCAAGTCCTGTTCTGGACCCACTAACTCCAGTGACTGAGCTGACTTCTTCACACGGGCATGGGGCCAAAGCTCCTGACCAGTGCAGGGACACGGGGGGTGGGACATACTCAGATAGGGGCTGGGAAGGCTGGGAGCTTCTG
>|NM_000284|Human|
agctaagttccagagagagggtgcCACGCTGTGAGGGACCTGTGTTACGAGTACGATGGCTCGCGTCACTTCAAATTCTTGAAATCACTGAAATTTGGAGGTCAGTTGTTACATCATAACCCAGCCAATTCTAGTTAGCCTGTTTTCttcctaacttctttaatcgttcttcataagtcacaatcgcagcccctcaccgttctgaccactgtcccctggattccactcagtttactcattatcccccttaaaatgtggagcccaaatctgaacccggaaccccaggtgcaatcccactaggacacaacacaatgggttcctgagccctttgatcctctgaatagagccccttgttgctttggtgttttgtctctgtgtgtgcttttatcatcggctgagccacgctgttaactcgcagtgagcctgtgaaccaataaCTAGAGAAAAAAGATTTTTCCCATTGTCCTCTCGACATATATTGGGAAACAAATTTTTTGATCCGCGTTCAAGTAGACAGGGCAGAACTGTCCAACTGCTACGTGATCTTTTAAAGACAAAGTTAGTGGCAGACCATTTACAGAAACCAGATGTTCTGTCTTTTGGCTCTGAGCATGCTGCTAATCTTCATCATCTAGTGTACTGAACGAGATGTACTGAACGAGGGCTGCAGAGCTGCAGCACCGGCAGGAGTAGGCGCTCGGTAGGACGGGGCCTGCACAACCTCCCCGGTAGTCAGCAGAGCGGAATCTAGGAAGGCTCCTTTCCCGCGGCGCCCTGGAGGCGGGGGCCCCACCTTCCCACGCAGGCGCTATCAAGCCCCGCCTCCTCACCCGCCCGCGGCGTGGCGTCGGAAAGAGCCCTCAGCCCCTCCCTCTCTGGCGCTGATACCCAATGGGCAGCCTCAGGCCTTTAGCGGGGGCGGGGCACCCCCTGGACGCCGTTCTGGTTGGCCCGCGGCCCGGCGCAGCGCATGACGTTATTACGACTCTGTCACGCCGCGG
>|NM_000285|Human|
AGGGGCAGTGAGGTCACTCCTCAGGGTATGGCTTCATGAGCTCAGCCTCTGTGTGAGCActctctggcctcagtttcctcatctgtataatagacttaaagatagtctcgacctcatagggctgtggtgaggtttctatgagctcacatgtgcaacgcatttgggccgtgcttgTAATGCCCTGACTCTGTTGGCAGTAGGGAGGGCAGCGTCTGCTGCAGGGTCCCTACACCTTCTCTGCAGGACTCTGCACCCAGTACCAGTGCCCAGTGGGGCAGAGGAGTAAGCCTTCTGGCAGACTCTCCCTCCTAAACCCTTCTCGGCTGTGCCCACTTCTCGCCTGCCCTCCTCCCTGGCTTCCCTTCCTCCAGCTTCTCCATTCTGCAGCCCAGGAAACCTAGAAAAGATCCTACCAGACTTAACTCATAGGCCCCACAGTGGAGGCCCCGCAGGGTCTGGCCCTTGCTTCCCTTAGGCTGCCCCTCTCTCGCGCACATTCTCCTGGACGCTGCACATTTAGAGTCCTCCAGTTGCCCCACGGCCTTTGCTCAAGCCCTTTCCCTTCTTAAACAAAAATCGCCACCTCTGCCCCGACCCTAGCCTGGGTCAGTCTCCCTCCTCTCCTCCCACGTGGTTTCTTTATTCCTATGTGTTCTTCTCCCGGGTGGGCTGGTACGCCAGATCGGGGACTGAACCAGAATCAAGATGTCCTCTGCTTCAGGACCTCCCTCCCACCACGAAAAGGCTGCAGATGCTGCCCGCTAACCCGACCTACTGTCTGCAGCCGGCAGCCCGCTCATTTATCCTGGCCGAGCTCTTGGGCCCCCAATCTCCGGGAGCCCCGCCCCATCGGGGCTCCGCCCTTCCCCAGGTACCGCCCCTTCCCGTCCCGTGGAATTTGGCTCTGGAGGAGGTGGGTCAAGGACTCCATGCCCCGCCCCCTGCCCCGCCCTTACCCCGCCCCATGCATTGGCACCCGGAGGGGCTCAGCTGACGCCGCA
>|NM_000286|Human|
CATAAGGGCCTCTAGGGCAGTAAACAATACCTTCTATTCCCAGCTATTTAGCCCAGAGGTGGCACTTCCCAGAGGAAGGGAGGAGAGGTGGAACTCTCATCCAAATTCAATAAGGCTGTGTCAGCCAACTTCAGCGAGACAAAGCTGTACATAACATAAAAGCACTTTACAAACCTTAAGGTAAATCACATTCATTTTGGTATAAAAACGGCATGAAAGGAAACTTTCTGTCAAGTGTCCCCAGTGCATGCTAGTTACAATTCATAAAGCTCCCTCTGCGTTAGTACTGTATTCATATCGCTGGTGGTGACATATACAACTGTGTTCAAGGATGGAGACCATTTTCATCCAGTATAGCAAGTGCATGCAGTTATGCTTGAATATAGCCAAAACCTGGAAGACGTTAAACTACCAGCTTGGATGAAAATTAACCGTCTCAAGTACTGAGGAACAAGCATGAACCTTTCTCAATCCAATCATCTTTCCTTATAATTGGCGGCAATAAATCTAAGGCTCCTATCTCCTGCTATGTCGCTTTAAATCATTTCTGGAAGGCTAAGACATATAAATTAACCACCATCCCTGCCGCACGCGTACAGCAAAGTCCTTTCCACCTCCAGATTCCCTTCCTCCCACCGCCCCTAGCTTCATCGCCTGCAGGAACACAGGGCTCAGCAACGGGCCCGAGCTCTGGCTCCCGGCGCCAGACGTCTGCGCGGTGCCCCAAACAGCTTGTCAAAAAGACCTCGCAGAGAGAGGTTCAGAGCTGTAGCTTTCCAGCGAGGCTACCATGCAGACCCAGCTACGAAAAGTAAACCAAACTAGCCAAAACCAGCCCACAAGGGCCCTCTTCTGTTTCAGCGGGGCGGGAGCGGAAGCTCAGGTGGGTCATAGAGTTCTCTAGTTCTGGTTTCCGGACCGCATTCGGAACTAGAGCGCCTCTCTTCCGCCAGGCATCCCAGAGGTCCTGGTGGTTTCATTTCCGGGTGCGGCTTCTGTCA
>|NM_000287|Human|
tacagttactcgggaggctgaggtgggagatcacttgagcctgggacggtagaagctgcaatgaatggggatcgtgccactgtactccaacctgggtgacagagtaggaccctgttgccataaaaaaggaaaTGTGGCCTACCACTAGCTGAGTGTCTTGTACAGAACAGTGGAGGTGAAGAGAAGGATGGAATCTAAATAACAGCACACGCAGGAAGTCGACTGTTGGTGTTATGCTGACAGAAGCCTTGAACTCCTTTCCTTCTGCCTGCTCTGCTGCCTGCCCCGCTCTAGGATAGAAAGTGAATGGGTTTCCGATCTGCAAGGATTTGGGGGGGGGGGGTGAAAGAAAAGCTGTTTTGTCTTCAACTTAAGTTTGGTGGGAGTAAAACAAACAGAACAATGAACAGGGCAAGAAGTCCTGGAACATGGGTTTTGTGCCAGATGTGCTGGAACATGTGTGGTGGCACCAAGCACTCCAGGGCTGTATGAATCACATCTAGTAATTCACTCAGCAGCCACTATATACCTATAAGCAAGTGTGAGACAGTTTTCTAATCCTGCTACTCCCTCCTGCAACCTTTCCTGCAACCCTCAAACCTCAGTGCTCACAGTTCCACAGGGGAAGCTGCAGGAGCTCCGCAGAGGAGCGGACTCCTTCCGAAACATTTCACCTAGAGCTCCCAGTACTGGGCCCAGTCATCCCGAGCATGCTGACTGTTCATTTATCAGTCAATAAACTGTTACGTTCATGCCACGGGGAAAAATAGTTAAGAGAACATTACTTCCGTAGAAGGCAAAGATAAATCCCTTAAGCACAAGTTCAAATGGCGCATGGGTAAACGCTACGCAACCGCAGCGATGAAGGTTACTGCCTATCGAGGCACGACGCAGATCAATCCGAGGCGCAGCTAACCCCCTCAGAGCAAGTTCGCGGCACCCGACCCCCCTCCCCTTTTCCTCTGGCCTCCCCTGACGGAAGCGGAAGCGGCCCTCGCGCA
>|NM_000288|Human|
TCACCATAAAGACTTATCTCTCTTCTGCAGCCTTTCCTGCAATTTCCATACCTCTGGCACGGACAATCACCTTTTAAAAATACCCCATATAAATTTATCATAGCCTCTACAGTATTTTGATTACACTTAACTAATTACATGACTTCTCTTTTAGTCTTCTTCTCTAATCTCTTGAGGCCATGGACCATATCCCATTATTTTGAATCCCAAATGCCTAGTACTGTTCTTGGTATATGGTTAAGATGATCATACGActtggtttgtgcctgttgacctggcttaataattacaccctctttactctcaaaagtatcttggtttggcagataaattatatttggtcattctCCACATAGTATATGCCTGGCAATAAATGAATGAATGAGCACCAGCATCTGAGCACTTATTACCATACAATATATACATGTATAGTAATACTTTTTAAAAAAGTTGTATATGATGATGTGCTGCTTTTTTGCTTAGCTTCATTAGAACTGGCCAGCTCCTTTTTCTCACTTGCCAAGCATGGGGAGTTGGTTTGGAGTTGGTGTTTCATCTTTTCCAGTTACAGTGTGAAAGTAGCCCACCAGCCCACGCTCTTATTCCTAAAGACCGCAGTGACTCCACGGACTTAAGTTCTCATTGCTTCCAGTTTCCTTGGGCAACGCAGCACGCAATTTTGGACGCGCTGCGTGGTTTCAGAGTCGGCTGTAACTTTTCTCACTTTATAATCATCAGGAAAAGTTCCTGATGCCAGTCTTCCAAACGCTCAATGAAATAAAAACCAGATAGCACCGCAGAGGAGGCTGAGATGCAACGACAAAAGCTGTCGTAATTATTAATAATACCTAACCCTGGATCACTCCCCTGATAGATCTGTATCTTTGCAGCAGGCGCAATTCAGTTTGGATTCACCCAAAACAAAAATGGTCTCCGTCGGAGTCAACGCCCTTTCCTGTGCGGACCAATCAGAATCTCAAACACAGGGCACGGGGCCCACA
>|NM_000289|Human|
CTTTTCCAAGTTCTGAAAAACAATTATGTGTACAATAGTTTGTACTATATCGTCATGTGTTTGAGGTTCTTTCCTTCTATTTTTACATGTAATCTCTCCCAATCACTCTAACACCTTAAATACCTTAACACTCTAACGCCGTAAACCCTAAGTGTTCAAATTCTTTCATACACATTCATTTACTGTGCACCGACTACGTGCATTAagaaagggtccctgccactgagcagctcactgtccagtagggaaagccagatccataaacaggtaCCGCAAGACAGTAGAGCTGGTACAACTGATAGAAGATGTAGAAGTTGGGAAGAAAAGGACAAGAGTTCCAAAGCCGCAATGCAAGTCAACAACTGCATTCCCTTAGCCAGAAGTAGCAGAACCTGTTTTTGTACCCATCCACTCCCTCTAGACAACTCATTAGATGAGTGACATGAAGACCATCTTTGCAGTTGGGATAATTAATTGAAGTCAGTTAAAAATGAATAAGCCTTCCTAAAAGGGACTAGAGAGGAAAAATAAAGGGTGGTAGAGTGTAAACTGGAAGTAGGTTAAGGGATCATGCTTATAGAGATGCTTAAAGTTGCGCTTTAACTGTAATTTCAAAGTCAGGGTAATCTGTATTTCAACATGAGTCCTTAACACAAATTATTTTTATGAAGAATAAAGATTTAGGAGATGATGAGATCTAATACATCCAGAATAACCAATTATAACAAAGACCCTCAGTCAAATAGTTGGTAGTAGATAAAAGGCTTTATATGAATATTACAAGAATCACCACCACTCCAAATATAATAAGTGTACCAAATATGAAGTAAAATGACTTTAACAAGGCTGACTTGAAAGTGATAAAGAAGCAAGTTACTGCTAACAAGATAGTGGAAATACTGCACAGGCACCGATAAACAGAAATCACCAAGCTCAAGGAAAGAGAAACGAGGCATAGATCCAGAGATCACGTTAGGGTACACCAAGAAAGAGACGGTTCA
>|NM_000291|Human|
tgtgcatttcgtccagttcttagttcaagacgctaagaacttggacaccctccacgggtaacaggactacaggtgcccgccaccacgtctagctaattttttgtatttttagtagagatggggttttgctatgttgctcaggctggtctcgaaccactgggctcaagcaatctgccggccttggcctcccaaagtgccgggattaaaggcgtgagccaccgcgcctggcccactaaacttctctgtgcatcagttatttcatttgcctaatgaggataacagtagtcactactgcgttttgtgagcgttggttaatatatgaaaaatgccacgtgtttgccaTTAGCATCAATCATGCCATAACCAGAAAAATTACATTGCATTTTTTATTTTAAAAAAGGTGGGGGCCAGAGTGGACCTGGGCCTCTTCCAACTTCTGAGAGGTCTCTATTACTAAGTAAGCCTTAAGAAGCAGAATTCCATGAAGGGAGCTAGGAAACCAGGATTTTCCAAAAGGAGGTGGCATTTGCATTGATCCTGGTAGGGCAGCCTCGAATTCCACGGGGTTGGGGTTGCGCCTTTTCCAAGGCAGCCCTGGGTTTGCGCAGGGACGCGGCTGCTCTGGGCGTGGTTCCGGGAAACGCAGCGGCGCCGACCCTGGGTCTCGCACATTCTTCACGTCCGTTCGCAGCGTCACCCGGATCTTCGCCGCTACCCTTGTGGGCCCCCCGGCGACGCTTCCTGCTCCGCCCCTAAGTCGGGAAGGTTCCTTGCGGTTCGCGGCGTGCCGGACGTGACAAACGGAAGCCGCACGTCTCACTAGTACCCTCGCAGACGGACAGCGCCAGGGAGCAATGGCAGCGCGCCGACCGCGATGGGCTGTGGCCAATAGCGGCTGCTCAGCAGGGCGCGCCGAGAGCAGCGGCCGGGAAGGGGCGGTGCGGGAGGCGGGGTGTGGGGCGGTAGTGTGGGCCCTGTTCCTGCCCGCGCGGTGTTCCGCA
>|NM_000292|Human|
GAAAACAAAGTATTATATGAAGTAATATGTGAGCTGATGTGGGGTTTGGTGCTTTAGTTGAGTGACAGAGTAAAGCCATAGATTTATGTTCTGGAATATCTAATATAAACTTGGTTAAGGACCAAACATAAGGGAACGCAGCTAAGCAGGACTGATTTCatttactcatgcgagcaacattaattgagctccaactatatgctcaacactgtaccaggcatagtaggagatacCAAAAGACTGTTTCAATGAATAACGTACATTCCAATTAGGAAAATATGCCTCATCCACACATGAAAACATAAATAACAACAGGAGGCAATACATTGTGGCCAAGTGACAACGAAATTagctatgatttattaagtatttttctactagccaggcttgtgctaaatgctttatattcatcctcttgatcttaagtcatcctgtgaggtaggtgctatgattatctccattttacagatgagaacacttaagttcaaacatgtaaaacgggatgccaaaggtcatacgacttgtaaatgacagaactgacatttgaactcaaaatgaactgactctaagtcctaagctcttactaaaccaATGGCTACAGAAATTCAGAAAATGGGGAAGGCTAATAGAGGAGCTGAGCTGGCCGTTAAGGGAAAGATAGGCTTCAGTTAGTCAAGGAGGAGGAAGAAGGGCCGAAGGGGTCAAGCATAGAGTAAATGCATGGAGACTGGAAAAGAGCTTGCGGAAATTGATTGCATTAGTCTAGCTGTCCAGTAAATTCCTATGTGGGCCAGATTTTGGTGGACAATGAATACCAGGCCGAAGATTGTGAACTGTAGGTTATCAGCAGCCACGAAACATTATAATGAATGCCAAGTTTCAAGCTGTAGACCCGTGGGAGATGAACTGCGAACCTGCCCGAGGAAGCGGCGCCCAAGTGGCTAGGGGCGGGGTCACAGGCGCCAGAGGTGTCGCTGGGGCACCTCTCCGGGCCTTCCCCC
>|NM_000294|Human|
CTCTTTGGCTGGAACATAACCTCCACAGGGTAGGGGTGTGTGTGTTGTTTCATTGCTCTCAGTCTAGTTCCTAGGTCTTAGACGGTCATAAAAATTTGTTAGTGAATGCCAGGTTTGAGCTATGCACTGAGTCACTCCTGGCAGAATCTAACAACCTGGTGGGTTTAGAACAGAGTGTGATACAAGGCTTTTGGGAGAGGGTGGAAGATTGAGAAAGTGTGTAAATCCCAGATAGTAAACGCTAGGGCTTTGGATGTATTTAGGAGGAGTTGAAGCGGACACAGAAAAGGCTTCCTCTGGCATTTTAAGTCCGAACTAAGAGGCCAAGCTGGAGTCCAAGCTGCGTGTGTCCAAATGTTTTAAGGGCTGGAGTGTACTCAGGACAGGCGCTTTGGGCCAGGCTGCTAATATTGAAAAGAGCTTgctgggcgttgtggctcaagcctgtaatcccagcattttgggaggctgaggcgggaggatcgcttgagccccgaagttcaaggctgcagtgagctatgatcgcgccactacactgcagcctcagcgtgggctacagagcgagaccctgtctgaaaaaagagaaaaTGCTGAATTCAGTTAGGGATGCTTGGAGGAGACCGAGGGAACCCTGCTCAAGTCTGGGAACTAGAGGCGCGGGAAGGTCCTGCTTCCCCGCCACCCAGAGATCACGTTTCCCAGTAAACCCAACTTCCGGGTCCCATTCCAGGCCTCCAAGCCCACGTGACAACAAGCTCCGCCCTCTGCTGTCCCGCAGATGCCACTCGGTGATTGGCCGCGTCTGAAGCCGCGCCCCGGCGTCGCGTTGCAGCCTTAGGTCCAGCCGAGCGCCGACTCACGCCCCAGCCCCAATTGGGCGGCCGGTTTCCAATTGGAAGGGCTTCTGAGCCTCAGTCTTCGGGCGGCGCTGACCATTGGCGGGCAGGATGGAGGCGGAGCCTTGGGTTGTCGCCCGCCGCCGGGGGTTAAGGTGAGCGACT
>|NM_000295|Human|
GGCACACCTCACCCCCTTACCCGATTCCTTGCTGCAGACCCCAAATCTCGACTCTCACATCCCTATCCAGCCCATACCACGAGGCTCCCATCTCCAGGCAGGGCCCTGTGGTGGGGCAGGGCCTCCCCCAGATGCCCCTTACTCATGACCAGCTCACAGGATCTTCCCATGATGCATTTCCTCTGGGGGGATCAGCCCAGATGCTGCAATAGACAATTGTGGAAGTAACCAGGTGGACAAGACTTTCCCCCTCATGTCCTGGGGTTCCTGGGGGCACAGTATCCTTGTGAATGGCCACTGAGTACTCCCACCCCTCCCACCACAACCCCCGGGATTTTGTCCTGGTGCGTTTTTCCAGATTATCCTAGCCCTTCCTCCCAGGATGGATGTCCAGAGCAGGGCGGGGGCTGAGCCTAGAGCCCTGCCAAAAGAGCAGGACCCCAAATTCTGAGCCCCTTACTTGCCTCACCTGCTCCCACCCATGCTTTCTTCATTCCTCCTCCAAAAGCCCCAGCTCCCCACTGCAATCCCTTCTGCACCCAGCCAGGTCCTATGACACACACCTCCCCAGTGCACACAGACCTGCCCAACTGTGGGGCTGCCCACTGGGCATTTCATAGGTGGCTCAGTCCTCTTCCCTCTGCAGCTGGCCCCAGAAACCTGCCAGTTATTGGTGCCAGGTCTGTGCCAGGAGGGCGAGGCCTGTCATTTCTAGTAATCCTCTGGGCAGTGTGACTGTACCTCTTGCGGCAACTCAAAGGGAGAGGGTGACTTGTCCCGGGTCACAGAGCTGAAAGGGCAGGTACAACAGGTGACATGCCGGGCTGTCTGAGTTTATGAGGGCCCAGTCTTGTGTCTGCCGGGCAATGAGCAAGGCTCCTTCCTGTCCAAGCTCCCCGCCCCTCCCCAGCCTACTGCCTCCACCCGAAGTCTACTTCCTGGGTGGGCAGGAACTGGGCACTGTGCCCAGGGCATGCACTGCCTCCACGCAGCAACCCTCA
>|NM_000297|Human|
TAATTCACACCATCTCACCAAAAGGTTCTTTCCCTGCCCTTTGGTGAATCGAGGCAGAAGTGGCTGGTGGATAACTGGGACCCAAGAGTTATCTCAGCGTCGGGCAGGCATCGACAGCTCCAGGAGCCCTTTCCCTGCAGGCGGGCTGGCGGGTGAGCGATTCCCTCCCTTCCCAGGCCTTCCCGGGAATGGAACGTGGGCGCCCGCGCCCGGGCTCCGGTTCCACTTGGAACGCGGACTCGGGAGCCGCCGGGCGAGCGCGCAGACCGCGGGGGCGGCTCCCTCGCACCTCCCCGCTCAGCGCGCCGCGGCGGATGGGCGAGGCggggcgaggccagagggaggcgggccaaaggggcgggcgagaggacgcgggaccgcggggaggtcgggggcggggagcaggcggcggcgggcgccgggAAGAAAGGAACATGGCTCCTGAGGCGCACAGCGCCGAGCGCGGCGCCGCGCACCCGCGCGCCGGACGCCAGTGACCGCGATGGTGAACTCCAGTCGCGTGCAGCCTCAGCAGCCCGGGGACGCCAAgcggccgcccgcgccccgcgcgccggacccgggccggcTGATGGCTGGCTGCGCGGCCGTGGGCGCCAGCCTCGCCGCCCCGGGCGGCCTCTGCGAGCAGCGGGGCCTGGAGATCGAGATGCAGCGCATCCGGCAggcggccgcgcgggaccccccggccggagccgcggccTCCCCTTCTCCTCCGCTCTCGTCGTGCTCCCGGCAGGCGTGGAGCCGCGATAACCCCGGCTTCGAGGCCgaggaggaggaggaggaggtggaaggggaagaAGGCGGAATGGTGGTGGAGATGGACGTAGAGTGGCGCCCGGGCAGCCGGAGGTCGGCCGCCTCCTCGGCCGTGAGCTCCGTGGGCGCGCGGAGCCGGGGGCTTGGGGGCTACCACGGCGCGGGCCACCCGAGCGGGAGGCGGCGCCGGCGAGAGGACCAGGGCCCGCCGTGCCCCAGCC
>|NM_000298|Human|
GTAGGAGTCTATAAGTTTAGCAAAATAGTCGAtctttcagtgtttccagcaacaacctaatcaagtttatcagtgtctgagaatgttcaaggtaccatcttgggttcaaacatgtaggcgaaaacatgcagctggccaggttacagagtggtgaaggcactctgcatttcttggttgagacagagaaaaaaagtggtcagaactgggtaaccctCCCCCCACCATATTATCACAGTGATCCCTTTTGTCTTTCTTCAGGCTCCAGCCCCACCCTACAGCCCCTGCTCCCTGGATTCACTAGAGCTAACTTCAGTAAAGTACAAAGAAAATGGGGCCATATGACTGGCCAAAAAAAAAATATCTATTCACGTGGATGACCAGATAGTATGAATGGATTGAAAATTTATCAGGAAAAAAGGATGAGAGGAAATGCCAGGAGATGAGGGCAGAGAGCAGGCCGTTCTGGGGGAGGGATTCTGTGGGGACAGGGTGGCCTACTGGGTGTGCCCCTTTTCTCTTCTCTGTCTCCCTTAGATAAGACCAGCAGTTTTGTCATCCTCTCCCTCTCATTCCATGGTCCCGCAGCCCCAGGCCCACACTGAAAGCATGTCGATCCAGGAGAACATATCATCCCTGCAGCTTCGGTCATGGGTCTCTAAGTCCCAAAGAGACTTAGCAAAGTCCATCCTGATTGGGGCTCCAGGAGGTAAGAAGGGGAGACAGAAGCCATGGAACATAGGAGGAAAATGAGGGTGAAAACTAGGAGCCAGGGTGGAGGGCATAAATGATCCACATCAGCCACTGGCTAGGTGGGTTTTGGAGAGGAACGTACGTTCTTCAGAGCCTCCCGTGTGTTAAATTATGGACCCTGGCCTGGGTCTTTTCCAGGCCCTATAGGCAGGCCAGAGCCACAGCATGTAAGCCACGGGGCACTCCCGTGGTTCCTGGACTCTGGCCCCTGGCATACAGGGCTTCCAATGGAACAGGAGACAGTGGTGACA
>|NM_000299|Human|
GCTCCTGTTACACACCAAATTCACTGATGTGGGCTCCCTCCACGCCTGGAGAGGATGCTACATGAATAAAGCTTCACTGCACATGTGTCCCCAGGGGTGAGTGTATATAGGGGAATGCACACAGTGGTCCCAGAATAATAAGTCCAGAGTGAAATTTCAGGGTAAAGCAGCTTTTCAATTTTTCAGTGAGGATCTGGTTAGGATCCGAGTTAGATTTAATTTACCTTAAATTAACTAGCATTCACGTattcacctatttaaaatattttttattaagcgcctaatattatgtgtgccaggcattgttttagaggttATAGTGGAGTTTCAGAGAGGATCCGCTGTTCACGTGGTGTTTTACCGGGGTATACTCATGAACAACAAATAACCACCGGTTTTACCAAGGCATACCCACTGTGTGGTCTGATATCCCAAGTCTGCTCCTTGATGTGGCCTTACTGCCCCTACCCCACTTTCTTCAGAGGAAGCTCCTTTAGAGTAGACTGGGTTACCCCCATAAGATGGAGCACTCCTTTGGAGCAAGAGCTATGGTTCTGCCATCAGCCCGGGAGCCTCCACCGCCGGGGTTGGTCTCTGCTATGACCTCAGTACAGAGGGAGATGGACGCCTGGCTCTCCTGGGCAGCCTGGTCAAGAAAGACTCCTTTCTTTCCTAGAGAGAGGTCTCCCTCGGTTCCTGAGCTGAGCACATGCTTTCTCAGTGAGCCGGCAGAACAGGACAGAGGGGCGTCTCCCTGGGGCCTCAAGGCTTGCGACGTTTCTTGCTCATGGGGAGAGGGAAGGGAGAGAAAAAAAAGAGCGAGCAGGAAGGCGCCCAGCGTCCCACACAGGGGACTCGCAGCCCTGCCCCCAAGAGCGCTGGCTCCGCAGCAGCAGTGCCCTGCAGCTCCGCGTCTGAGCAGCAGCAGCGCGCGGCCCGGTGGAGTGGGTGGTGCAGGGCAGGGGTGGTATATCCTGTCTGACGGAGGGCGGGCCTCGCCA
>|NM_000302|Human|
aaccccacctctactaaaaatacaaaattagctgggcatggtggcacatgcctgtaatcccagctactcgggaggctgaggcaggagaattgcttgaacccgggaggcggaggttgccgtgaccccagatctcgccgttgcactccagcctgggcaacaagagtgaaactctgtctcaaaaaaaaggtagaaaaattagccagggatggtggctcaggcctgtgatcccacctacttgggaggctgagatgggaggatcgcttgagcccgggaggtcgaggctgcagcaagcggtgatcacgccactgcactccagcctgggcaactgaaagcaaccttgtctcaaaaaaatgaaaaaaaaaaaacaaaaaaCAAAAAAACCTCAGAAGCAAGACTTTCCTTGGCTCAGAGGTTTGCCTCCCAGGGACACAAAGGGAGATCAAGTGATTGCCTTTTGGGGAGAGTGGAGACGGGCTTCCTGCATTTCCAGTGCCTGGGTGGGCCACGTAGGGGTGTCCGTGTCTCTGAACGCATCCGTGCCCACCCTCACCCCTTGGGTTTTGGGAAGGACTAATGAAATCATGAAAACTGACTTCCTTGGGGCTTGAcctggggctgctctaagtgcgctacaggtaacgccattaacccgtgcaagacccaatgaacagacgctatcataagccccacttttcaggcgagcaaacaggggcTCGTGGCTATCGATGCCATGGAGCCTTGGCCCAGAACCTGGGGTCTAGAAATCGTGGCCTCTCTCTCCTCTCACCGCCCTCTTTCTGGTCGGAGTGAACCCCCCAGAGAAGGGAGGGAGACGGCAGGGCCTGACGGAAGCCCCGGGAGCTGCACAGAGAGGCGGAGGGAGCTGCCCTAATAAGGAGAGGCCCGGACTTGGGCATATCTGCAGAAAAACCCTTCCCCACTAGGCAGGCGCGGGGGAGGGCGTGGAGGGGCGGGGTGGTGCCGCCCCCGGGGCGGGCCCA
>|NM_000303|Human|
atcacacagtcagtgagtgcagcagagtcctccttccaccaggcaatTCCAAATAAATACAGGAAAGGAGGTGCGGCCGTCATTAATTCAAAACATATCCAGGGAGGACAAACTCTGGGCTGGACAATGTATCCACAAGGGGGTGTGAACATTTCCCCAAGCAGGAAACTAAATAATCAGTGTCTTAGTGGGGAACTCGAGCAACAAATCTGTGAGATATTTATTCCAATAAACTTTCTAATTCTCTGTTTGATTCATATGCTATCTTGGGTGCTGGAGGGAACTGCTGCTTTCTCTTAGCCTAGTCTGGGGAAGGGGAAACAGCGGAGAAGGAGAAGGAGCGAGGCAGGGAGGCCCCAACACGTAGCACAAGGGTATTACTAGGTGGGTAGTGAAGCAGTAAAAGCTCTTAttccaattctggctccaacagtaatttgtgagcaaattactccacacccctgagattcggtttcttcgcctttcaaaatggggactcagaacacagtgaaccagaggatggtttcagagtcctcaacttagtacctaatgcactgtgagagctcggcgagttttagctactactactGTGCGCATGTGACCCAAGGAGGGCAAGAGAAAGCCCGGGAAAAGCGAACTGTAACACACGCCAGAGCTTCCTCCCACGGATCCTCGGAGTCCGAAACCCGAGCGTCGGGCCTGCCCGCCCCAGCCCTGACCCCGACCCCAAAGAGCATCACCCCCTCAAGGCTCGCCACCCGCCTCCTTACCATGGCCCCACCACCTGCTGCCGGAAGTAAATCCCACCGGCCCCCGGAACCCCTAAGAGCGCATGCTCGAATGTACAAGGCGGGCGTGATCTGCGTTGCACCCTGGGAGTTGCGGTCCAGGAATCGTGGCTGCCGCTACTCCCAGGCGTTATGGGAACGGAGTCCCCTCCTCTTCCCGACGTGCCCTGCGACTCAGCGGCCGAACCCGGAAGTTCCGGGCCGAGTTCCTCG
>|NM_000304|Human|
TGTGACTGGAGAGTCCAATCAAACGTAAAGTGTGTGACAGGGAGGGACTCCTCCAAATTCTGCAGGTCTCTCCAGACTGGGGATCCCTAACACAAGAGGAAGTCTTATGCCCCAAGTGCCAGAATTCCAGGAAACTCATGCAATGAAACCAGTCCTCTTGTGTCAGAGTTTGCAGCTAGAAGCGGTTCAAGGGATGGAGGACTCTCTGGGAGCTGGAGTGGTACGCTGCAAAGAACCTAAATATGCCATAACTTCCTTTACTTCCCTCTCCAAGAATTTCCAATTGCTCTTCCAGCCTATTCTGCCTGACAGGTTAGAAAGTTTTCAATAGTTTTCAATAGAGGTTCGTTTACTTGCATTGAATTATCTCATGAAGGTCAGCTTGATTCGGGCACATTAAAGACAGAGTCGGAAGAACACATTTCCCTAAGTTTTATTCTAATGTACAACACATGTGATCATTTGCGATGGGGTCTAGGCAGACAAGGCAGGTAACAGGGAGTCCTTCCAACCAGGGGTTGGAACAAAGGAGGCTTGATTTGGTGACTCTTGAGACATTTGGCTCACTGCTGTGATGCTGTGAGAGATTAGCTGTGCAATGTTTGGGCTCCTTAAAAGGAAGTTTATTTAAAATAAAACTTACCTGCACGTATGTAACACTGTAGACACAGATCCTTCCCACAGTATATTTAATCTCTGCAGAATTCACTGGGAGGGGAGGGGAGCCAGTGGGACCTCTTGGCTATTACACAGGTTGGCACTTCCAGAGAGAACAGTCTTGGCATCACAGGCTTCAGGCATACTCAAAGCTCTTCTCCCTTCTGATTCCAGTTTCTCCATGCCCTGCAGGGCCTCTTGGGATTATTGTATTCTGGAAAGCAAACAAAGTTGGACACTGTCTCTTTAAATAATAGAGGCTGAGAACCTCTCAGGCCACCATGACATATCCCAGCATTGGACCAGCCCCTGAATAAACTGGAAAGACGCCTGGTCTGGCTTCA
>|NM_000305|Human|
GGGTGGCAATTAAATACCGAAAACCATTAGAAGCTTATTTCAGATGTACTCATTTATTGTAATGGTATCAATCTTGATGGGTAAATTTCATTTTACTTTTAAAATTGTATTTTAAATTATTCCTTCATGTTACGGTTGTTAGAGTAAAAACGGAAAAGAAAAAAACTACACTTCTTCCCTTTGAGTTTGGATGAAAAAGACGTGTCTAAGTCCTTAAGTCTGTAGTCTGGAAGTATTAATAGAggctgggcatggtggctcattcctgtaattctagcactttgggaggctgaggcaggaggatggcttgagtccaggagtttgagaccaacctgggcaacacagcaagactcggtctccacacacacacacacagacacacacacaacttacacacacttagctaggtgtaacggtacgtgcctgcggtcccagctactcaggaggctgaggctggagggtcccttgagtccgggaggtccagactgcagtgagctatgattgtgccaatgtactccagcctaggcaacacagcgagaccctgttaaaaaaaaaaaaaaaaaGTATTACGAGGCACAGGATGTTTATTTATTCGCAACTACGTCCTGTTATAAAAAGTAGTGATTCCAACGTGAAATATTTACACGACGCATCCCGTTACTTTCCCTCCCTTGGCCACCGACCCCCATCCCCAAAAGCTGCTTTCTATGTAAGTTTCTCACTGGAATAGCGAGTGAGAAATGTGTTTGAAGACTAGGGAAACGAGAAAGGTATGCGGGCTGCTAGAGGGTTTCGGGTGGGTTGTTTGAAAAAGGAAGTGAAGGAATTCAAAGTTTCACATCATGAGCCTAATGTAAGGCGTGTCCGGGCCGTCCCGAAGGTATCTGGGGAAATAGGTTTGTGAGGACAAAGACCAGGGCCAGGCCCAGGGCGGAGCCTCCGCGGCCCCGACGCAGGGACTCGGCCTAGGCGGAGGACGGGGCGGAGCGCGGCCGGCACCA
>|NM_000307|Human|
TTAAATGCAGGGCGGGTGAGGAGGGTGGGGGAGCGGTGAAGGTTAAAAACAATTTTCCTAGGGGATGGCATCGGGGCGCGGGGTCACGAACGTTTTCCTGTATACCTATTCGTAGTGGGTCTGCAGAGTGTTTTGGGTGAGTGTGAGGGCTGCCCGCTTCAGCAAGCAGAACCTTTGACAGAAGTTGTGGGATCTGTGATGGGAACTGATATGGAGCAGTGAGAAAGCAAGGTTTCCAATTGACCAGCTAGATTGGGAAGCAAACTTCGAAATAACTGAATATTGTCAGTATCACATTAGATTTTACTTTCCCAGAATAATTCAGTTCTTCGTGACCTAAAAAATTTTTCAGAAAAATTGAAAGAACAGGATATCTCTTAGAAGCTTTCAGACCTTGATATCGAGGTTCTTAATACAATGAAATAAACTGAAATGTTCTTATTGGAATCATTGGTTTCAACTTTATTGGTTTAGGGTCCAATCGAAGACGTTACTTTGCTCAAAGTTTGTAGCGACGTTTTGTTTTGCAGTCCTAGGCACACAACTAGCCCGCCCAGACAGCCGAGTGAGTCTGAAAAATCCCTATTCACTGAGATCAAAATGACATTTAAACTTGCTTTACTTTTTCTTTATTTAGATTAATCTAAATAATCAAAAAGGAGTTCTACAACCTTAATTTTCCACCTCACTCCCTGACTGCCCCCCAACAACACATCCCTCACATCTTTTCCCCATCAACATAAACCCCGCGGTGGGGGGGGTAGTAATCAAATGTACGGCCGCCACTCTGCGCTAGGCAGCCAATGGAGCTGAAAGATTGATTCACTTCCTGCTTGGGTCTCATTGAAACTCCGGAGCTTCACCAGCCTAATTTGGAAAGCGAGCCCGACCTCCCGCACCGCTATTGGCCGGGCTTACTCCTGGCCAGGCGGAGACGCGCTGCGATTGGCCGTGGTGGGTGCCGGTAACCCGTGCTAGCGTCTTTGGCTCCCCGCACCGTA
>|NM_000308|Human|
ACTGCAATGCTTACCAGGGCTATAATGAATCATACTCAGCATTAAGAAGCTCTCAGTCTGGGGTTTGTTATGCCTCGAAGCCAATAGCCAATATGCCCAAGTCTATGAGCATGTTTCtttcttttctttctttttttttttttatttaaagagagagggtcttgctctgtcacccaggctgaagtgcagtgctcagtgaactgcagccttcaattcttgggctcaagcgatcctcctgccttagcctcccaaatagctgggactacaggcatgcaccaccatgcccagataattatttaattttttgtacagatggggtctcactttgttgcccaggctTGAgctagctagcttgcttgcttgcttgcttTCTCTCTCttcctctctctctctctttcttttttttttcagagtcttgctctgttgcctaggctggagtgcactggtgagatctcggctcattgcaacctccacctctcgggttcaagtgactctcctgcctcagccttctgaatagctgggattattggcacatgccaccacacccagctactttttgtatttttagtagagacaggctttcaccatgttggccaggctggtctcgaactcctggcctcaagtgatctgcctgcctccccctcccaaagtgctgggattacaggtgtgagccactgtgcccggccAAGCATGTTTCTAAGAAAAGGGCAAACAATTCTCAAAGAGGCCCCTAATATCTAAAATTGGTTTAGAATCCCTGCCCTAGGTGAATACAGGAAACACtatcaaaactaaaagggaacttgtagggcatcttaatcaatcaaccaagataggtaccaaggcccaaaaccatgtagaggcttgtgcaagatcacaagcagaggtgcaatttgaagctagattctcccactcttaAACTAGTGCCGGACAGACGAAGGCCTAGCACATGGGCTACGGAGCCCTAGTAGATTCCAGTCCCCACACTGAGCCAGGAGGGG
>|NM_000309|Human|
AACACCCTTAAGCCCCAGGCTCCCCGTTTACCTCAGAGACGTCTATTTTTGTGTCTTTTTAATCGGGGAGGGGGGAGGGGGTGGTTGTAGCTCCattattttttttattaaaaaataCCCTTCCACCTGGAGGCTCCCTTGTCTCCCAGCCCCATGTACAAAGCTCACCAAGCCCCTGCCCATGTACAGCCCCCAGACCCTCTGCAATATCACTTTTTGTGAATAAATTTATTAAGAAAAAATGATGTGCTTATTTGTATTTTTGCTTAGGGGGTGATAGAGAACTGAGCCAAATTGGAGTCTTCTTGGGACCCAAGTTCCCTCTCTAACAGGTGGGGGCGCTCTCAGAGCCGAGGGGGAAGGTTTCGGGGATGGTGCTGGACCCGGACCTGTGTCCCCCAGCAGTGAAGGTTATGTACTGGGAGGAAAAGAGGAAAGGCATACTTGAGTGAGGCTGCGTGCAGGCTCTGGGGCGACTGGTTTGGTCGGCGATGGGGGAGTGCCACTGTTGACAAACACTGGGTACGTTGCCGGGCGGCCCTAGCTCCCGTAGGCCCGGTCTGTTGCTAACATCAAGGAGCTGTTTATGGAGCCGCCTCCCCGTGGACTGGCCTTAAGTGTCCCTATCTATTCTCCCTACGACCAAAGCTCCTGCGGCCTTCCCTCTAGGGTTGTCACCCTAGCTGGACCTGGTAAGCTTGTGCTGGGGAACGCTAACTCCAGCATTAAGCGCTCGCCGCCTCGGTCCTGAGGAGGGCAGTGACGGGTACGGCCGCTCACTCCCAGCTCGGCGCTAACACGGTTAACCTCCAGCTCTTACAGCTGCCGTCGCTCCGCCTCTGCCAGTTCAATGTTTTATTGGTGAACGTGATCCGGGGCCTTCCAAGTCCCGCCAATCCAGATGTAGGAGAGGTAGGGTTAGGCGCGTGCCGCGAGAACAGAGTGGACGGAGCGTAGGAGAGACCGAAAAGGCTGGGGGTGGGAGTAGCGGATTTGAAGCA
>|NM_000310|Human|
aagtgctgggattacaggagtgagccaccgcgcccggccCTATACTCATTTTTTATAAAACTGGCCTCATATTATTCCATTGTATAGTGGATACACTCTAATTTCTTTATAAATTATTTAAACTATTTTTTGATGTTTTGTTGAAAAAAAACTTGAGCAGGGAACTGATATTATGAAGGTGGATTGAGGGATGAATGTGGCAATAGAGCATAAAATGAATTAAAGAGGAGAGAATGGAAAAGGAAATGGTTGATGAGAGACCCTTGAAATAATCCAGCTGAGATTAGGCCAGTTAGTGGCCATGGGTTTCCCCCTCACTCTTATGCATCCAACATATGCTTTCGTCCGTCTTGAAGTCCCGACATTTCTAGAAAACACAGTTGTCTTTCTCCTCTCTACCTTAGCTCATCTCAGTCCTTCTGAATTTCATCTTTGCTTGTTGAAATCCTACCTCTCCTTCAATATCCAGAACAAACCCCACACCCTGCCATGATTGGTCCTGGCTGGAAACCGTCCCTCCTTCTTTCTTCCTTCCTCTGTGCATGTTTCTTGCAAAGGcagtacagggcagtggtgaagagcaacgactttggaaccaccaatttgctatctctgtgaccttgggcaccttactcagtgccaattcgcagtgcctcagtgtcctcacctgtcagggggagaagtgcatacagcattgttatgaagagtgaattagttaaaggttgtaagaatagtgcctgatagcatctgatcagcactgaatatatgttagcaattattTTGATTCACCGCAGAGGGCGGTCTACGAGAGCGCAGAGCCCCACTCGGCCAGCGGGGTCTGGCGGGGGACCTGTCGCGCTGAAAGCTCCAGGGTAGGGCCGACGCCCATCAGGCTGGGCATCCGTTCGGGATGCGCAGGTTGCGATCTGCAACCGGCGGCGCCACGCCCAGGCGGGCGGAGCGCGGTTCCCGGAGTCTCGCGCCCGCGGTCATGTGACACA
>|NM_000311|Human|
ctggtctcaaactcctgagctcaagcaatcttcctgccttggcctctgaaagtgctgggattacaggcctgagccactgcacctggctGTCAACATTCTTAAATCTCTTTCCTTACATGCTTCCTAAACCTCTCACCCAAAACTAGGAGACTAGATGTCCTATTTTCCCCAGGGCATGCCTGGTTTACGCCCATTTCACTTTAAAAGTGCCCAATTTGGGTAATAATTTATAAGATCCCCCTCCCTCTAAATCCTGTCCTTCTATCACTTCATCCTTCGCTCTCCTTTAAAATGAGACAGTTGTCAGCAGGAATCCTGCGCAAGAACACACCACCCTGTTTCATAGAAGATATCTCAGGTAATGTGCAAACACGGGTTTTTAAACGGAGCGCATTTTTCTCATTTGTTAATATCACCACCTAAATCATCTCTTGCCTAAAACAAGGAGTAGAAAGTGAATGAAGGAAGGAACAGGTGATGGTCAGTGTCCTTTCTACGCCTCAAAATTTAAGAGTTTATGTGAAAATTCATAAATATTAATCTCAATCCAGGTTAAGCAAAATTTTTTGCTCTCCTCTTTAGAAATTTCTGGTTGCCAAAGTTCCAGAAATTGCTTCCTCATTCCTGAGCCTTTCATTTTCTCGATTTCTCCATTATGTAACGGGGAGCTGGAGCTTTGGGCCGAATTTCCAATTAAAGATGATTTTTACAGTCAATGAGCCACGTCAGGGAGCGATGGCACCCGCAGGCGGTATCAACTGATGCAAGTGTTCAAGCGAATCTCAACTCGTTTTTTCCGGTGACTCATTCCCGGCCCTGCTTGGCAGCGCTGCACCCTTTAACTTAAACCTcggccggccgcccgccgggggcACAGAGTGTGCGCCGGGCCGCGCGGCAATTGGTCCCCGCGCCGACCTCCGCCCGCGAGCGCCGCCGCTTCCCTTCCCCGCCCCGCGTCCCTCCCCCTCGGCCCCGCGCGTCGCCTGTCCTCCGAGCCA
>|NM_000312|Human|
TCTGATCAATCCCCTGGGTTGGTGACTTCCCTGTGCAATCAATGGAAGCCAGCGAGGCAGGGTCACATGCCCCGTTTAGAGGTGCAGACTTGGAGAAGGAACGTGGGCAAGTCTTCCCAGGAACAGGTAGGGCAGGGAGGAAAGGGGGGCATCTCTGGTGCAGCCCGGTTCGGAGCAGGAAGACGCTTAATAAATGCTGATAGACTGCAGGACACAGGCAAAGGTGCTGAGCTGGACCCTTTATTTCTGCCCTTCTCCCTTCTGGCACCCCGGCCAGGAAATTGCTGCAGCCTTTCTGGAATCCCGTTCATTTTTCTTACTGGTCCACAAAAGGGGCCAAAtggaagcagcaagacctgagttcaaattaaatctgccaactaccagctcagtgaatctgggcgagtaacacaaaacttgagtgtccttacctgaaaaatagaggtTAGAGGGATGCTATGTGCCATTGTGTGTGTGTGTTGGGGGTGGGGATTGGGGGTGATTTGTGAGCAATTGGAGGTGAGGGTGGAGCCCAGTGCCCAGCACCTATGCACTGGGGACCCAAAAAGGAGCATCTTCTCATGATTTTATGTATCAGAAATTGGgatggcatgtcattgggacagcgtcttttttcttgtatggtggcacataaatacatgtgtcttataattaatggtattttagatttgacgaaatatggAATAttacctgttgtgctgatcttgggcaaactataatatctctgggcaaaaatgtccccatctgaaaaacagggacaacgttcctccctcagccagccactatggggctaaaatgagaccacatctgtcaagggttttgcCCTCACCTCCCTCCCTGCTGGACGGCATCCTTGGTGGGCAGAGGTGGGCTTCGGGCAGAACAAGCCGTGCTGAGCTAGGACCAGGAGTGCTAGTGCCACTGTTTGTCTATGGAGAGGGAGGCCTCAGTGCTGAGGGCCAAGCAAATATTTGTGGTTA
>|NM_000313|Human|
tcaggagactgaggcaggaggattgcttgagctcagaagttcgaggctgcagtgagctatgattgcaccactgcactccagtctgggcaacctagtgagaccctgtctcGGataaataaataaataaataaataaggctaggtgtggtggctcacacctgtaatcccagcactttgggagaccgaggcaggcagatcactcacgatcaggagttcagaaccagcctggccaacatggtgaaaccctgtctctactaaaaatacaaaaaaactagccaggcatggtgtcaggcgcctgtaatcccacctactcaggaggctgagacaggagaatcacttgaacccgggaggtggaggttgcagtgagccgaaattgcgccactgttctccagcctgggcgacagagtgagactctgtctcaaaaaaaaaaaaaaTTTTTTTAAATTAATAAATAGGTAGATGTATAGATAGATATTCACTTTCAACTGAAGTCTTTATCGGAGCAAGATTTTTTTTAAGGTAGATTATTCTAATATTCCCTTCTTTTCTTCATGTTCTTTACATTATTTTTATGCCTGTATGGCATACAAGACCGAAAAAACATGTGGATGATCAAAATGACCCCATTTGCTTTTACTATCACCATAGTTCTTCCTAAAGTCCTCATTGACTTCCAGGTTTTGGTTAATATCTTCAGGGACAACTCAGTGTCTCACTGTTTCTGCTTCTGAACCTAGGGATCCTGTCCTCTTGAACCCTGGAAGTTGTCTTGACCAGTCAGAGAACTGCGTTCCCCACCCCTTCCCCTTTGGAAACGTCACACTGTGGAGGAAAAGCAGCAACTAGGGAGCTGGTGAAGAAGGATGTCTCAGCAGTGTTTACTAGGCCTCCAACACTAGAGCCCATCCCCCAGCTCCGAAAAGCTTCCTGGAAATGTCCTTGTTATCACTTCCCCTCTCGGGCTGGGCGCTGGGAGCGGGCGGTCTCCTCCGCCCCCGGCTG
>|NM_000314|Human|
CGCAGGAGAGGCCTGCGGGGTGCGTCCCACTCACAGGGATCCTCTTTCAGTTCATTTAGATAGGTGCCCTTTGGGCCCTTGAAATTCAACGGCTATGTGTTCACGTTCAGCACGCTCGGCTGAGAGCTTTCATTTTTAGGGCAAACGAGCCGAGTTACCGGGGAAGCGAGAGGTGGGGCGCTGCAAGGGAGCCGGATGAGGTGATACACGCTGGCGACACAATAGCAGGTTGCTCTTTGTGCTAAGACTGACACCATGAGGACACAGATTTGGGGGAAGGGGGAATCTCTAGGCAAAGGCTGTTACAGTCAAATCTCTGCGAACGATTGTGATCCGACAGCGGTGCAAAAGGAAAGAGCGAATGCAGTCCACGCCGCGGAAATCTAGGGGTAGAGGCAAGGGGGGAGGGTATTCCCCTTGCAGGGACCGTCCCTGCATTTCCCTCTACACTGAGCAGCGTGGTCACCTGGTCCTTTTCACCTGTGCACAGGTAACCTCAGACTCGAGTCAGTGACACTGCTCAACGCACCCATCTCAGCTTTCATCATCAGTCCTCCACCCCCGCCCCACAACAGCCTACCCTGCCTCCGGCTGGGTTTCTGGGCAGAGGCCGAGGCTTAGCTCGTTATCCTCGCCTCGCGTTGCTGCAAAAGCCGCAGCAAGTGCAGCTGCAGGCTGGCGGCTGGGAACCGGCCCGAGCAAGCCCCAGGCAGCTACACTGGGCATGCTCAGTAGAGCCTGCGGCTTGGGGACTCTGCGCTCGCACCCAGAGCTACCGCTCTGCCCCCTCCTACCGCCccctgccctgccctgccctcccctCGCCCGGCGCGGTCCCGTCCGCCTCTCGCTCGCCTCCCGCCTCCCCTCGGTCTTCCGAggcgcccgggctcccggcgcggcggcggagggggcgggcaggccggcgggcggTGATGTGGCGGGACTCTTTATGCGCTGCGGCAGGATACGCGCTCGGCGCTGGGACGCGACTGCGCTCA
>|NM_000317|Human|
ttataaatcatgctactttaaagacacatgcacctgtatgtttattgtggcactattcacaattgcaaagacttggaaccaacccaaatgtccattaatgatagactggattaagaaaatgtggcacatgtacaccatggaatattatgcagccataaaaacgatgaattcatgtcctttgcagggacatggatgaagctggaaaccatcattctcagcaaactatcacaaggacagaaaaccaaacactgcatgttctcacccataggtgggaatcaaacaatgagaacacatggacacagggtggggaacatcacacaccggtgcctgtcagggagtagggggctgggggagggatagcattaggagaaatacctaatgtaaatgacgagttgatgggtgcagcaaaccaacataacacatgaatacctatgtaacaaacctgcacgttgtgcacatgtaccctagaacttaaagtataataataattaaaaagaaaaaAGAAAAAGagaaacgagggtcttgctctattgcccaggttggactcctgggctgaagtgatccctctccttctcaatagctggggctacaggagtgcgtcaccacgcccgCCTGGCTCAATTCCTGCTCCTTTTGGTCTATAAAGCGGACTGTGGCCCTGGGGTTCATCCGATTGAGTCACCAGTCACTGGAGCTTTACAGGAGAGAGTGGGAGAGGAGGCTCAGAGAGGTCACTCAGGACCCAAAGTGTGCCCAGACGGGCCCTAACTACGTGGCGTGACCTCAGGCGGGGCAAACAGATCAAGGACACAGGGTCCCCACCCACCCTGACCACTCCAGGGTATGCTTAGGTATCCCAAATCTTGCTCTCCGAAGAGATTCAGATAGCGAGAGACACCCTTAACTGTCTCCCGAGGCCGGGATTGGCCAGAGCGGAAGCGGAGACGCACTTCCTAGGGGCGCGTCTGGCACGCACTGCGCAGCCGCGGTGGGAGGAGGCA
>|NM_000318|Human|
TAAGAAGGTATACTGTATCTACAGGTTAAACATTAAAATCTAGAACTTATTTTAAACAATTTCAACAGAATTTTAACTGTTGCATGTTTCCCCGCATTCTTAATGAGATTCATTAAATATGATTCAAGTTTCTTGATATCTTTATTATTTTCATTCGCTACTGTGTGATGTTCACATGACATACATAAGGCTCTATGAACCAGAATTTGCTTTCTGAAAATGTCCTCTATGTCAATCAAGTCTTTGTGTGTATTTTCCCCCGTCCCTCTCAAAAATTAAGTGAAGCACAGCACATCTGTAGGCTACCTGAGAGGTGCAGCGTGGTTGGTTTTCTTCACAGTTGCTAAACGAAAGGCCTACTCTTCTTCAGTGAGATTTTTTTACTCTCTAGAAcagcagtatccatagaaatataatggaagccacgtaatttaaaattttccaaaacattctcattttgacatgtaagcaatataaaattaatgaaatactttacattctttttcttttcagaccacgctttagaaatctggtgcatgttctacacttagagcagacctcagttcagactagccacttttcaggtggccagtgactactacactggacagttgcagCTCTAGAAAATCCACTCCCAAACCCCTAAGTGAACTACATACTCTATCAATTTGTAGCTTCTACTCTATCTCATTTGTACCATTGTTTCACAATTTGGATAGCATTAGAGTTAATAAATTTTATTTTAGCAACTCTGCTCCATGGGTAGTTTCTGAAATAAAAATACAAGCAAAAAAAAAAAAACTTTCCTAATAACACTGGTTCTACAGTATAAGCTCTCCCTCGAATGTCTAATAGAGCTTTCGTAGAAGTGAGTGTTCCTTGTAGGAACGGTGAGTCGAGACTGGAGGTAAGAACTAAGACGTTCTTAAACCCTACTACGTGCTGGAATCCTGAAGTGCCTGCCATCATTCAAACTTAAGCACTAACTCTCTAGAGAGACA
>|NM_000319|Human|
CCCTTGGTCATTTACCGGCAGCCCTGGGCCCCTCCTTGCTCTTCTCCATGACACTAGGACTCCCTTGGTCTTGAAGCTGGGTGAGATTATCAGGGTTTGTTTCTCAATGACTTTGAGGTTTGACAGCAGAGCACACTCTTTGGCAGATGAGGGGGCTTGAGGCTTAGTCTTATTCCGTGATTAAAAGCATTTCTTGTATGTTTGTCCTTTCCCAGCCTGGAGTGATGGGAATAAGGCCACTATGTTGACTTAGCGGAAGGAAGGGCTGACTCACTGTTCACCTTCCCTGTACGTTACCAGCTCGAGGTCTCAGGATGCGTTGGACCCTATTTTGGTCTCCGGAATTTGTCATCATGCAGTGCTATTTTCCCCATTATGCAGAGGTGGAGAGGGATTAAGGCGGGGGCGGGCCCCTGTCTCCATGGAGACAGTGACGCTACCCCGCTAGGGGTTATTTGGAAGCGGGGCAGGCCTAGGAGGCTGAAGAAGGCTTCGGACTGGACTCCCCAGCCCCTGGTGTTAGGGCTTTTCTCTTTCTTGGGCTTGGGAACATTAGCCAGccccattttagaggggaaaactgaggctcagaaagggcactgaatccccttaggtcacaatgcgcccaagggaagaggcaggatcgactgagcctaggATCTCGCGTCTTCGGCTTTCCCCCAGAGCCTGGGAAGCCCTTCTTAGCTCCACTCTTCTTTGAGCTTTCCGTCAAACAAATCCTAGGGCCCGTGGCCTTTTCGAGCGCTCCTAAAGGCGACTCTCCAAGACCCGCTCTCTAAGGTGCTCTTCCCCTTTAAGACTCACGGCTCTTCCCGTCAGGCTGCGTCGCAGTCTTAAGGCCCCGCCTTTTCAGACAGCTTCCGCTGGGCCTGGGCCGCTGCGGGGCGGTCACGGCCCCTTTAAGCCTGAGCCCCGCCCCCTGGCTCCCCGCCCCCTCTTCTCCCCTCCCCCAAGCCAGCACCTGGTGCCCCGGCGGGTCG
>|NM_000320|Human|
TGCATCCTCTTCTCTAGTGACATATTTCTGCATGCTTTACCTGGCACAAGTTTACTGAACAAACATCTGTGTCTGCTGTGTACAAGGTTATATGTGGATGGGAAGTGACACAAAGATGTATGTAATACAGGGTTCTGCTATCAAGAAGGTTATGAGAGTGTTAGAGCTCtggttctctatcagtgatgaatttgcccctaggagacaactgttaaatctggagatatttttgattcttatgagtgaggggtaggggtttgctattgatttctagtatatgcaggccagggatgctgtaaatatcctacagtacccagggcagcacctgtcacaaataattatctggcccaaaatgtcagtagtgctgtagatgagaggctctgTGTTAAAGATACAGGCCATGGGCAGAAATAACTAATATACAAGGGAGAAAATGCCAGGATCTGTGTCTGGCGATGGGTGGCATATAGTAAAAGGGCCATttggattaatgggtataaatttacggttagatagaagaaataagacctagtgtGGTTTGTCTCGTCTCGGCGGTGGACTTTCAGCTCCTTGAGCGGAGCGACCTCTTCTGTTTTTTTGGCAGGTGGGAATACTTAAATCTCTATTTTGATGCACAATTAAAAATAAAAAATTGCCAAAACAGTGGTCGAAAATTGTACTATACTATATTTTACATGCTTACACTTCACAAATTAATGCTCGTAAAACACCCGCTCTCCACCCTCCTCGCCCTTAGCCCGGCTCGCTGCACGCCCCGAGGCCCAGCACTTGCTGGCGGGTGGGAGGAGGGGCTTCGCCGATGTCCCCGTCCCAGGGGCAGGGCCTGGCCGAAGTTACAGTCCCTCCGGGTGGCGGGGCGCCCCGAGCGTGGCAGCGCGCTAGGCGGCAGCAgcgggcgcggagcggggcgcggccgccgcgcgTTCCCTCTTGGCGGGGTTggccggccggggcggggcgcggcgcTCCGGCTCGAGGCA
>|NM_000321|Human|
ctccatggcatacgtatgcctatgtaacaaacctacacgttctgcacttgtatcccggaacttaaagtaaaaaaaaaaaaaaaaaaagaaaagaaagaaagaaaaagaaaaaaaaggctgtttctggggattaaataagacaattatgtaaggtggccagcacagttcctggtacatagtaaatgtcagGCCTGCCTGACAGACTTCTATTCAGCAGCTACTGCTCCCCTGAAAATCTTCCTCAGACGTTTCCACGGTGCTTCCCGTTCTTACACCACTACAATCCTTTATTACACTACTATCCGTTCATTCCCCACAGCTCCCTCCCTTCCTTTCCCTAACCAGTGATCCCAAAAGGCCAGCAAGTGTCTAACATTTTCTATCTTCTAAGTGACTGGTAAAGTTCCGCACCTATCAGCGCTCCAAGTTTGTTTTTGTTTTGGCCGACTTTGCAAAACGGATTGGGCGGGATGAGAGGTGGGGGGCGCCGCCCAAGGAGGGAGAGTGGCGCTCCCGCCGAGGGTGCACTAGCCAGATATTCCCTGCGGGGCCCGAGAGTCTTCCCTATCAGACCCCGGGATAGGGATGAGGCCCACAGTCACCCACCAGACTCTTTGTATAGCCCCGTTAAGTGCACCCCGGCCTGGAGGGGGTGGTTCTGGGTAGAAGCACGTCCGGGCCGCGCCGGATGCCTCCTGGAAGGCGCCTGGACCCACGCCAGGTTTCCCAGTTTAATTCCTCATGACTTAGCGTCCCAGCCCGCGCACCGACCAGCGCCCCAGTTCCCCACAGACGCCGGCGGGCCCGGGAGCCTCGCGGACGTGACGCCGCGGGCGGAAGTGACGTTTTCCCGCGGTTGGACGCGGCGCTCAGTTGCCGGGCGGGGGAGGGCGCGTCCGGTTTTTCTCAGGGGACGTTGAAATTATTTTTGTAACGGGAGTCGGGAGAGGACGGGGCGTGCCCCGACGTGCGCGCGCGTCGTCCTCCCCGGCGCTCCTCCA
>|NM_000324|Human|
TGGTAGTTTTGAATTGCTTAGCATCTTATTTACACTTGACTATCTATAAGGATGATAGATTAGTTATGTTCCTGTTTAAGTTTACTCTCTTCCTATTTAAGACTAAAAGATATATCACAACTCATTTGTGTATTTCCATATTTTCACTTGCGTAAATCAGAGTAAGGAGTCAAAAACTTCATAAGTACATAAAACTGCTTACAGTCCTATATATTCCCCATTGCTCATGGGATAATATTTAGCATCTAGCATCCTCGGTACTGAATGTGAGGGTCTTTACAACACAGCCACCTCCATGACAACATTATCTCTGCCACTTCCTCCTTTTCTCTTCATCTCTTTTACATTCCAGCTTTGCTTGACTGATTGCCGTTTCCAAAACATGCCATGTTCTTCCAAGATTTATATCATTCCCTCTTATCTGTTTTACTTGAAAAACCCTATTTATGTTCTAGTTCTCACATCCATATTGTTTTATATGCTAATGTTCTTGGCCTAAGGCAAAAAGTTTCACTGCCTTATTTATGTTTTATAATACTTTTATAACCACTATTATATCACATATTTGTTTTTATATAATCATTCACTTATATTTATGTTTTCCCAACTAGATTCTTAATTTTCTCAAGAAGTTAACAGACCAATTATATATATTGCTTTAGATTCATGCCTtctacaaagcctaccacaatatttggtatacaataagccctcaagaaatgtctactgaattaaGTTAAACATGATTCTAGAGGCCTGTGCAATAGATTGTTGGCATCATCCAGGTTCTCACAATTTCATTGCATATTCTTCAGATCAACATTTAGAACGACAATTAGATTACAGAGCATAATTTTCCCCAATGGGTGGGGCATTTTAATCAGTCTTGCCCATTTTTTTTTTCTTGTGATGTCATTGGGGTGCCTTGAACATGCAGTCAAATTCCACACACAGAGCAGTCCTTTGTTCTTATCAACATCTCACAGCCTGTGAAGCTCTCA
>|NM_000326|Human|
gagcttgaccttctcctgggcacctctaggaggcaaaaccaggaccaagggtggtcattataggaagctgcttggggctcaaaccaacaatgaggttttaaacaaggagagctccccagtaatggaaACAGGGAGCTTCCCGCCCTTGGAATCCTAGACAGAAAATGTTCTACAGGAATTACCTCCTCCTCATCCAGTGGAATAGCAAAACAGAGGCTGGGAAGTTACCTGTTGAGAGGCTGCAGAGGGGTTTCTTCCTGTACAAAGGATTGAATAATAAGTTCCCTCCAGTTAGGCACCTATTGATACTGTATTTGGagtaactgacctttccagaggacttattgtcaggcagctaaacccctgaactaagcactttactgccatttcatccgcactaaagtcatgagcctggtcctctagttttctacacttcttagaggaggaaactgagccgatgagttttgaagtcatgtttcccggccagaagatgctcgagcgaggctttacaggcgggcagtctggttccagggcatgccactgcaccacactgCCCAGAAGGAGGCTCAGCCTGTCTTGTCCTCTCCCTGCTTGGCCTTAACCAGCCACATTTCTCAACTGACCCCACTCACTGCAGAGGTGAAAACTACCATGCCAGGTCCTGCTGGCTGGGGGAGGGGTGGGCAATAGGCCTGGATTTGCCAGAGCTGCCACTGTAGATGTAGTCATATTTACGATTTCCCTTCACCTCTTATTACCCTGGTGGTGGTGGTGGGGGGGGGGGGGTGCTCTCTCAGCAACCCCACCCCGGGATCTTGAGGAGAAAGAGGGCAGAGAAAAGAGGGAATGGGACTGGCCCAGATCCCAGCCCCACAGCCGGGCTTCCACATGGCCGAGCAGGAACTCCAGAGCAGGAGCACACAAAGGAGGGCTTTGATGCGCCTCCAGCCAGGCCCAGGCCTCTCCCCTCTCCCCTTTCTCTCTGGGTCTTCCTTTGCCCC
>|NM_000327|Human|
gtgcccggtacacagcaggcgccccagaagtgtttgtttctttattCCTGTTGGGCAATCAGGTCCCCCCACCCCAACCAGGGATGTGAGGTGAGGGATATGGAAAGTCGAGAGCCTGCGCCTGGGGCGGGGTGGGTTGAGGGGAAGCCTCACCCACCTCTCTGTGCTCCCGGACCGCACTAACAGGTTGGCGGAGGAGATTGCCTTCCTGGAGAGCTTCTGCCGAGGCCGCTCTGAGGGGGATGAGGAGGAGGAAGAATTTCTTCGCGGCCTGGTGGGGGCATAGTGAAGGTCATTCCCTCCAACTGTACTCTGCAATCCTACCACCCCTCCCAGCTTCCGCCACAGGGCCACAGGACACCTACGTGTCAGCACGCTGTGGGGGCTGCAAGGGCCTGAGGATCCCCGGGGGGCCAGGGGAGCCAGCACCACTGCTGCTGCTGCCCCCTCCTTCAGATTGGGTCCCGCTAGGCTCTTCGCTGGCCCCCTGAGGGGCTGGGGGTCCATTGCTCAGGCCAGGGGGTCCAGGGGATGACTTGAGCTCCACCTCTGTCTCCGTCTGGGTGCCTCGGCTCACCAAGGAAGGGGTGCACGTGGGTGGCAGTCCTGGGGGGGCTGCAAGACTGCTGGAGAGATGTTGAATTAACCTGAAGCCCCAGAGGCCCCAAGGAGGAGGAAAAATGGGGTGTGATGACATGCATACCTGTCCCCCGGAGGAGCTGGTGTGCCAGAGCCCTGCAGGGAGGAAGGGGGCACCTGCAGCCGCAGCAGGCGAAGGGCTTCTGCCAGGGCTGCCTTTACCAGTTCCATCTCCTGCTCCTGCACCCGAAGCCGCTGGCTCAGAGACTGGAGGGCCTCCCGAGCAGGGCCGTCACCTGGGAAAAGGGCAAGAGGTACTCAGAATGTACCCATCACCTGAAGAAAGCGTAGAGGGGATTCTGTCTCCCCACAACTTTACATGTGTCCGGTAGGACTGCCCCTTTCAGGCAGCCCCAGGCTTG
>|NM_000328|Human|
tatctttctccagttcttagatttaatgttctttcttcagataagcctttcttaacctcctacaccaggtcaacgcttcttgttaaccacttccttagtaacctccactttgctttgtaaGTAAATGATTATTTGTGTAACTAATAGTTTAATGTCCCCTCTTCATGTTAATGCAAACTTCCTGAGAAAGTGTTGGTAACACACAAGAGTAATTCAGGGATCCCTGAATCCAATTGTGTCTGATTCTAGGGCCCATGTCCACAACTACCAAACGTACGTAAATCTGCTCATTCTGGAAGATGGCTTTTTGCTTCTTTATTTCATGATAGCCAAATGTTGATGCATGGGAAACCCTGCATCATATAACATCGCTGAGCAAATTCTAGAGCAATGATGTTGGGCTACCCCTTTGTGTATGTTCTGTGAGTAGTGGACCATATACACCTCAGCTTTTACTTTTGTTGACTACAGGCTGGACTAGCTGGACTAGCTGCCCACATGCTTAAACAGAGGTAACATTAACCACTTTACAGGGTTGTAATAGTactcatttgtccaataaatacgtaatgagcattcagtataggccagatgttggtttagatgctggggataTCTTTAGCAGAGTGCTTACCTCCTTTAATGTTCCAGCTGGTCACTATTACTAGTAGTGTCATAATTGTGTGTCGATGCTTGCTTATGTCACGGAGTATGGGATTTGTGACGTTTGCCACTCATGGGCAGGGTCCCTGCGGCGCCTGGACCTCCAACGGCACAAGGGCGCGGACTCCACAGCATCACTGCGCGGCGTGGCCGCCTCTCTGCTCCAGGCCGCCAGAGGGCGCGTGGTCTCTACTGCCCCTCCGCTGTGCCTGAGCCTGCCCCTTACCAGCCACCCGGCCTCCGTTCCCCTCCCCAACGGCGCCTGTCCCGCCTTGCATTCCCAAGCTCCGCCCCCGTTGCCCGTAGCGGCTGTTTGTTGACTTCCGGGAGCGCGGTTG
>|NM_000329|Human|
GCTACTGTTGTATATCTTGGGAAGCACTTGGATTAATTGTTATACAGTTTTGTTGAAGAAGACCCCTAGGGTAAGTAGCCATAACTGCACACTAAATTTAAAATTGTTAATGAGTTTCTCAAAAAAAATGTTAAGGTTGTTAGCTGGTATAGTATATATCTTGCCTGTTTTCCAAGGACTTCTTTGGGCAGTACCTTGTCTGTGCTGGCAAGCAACTGAGACTTAATGAAAGAGTATTGGAGATATGAATGAATTGATGCTGTATACTCTCAGAGTGCCAAACATATACCAATGGACAAGAAGGTGAGGCAGAGAGCAGACAGGCATTAGTGACAAGCAAAGATATGCAGAATTTCATTCTCAGCAAATCAAAAGTCCTCAACCTGGTTGGAAGAATATTGGCACTGAATGGTATCAATAAGGTTGCTAGAGAGGGTTAGAGGTGCACAATGTGCTTCCATAACATTTTATACTTCTCCAATCTTAGCACTAATCAAACATGGTTGAATACTTTGTTTACTATAACTCTTACAGAGTTATAAGATCTGTGAAGACAGGGACAGGGACAATACCCATCTCTGTCTGGTTCATAGGTGGTATGTAATAGATATTTTTAAAAATAAGTGAGTTAATGAATGAGGGTGAGAATGAAGGCACAGAGGTATTAGGGGGAGGTGGGCCCCAGAGAATGGTGCCAAGGTCCAGTGGGGTGACTGGGATCAGCTCAGGCCTGACGCTGGCCACTCCCACCTAGCTCCTTTCTTTCTAATCTGTTCTCATTCTCCTTGGGAAGGATTGAGGTCTCTGGAAAACAGCCAAACAACTGTTATGGGAACAGCAAGCCCAAATAAAGCCAAGCATCAGGGGGATCTGAGAGCTGAAAGCAACTTCTGTTCCCCCTCCCTCAGCTGAAGGGGTGGGGAAGGGCTCCCAAAGCCATAACTCCTTTTAAGGGATTTAGAAGGCATAAAAAGGCCCCTGGCTGAGAACTTCCTTCTTCA
>|NM_000332|Human|
ACCTCATTTCCGATTAAATTAATGATCCGAAATTAGCTGCGAGAGGAGTGCGCGGGTCTCCTTTCCAGGCTAGAGCGGAGTAGTTCCATATCAAAGCCGATTTCCGGACCTGCGTGCGAAGAGAGAAAGAGGGCAGGGTCGGGCGGTCGCCAGCGTTCGCCGGCAGGAAAGGTGAGGGTACCTGTGCAGTCGGGGGACCCCTTGAAACTTTCCGGAGTTGCACGCAGAGGCAATCCCCGCGGCCCCCAGGCCTGGGTTCCGGAACGCCGAAGCGACGCCGGTTTGTGGCTTAACGTGCAGCTGATGATCAGAGTGAGCCCTCTCAGATGCTGCTCCGAGCGCCTGGGACCAAGGACACGTCGGGATTAGAATGGGCCGACCTCCCCTCCCCGCTGGGGTGTTGCATCGGCTCCCAGCTGAAGCCTGACAGCCCTTGGGGGAGTCCCCCAGGTTGCCTGAGTAGCGCCCCGTTGTCGTTCAGTCCCCTCCAACTAGGTGCAGGGACCCAGGGAGGCGCGCGAGGACCGACCCGTCACCGCTCAAATTACCTCATCGCCCAGCTCCCCGCCCCCTTCCCAAACCTGGAAGGAACCTTGCCCTCCGGTCCGCGTCTCCCCTCCCCCGCACCCCATCCCGAGCCACTCTTTGGGAAAGGTGCCCGCCTCCCCGGGCGGCGCGCAGCGAAGGGTTAAgggcgcgggccggccgccgcgcggTGCGCTCGCCGTGCTCTGTGCGGCTCGCCGGGCCGCCCGCCAGAGGGTGCCCCCCACCCCCATGAAGTCGGATCCTTGAGCTGCGGCGGCGGCAGCCAACTGCTCCATATTTGGCTTCTATTACACATTTACATACTGgagcgagcgagcgagcgagcgcgagagagcgcgagggagggagggagGGCGGGCGGGCGGAGggaggagggaggggaggggagcgggaggagggggaggaggaggaggaggaggaggaggagAGAGCAGAGTATACCGCAGACATCA
>|NM_000333|Human|
TATGGGGTGATAGGATTCTGTAGAAGAATCTTTTGCTGCTTCTTTTGACATTTAAAAGAGTTCATTTTGAACTATCAGGTATCTAAGTCATTATTATCATAAAACTCAGATCACTTGGCAGTTTTTTCCATGTCACTTGTGGGGAttttttgttgttgttttgtttttattagaactctgtcacctgggctggagtgcggtggcacagtcatagcttactgcagcctcaaactcctggactcttgcctcaccctcccaggtagttgggattacaggtgtgagccattacacccCATTCTGTGTCATTTGACAGTAGATTTGTTGATTGGCCAGAGAGAGGGAGTGTGATAGGGATGATAGGGAAACAGGCCAGGAAGACACTGTTTTCAAGGGGGCACTCAGTGAGAGAAATTCTTGGATTTAAAAGTATGAAAGCTTTAGTCAGTCCTCTAGTGATTGAACAACAAACTGGACAAATGTGGATATGAAATTATACATATTTTACAAATATGCACAGAAAGTGGGTTCAGATATTTTGTTACTAGATTTAGGAAGGAAAAGTATGCTTAGGAATAATAAACTTTTTTTGAAAAGCTTAGCAACTGTAGATAGTATAGGGGAAATAAAACCTGGAAAAATGCTGCAGGTATTTTATAGAAATGTTTAACTTTAAGACCTTTAGGTCTACCGAGACTTAAAATGTAGGTTTTTAAATAAATCATGTAAGTTTTGTAATATACCTGGTAGTAGCTTTGTCAGTTTAAAGGTATTCAGAAAAAAAATTCACAAAATATAAGTAATTTGCATTTTAGCAGGTTAAACTTATAAATTCCATCTTCCCCAGTTTTGACAAGTTGCCTTTCCAATAGAAAGATTAATTTACACCAGCCAGGACGCCTTGTATGACCATATTAGATGAAATTAGACTCCACCCCCTGTTTTCTGTTGATCTGCCAGGACCTTTGTAATTCAAGTGCTTTTTACAGTAGTAGCAAATGTTA
>|NM_000336|Human|
TGTGAAGGAATGAAAGAATTCAGAACAGTGTCGGAGGAAAATTTAGCATGTCCATGGAAGGTATTCCTCATTTTAAGATAGAAGATGCagccaggcaccgtggttaacacctgtaatcccagcactttgggaggccaaggcgggtggatcacttgaagccaggagttcgagaccagcttggccaacatggcgaaaccctgtctctactaaaaatgcaaaaattagccaggcatggtggcgtgcacctgtgatcccagctacttgggaggctgaggcacgagaattgcttgaactcaggaggtggaggttgcagtgaaccaagatcactccactggactccagcctgggcaacagagcaagactctgtctcaaaaaaaaaaaaaaaaaaaaaaatatatatatatatatatataGAAGACACCTTTCCTTGACATCTTGGCACTTTGTAAGCCCTTTGGAACTCAGACACCACCAAAGAGAAAAGAGTGAAGATCCCAAAATTCattaatttaacaaatatatatatatatattGAGATgctctgttgcctaggctggagtgagtgcagcagtgcaatctctgctcactgcaacctccacctcctgggttcaagcgattctcctcctgtaattattccagttacttgggaggttgaggccggagaattgcttgaaccagggaggcagaggttgcagtgagccgagatcgtgccactgagactccgtctcaaaaaaaaaaaaaaaaaaaaGGACCAGGCAGGGTggggagggagggggaagcatgaaggacagaagtaagaaaatccaggtgatccaggtgacaggtgatgctatattggggagggggaatgaagtgccagcagtggaaatggtgagaaatgaatccattctagaaatactttgaaggtagactcagctggcttcactggctgattggctgtgcgttgtaagagaGTAGGAtcaaccctaaaggggaatgaagtgctgatacaggctaaaaca
>|NM_000337|Human|
AAAATCTGGCAAGCCAGTTCTTTAGAATAAGTTGCCAATGGGGTGTGATTTTTGGAAGTAAAATGTTAATACCAAAAACAGAAAAAAGAAACAGTTCAAAACAAATGCTCCTCTCTCTTTAAATCACCTCTTTTCTACAATGTTACCTTGACAACTTTGCTCTGGCTCTTTAGATATGGGGGTTTTTCAGTGTGGGAGAAGAGGGGTGTCCTCCTGTTTTGAGGTTTCCTCTTGTTGCATGGAAAGGGAAAATGTCAAAGGTAGAGCATCAAATCCAGCAGAATGTACACAGGGCATCTTGAGGGAGTGTCATCCAGAAATAATCACAGGTGCACAGAATTAGGACGCATTCTGATTCAAAGTACATTCTTTTCTCTTTTCTATTTTCCATAACCATAACACACATTCCAACAGCCTATAAAATGTTACATTTTTGGACCAGCACTGTTGCAGAACAGAGAGCAACAAAAGTGCCTGAAAAATAATTGCATTATTTTTAGTTGCTGCAGCAAAAAATGTACATATCAGGTTGAGGGGACAGCTCCGAAGAACTGTACCAGTGTGGAAATGCTAAAAATATTGCTCCCCCTCAAGCAATTGAAATTTTGAGCAAAGATTTAGGAAGCGGCAGGTAGGGAGATCAAATTAGAATTTACATCTCTCAGCTGTAATAAGCTTGTTATCAGGACTGGCAAGAGCTCAGGGGGCTGACAGGGGTCAGCTGGGGACTCAAGTGTAAGGAGCAAGTGAAAAAGGAGCAGTGTTGAGCAGAAGAAAGAGAGGACTTATCTCCAGCATCTAGCACTACAGAGCAGAGGCTGTGTGGAGAATGGCTGAAAAATCAGAATTGGTTGTAGAAGCAGTTTTCTTTCTGGTTGTGAGTATGAGCCCGGCAGACACCATGAGCGCTGTTGCAGGGGAGTCGGCCTGTGCTTGACACATGTGTTTCCCATTGATAGCTGGAGACAGCCCAGTAGCTGTGAGTCGGTCTGACAAAGCCA
>|NM_000338|Human|
TGAAAAAGAAAAACCTTTTCCTCAACAAAACTCAAAAACTGAGTTGGACAAAAAAATGTTTTTCTAGTTGGAGACAGAAAGGTCATTTAGTAGTGCCACTGAGATGCTTACCCACAGTTTGGTTCCTGCTTAAAACAGTTTTCCCTgctgggcgcggtggctcacacctgtaatcttgacactttgggaggctgtgccgggcagattacctgaggtctggagttcaagatcagcctggtcaacctggtgaaaccccatctctactaaaattacaaaaaaatttagccaggcgtggtggtgggcgcctgtaatcccagctactcaggtggccgaggcaggagaatcacttgaacctgggagacagaagttgcagtgagctgagattgcaccagtgcactgcaacctgggcaacagagcgagactccatctcaaaaaaaaaaaaTTTTCCCATATTTCCCAAAATAGAAATATTTTCAATAAATCATTGATTCCACTCTTAATCTGCTTACTTCCCATGCAAAAGAGTCAAGGTAATGTCTACTACAAGCAAGATAAAATCATTTCAGACACTACTTTCTAGTTACAGAGTATAGAAATTGTCTCTGGAGAACTATATTTTGATACACATGCTAAACAATAGGAGGTCACTAGGACTCATCTGTAAGACGGTGGAACTCAATTTATCTATTCCCAAATGACTAATGGCAATGCTCATATTTTTTGGACAATTGCTGTTAAGGGATCCAATTCTCCTTATGAATTAAAGAAACTCTATGTTACTTCCTGTCTAAAAGGATTAATGGTTTACTACTAGTTACCAGTTGATGTGGTACTTAAGTTTCCTCAGGGCTAATGACCTGGTGGGGCTTACAGTACTATTCCAGGCCAATCATTGCACAGTCATCTCTTTCAAGAAAGTTTCTAACCAATAAGCAGAAGCCTAACTTTCTGGCTGAAAGCTAAGTGTCCCATATATTCCTGGGTGACGCTGAAGCAGGTTA
>|NM_000339|Human|
ctgcctcagcctcccaagtagctgggactacaggtgcccaccaccatgcccagctaatttttgtatttttaatagagacagggtttcaccatgttggccaggctggtgatccatccacctcagcctcccaatattaaataaattttttaaatCCAAATACTAATATGAGAGGTTTTTGAACTCTCATAGAGTAGGACCCAGAGTGTGTCCTCAGGCtaagggaggacaccacccctcatattgtcttatgcccagtttctgcttccaaagaaagaaaaagtaaaaattaaaaggcagaaatgaaatccacaagcagacagcccggcgccacaccctgggcctggtagttaaagatcgagccctgacctaatcggttatgtaatctatagattacagacattttatagaaatgcactttgaaaatccctgtcctgttttgttccaatctaatgatcggtgcatgcagcccccagtcacgtaccccctgcttgctcaatcaatcacgaccctctcacatgcacccccttagagttgtgagccctgaaaagggacaggaattgctcactctgggagctcggctcttgagacaggagtcttgccgatgccccccggccgaataaaccccttccttctttaagtcggtgtttgaggagttttgactgcagctcgtcctgctacaAAGCCACCAGGCTATCTCTAGGATCCCTTATGGGGCCCCTCAGGGTCCTCTCTGACAACTCCTTCTTGGGTCCTGGCTGAAGATCTCTGCTGCCCCCAGACTCAGAAGAGCCACTCCAGGACTCAGGGAGTGGCTGGCTTTGGGCCAGCCCAGCCCTCCAGATCCAAGGCGGGTCCCCTATCTCCACAATCAAATGGTGTTCTGCCTCCGGCCCTGTCCGGGGACCCTGCTCACCAGCCACGGGCGGTTTAGGCCAACCTCCCTGCCTCCTCCCCAGTGCAGACGCAGCCTATAAAACCACCCTGTGTGTCCTTGCGGATCC
>|NM_000340|Human|
ATTTTCTCACCCTGTTTCTTCATAACACCCCTCATTGTGTTGCTGCTTGTTACATTTTTGTTCCGCTGGGAACTGGTTCCATTTGAGCCTCAGTGCAATCTGTGGCCCCAGTTGCCACACACACTTAAAGCTCAATAAATTTGATATCTCCTGAACCCCCACAGGGTTTGGATATCATAAGGGATACTTAGGCCCAAGATCAAGCCATATGAGCAGGTTTATTTGAGAACTCTACGTTAAAGCCTCCAGCAAGTGCTTCTTGACATATATGAAGCAATaataataacaaccgctatttgctaagtacttattatatgttgagatatgccaaacactttcacatattatctcatttaatccactcaacaaaacaaaatgtgtgttatttctattttatcaggcaaaaataaaaaactaatcagagaaaagtcacagtgagccacttgcttaaggttatactccccagtaaaatgttgagattcaaacccaagtccctaacaatccaaagctcatCCAGGTAACCATTCAAGTCAACAATGGTCTCCGGCCACACAGCTCAGCTCTAAACAGAAACACCACAGCACTAATTATCTGTGGAGCAGAGTGCAGTGTGCCTCCCATGCTCCACAGCACAGCACGGCAGCTCAGCATATCTCATCTTCTACAAAAGACTCCAAAGATTTCTCTTTTCACCAGCTCCCAATTACTGCCACATAACACATGCCTTGAAATGTGATTGCCTCTGGTTTGTAACTTATGCCTAAGGGACCTGCTCCCATTTTCTTTCCTAGTGGAACAAAGGTATTGAAGCCACAGGTTGCTGAGGCAAAGCACTTATTGATTAGATTCCCATCAATATTCAGCTGCCGCTGAGAAGATTAGACTTGGACTCTCAGGTCTGGGTAGCCCAACTCCTCCCTCTCCTTGCTCCTCCTCCTGCAATGCATAACTAGGCCTAGGCAGAGCTGCGAATAAACAGGCAGGAGCTAGTCAGGTGCATG
>|NM_000341|Human|
gcgcctggcctaatttttgtatttttaatagagatgggttttgccatgttggccaggctggtctccaattcctgacctcaagtgatccacccgccttgtcctcccaaagtgttgggattacaggcgtgatccaccatgcccagccttcattccttttcaaagctgaataatatttcactatatgtataaccacattgtttatctatccatctgatgatagctacctgggttgtttccaatttttaattttttaatttatttttagtttcattttatttttattttctttcttatttatttattttattttttgagacagagtctccctctgtcacccagggtggagtgccatggctcgatgtcagctcactgcaacctctgcctcctgggttcaagtgattctcctgcctcagcctcctgagtagctgggattacaggcatgcaccaccacgcccggctaatttttgtatttttagtagagacggggtttcaccatgttggccaggctggtcttaaactcttgacctcgggtgacctgcctgcctcagcctcccaaactgctgggattacaggtgtgagccaagatgcccagTGGAGAttttttttttttttgtgggatggattctcgctcttgtcgcccaggctggagtgcagtggtacgatctcggctcactgcaacgtctgtcttccggggtcaaacgattctcctgcctcagcctcccgagcagctgggattacaggtgcacaccaccacgcctggctaatttttatacctttagtagagacggggtttggccatgttggccaggctagtctcaaactcctgcccttggtgatctgcccgcctcggcctcccaaagtgctgggattacaggcatgaaccaccgcgccAGTCCCGAGATTTTTTTTTTAAACCTCTGTACTTTTACCCTTTCTTCCTTGGCTGGACTTTGTCCAGCTAGGTTTATTTATAAACCACACAAAGTTCATTAACAAGACCA
>|NM_000342|Human|
CACACTTCCTTCCTCTGGCCCTACCACCTCCAACACGTGGATCCCCTCCACTGACATGTGGCCCCCTCTGGAGGAGGACCAGGAGACCCTGGGATGCCCTGTGCCCCACTCAGCCTGTGCCCTCTGCTGCAGGGACCCGCGGTGCGGGTTATGCTGGGGGCTCAGATCACCGTAGACAACTGGACACTCAGGACCACGCCATGGAGGAGCTGCAGGTGGGTGTTCCCTGGCATCAGCAGTGCTCCCACCTGGAGGCTCTGGGGACCTGGTCCTAGACTCCTATCTTCGTTGGGGGTGGAAGAGCCCCTCACAGCCCAGCCTCAGCGGCCACTTCCCACAGGATGATTATGAAGACATGATGGAGGAGAATCTGGAGCAGGAGGAATATGAAGACCCAGACATCCCCGAGTCCCAGATGGAGGAGCCGGCAGGTGAGCCCCTCTCCCTCCCTCAGCTGGGATGAGCTGCTGAGCCCTAGACAGGGACAGGAGGGGCACTTGTCCTCTCCCCTTCTCCACAGTCCTCCTCCCAAGCACCACGGGCCGTTCTCCCCTCAATTCTGGCTGATTGAAGGATAAACAGAGCTTTGTTTGAAATGATCACAGGAGGTGGCTGGGAGAGCAGGGGCAGTCACCCATCCAGTGCCCCTGCAATGTGAGAAGGGCGGGCAGCCAGTTTGGGACAAGGGCGTGAGCCCACATGCCATCTGTGCCCATCCAATGCCAGCTTCCAGGCCAGAAAATGGGCTTGTTCTTGGGGAAAGAGGTCCTGAGAAATGAGGGGCTTGTGGGGACCCTCCTAGATAGAAAGACACCAGGAACCACCCTGCCTTCCCTGGCCTGTCCAAGGTCTTAGGTGGGGAGCCCCAGGCAGGACCTGTTTACTGTCAACAGGACTTAAGTGCTGGAGATTGGGATTAAAGTTAAGAGGCCCCTCTTGGAAATGAGGGCTGGGGGTGGGAGGGGTGGGAATATAAGGGGCTGACCCACCCTGGTGCCTCA
>|NM_000343|Human|
AGTGCAAAGGAACAGGATGCTCACATTTAGGCAGTGGGTGGTTGTCTAGCAGTGGGCAGGGAGGGCCTGAGGCAGACCAGAGTCCTGGCAGGGTTTCTGTGGTCCTCTGCCTCCCTGCACCTCCCCATCAGAGCAAGGCCCCCCTCTTTGGGAACAGTCACTTTTGGCTGCTCTGTGGCCTCTAGAGCCAGCCCCTGAGAATACCCCACAGCCCTCCctctgaaccctggcatgggctgcagggccagctctgctgctggtttcctgtatgaccttgggcaagtcatgcctcctctcttggtcATCTCTGTTCTGAGCCCTGGCTTGCTGTTTAGACATGTGTTTCCAGATGGGTGAGCTGAGTCCCCAGGAAGGTCAGGGTTTGATGAACTCCTTGGAAAGGGTTCTCTAGTATCTTCCCTTCTGCTGCCTCTGGAGGGCCCTGCATCAATACTGGGAGAGGGACAGGGCAAGGAAATAGCTCCCGGTGAGATCCcttcccccagtctcagtttcttcctctttacagtgggggtaacagtggacctGGGGGCTGCAGGCTGTGGAGGGGGAGTCAGGAATGTGGGTGGGTGGGTGGCTGTCCTTGTGGCCAAGAGATTAGGATTGTGCTGGTTTTTTTCCAGTGACACCCAGCAACTCTCTGTCCTCTCAAGAATGTTCTCCAGGGAGAACAAGACTTGACTGATTCTTCAGAAGAGTGCTGCACCCATTTTACAAGCGGACAAGCCAAGTCCTTAGAAGGCATGGGACTAGTCCAAGGATGGGTGGCAGGTGATCTGAAGCCTCTAGGCTCCTAGCCCCAGGTGGCCTGTTCCCTCAATGGAGCCACTCCAGCTCTGGCAAGGGCAGGTGTGGTGGCGCTGCTGGTGCCTGCTGTGGGAGTACAGTGGGCCTTTGTGCCAGGCGGGCACCACCCCCTGGCTGGCCCCTCCCCATTCGCAGGACAGCTCTTACCTGCCGGGCCGCCGCCCCAGCCAACA
>|NM_000345|Human|
TGAAggtacaaggtaactgtctggaatgatgaaaatgtcctgtgtcttcaaaatagtgtgggttacactaatgcatggctttttcaaaactgatttaaagggacacaacatctgagcatttccctaggtgtaaattacactgcaattttaaagaaTCATCtaatgatattgtggttatttttaaacagtccttaaattttgtggatgcatactgaatgtttacagctgaaaagatatatataaagcttgaatttggtaaaaaaaaaaaaaaaagagggaggattggtagtgataaagtgagtggacttatggatgagacatgatcagccatgcattgaaaaaatgtaaaagttggatgatcttcacatgagagtcctttattctgtctacttttgcatatgtttgaatatttcccataacaaaaaGTTGAAAatagagtgatcacatgagttaatctcctaatttacaaaaaagaaaactggaaacagaaggagaacaaaacttgttcaaggtctcaaagccagacagcaaactagctcccaagtccaaccttcttgctctggtccTAAGCAAACAAAAAATATTAATATGAGCTACTGCATTAAGGAAAGTCTGCTTTTCCAAAGGGCAGACCAATAGTTCAAGGAAGAGTTTAAATAATAAATATTTGTGATCTTACTTTCATGCTTTTCTATTTTCCACTGAACACATATGCATTATCTTCTATATGTCTTTTATGTATAATCATTTGCTTCCTGTTCCTTGTGGTTTTAAAGTTGTTTTGTATGTTTAAATTTGATTTTACTCAAATTTCAGAACCCAAATTAGCGCAAGAATCAGACAAAGCATAACTTTCtataaatataaaaacaattaaaaaaaaaaCATACAGCAAAAACGAGTTGTTGTTTCCCCCCTCCTCTTCCAGTGCTTAACTAATCTTCCGAATCCAGGCACAGAAAGCAAAGGCTTTCTGCTAGTGGGAGGAGCTTGCTTCTCCA
>|NM_000348|Human|
ACGGAAGAGGTAGAAGACGGAGGGGCTGGAGGATAACATAAAGGTGGGAAACGGAAGAGAGAAAGAACCGCGTCTGCGTGTATGACGGCTAGACAGGAGTTCAGAGAACAGCGGGGTCGCCAGGCCACCACCTGATGGGCCACGGCTCATTGGCTCTAGGAGCTGGGAAAGGGCATCCCAGGAAAGAAGCCCTAGACTTTAGCCTGAGTCTGGGCCACTCTAGGGGACCGGGAGTGGGGTGGCGGGAGAGGACGCGCAGAATCTCGACTTCTGGCCCCAATCTGTGCATGATCACCCGAGCTCAGCGGACGCTCCTCTCTGACCCAGGCAGGCGGCTCAGGGACGCGTGCGGGGATGCAGAGAGAAACCGCTGAGGAATTAGGGCCGGGAGAGACTGGTACCTGCCGGGGGCGTGTGGTGGGGCAGAGCTGGCACTGATGCTGAGAGTGGCTAAGGAGCGCGGCGCCCCAGAGCAGAAGGGCTGGCAGACGCTCAGAGAGCCAGGATGGTTCAGGGTCCAAGGAAGGTCCTATGTTGGGTGGGAGCTGTGAGGGAGTGAAAGTGCATGAGGAACCGGAGGAGATGGAAAGACCTTGGCTTGGGTGTTCGAGGGTGGGACTGCGTGGTGACCGACGGCACAGAGGGTGTGTGTTGGGGCGGAAGAACCACCCCAGCTGAATCGTCCCCGTGGGGTTTTCTTCCCGTGTCTTAGTTCCAGAAGTATGCGCATCAGACGCTAATAGTTGAGGAACAAGTCATGGAAGGACAGCCTAAGCGGGAGGTGAATGTAAAGCCGTGGAGAGGGCGGGCGAACTAAGAAGGCCTTCGTTCTCCTCCGGCCACCGCGGCTGCATCCTTGAGAAAGGGGTATTGCTGCGAACCGCGCCAGGGCTGGACGCGGCGAGGTGGGAGGCAGGATGGAGGGGCGGGAGCCAAGGCCGAGGGGGCGGACACGGGTGGCGTCTGGCGCTCCATAAAGGGGTTGCGGGGGCCGCGCTCTC
>|NM_000349|Human|
GGGACCGCAGGAGGAACTGTGTACAGATggcttgaaggccagaggcttgggttgttgtcctggccctgccactggccagctgtttgaccttgaacaagtcagttccactctgtggacttcagggtcctcacccagaagaagagcagccatatggtctctaCTGCCTGGTAAACACCCTGGCTCACTCTCGCGAGAcggtggttctcaaagtgtagtgtgtagtccacacaacacctgcattgcAACCACTGGGtatttatttatttatttatttaatttatttatttatgacggagtctcactctgtcgcccaggatggagtgcagtggcacgatcttggcttactgcaacctctgcctcctgggttcaagtgattctcatgcctcagcctcccgagtagctgggactacaggtgcctgccacatcacccggctaattttttgtatttttagtagagatgaggtttcaccatgttggccatgctggtctcgaacgcctgacctcaagtgatctgcccacctcggcctcccaaagtgctggggttacaggcgtaagccaccgcgcctggccAAGGGAAGtttttttcttttctttttttcttttttcttttcttttccttcttttttttttttttttttttttttttttttttttttaacacaggtttctgagcctcaattccagatcagctgagcctggagtttctgaagacaagggctagaaatctgcactttaaAGTCTTGAAAACCACTGTGTGCCTTCATCTAAGCTGCCCCTGCTTCTCTCCCCTCCATCCCTCGCCTGGCCCTGTCCTCCCTACTCTCCCCTGCACCCTCCCCCGCCCCAAGCTCCCCACAAACGGCCAAAGCAGCAGTGTGAGGCAATCGCTCTATCCTTGACCCCTTCCTTTGCACAGTGAGTGATGGCGTTTTTATCTCCTGATGATGATGCACAGCCTTCAGCGGGGGACATTTAAGACGCAGAACACCAGGTCCAGGCTG
>|NM_000350|Human|
CTCTTCTTGGAAGCTCCACCATGCACAGCCTATGGGCCCTCATCACACTCCTTGAGTTATTCGAGTTCAAGTCCCGTGTTTACAACCAGACCGCAAACTCTATGAAGTCAGCATCCATTCCTCTCTGTGGTTCTCCCTCCGCCCCATCCAGGTCTCAAGGGTCTAGAGTCTTTCAAAGAGAACACATTCTGAGATTTGAGGAGGCAGAGACAAAAAGTTCCACTGCGAAGTGCCAGGGAGGCTTCTGTTTGGGGTGTCCCTTGGGATCACAGATCCCCCACCTGGTGATGAGTCAACCCAGCACCACCCCATTGCAGGGCTGGAATGACAGTAATGGGCCCacctgctgcctctcctcatacccgcaccccagtcagacattgcaagtcagtcacggctctgtcctgctgggcctggagtgttccagtgccttttccatcacagcaccaagcagccactactagtcgatcaatttcagcacaagagataaaCATCATTACCCTCTGCTAAGCTCAGAGATAACCCAACTAGCTGACCATAATGACTTCAGTCATTACGGAGCAAGATAAAAGACTAAAAGAGGGAGGGATCACTTCAGATCTGCCGAGTGAGTCGATTGGACTTAAAGGGCCAGTCAAACCCTGACTGCCGGCTCATGGCAGGCTCTTGCCGAGGACAAATGCCCAGCCTATATTTATGCAAAGAGATTTTGTTCCAAACTTAAGGTCAAAGATACCTAAAGACATCCCCCTCAGGAACCCCTCTCATGGAGGAGAGTGCCTGAGGGTCTTGGTTTCCCATTGCATCCCCCACCTCAATTTCCCTGGTGCCCAGCCACTTGTGTCTTTAGGGTTCTCTTTCTCTCCATAAAAGGGAGCCAACACAGTGTCGGCCTCCTCTCCCCAACTAAGGGCTTATGTGTAATTAAAAGGGATTATGCTTTGAAGGGGAAAAGTAGCCTTTAATCACCAGGAGAAGGACACAGCGTCCGGAGCCAGAGG
>|NM_000352|Human|
CCCATGGCCAGAGAACCAGTCAGTAACAAATGTCCTCTGTGTCTTCAGCCTTGAGGAAGGTGACACCCCTGTCTCATGGGACCCTGGCAGGTACTGGGAAGCTGGAAGGAAGGAGTAGCTGTTGGAATGAAGTAGCTGATAGAGAGGGTAGCTTGCAGGGGGAGACTCTAGCATGGGTTCAAAGATGGAATGGGGCATAACTCAGCAAAATTATGCTCTAAGGAGTATCTGACCAGGCAGTAGCTGGTTAAACAGGGATTAGCTCCCATTTCCACAGTCGGCTGTGCTGACTCAGTTTCTTGACCAGGGTGTTGTGGGGTCTGAAGATCACCCCTCCTCCCACCACCCACTCTCCAGCCCTATGATTCTGTGTAGAAACCACAGATTTAAGAACGCTGCACCTGCCTGAAAACTGTTGCACTGATCCCAAAGCGTTCATATTTTCAAACACTCTGGATCCCACTGTTTCCAGGAATGGAACACCAGAGTAGCAGAGGCCTTTTCAGTGAGGCAGCTCAGGCTCTGGCTGAAGGTGGGCGCAGGACACTACCTGAAGCTTCACCCCAAGAGATGAGGGCCAGCTCCACTCTTCCCAGTCACCGCCTGTGGGGGAGGGAGGCTGGACAGGGCATGAAGGCAGAGCCTGGTGGTCTGCCCCTCCCATCTAGGGGTGGCGCACAGAAAGGGAGACTCCAGGCCACAGCTCACTTACACCCCAGAATAACCTTGCCTTGAGGGTGGGATGGCTTGTCTGCCCCAGGCCTGTTGGACATTTAGCAAAAGAGAAGAAAGGGGAATACAAACAATCCTGAGCTTCCCAGAAAGCTTTCACACCTCCAGGATGGGAGAGAATGAACTAGAAGAGTGAAGCTTCCAGTGCTTCCTCAGGTCCACAGGGAAATCTGGACAGGGGAGAGGGTAGGAATAGCCGCCTCCCCCGTgagtaatgacacctcctccagcaggctgttatggggatccgattacataatgctacaaaa
>|NM_000353|Human|
TATTCAACCCCACTGGAGGCTTGACTCCCTGAAAAGTGAATGGAGAAGAACAAACTGATGTGAAAAATCTTTGTCTTCCAACAAATAAACAGACAGGATCTGAGCCCTGGGGAGATCACTGAGGCTTCTCTTAACCCTTCAGTGGGTGGTATTTTCCATCTGCTCACAGGAATGTTGAGATTTTGGCTGTGGACCTTGTGTTTTGCTTAGCAAAGTTGTTTTGTGTGGATCGCACCTGACATTTTAAATTCTTCCAACAACCATAGGAGGTAAATGAAGAATTCATGCACAGTGCAAGGATAAAACTGCACAGGTTTCAGCTGCCTTGGACACCCTGTGCTTTTCAGCTATTTGTTGAATGGAACTTAAGTGCCCAATTTGTTCTGATTGGAGCAAAACTTTGTGGACTGACAAGGATGGGCGTCCAAGATGTAGGAAGTTAAAAAAAAAATGTTGCCAAACAAGGTGTAGAGCACGATCCTATCTGTGTTTTGAAATCTATGAAATTATGTATCTATGCACCTATATGTAATGTATCTATCTCTGAATGGAGGGAAAGAGCCTGACCATTACCACCCTCTACCCCTGGGAGTGAGAATGAAGTGTACAGGGAGCAGGTGCAAGGAAGAATGCTCACTTCTTACTTTATATATTTCTGTACTGTTAAAATTTTAACAGGCTGTTTTGTAAAAAAAATTTAATAAAAGCTATCAACTGTAACCAGAAGTACTTTCTGACAGTAGATGTTCTCAAACCATCTCACCAAGTGCCCAGAAAGAGTTAACACAGGAGAATTCCAGATGTTTGAAGTGAGGACAAATTCCTGCTTTGAGGGTGGGAGGTGGGCTTAGGGATGAGAGGCAATGACGGGGGAGAGGAGGAAAGAAGCTGAGGGGAGAGCTGGCTGCTGAGTTGTCATTCCAACCAATGGCATGAAAGTTTCAAGCCCAACGCCCATTTGTGGAGACTATTTCAGGAGTTAGGATTTGCATCTGAGTTCA
>|NM_000354|Human|
TCAGTACTATTTGTCCTGGATTATAAGTCCTACCATAGACTGCATCTAGGCTTAGTTCGAACTAGCTCCTCATTCCCTGCCTCCCCTCCCACTACAAATTAACACATAGATTCTTAATGTAGTACTGAAGCTGGCAGGGTCTGGAATCTGATGCTTCACAAAATGTCTGTAGTAAAATGCTTCACATGCCTGTAGTAAATACTCAGAAGCAGGAGTtgctgttgctgctactgctactgctactactgctactactactactactaGagctggaaactttcagaagcaggttgaactcaagtctcctgactgagtccagttctttttgttcccattgcttctttgCATATAATCAGTACACAATTAATACTGGACAGTGGAATCTTTAATTTCAGTCTCCTTGACTCCTTCTGCATCCTCTTTTGGAGTCCTGTGGCCAGGGGACGGTACAGGGAATTTTAATGACGAGAAGACAGGGCTGGTTTCCCCCTTAGCAGACATATATGTTTGCAGCATcagaagtctagggctggaagctacctttgacatcatttcctctgcgaatgcatgtataatttctacagaacctattagaaaggatcacccagcctctgcttttgtacaactttcccttaaaaaactgccaattccactgctgtttggcccaatagtgagaactttttcctgctgcctcttggtgcttttgcctatggcccctattctgcctgctgaagacactcttgccagcatggacttaaacccctccagctctgacaatcctCTTTCTCTTTTGTTTTACATGAAGGGTCTGGCAGCCAAAGCAATCACTCAAAGTTCAAACCTTATCATTTTTTGCTTTGTTCCTCTTGGCCTTGGTTTTGTACATCAGCTTTGAAAATACCATCCCAGGGTTAATGCTGGGGTTAATTTATAACTAAGAGTGCTCTAGTTTTGCAATACAGGACATGCTATAAAAATGGAAAGATGTTGCTTTCTGAGAG
>|NM_000355|Human|
TGCTTCTGGTAGCTTTGTGTCTCGATTCAATCTCAttctttttattttattttatttttgagacagggtctcactttgtcacccaagctggagtgcagtggtgtaatcttggctcactgtagcctccacctcttgggttcaagcgatcctcctgcctcagccccccaagtagctgggattacagacgtctgccaccacgccaggctaatttatggttttttgtatgtgttttttgtgtttttgtagagacagtgtttccccatgttgcccaggctggtctccaactcctgagctcaagtgatctgcccgcctcagcctttcaaagtgctaggattacaggtgtgagccaccgtgcccggACTTAATCCCATTCTTTAACTTGTTTTGTTTTGTCCTCTCCAGGAGGCTCCCAGCCCTTTCGGATTGGTTGAGAAAAGTGGCCTGGCTGGTCTGGGGCCAGCGGCACCCACCCTCCCCTCAATTGCCCAACTCCCCCCCCCCACCGAACTGCCCAACTCCCCCTCCCCAACTGCCCAACTCCCCCACCCCCACAATCCCCTCCCGCCACAACTGAGGGAGGCGGTGCTGAAAAACAGCTGACTCCAGCAATGCTGCTCACGTGACCACTGCAGCTGCAGCTCCCGTTCCACTCCTTGTCCTGGGCTAGGTGGGCACTACCAGGGGCTCCTTTGGTAAGGAGTACCGGGTAGGCACCCGGTCCTGCCAATCCACCACTGGAACAGCTGGGGGGACAGCAGACAGGCACGGTCGGACAGACTTGACAGATCAGGCATCAGGCCCTCTGCGCTGGTCCCGGGCTCTTTAAGCAGGAACGTGAATGGCCTCAAGATGTCTCACATGGTCCCACTAGCCCTCCTCCTCCCTTTGTTCCCTACCTCCAGGAGGGCTGCTCTGCCCTTCCTTCCTCTGTTCTTTGGCCTTATGTTCCCCGCCACCACAGACCTTCCCCCGCCCCACCCCTCTGCAGACTTAGCCGTGCA
>|NM_000356|Human|
caaaacagggtcaacctcctcggaaaagccagtcagagactatctaatgccctcagagcaaagtccaaactctgttgggggtgggggagttgtaggccttgtctacttcttcatcctcatgtgccctcatttgttccctcttccccacctcaccccaccccaCCTGGACAGCCCAGCAGCGCAGACTAGGGGTTCTGGGTTTAGGGTTCCCAGGCAATAGCAGGGTGTTTTCTCATGCCTAGACTCATGCAGTGCCCTCTGCCAGTCCTCTCCTTTGCACCCAGCAATTTCGGGTGTCTTTATGCCTCAGCTTAGATATCTCTCTGGGGTTCGGTGCTCCTCCTTGGGGCGCCCATAGGCTGCATCTGTCCCTGACAAGGCACACAAGATATTGAACTATAGTTGCTTGGTTACGGACAGTCGTCTctgtgagctttgagggcaactgccatgtattatgcatcttttgaatccccctagcctagccgggtgctagcccaagttaggtgcttattacagatttgttcagttagcgaatgaATCAATGAATAAACTGGCAATTCGTGTCTGGTTCATGGGCACCAAAAACCGTGCGAAATGGATAAATGAGCAGGTAATGGCAGTACAAAGTTCGGATCTAGAGAAAGATCCAGATTAGGGAGTTCAGAGATGAGTAAAACGCAGACCCAGCCATCAGAGAATTAACAAGGAAGATAAATCTCTTCAAGAAGCCAGCCGGAAGGATTAAAAGAGAGTCGTCCAAGTcccggccggccccgggggcgggTCCCTGTCTAGCCCCGCATGCTCCGCGCCAATGGGCGGTATTGTTGATCACGAGTCTCCGCCCCCTTCGCCTTGAGGGGCGGGGCCGGCCACTCCCGGAGAGGGGACTACGTTTcccggcgcgccgcgcggccggAGCGAAAGAGGAGCCGGAAGTGTGGCGCGCGAGGTCTAAGGGCGCGAGGGAAGTGGCGGGCGGGGACTAAGGCGGGGCG
>|NM_000358|Human|
ctcagagcaggtatcaccctgtcagggccaggtgcctcttcttagctcccaaagccccagctactcttcatggaacatcattggcttgggctacggatcttcccaaattggagctttttcacaaagggcttaggtctcactcattctattaatccatctgtgtctccccagggctagcagtgccaagtaactgacaggtgattaatagatgcttgGGTAAGTATCACCTCTTTACCATGTGACAATTTGTTTACCTGCCTTGAGCTCCTCCAGGGCAGGACTCTTGCCTTTGCAGAATCTATCTGGCAGGTACTGTTGCAGAGATGTTTACTGAAGAAGGGAATGAATTAGTACCAAGGTGAGGACCCCACCCTTCCCCACGGGCTCCAAAAGCAGCTTAGAGCCCAACAAAACCTGCCCCACATTTTTGGCGTTTCTGTGGATCACACGATTTACTCATCTGTCTTTCAATGAGCATGACAGGTGGGGTGGGGGTGGAGGGATTAGAGATTGAGGAGCTGGGGAGGGTGGTCAGCTCCTGGGGTGCAGAAACAAGTCTGATGGGCCATGGTGTTCTGGGAATCAGCACTGCCTCCCCTCACCCCTCCCTGCAGTGTTTTGTAGCCTCAAGATCAGTGAGGGAATCTTCGGGCCCCCAGCATGCAGGACCGAAGCCCCCGAGACAGCTGTCCCTCAGTCCCAAGGTCCCCATTTGGAAGCAGCCACAGGAGGCCTAAGGGACCTATACCCTTGGTTTGAGGAAGACTGTGGCGAGGGAGAGAGGGAGGGAGGGCTGGCAGTGAGGGCAAGGGCTGGGAAAACTGAGCACGGGCACAGTGCGGGAGCGGGTGGGTGCCCAGGGCAGCCAGGGGCGCACGGGTTGGGAGGCGCCAGGCGGCCCGCCCTCCTTGCACGGGCCGGCCCAGCTTCCCCGCCCCTGGCGTCCGCTCCCTCCCGCTCGCAGCTTACTTAACCTGGCCCGGGCGGCGGAGGCGCTCTCA
>|NM_000359|Human|
CTGGCTGACGGGCCTGAGGACAAGACCCAAGGAGAGCCTCCCTGAAGATGCCTAGCCTCCTCCTCTCTACCTTGGGATCGCCTTGGTGCCATCCTCAGTGTTTCCCCAGTGACGGGGTGGAGTAAGGATGCACACAGCACAGGTGCCTGAGCCGGTTGGTCTGGATTCCCAGGAAGAATTCCAGGTTGGAGAAAAGGGAATCCTCTAGTCCAACTGAGCAGAGACTCCTCTCAGTGAGAGAAAGGTACTCTGTACCCCTGGAAGGGGGACTCAGTTCCCACCCAAGCCTGAGTGGAAAGGCCTAAACATCCCCTAACCCCCGAGGCTACAGCGGGGGTGGGGGACGTGAAATGAGATTGCTCCTACTCTGATCTCCCTAATCCCAAACTTGAGGGCAGCTCACTCATGCCTGGGGCTGTAGAGCAGCTGAGAAAGAAGGGACAGACTTGGGGGTGGAGGGAGTCAGAATATCTGGTAGAGCCAGCAGGTCAGGGGTTAGCTGGTGGAGCCAGTCTGAGGGCCTGGCTGCTGATGTCACCAGTCTGCAACCTGGGATCCCAGGACCTCCCTGGGCAGGATGAGTTCCAGGACCAGGCCCCTGGGCCAATTTCATAGGGCTGAGCCTGGCTTGGGCTGCACAGAACTCGGCAGCAGGAGCCTGTGAGAGCAGAGGTAGGCAGCCTAAGCTTGGGACCAGAAGGTCGGCCAGACAGGGCTGTGGGTGGAAGGGCCTGCCTGCCCCACTGCCCTTGCAGCTTCTTCATCCGGGAGAAGGGGCTCCTCACATGCCCAGTCTGGTAGGAATCAGCCTGGTGCCAGGGGCCATCACAGCGGTGGCTCCCACCAAAGCCCAGCCTAAGCCCCCAGACCTCACCCCTGCTCCCTCCCTAGCATCTTCTCCCCATTTCCCGCCCAGAGGCCTGGCCTCTTCTCTCCGCCCCCTACAGCAGTTTGGCCCCTCCCTCCCACATAAGTCACTTACCAGGTCTGTCCCTGCGGCA
>|NM_000361|Human|
GGACTCTGGACGAAATGGAAACCTCCTTAGCCGACCCGGGTGGGATCAGCTGGGATCCTGCGCGCTCCCCTGGGGGGTTGCCAGCCACTCTGTTGGGGTGCAAGAAGCACCATCCTTCGGAAGCTGGGCCGAAACTGGCCAGGCTGACTCGCTCCCACGCGCCCGCCCCTACCCGGCGCCGCAGCAATTCACCTGCCACCGCCTCTGAGCCGGGTCCGGACTTCGGCGCCCTGACAGTGTCCCCGCGACTTCCCCACCCGATGAGATGGGGTCTGGCGTTGGCCAGTGCGTGTCCAGGGACTCGCGGGTCCCTGGCCAGCCATGGGGCAGAGGGCGCTGGTGTTAGGCCAGTCTTCCCCACCCTGCCCCGTCACCCCAGCCACACCCACTGTCCTGTGAGGCCAAGCGCGCTCCGCTGGTTTCCTGAGCCAGGCACCTTGGCCGCGGACAGGATCCAGCTGTCTCTCCTTGCGATCCTGTCTTCGGGGAAGTCCACGTCCTAGGCAGGTCCTCCCAAAGTGCCCTTGGTGCCGATCACCCCTCCCAGCGTCTTGCAGGTCCTGTGCACCACCTCCCCCACTCCCCATTCAAAGCCCTCTTCTCTGAAGTCTCCGGTTCCCAGAGCTCTTGCAATCCAGGCTTTCCTTGGAAGTGGCTGTAACATGTATGAAAAGAAAGAAAGGAGGACCAAGAGATGAAAGAGGGCTGCACGCGTGGGGGCCCGAGTGGTGGGCGGGGACAGTCGTCTTGTTACAGGGGTGCTGGCCTTCCCTGGCGCCTGCCCCTGTCGGCCCCGCCCGAGAACCTCCCTGCGCCAGGGCAGGGTTTACTCATCCCGGCGAGGTGATCCCATGCGCGAGGGCGGGCGCAAGGGCGGCCAGAGAACCCAGCAATCCGAGTATGCGGCATCAGCCCTTCCCACCAGGCACTTCCTTCCTTTTCCCGAACGTCCAGGGAGGGAGGGCCGGGCACTTATAAACTCGAGCCCTGGCCGATCCGCA
>|NM_000362|Human|
GCTCTGTCAGCCATGGGCAGGGAACCACTTCCTCTTGCCTTTctactttctgtctttcaaacatgcccagggtctttgcacttgctgttccccctgcctggtacctctctcctgtggcttgccccagagctgatccttgtctttgtccacttctcagcgaggatggcacttcagggagcccttcccttactatcgcagagagagcaggccctccccagtcatgtccaacccagaactctgttttgttttcttcatagccctagcatcaCAGAAAATCACCCTGTGCATTCATGGATGTCCACGGGGGCAAGGGCTTTGTGTTGCTTAACCCAGCATCCTGAACCGTGTTTGTTGAATGAATACAGAACCCCGTTTGCTCTGGGAGAGCACAGAAAACAGTCTTCTATCATATATCATAGCCAGCTGCAAACAGCAGATGGCTTCCCATATCCCAGAGAGTAAGAACCagagagagagagaaagagagagagTTTGGGTCTTTCTCCTCTGTGCCTGCTCTCTCCAGAGAAACTGGAGGGGTAGCAGTTAGCATTCCCCCGCTGGTTCCACCAAGCACAGTCAAGGTCTCTAGGACATGGCCACCCCTCACCTGTGGAAGCGGTCCTGCTGGGGTGGGTGGGTGTTAGTTGGTTCTGGTTTGGGTCAGAGACACCCAGTGGCCCAGGTGGGCGTGGGGCCAGGGCGCAGACGAGAAGGGGCACGAGGGCTCCGCTCCGAGGACCCAGCGGCAAGCACCGGTCCCGGGCGCGCCCCAGCCCACCCACTCGCGTGCCCACGGCGGCATTATTCCCTATAAGGATCTGAACGATCCGGGGGCGGCCCCGCCCCGTTACCCCTTGCCCCCGGCCCCGCCCCCTTTTTGGAGGGCCGATGAGGTAATGCGGCTCTGCCATTGGTCTGAGGGGGCGGGCCCCAACAGCCCGAGGCGGGGTCCCCGGGGGCCCAGCGCTATATCACTCGGCCGCCCAGGCAGCGGCGCA
>|NM_000364|Human|
AGGACCATTCCTGCTTCAGAGCCAAGCAGGACCTAGGCTGTGAAGATTCGGAGAAAGAGATGGAGGGGAGAGTCAGCTCAGCTGCTTACTGGCTTGCTTTCCTCCTGTCTCTTTCATTTTCATAATCTACCAAACCCTGCAATGGGCCAGCCTTGAACATACAAGTGCATGTGCATGGTCAGACACAGGCAAGCAAGCAAGACCCCTAGGCCTGACCTATGCATCTGCAATCTAGTAGGTTTAGCAGATCATAGCCCCGCACTGCTTGATTTTAAAGCCGTTAGGGGATGACCTTTGACAGTCCGCATCACCCCTCTCACACAACGAGCGCCTGTTCAAGGTTCTTGACTGGAAGTTCTACCTTGTATCTGGCCTCCTGTAGCAGTTTCAGTCCATTCCCTGTGAGGAGGGTGTGCCACATGGCTTTGGGGGTCATGGAGAAGACCCACCTTGCAGATGTCCTCACTGGGGCTGGCAGAGCCGGCAACCTGCCTAAGGCTGCTCAGTCCATTAGGAGCCAGTAGCCTGGAAGATGTCTTTACCCCCAGCATCAGTTCAAGTGGAGCAGCACATAACTCTTGCCCTCTGCCTTCCAAGATTCTGGTGCTGAGACTTATGGAGTGTCTTGGAGGTTGCCTTCTGCCCCCCAACCCTGCTCCCAGCTGGCCCTCCCAGGCCTGGGTTGCTGGCCTCTGCTTTATCAGGATTCTCAAGAGGGACAGCTGGTTTATGTTGCATGACTGTTCCCTGCATATCTGCTCTGGTTTTAAATAGCTTATCTGAGCAGCTGGAGGACCACATGGGCTTATATGGCGTGGGGTACATGTTCCTGTAGCCTTGTCCCTGGCACCTGCCAAAATAGCAGCCAACACCCCCCACCCCCACCGCCATCCCCCTGCCCCACCCGTCCCCTGTCGCACATTCCTCCCTCCGCAGGGCTGGCTCACCAGGCCCCAGCCCACATGCCTGCTTAAAGCCCTCTCCATCCTCTGCCTCACCCA
>|NM_000365|Human|
CTTGCCCTCCTGCCTCAGTCTTTCCCCCACCCTGTCTCTTCCTTGTCCTTCTCTGGAAAATGCCAAAATACACGATGTGAATAAAAGTACAACGGCTAAATTGTGTCCTGTTTGATACCTTGGGGGAGAGGCTTACCTTCCTGGGGTTAGCAGGAGGGCGCTTAAGAAAACTCCTAACTCTGGCCGCCTCCCTGCCAAAGTCAAGTCTCCACTTTTCACTGGTTCTAGAGCTCTAGGAAAATTGGGGTTGGGTGGGGAGGTGGAGTAGAGTGACTAAATGCCGACACAAAGCCAAGGAAAGATGGAGTGAAGAACCCTTCCCTCTCTTTATTCACACAGGAGTGGAGGATTTCCCAAATGTCCCTAACTGGCTAGCTGGCTTCAGGCTGGGACTCAGTCCCTGCAGTTCCTGCCAGGCCTTGCCAGCCGGGGCGAGGGTTGGGATGATCCTGGCGGCCTATGCCTGTGTGGGCTGCCCCTCCCGCTGTGAACCCTGCATTTGTCCCGCAAGTTTTCACTCAGGTAGACTCCCTGGGTACAAGGGTGCCTGCTCAGCAGTCGGGCATGAGCTGCTCCGATGGGCGAAGGAGGTTGTCTATCCCACAGTTGGAGAGGGGCCCTCTCTGCCCCAGTGGGCGATCTGGGCTACGGCCAAGTTGCCACCAGCTAGTTCCGCTTGAAAACCACTTCTGGCCCCGTGGGGGACTCAAGTCGCCAAGCGAGGGTTCCCCTGAGCGCCGGAGCTCACAGGTCTCGCCTTGTCCCGAAAGCCCCGCAATCGAGGCGGAGGCGACCGAGCCCCCGACTCTCCTAGAACGTTGCCACAAGAAGGGGGAACGTCGGAACAGTGCATCATCgggcggcggccggggcggcggcaggagggcgggcggggggcagggctccgggggactgggcgggccatggcggaggacggcgaggaggcggagTTCCACTTCGCGGCGCTCTATATAAGTGGGCAGTGGCCGCGACTGCGCGCA
>|NM_000366|Human|
gacctcggggattatctacccgctggatttaaagttgaggaagccgcgggcagcaaacaaggtctcacagttgctggtggcagagtagagaccacagaccaaattgcctgagtctaaactcaatgttctttccccttagACTGCCACCCGCACACACACGCACACATGCACACCTTTTTGGAGGCACTGCACAGCAAGCACAGAAGTACGCCACTGAGTCCTGTGTCCCTAAAGTATTTGACTGTCCCTCCGCTGGGGGAAAGGGCAGGCAGAAAACAAGACTCCGTGTGCTGTCGCTGTGCCGCCCCCTGCCTCTCTGACCCGCGCCCGCAGAGAAAGTCTCAAGAGCCGCCCCAGGCTTTCTCCCACGTTCTCCCTTTCTCTGCTGCAGTTGAGTTTCCAGAGCGTGAGCGCGCAGGATGACACCTGGCTGGCTGAGAGCTGCCGGGGAGGCGCTGGCGGGTGCCGAGAGCGCACTGACCCTGACGCGGGGTGCAGCACGGCTGGGAAGCCCCCGGGCCTTTGGCTAAGCGCGCCGGGGGACGGCACAGGGGGGCGACGCGCATCCACCACCTGGTCCGCGCTCTCCCGGCCTCCGGCAGCTCAGGGCGGGCTCGGTTGGGGACCCTAATGGCTGGGTGCCGGCCCTGGGAGAAGGGCACGCGGAGGGCGGAGGGTTGCGCCTCGGCCCCGGCTCGGCCCCAACGCCCTCTCCCTGGCGCGCAGGTTTAGAAACAGGGCGGCCTCTCCGGCCGCCGCCTCGGCGGCTCGGGTCCCCATATATAGTCATATCCACCGTCAACTGGGAGGCCGGCGGCCGGCAGCGAATGGGCGAGCGGCCCCCGCGggaggagcggggagggggcacggggcggagggaggagaggaggaaggggggcaggagAAAAAAGCTTTTCCAAAAAAGTATTGGCTGTCTTGAGGAATGCGGTCGCCCCCTTGGGAAAGTACATATCTGGGAGAAGCAGGCGGCTCCGCGCTCG
>|NM_000367|Human|
CCTACTCCAGGACCGTGGGGTTCTCCCGCGGCTCTGACAGTCCCCAGGAGGGAGCCCCAAACTCCCGGTGCCAGCTGCAGCCGCCTCGCTTTCCGAGAAGCTTTCGGAAGCTTTTCGAAGTCGGAGAAGCAACTGCCCCGGGGCTCACCTTTGCGCTGAAGAGGTGCCGGGAGTCTCGGGGAAAAGGCACCGCTGTACAGAAAGGAAACATTGTAGGGGGGTTAGCCGACCGGCAACATCGCGACGAACCCGGCGACCCCACGCCCCAACACCCTAGCCCGGGAATTCCCCCTTCTTCAGACAGATACCCACCCCGCACCCTCTTTTAATCCGGGGCAGGAGGTATCCGTCCCTGGGGCACCCGCCCACCTCCCACCACGGCGAGGGGCGCTGCACAGGGGGAAAGGGAGGGCTTGCACCCCAACCAAGCTGCTTTGTGCAACGCTGTCACCCGAAATCCGCCACGGCCCCCACGCACGCCCCCGGAGTGGGGAGCCTCCCACCTCTGAGCGCCAGCGAGGCGGTGCGCGCCGCCCTGGACTGCGGGCGCCTCTCCGGAGCCGCGCGCCGCGCGCACAGGACGGCTGCAGCCGCGCCGCGAGCCCCAGCCTCTTCTCGgccgccgccgccgccgccgcttccgccCCTGTCACGGCGTGACCCGGGGTGGGAGGAGCCGACAGGACTAGGGATGGGTAGGGTCCCCGCCTTCGCTTTAGCCGCAGCGCTCGCTCCGCCCTGCCCATTTCCGCCGCTGCGCAAACCCCGGCGCTTGGGGAAGTGGGTGGAGTCTGTGCAACGAGGTACggggcgggagtggagacggggcgccgggagagggggcgggaactgaggcggggcgcgggaaagaggcggggcgcgggaaagaggcggggcgcgggcggaggcggggcgcgggcggaggcggggcgcgggcggaggcggggcgcggagaagtggcggaggtggaagcggaggcgTACCCGCCCCTGGGGACGTCA
>|NM_000368|Human|
CACTCTGCCTCCTCTCACAGGGCTTTGTGTTCGTGCTGGATGGAGCCCATCATACTCAGCCTCGCaataaaggccacctatctagtgagtgagcatttactaggcgcaggactctgggctaaacgctgtccatacttcatctccttgattcttcacgtcacagatgtcattatgcccatttcacagaggaagaaactgaggcttggaggacttaaagccttgTTTCAGCAGGAAACGGAATAAGGCGTTCTGATTTTCAAGCTGTCTCCTATTAGGGCTGGTTTCCCCTAGATGTCATGAGTAGGTGTGAAGTGTGAGCTACTTGAAGGCAGAAGCCAGGGGGGTCCCCCGCAATCCCGGAGGCGGGCTTCTGAAAATGTTTAGCCCAGGAAGGAGGGCTGCCCTGGCCCGCAGCTTTCCGCCCCTTCCCAGGTGAGCTGCAACTCCAAAGCTCCCAAGCAGGCCCTTCACCCACGCGGGCCCCAGCAGCTCCTTGGGAAACAGGATCGCTGCTCTGAGGCCGCCCACAGAGAGACCCTCGGAGGGCGCCACGCAAGCGAAGGGCAGAAACGACTCGGGGGGCAGGGGCAGGGCGCTCCAACCACACCCAGGCGCCGCCAGCTTGTTTACGCCTCTCCGCCGCGTCCCCCCGCCCGCCAGTCACGTGACCGCCCGCCCCGCCCCCTCGGGCTCTCGCGTGGCTCCTCCCGCCGCGCCGGCCCTTCTTTTTGCCTCCTTCGCGGAGTCACAAGATCTCTTCGCAGCCTCCTTTCGGATCCTTCCGCCCGGCCCCGCCCCCCTCCATAAAAACCCTCCTTACTTTTTTTCTCGTCCAACCCACATCGTCAGTTATGAGTGGAAGAGCCTCTTCCTTCCGGCGGGGCTGCCGAGCGCGGCCGTCTATCCTTCCTTTCGAGAAGGAGGGGAGGTCCGGAGGGGGACTCTTTTTCGTGGCGGAGGCCGCCGTCGGCCTTGGCCCTTTCACGACGGGGGAGGTGCTG
>|NM_000369|Human|
cccgggtgcggtggctcaagcctgtaatcccagcactttgggaggccgaggcgggcggatcacgaggtcaggagatcgagaccagcctgactaacacagtgaaaccccgtctctactaaaattacgaaaaaattagccgggcgtggtggcgggcgcctgtagtcccagctactcgggaggctgaggcagcagaattgcttgaacctcggaggcaaaggttgcagtgagccgagatcgcgccattgcactccagcctgggcgacggagcaagactccgtttcaaaagaaaaaaaaaaagaaaagaaaatttgtgcatgttgtatcagcagttcattcatttttattgcagaatagtattccaatgtggaggtatcagagtttgtttatccattatctagtcgcgagacacttggttcgtttagtggttatgaataaagcttctgtaaaatttggaatacacatattttaaatgtacggtttaatgaattttgataaatgtatacatccacttaacctccagcctaattacgatatggaaaccctgtgtgttccctcctgtctttttctagtcaatctttcctaacctttattctgattcccataaccacaactttttccttcctgtcctagccaagttcatataaaaggaattatgcagtatAGAAGGAATTGACATTCcttttatcccaagaggaataagtgattgaagacttttaagaaggaaataggcacaatctgatttatgtttgtaatgatctttttggctactgtgcgaagaatggTGAGTATGCCACTTAAGTATTATTTTTCTTCCCATCTTCCAGGGGGAATATGACTCAATGAAATTCTTGGGTCGACCAGAATTTCCATACTGGACCCATTATTAAGGGAACCTGGAATTATTTCTGCCATTCCCGATTCTTCCCAGCAGATGGCCCCAAAGTTCAGTTCCTGAATTGCCTCGCGGAGCCGCGGGCTGCAACGTGAGGCGGCCGCTGCCA
>|NM_000371|Human|
GTCAGTAAAGAAGATTTGGTTCTCTGTATTTCAGGGGCATCAATGCCAGGTTGAAATATGCCATTCTggcccagctcagtggctcacacgtgtaatcccagcactttggaaggccaaagcgggtggattgcttgagctcaggagttcgagaccagcctgggcaagaggctgaggtgggaggatgacctgagcccgggaggtcaaggctgcagcgagctgtgatcgtgccactgcactcgagccagggcgttggagtgagaccctgtcaaaaaaaaaaaaaaaaaggaaggaaaaaaggaaggaaggaagggagggagggaagaTGCCATTCTTAGATTGAAGTGGACTTTATCTGGGCAGAacacacacacacatacacacatgcacacacacaTTGTGGAGAAATTGCTGACTAAGCAAAGCTTCCAAATGACTTAGTTTGGCTAAAATGTAGGCTTTTAAAAATGTGAGCACTGCCAAGGGTTTTTCCTTGTTGACCCATGGATCCATCAAGTGCAAACATTTTCTAATGCACTATATTTAAGCCTGTGCAGCTAGATGTCATTCAACATGAAATACATTATTACAACTTGCATCTGTCTAAAATCTTGCATCTAAAATGAGAGACAAAAAATCTATAAAAATGGAAAACATGCATAGAAATATGTGAGGGAGGAAAAAATTACCCCCAAGAATGTTAGTGCACGCAGTCACACAGGGAGAAGACTATttttgttttgttttgattgttttgttttgttttggttgttttgttttgGTGACCTAACTGGTCAAATGACCTATTAAGAATATTTCATAGAACGAATGTTCCGATGCTCTAATCTCTCTAGACAAGGTTCATATTTGTATGGGTTACTTATTCTCTCTTTGTTGACTAAGTCAATAATCAGAATCAGCAGGTTTGCAGTCAGATTGGCAGGGATAAGCAGCCTAGCTCAGGAGAAGTGAGTATAAAAGCCCCAGGCTGGGAGCAGCCATCA
>|NM_000372|Human|
GAGAATGTCTTTGCACAAAACACATTGCAAAAACATTTTCAAAAAAATTCCTAATTTCTAGAATTGATAGGAAAAACAATATGGCTACAGCATTGgagagagagagaaaggagagaggagaaaggagagagagagaaaggagagaggagagagacagaggagagagagagaggatagaggggagagagagagaggagagagacagaggagagagagagaggatagaggggagagagagggagagggagagagagggagagagagggagagagagagagagagagggagagagagagagaaagagagagagagggagagagagagagagagCTCTTTAACGTGAGATATCCCCACAATGAAGCAAATCGCCCAGTTATCAAAGTGAGCTATCCTTAGGAGTTGTCAGAAAATGCATCAGGATTATCAGAGAAAAGTATCAGAAAGATTTTTTTTTCTGATACGTTGTATAAAATAAACAAACTGAAATTCAATAACATATAAGGAATTCTGTCTGGGCTCTGAAGACAATCTCTCTCTGCATATTGAGTTCTTCAAACATTGTAGCCTCTTTATGGTCTCTGAGAAATAACTACCTTAAACCCATAATCTTTAATACTTCCTAAACTTTCTTAATAAGAGAAGCTCTATTCCTGACACTACCTCTCATTTGCAAGGTCAAATCATCATTAGTTTTGTAGTCTATTAACTGGGTTTGCTTAGGTCAGGCATTATTATTACTAACCTTATTGTTAATATTCTAACCATAAGAATTAAACTATTAATGGTGAATAGAGTTTTTCACTTTAACATAGGCCTATCCCACTGGTGGGATACGAGCCAATTCGAAAGAAAAGTCAGTCATGTGCTTTTCAGAGGATGAAAGCTTAAGATAAAGACTAAAAGTGTTTGATGCTGGAGGTGGGAGTGGTATTATATAGGTCTCAGCCAAGACATGTGATAATCACTGTAGTAGTAGCTGGAAAGAGAAATCTGTGACTCCA
>|NM_000373|Human|
attttattctctagctccatgagatcaacttttttagcttctgcatatgagcgagaacatttggtatttatcttcctgttcctggcttgtttcactaacataatgtccttcaggttcatccaccttgctgcaaatgacaaggtttcattctttATGTGAATTTAAGGGTTATTTTCCTTAAGCTAGAATAAAGTATTGCCTTATATACACAATGGAGAAGGGATTTATTTGTACAGATTATTTATTGATTATTTCTTTAAGGGATTTATTTGTAAAGACCAAATATGTTTGGATTTTCAGATTGTCTAGCAATATTATCCTCCTGGATAACCCTGATACCAATCAATTAACCGTCTTCTAACTCTCCTCCTTCCCTCCCTTACCTTTTCTACACCTATTACCTAAGCATTTGAGGTACGCCAAAGGAAATAAAAAAGTACTCCTCCAGGAAGCAGAGTACAGACAAAAGAGGTAATGAATACTGTAATGATCTAAGTGCTATATATTCCTATGTGCAAACTGCTATGGAACTGTCACGTACTAGATGCTATGAAGTTAATAAAAGAATTGAGTAAAGGTCCCTGTCTTTGATAACTTATATTCTATTTGGAGAAACATGGGGGGTAAATCTTGGCTAATAACTAGCAAATATAACATGTTAGGCCAAGGAGTAGAGATAATTAAGAGAACTAGTCGAGAAGGCATTGGCTATTAAAAAATGGACAGGATTTATGCAAACTCTCATGAAAGGTGGGACTTCATGATCCTACAGTCAATCTAGCTGTTCTGGGCTTTGAACCCCAGCGACCCCATCCAGAAGAAACCAGGAGAAGCACAAACTGGCGCTAGGTTCGCTACCATCCACCTGACCCTTGAGCCCGGGGAAACCCACGGGTGCAGCAAGCCGGGAAAGCTGCAGACGAGGCAGGCGGAAGAGGCGGGACTTCGCGGGTGACGTCATCGGGGCGCCGGAGGCCCGGGGCGCCTGGGAATTTGAAGCA
>|NM_000375|Human|
AGAAACTGAGGGCCCAAGTGAGTGCCGCCCGCAGAGTGAAGAGGAGGACAGCTGCTGCCCCGAGGGGAGAGGGCCCCCTCTGCGAGCCCGGGGTGGCCGATTCAGGATCTGAGGCTTCAGCCTGAGAACTAAAGAGGACGAGAAGAACACACCTGTTGTGGCGGGCTTTTTCGGGGAGGACGCGGGTTGGGAGATTAACTGGACCGGACTAGACCTTTAAAAAATAACTACTATGGCTGCAGTGTGTTAAAGACCGAGGAGAAACCTGAGAAAGAACTTATCTCCAGTTTCTCCTCACAGACCCTCAGGGTCAGGGAAGACCCTACACTATTTTTACACAGCCTGGGCTTGCCAAAAAGTTTTTCTCAGGTATAAACCAACTAGGGGAGCGTGTCCTTCTCACCTCGTCAATGAcctcgtcctcttcatccttttccttgtcactgtcatcatcgtcttcatcctcattttcgacttctttttcctcttcctcgtcGCGCTGGACTGGGGGATCCGGCGGCTGCGGAACCCCACTTTCCACGGCACGCCGCTTAGACCTGGACGCCATGTTGCCGCTCACACTGCGCCTGCGCAGCTTCCCCTTGCCTGACCTTCCGGACCAGCCCATAGTAGCCAAGGGGGTGAGGAACTACGAAGAAGCTCGGCGCTGAGTGCACGTCAACCCCAATGCCCCTGCTGGATTCCGCAGCCATGACCCCTTACAGTCACGTCCAGCTTGCGGTCCCATCTTGCTTTTTTCTTCCGCTTTCCACCCTCCATCACTCCTCCCAAAGCTTCCCCTCCCCTTCCCGTAGTGGTTCAACCCATCTAACCTCTGGCCTCATTCCGTGGCCTGGATGGCGGTGCGCATGCGCGAGCGCCTAGCTGCGCGCAGCCACCCACGCGACCCCAGTCTGAGGTGCGGGGTCCTggggcccggcgcgggtggccgccgcggccccTCGGGCTGCGTGGGGAGGGGGCTTCCGCCCCTGTTGTCA
>|NM_000376|Human|
TCATCGACTGCTGGATGATTTTGTGAGCATTTCTATTCCAGAAGATTATGTTgtaattactatttatttatacattctcccactgcacagtgagttctaagaagagggaaccccatctttttcacctgtcctctagcagatagagcggtgcctatcacacagTCAAGGGAAGCAGAGAATAACTTTAAGCCAAAATTTCCTGTGGTGAGTTTTCCGCAGCCATCCACAATTCCAGGTCTCAGGAGGTAGTCTTTATCTTTTCCCCTCACGCCGATGCCACGGGGCGGGGGGGGAAGGCGGAACTCGGGACCAGGGACCAGGGAAGCTGAGACTCAGCTCCCTTGGGTGAGATTCGCGACAGGCCGGGAACGTGGTCAGCCGCGGTCGCTGCCAAGGTGATATCGGGTGGGAGCAATGACGCAACTCCGGTTTCCACTTCGGCCCCCCGGGATATTTTACCCTAATCTGTGGGATCAGGCTGAGCTTCCTGGCGTTCTGCAGCAGTAACAGGTTGGCGAGCGGAGCCCGGGATTTCCCATTCGTGCGGAGCTAGCCGCCGGTGCCAGTCGGCAGGCGCCCCCCAGCGTCCCGCGGACGACGAAGTCCTGGCCTGGTCAGCCCAGGTGGGGGTGACGCACCTGGCTCAGGCGTCCGCAGCAGGCTGGGTAGAACCACGGCAGGAAGGGTGGGGGGCTGCATCCCCGATTAACACAGGCTGAAGCGGGTATCCGCACCTATAATCATCGACAACTCTGTCCCACAGAGGGCAGAAGCGTGCCTTGCCCTATGGACGACGGTCGATGAAAATTTCACGAGTTAGAGTATCTAAGGCTACAGCGTGGCCTATAGGGTGGTTGATTCCAAGTCAAGATGGTTGCAGCGCCAACGGAGCTCCTGGCAAGAGAGGACTGGACCTGTgggcggggcggaggggcggggcggggccggggcggggcCTGACCGAGAGGCGGGGCCAGGTGCTGGGCTGTCTCTGCTTGTCA
>|NM_000380|Human|
CTTTATACGAGGTTTTGCAGCTTTATGTATATATGACCGATAAATTAGAACACTGAATTGTGTTTCTGAAAGGTTAACCATTGAACATTAGTGGGAAACATCAGTGTGTGAGGTTGTCTTTCTAAAAGCCAGTCCTAAATGGTACATGTAGTAATTAGAAGTTAATGTTTTCTGGTTTCAATTAAGCATTATTTGTAACAAAGGGAAAGCATACATTTTTGGGAAAGCCTGCTATGTTTCTTTTGTTACACTAGCCACACTTTTGGGAAGTCAGGATATTTGGCCCAGATCCAAACCCACTGTCTACCTGGCAGTAGCTCATCCTCACTGAAGGAATATTCCATGGGAAAGATAGCCAACCTTATGCATATCAGCCTTGGAGCAAGTCCTGCatttgcctgaggtcacacagcaagttaactgggagtttcaacccaggtcttctcattttaaatctaaggctgtgtctctaggccgtgTATCCAACATAAAATCAGGACTATCATCTGTTGGGCTCTATGACTGGCACTACTACTACTCACTgttaccattttttgaggtcttctacgtgccaggttattgtcctggcaatctaatcctcccaaagactcggtaaatggttccataattatcctcattttaccactgaagaaactgaactctggttaaataacttgcccaaggtcacacagactttaactgtcaagagctcagacttaacccaggcctgactccaaagcctatactctGAATCACCAAGCGAGACCTATTTTAAAGGTGACCAGGTCGTGAGATATGATCTCAGCACGGACCCTTCTCCCGGATGACAAGAGAGCAGGTAGTTAGGCGGGTACTCCGTGTCCGCGCATACCCAGACTCCGCCCAGCGCCCGGGCAGGCCACCCCGAGCCCCTTAACTGCGCAGGCGCTCTCACTCAGAAAGGCCGCTGGGTGCGGGGAGCGCAGAGGCGGTGCAGGGCGGCTGGCTCGCCTCGGCGTGCA
>|NM_000382|Human|
gtaccaagcactgatagatttgtcaaaggtcagggccacctccactgagtcacttcctttggctgccaGCTtgtaaaccaaaaccagctctcaatcaatttggaagtttattttgccaaggttaaggacatgcttgggagggaggtctgtgcctttatctaaagatgattttgagggcttcaatatttaaaagggaggagcgggctggaggggaaagagggagaacatggtcattactgaatccacacattgcacaaatagaaaaaggaacaggcaggggaatagtcaattatgtatttgcctcctgctgtgtaaatcagcacttcagtaagataaggtgaggacagagcagctacctgtggggacatttaaccttttatctgtagctatctgcttagggacatagagaaaggcagtttcttgcatgactcagctttttgcttaattttttccttttggcatagtgaattgagctcccacggtttttgttGTTTTGTACATAAGTGGAGAGTTCATTTGGGCCAGGGCCCCGAGTTATTTTCTTTTCACAAATATACCCTTTAGAGTTCAGAGGAAAGGCTGGGATTAGAGCCTTCTGTGAGCACTATTCatgggattacatgagggagtggctgtgaaaagagggccccggactaagccctgggcacctgaacaagtgagaggtcaggaaggggagaaaaatccagcaaaggaaccccagaggacccggccagtgagctaaaaagaaaagtgcagaagagtgcagggaaatggtaaagaaaagaaagctttccacaagacaggaccgatcagctgagccaactgctgctgagtacagtgatgagagctgaAGTCTCTCGCCCGAAAGGCAATAAGGCGGGAGGGGGAAACCTGAGGGCAGCGGGTTCTCTCTTGGGAGCGGGAACACGGAACCATGGGCAGCGAGGCAAATGCAGCCTGGGGAGAAGCTCTGAGTAACGGACGTGCGAGGATGATGCTTG
>|NM_000383|Human|
CAAGGGGACTGTTACCAAGGCCTCCCACTGAGGCCACCCCCCCTCCAGGCCATGCCTGCGGGGCCACCACAGCCTCAGCATCATTGCAGGCCCCAGGCCTCTGCACCTGGTCTTGTTTTACTGGGGGCACTGTCCCCACTCACGTCCACCTGGGACCCTCGGCTCCTGTCCACTGCAGCTCCCCTCCCGGACACCTTCCCAGATGCCCCCGGAAGCTCCTGTCCAGGCCACAGCATCCCTCAGCCTCTGTCACTGGTCCTAGGAAGACCCTTTGGGAGCTCTCACTCAGGGCCACACTCAGGACCCCCGTTGTGGGGCTGGCCGCCTTCCTTCTAAAGCACCTGGAGGAAGGAAGGAGGGGGTCAATGCGAGCCTCAATCCCCAGGCGAGtgtgccccttttaaagatgagggaaccgaggctcagagaaggaaaggacttgcctggcgtcacacagctagcctaagatggtgaggtcaggagctccctggcaacacccaggctgccgtaccgtctcctgcatcagactgagcctcCATCGGGCTCCTCCCACAGCCCCAGGCGGGCCCCTGAGTAGGGGCTCTCAGCTTGTGTGGAGGTCCCCCAGGAACACCACCCCGATCCAGCCTCCATGGAGGCTCTTGCCGGCCACTGGGAGGGGCCGGTGCACCCTGGGCAGCCCCTGCCAGGGCCCTGAGACCCGAGCCTCCCCGCCGAGGGCACCTGTCTCGGCTTTGCCCCATTCGAGCAGGGCCCTCGCCGAGGCAGGACAGGGCCACATTCGGAAGTGAGAGTTCTCTGAGTCCCGCACAGAGCGAGTCTCTGTCCCCAGCCCCCAAGGCAGCTGCCCTGGTGGGTGAGTCAGGCCAGGCCCGGAGACTTCCCGAGAGCGAGGGAGGGACAGCAGCGCCTCCATCACAGGGAAGTGTCCCTGCGGGAGGCCCTGGCCCTGATTGGGCGCCGGGGCGGAGCGGCCTTTGCTCTTTGCGTGGTCGCGGGGG
>|NM_000385|Human|
TTAAGCAGAGAAGGGAGGAGGAAGAGGCTGGGTgtggcaagcagaacaggccaggcaggactggagacccggggttccagcctagctccaccctgccccaccagaaaaccctctgagcctcagtttcccatgcaccagaggagggcgtcagatccggtgctatctgaccccctctcccaatcctggtgctttgtaatCTAACAAGCCAATGTGGGAGACTTCTGAGGGAGCCCAGGTCGGGAGGAGCAGGATGGGAGGCTGCTGGGGCCTAGGAGAGAGGAGGAGCTCGGCGTAAGGATGTGCTCCAAAGCCACTTACACACATGACGCTTCCTTCCAGGGCCCCACAGCGCCGAGGCCACTCCAGGCAGAGGCCCTTGTTTGCTCTGCCCTCCCTAAGGGTGTGGGCTGGCAGCCTGGCACAGATGCCACCCCCAGCTTTTTCTGCAAGTGAGGAATGCCTGCCCTTTCGGGCCAGCAGGGATTCCTCACCCTCAGGGCAGGGCTGGGGAAAATGTGAATTCACCCCTTCCTGGACTTCCTTCCCACAGAGTTGGGGTGGAAGTAGGGCCCAGCCTCCTCAGGGCACCCTCATTCTGAGAGTTCAGTTTGACTCTCAAATCTCTGCCCCCATCCCTGAATGCAGCACCTCAAGCCCTCACGGACCCCAGCCTGGCTGATGGCAACTTTTTCCCATCCTGTCTCTGTGGCTCATCCTCTATGGCATGAAGCAGGGACCATTGCTGGAGAGTTGATGGTAAAACATCAGAAAACCATGCTTTCCAGAAAGAAATGAGTGCAGCATTATCCCTGCACCCCTAGGACAGTAAGCCTGGCCAGTGCTCAGGGCAGGCAGCGGCAGGGGTGAGGAGGGGGTGGGGGCAGGGAGAGAAGTGCATGGGAGGCAGTAGCCTAGAAAATTACTAAATTGTTCCAGCTCTGGTGAATCACTGGTGGCCTGCTAAATCCGCTTTTGATTTAAGAGAGATCGTGTGACACCTA
>|NM_000386|Human|
TGAATAGCAGATACAGGGTTTCAGTGTTTTTGTTTTACTCTCTGTGGGTTCTATCCCAGCATCTTACTAAGGGCTGAGATTTCAGGGCATGAAACACGGAATCAACAAAAACAAGGTTTTTACAATCTCAAAACTTTGGGAAACTGTTGAGTTATCTTGAAAGCCTAGAGGGGGAGCATCAGTTAGTTTTGTAGAGAACTCGGCGAAACAATATTGATGCATACGGCTAGCCTCTGTCATCCTCCTGAGTTAAACCCAACGGGACATGCTGGACTATACAGGAGCCACTCGTGGACTCCGTGAAGACCAGATGGGTAGTGTTCTTGAAATGAGCAGATGTCTATTTGTAGAACTCTGGTAGTAGCTTTGGAGTGGGTGGGGAAGAGCTTGGTTCCCATTCCCCCTCAAAGACAATTATTTGCTTCTGATGAGAATCCAAGCAACAAGTTGCCATTGAGAATGCAGTGATTGGTCAGCAAACGAAGCCTATAGGAAGAGCCTTCGGGTGCATTCCTTGTGACATATCGACCCGTCCTAAGCCCGACGCTTAATTATGGGACCTCTCAGCTCCTCCCTCCCGCCTCGAGCTCCCTTTTGGCTTCTCACAAGGCTTCCTGGGGACGATTCCCCGATGCTAGAGTACTGGGGGTCTGGGCCCACAGGGAACCCGTCAGCCTCCCTCCTTGGAGCGGGCCTGATCCCGGGAGGGCGCCCGCGCGGCCCGGAGGCGGGAACCTAGGGGGAGAAGGCGCCGGCGCCGCCCTGGCGCGCAGACCATCTGTGCGGTCCTGCGCGGGGGCAGGCGCGGCCTCAGCCCCCGGGCGCTGGCGGACCCAGCGCGTCAGCTAGGCCGCCCCCGTCGGCCCTCCCCCGGGCGGGGCCAGCCCCGACGGCGCTGACTCAGCAACGCGAGGGGGGAGTTTTGTCCCTCCGCGGACCCCGTTTCTCCCAGCCTCAGCCTCCccgccgccgccgccgccgccgccgccgAGCCGGTTTCC
>|NM_000387|Human|
ctgggattacaggcatgcgccaccatgccccgctaattttgtatttttagtagagacggggtttctccatgttggtcaggctggtctcaaactcctgacctcagttgatatgcctgccttggcctcccaaagtgctgggattacaggtgtgagccactgggcccggccTAACtttttttttttagagacaagagtctcgctatataagtcaggctggtctcaaactcctgggtttaagcaatcctctcgccttggcctcccaaagagctgggattacagacatgagccataacaccaggcccaaacctgtcttctagtgcctccaaaacctctgtcgcctcatcagctactaccctccctcttcctgtggtttctcaaacatgtcaggcacagaccatctcaaggcttttgcattttctttttcttctgggtggaaggttcctcacccttgaccctgttatgtgtgaacagaactccctctctcatcttctcaggtcttgaatcctgtcaccttttcagttaaaccctcccttattcaacgaactaaaattgcaaatcacttgtcccacacaccctctaactctcttcctggatttttctccgtagtacttattactacttgatacactatgcattttttagttatttatctttgttatggtctgtaaattccaggaggacagggacctgtgtgttgtactaccaggggtgcctccagcacctagaaggacgcctggcatatggcagggcgcaattgatctctctggagtgagtggatGAATgggagctcagaggaaacatggaagtctgggaaggcttcctggaggaATAGGCCCGCTGGCCCACACTCCCAAACCCCGCCCATGCGGCTTTGCGCTCTGCCACGCCCATCGAAGCGGGGCCGAGGCCGGAAGCAGCCCCGGGCGGAAGCCCTACCGTGCCAACTGGGCCCTCCTCCCGACCTGCCCCGGGCTCGTGCCCCGCCCACCCAAAAGTGGGTG
>|NM_000389|Human|
ggcatgatctcagctcactgcaacctccgcctcctaggttcaagcgattctcccacctcagccacctgaatacctgggactacaggtgcccaccaccatgcccggctgatttttgtatttttaatggagacggggtttcaccatattggccaggctggtctcaaaactcctgaccctgtgatctgcccgcctcggcctcccaaagtgctgggattacaggcgtaagccaccacgcccggccAGTATATATTTTTAATTGAGAAGCAAAATTGTACTTCAGATTTGTGATGCTAGGAACATGAGCAAACTGAAAATTACTAACCACTTGTCAGAAACAATAAATCCAACTTTTTGTGCAAAAAAaaaaatacaaatattagctgggcatggtggtgcatgcctgtaatcccagctactcgggaggctgaggcagaattgcttgaacctgggaggcggagactgcagtgagctgagattgtgccactgctgactttgtctcaaaaaacaaaacaaaacaaaaaaacaaaaTGAAAACAAAAAGCCAGGGCTGCCTCTGCTCAATAATGTTCTATCTTTGTTCCGCCTCTTCTCTGGGGTCTCACTTCTTGGGAGCCTGTGTGAAGGTGAATTCCTCTGAAAGCTGACTGCCCCTATTTGGGACTCCCCAGTCTCTTTCTGAGAAATGGTGACATTGTTCCCAGCACTTCCTCTCCCTTCCTAGGCAGCTTCTGCAGCCACCACTGAGCCTTCCTCACATCCTCCTTCTTCAGGCTTGGGCTTTCCACCTTTCACCATTCCCCTACCCCATGCTGCTCCACCGCACTCTGGGGAGGGGGCTGGACTGGGCACTCTTGTCCCCCAGGCTGAGCCTCCCTCCATCCCTATGCTGCCTGCTTCCCAGGAACATGCTTGGGCAGCAGGCTGTGGCTCTGATTGGCTTTCTGGCCGTCAGGAACATGTCCCAACATGTTGAGCTCTGGCATAGAAGAGGCTGGTGGCTA
>|NM_000390|Human|
TTTCTGTCGTCAAAAAAGTATCCTCCTTCATTCCCAGCATCCTTCCCCTTTTGCTTTGGTGTTGTCAGACAGCGGAGTATTAAATAATCGGGGGCAGGGTGGGGGGCGGTTGGAGGGAAGCGGTGGGAGGCGACAGACCTTGAAGATACTTATGAGAGCTATGTTAGCTGTTAGACATAGACGACCTAAAGCCCCTCATCAGATACAATCACTTTAATATAAAGACCATTTTACCTTAATTATTTCTACGGTAGCTTATGGAAACTAATAGATTGGAAACTAAATGTAAACTAAGGAGAATCTTACATGAACTTATCTAGTTGGTGCGGAAAATCGAATTCAGACTCAACAGACGCTTATCCAGCGCAACCATGCTTTCATATATTTTTTCCCTCCTGTAAAGCAAGGCTAATTTATTGCCCGAGTGGCTGTCTGGACTAACTGGAACAAATACGGACGCGGTGGGAGTTCCATTCTGGCGAAACTAGGGTGAGAGGTTTTTTGTGGGTTTTCATCGAGGAGACATGGAAACGAAAAAGATATGGAATATATTCTGAAAGTATTGGTGTGAAAAACCATGCCTCGAGGGCCAACACGAAAGTACAGAAACGATGGCGGGAAACAGTTTTTTAGGCTGGAATGAAAGTCTCCTTTGTTCACAGAGCAAACCGCCTTCAATTTCACTCCGCTCTCCGTGTCTCCTAACAATTTTGCTTCAGTATTGTCAAGGGGTATCCAAGTCTCCCACATTCATCCTAGCTAACGGAATAAAAATCTACATTTCTTTCCTACTTCAACCCTCCAGGCTAAATGAGCTACAGCATTCAGCCTGGAAAATGAGTCGAGCTTTTAACTTACGTGTAAACATTTTAAATATAATACTGTAGTCGCCTGCCTGGACCTTCCACCCAAGAACTACAACACCCAGAATGCACTGTTTTCTTTTCCGCCTTCCACGGAGGGAATGCCTAACTTGATCTCATTTCCACAAGTAATAGTCA
>|NM_000391|Human|
ggagttgggatggacagaaaggtgaagtgccataatcttcagtgtgggaatataatctataggttaatggaagccagtggcctgtaggacaacagcaggagtagagggatctatctaaaaagtattgaggtcagaacaagggatttcacatgagtattggattaatggttttggaagttaaaatgaCACTGCTGACACCATCTTCCATATGGATTTTTGGGGGGAAAAAAAGGAAGACTGGAAGGGAATTGAATCCTCAGGGTTTTAACTCTCATTGAAAATCCTCTTGTAATGACCCCAGTTGGAAGTAGTAAACTCAGACCTCCTTGTGGGCTTTGAGTTACCATTAGAAGAAGCAAAGGTCCGTTTCCATTTTATCCACCTGAGCCCACTAAACAAGATGCAAGATTCCTCCATGGCCCTTAGAACAAAGTTGATTTCCTTGAAAACCTTGGGAACCCATAATAAACAGGACCCCAGCTGATTGTAGATCTCCTGGGAAGCTACTTAAAACTGGAAACTGATTTGAATAAAAGGATCCTGGTCTTGCAAAAGCTTTACTCTGTTCATAAATGTAGTCGTAAAATGAAGACAAAATTGATAATATGGGGACATAAAGGATAAAAGAGGAAAAAAATTttttcactgcaatctttcgaggcagatcacttttatataagtctccatattgtaaatgcagaaacctaggctctgagaggttattttgctgatgtcatacagctaggaagaaccccagtctgtgggtctctacagcccactcacttGTGGTGATTCCCAGGGGACCAGGCTCAGGACGCAGGTGGGGAGCCCTGGGCTTACTCAGTGCTTGACTGGCCAGAGGGGAGAATCCGGGTGGCGGCCCCACCCTTGCCTAGCATTTGGGACCACCCATGCAAGGGAGGAGCCAGTACCGTCACTAGTTACTAGGCAGAGGGGTAGTGGTGGTGGAATATAGAGCTCATGTGATCCGTCACATGACA
>|NM_000393|Human|
TATTCCCTGCAAAGCTGGCTTAAAGCTAATAATACCACCATCTGCTTTTATGTAGCTCTTTGCAATTTGGAGCTTCATTAATAatacattactcattttagtgtcactaaaccctgtacactggtcagggtaaagcccttttctcaaatgagaaaattggagtgcacagagataaaggactatatgcacatttacaaaattattgagtggcagaaccactcacaaaaggcagaagcaagccttttttcatccaaaggtagagtacttcccattcctctgcactgcTTAGTAGACTATTTTTCAACATGGTAAAACTCTCTGGGACAAGAGGAACCTGAAGATGTGGCCCCTTAACAAGAGATGTGGAGAAATTAGGAAAGGACATGCTTTCTTAATTCAAATTACAATGTATCACAAATTCATTTATCCAAAATGGTTTTCTAACCTGGACTTTACCTGGGCAACATTCTAATAATCTCCTTCCAGAGTATGGGAAAAGAAACCGAATCTGAGAAGGGGATAAGAATACTCCCTATTCAGTCAAAAGAAAGGGTTAAAATGTGATTGTTTAAAGATTTAAGGTGGAGAAGAGAGTCTTGAATTATCTAAATGTAAAAAAACTAGGGTAAAAGGCTGGATTTCCTTCGGAATGTCTTTTTCAGCTTATAGGGGAAAAGTTAAAGGGTGTGTGTCTGGGGGGAAGGGTTAGGGAGGGGAAAATAGAACCCTTTTCTTCTAACAGCCTTTCTTAAAAAATAAAAGAAAAGAGAAACAAATGTTTGTTTCTGTTATTAAGCCCCATCTATGCTTAAAAGTTAAATGAAATAGGGAAAGTTCAGGCACAGAGACGCGTGTTCTGATTTGGTTGTTTACCATCAATCAGACCGTTGCTTGGCAGACACTGGATGGTTATGAGCCTGAACAAGCTGAAAAGGGGCAGGAAAAGAAGTGGAGGCAGCATTCTTCCTATTTAAAGCTGCATCGCTTGAAAAAAGTTTTCG
>|NM_000395|Human|
acagaggagacgggtcttgctcaaggtccctcagctgctgggggcaggggtggcctggaacccCCTGTGTCCACACAAAAGGCCATGCAGGCCCTGACTGCCCCCCAGCGGTCCAGCCCTTAGGTGCCCTTCACTTCCTCCCCTCCAGTCCAGCCTCCTGAGCCCAGGGACCTGCAGATCAGCACCGACCAGGACCACTTCCTGCTGACCTGGAGTGTGGCCCTTGGGAGTCCCCAGAGCCACTGGTTGTCCCCAGGGGATCTGGAGTTTGAGGTGGTCTACAAGCGGCTTCAGGACTCTTGGGAGGTAGGAACCACGGCCAGCTCTGCCCCAGCCCGAAGGGATGGGCAGCACCCCTCCTCCAGCACCCACTGTCTCCTGACAGGACGCAGCCATCCTCCTCTCCAACACCTCCCAGGCCACCCTGGGGCCAGAGCACCTCATGCCCAGCAGCACCTACGTGGCCCGAGTACGGACCCGCCTGGCCCCAGGTTCTCGGCTCTCAGGACGTCCCAGCAAGTGGAGCCCAGAGGTTTGCTGGGACTCCCAGCCAGGTAATGTTGCCAGAGCCCAGGAAATGCCCCGTGGTGGGAGGGCAGGCTCATCAGGAGCTCCTGGCACAGCAGGGTTCCTGGGCTCCACCTGGGGGCTTCCCAGATCTCCTGCTGCCATCTTTCCAGTAGCGTCCCTGGGCCGTCCCACCTCTACTGTGACCACTGACCAGTAGGACTCTGCATCTGTTCACTTTGGGTTTCCAGTTTTCTGCACGTTCTCTGCCAATGGCAATTACAATAATAACaacaacagtgctattagcagctgtgtgttaatggaggctacaggatgctcagggcttacccacatttttcagttcaatccccaaacactgaaacttagatactatttccattctcccgggagggcgtgcaggtgcacagaactctctctctctctctcggagctgttggacacacagctggcaggttcaggctgaagtttca
>|NM_000396|Human|
GGAATCCAGCTAGAAACTGAGTCTATTACAGATCCCATTTATTATCCTTTCTATTCCAAGAAGCCTTTTTTTCTCCTTCCCCACATCTGTTTATGGAAGAAAATGAAGTTTGGGGTGTGGTTTGAGGAATCAGCTAGATTCTTATGATCTGTCACATGCTTGGATGTTGGGGAAGCATTTGGAGAAGCTCATGTGACTTGTCCTAGATTGGGGATTTTAATTGAGACAGATGATGTTTATCGGGCATCCCACCACCTGAGAGTTTTAGCAACAGAGTCACATGTGAGTCCATCAGAACTTACGGCATTGATTCAAGTGCTGTCATAAATAACCAGGACTGCTGTTTTTGGTTACTTTTAAAGACAGTTTCATCTGGACTTTCTGGGCATATCCTCCTTCAGCAAAACCACATTAGGCTGGGAAAACTATTCTGCCTGGAAGTAATGACAACTTGCAACCAACAAGCTTATAAAAATACAAAGAATTCTGGAGCCTATGGCTTCCATTACATTATTCTTTTATAGCCTTTTATGTTCATTACCGCATCCCAGAGGTGAGAGTCAGACACAAATATGAAAATAGGTTTCAATGTTGGAGAGGTAAATCCTAACAGGAAAGGGGTAGGAAAAGATATAATCCCCCAATATTAAAATAAAGATATTGAAGAAGAAGGATGGGAGAGACTAGGGCTGTGTCCTTCCTTTTACTCACCAAAAGAGAAAGTAAGCTCCTATTTGAGTCAATAGATATTGAGGTCTTGTTATTTGCCACCAAAGACAGTCTTGTGAGACTAAATAGCTAGTAATTCCCTACCCTGGCACACATGCTGCATACACACAGAAACACTGCAAATCCACTGCCTCCTTCCCTCCTCCCTACCCTTCCTTCTCTCAGCATTTCTATCCCCGCCTCCTCCTCTTACCCAAATTTTCCAGCCGATCACTGGAGCTGACTTCCGCAATCCCGATGGAATAAATCTAGCACCCCTGATGGTGTGCCCA
>|NM_000397|Human|
atatatgtatatatatatatatatatatatatagagagagagagagagagagagagagagaTggagtcttgctctgtcgcccaggctggggtgcaatgacacaatctcggctcactgcaacctgactcccaggttcaagtgattctcctgcctcagcctcctgagtagctgggactacaggtgcccaccaccatgcccagctaatttttgtatttttagtagagacggggtttcaccatgttggccagattggtcccaaactcctgacctcaagtgatccaccccactcagcctctcaaagtgctgggattacaggcgtgagccaccgtgcctggccaacaccattataatcttatgggaccactgtcatacatgtggttcatcattggccaaagcatcTGTATTTATATATGTATGTTTCAAATtatatatatatatatatatatatatatatatatatatatatatgatagctatacatgaacatacacacacacatatatagacatatataGCACATAAAATTGGCACATATTAAGCATTTTGTAAATATCAACCATTACAATTGTTACTACTTTTCTCAGCAAGGCTATGAATGCTGTTCCAGCCTGTCAAAATCACACCTGTTTAATGTGTTTTACCCAGCACGAAGTCATGTCTAGTTGAGTGGCTTAAAAATTGTGATCAAATAGCTGGTTAGTTAAAAAGTTATTTCACTGTGTAAAATACATCCCTTAAAATGCACTGTTATTTATCTCTTAGTTGTAGAAATTGGTTTCATTTTCCACTATGTTTAATTGTGACTGGATCATTATAGACCCTTTTTTTGTAGTTGTTGAGGTTTAAAGATTTAAGTTTGTTATGGATGCAAGCTTTTCAGTTGACCAATGATTATTAGCCAATTTCTGATAAAAGAAAAGGAAACCGATTGCCCCAGGGCTGCTGTTTTCATTTCCTCATTGGAAGAAGAAGCATAGTATAGAAGAAAGGCAAACACAACA
>|NM_000398|Human|
gagaatggagagagggcagggtttcgggatcagtgttggcgtgaagggtcgggatcttctggagggggtggtcgtggccaggagctggacgggttcagcccggtcccaagagggaagggactgggtgctacctcagcgggtgggtgggggagctggtgggaattttctactgattccttcattcgaagtgtatttattgggcacccattgagtgccaggctctttctcagggctaggatagagGttccattttctcagtggcttgggcactgggtcatcagctgagtgagaggatgggCGTCAGCACTCAAGAAGTCACCCAATGGTTTCATTTTTTGCAGTCTTTGTTGTCCCAGAGGAGTAAGAACTAAAAGCACCAGGACTGTGACATGCTGGAAACATGGCATGTTCCAAAGAGAATAAAATACAGTTTTATGATACACGAATTGTGTGTGATACATTCCAATTTCTCACATTGAACAAATTACCAATAGCAATATGTGTGAAGATGGGGCGAGGTGAGAGTGAGGAGGAGGAGTAGAGAAAGGACGGGGCGGCGTTAAGGATACAGCAAATAACTGGAATTCCGCAAACACTGGGGTGATGCAGGCAATGCCCTTAGCACGGTCCCGGCAGGAggcggtgggatcaggccgacccgggtcccaggggtgacagcgtcccttctccactgcagaatatcgaggtactcaaccctctgaacctcagttttctcatcagttcaatggggaaaaCGGGATGGTAACCCGTAATACTGGCGGCGCGGAGGCCGGGGAGCGCTCCCTACCTGTTGGCCGGCGGACTGGGGACTGTCCGCACCCGCCCCGGGGAGCAGCGAGGGCGCGCGGGCGGGGTCGCGGGGACCCCGCAAGGGCTCTGGGGACCGGGACCCGCAGGGTAGGTCGGGAcgggcggggcggggcggcctgaccccgccccgggccggaggggcggtgctgcctcccgccgggccccaggca
>|NM_000399|Human|
GAATCTGGACAAAGCAAATTGGAATCTGGCATGAGTTTGCTACTCTTTTAATAGCCCTGATACATCTTGGAGTGCCCCATTTAGTCGGGCATTTTTACAGGTCTATTTTAAAGAAAGTTGTTTCTTTGTTGGATTTTTAATCAAAACAAAAAAGTTCAAATGCTTAATAGTAGGGACCATGGTACATGTTTGTATTCAACTCTCACATTCTCCATCCCCACACCCCTCCACCTCCAGCACAGTATCTTGCTCAGTAAACCCTTTGGAGTTTTTACTTGTCCGCACTTCTTTCTTTTCTCACCTCTTCTTGTCTCCAGGAAGGATACTGTGGGGCTAGCTTCTCTTATGACAGCGCCTATTAGTATGCTGGCTTTGTGCCAGCCTGGCTATTCCATCCACAGTCTAGGTCTGGAGAGCCCAAGAACTCAAATTCTCCCTTTACAGTGGGCAGGGGGCGTGTCCATGACAGTCCCTTCCTCCTTGCCTGTAGAAAGCCCTGACCTCAGCTTTGCTCTCCTCAGAAATGGCAAAGAAAGGAGATGAAATTGGCGGAGGCGGCCTGATTCTTCCCTAGTGGGCTGAGTCAGGCTCCCAATCCTCAAAGAAGTGTTCACTTTTCAGACCTGGGTTTTCCTGAGGGCACGATGTAGCGACCACTGTGCGCTGTACttggattcagaagacccagctgcaagtttggacacgaccacttaccagctacgtgactttaggcaagccactttagctttctgagcttATCCACAGGGTGGCTGGCTTGAAAGGGTGCGCCTTGATTCTGTTCCATTATCTGCACTACCCATATTTAAGGGTTGGTACTTCAAGAGACACTCAAAAAAACAAAGGTTACGAGAGTTATCTACTGACTTGTTTCAGCGGAGGTTCAATAAAGGCCTCCCAGGACTGGCCCCAGGCATTCCCTGGCCTCCCCGCAGCTGCCGCCCGTCCCCGCCCCCACTCCATTCCCTGCGCACCCCAGGCTG
>|NM_000400|Human|
cagtgagctgtgactgtgccactgcactccagccttggcgacagagaaagaccctgtctcaaggaaaaaaatctgttctttgagggcaggtgctgaggctgtcatggtcacctttctgttcccaggggccagcacaggatcagacacatggtagatgccacatagctatttgttgaagaaacaaaCAAAAGCTAGCATTTATGttttatttattagttattattattaatatttgaaatggagtttcgcttttgttgcccaggctagagtgcgacggcgccatctctgctcactgcaacctctgcctcccaggttcaagcaattctcctgcttcagcctcccgagtagctgggattacaagcatttgccagcacgcccggctaattttgtatctttagtagagacaggttttctccatgttggtcaggctggtcttgaactcccgacctcaggtgatccacctgcctcagcctcccaaagtgctgggattacaggcttgagccaccgcgcccggccTGCAAAGCCATTTCTAACTCTTGGGCCCAGAAAGGATCACCAATTTCCCTGTCATTCTCCGTTAGACTATTCGCTACTGAGACGAtttttttttttttttgagacgaggtggaggggcgggggttctcgctatcttgctcaagctgatctcgaactcctgggttcgatcaatactcAGACAATCTTGGCAGGCGCAGGAGGACCAAATTCTAGTGAATGAGATCGAGTCTCTCGGCTCTTTCCCTTCCATGTTTTCTTTTTGATTGGCCCTCGACGATCCTCAGTGACGCCTCCCGCACCGCCTCACCCGAGAGTCAGCCGCCCTCGCTTTTCCGTGCGCACGCGCAGTATCCCGATTGGCTCTGCCCTAGCGGATTGACGGGCAGGTTAGCCAATGGTCTCGTAATATAGGTGGAGCGAGCCCTCGAGGATGTCCACGACCCGGCCTCTCGCTGAATATTCATGAGGGAGGCGGGTCGACCCCG
>|NM_000401|Human|
AACAAAAATGCGttttttttttttttttttggagacagggtcttgctctatcacccaggctggagtgcagtggcacgaccacggcccactgcagccttgacctcctgggctcaagcaatcttcctgcctctgcctcctaagtagttgggactacaagcgtgtgctacgatgcctagttaactttttattttttgtagagatggggtcttgctctgctgcccaggctggtctcaaactcttgggctcaagcgatcctctcgtttaggcctccccaaatgctggaattacaggcgtgagccaccTTTCCTCGCCATAAATGCTTCCATTTCCGCCTCGACAACTACTCCACCTGAAGCTGTTCATTTCTTCTTGCATTCCTTCCAGAAAAAAGTTATACACATGCCTGAATATAAGCACCTACTTTATATATTTCTCCCTCTTGTTTTTGCATATGCATAGTTTACCTAAAAGTGACTTGCCCGCTGTTTTGGACTACGCTTTGATCTTAACTAATATCTTGGAGATATTTCCTTACCCAAATATATTGCACTATCTCACATTACTCAAATCAATCAAATTCCATAATTTatttcgattgtgtctagcatttcgctatgattagaaagaatgctgtcatggaactttttgacaaacattgttgagaatatccatagggcaaactccgtacagagagcttgttggaatgaagggtaccagcattttccgtttgatggatagtaccaaattgccctccaggaatgttatacGCTCACCAGAACTGATTATAATAAAACGTCTACATATTTGTTAGTTTTATAAGCAACGCGTGGTGTCTCGTTTGGGTTTAAGGATTCTTTAATTATGAATGAGGCTGTCTGAGCATTTCACTGCGGAGCCTGAGCGCGCCTGCCTGGGAAAACACTGCAGCGGTGCTCGGACTCCTCCTGTCCAGCAGGAGGCGCGGCCCGGCAGCTCCCGCATGCGCAGTGCGCTCGGTGTCA
>|NM_000403|Human|
TCCCCACCTGAGCCCCAAATCCATAGTGACTGGAAATCAGTGGTTTTGGGCTTACTCAGGAGGCTGCTTGCGGCAGTTGCTGGCCAGAACACCCGACGGGGTTGTTTCTGAGCTTTGCCTCTGTGACTGGGGCTATTGCACAAGCTCCCCTGAGGACACACTTGCTGCTTTGGGCCTCGGTGGCCCGGCCTCTCCCTGGCGCTCCCGGGCCCGGGAGCGCTCACCTGTCGGTTCCCTGGACTCTGCGGGCAGGCGCTGGCTGATTCCCGGCTGCGCGGACACCTGTGCGCTCCTGCATTTAGGGCTCCTTTGCTCTGGTTTCATCACGCAGGATGTCACATTTTGTGCATATTATTCTCTAGCTCTACTACTTTTCATTGTAAACAAACAATCATTTTCTAACCTGCCGTCGTGGAAGGCAGAGTGCAGACCGACCCTTCCCGGCAGGTGGGGGCTGAGAGCCAAGAGCGCTGGAACCGCTAGTGTGGCCTGACAGCTTCCTCCAGCTCCTTGGTTTATTTGCAAACTGGACTTCCAGCACCAGGCCCCCTGCGACCCCCTCCTGCCTTAGTCCCGTGGGATCGGGTAGTTCAAGATTTTGAATTCATGGTTTGGCACACACCGGCAAGTCTGAAAACCTGCGGGTCAGAGTGGGGCGGAGGCGTGGGCCCCCTACCCTCTGCCCCCTGCCCCCTCGGAAGCGCAGCCCTCTTCCAGGGGTTGGGACGAGCTAGCGCGGGGACCCGGGGCACCGGCAAGGACCCACCCGCTACTGGGACCTGGCGCCGGCGGCGCCTCTCGCGGGGTGGCACCGCCCACTTCCGCCTTCCGCGGGCGCGCGCTGCGCAGTCTTCGTCACAGCGCGGAGGCCTTTTGTCCTCCCGCCCTCCCCGTAGTGGCCGTAACCCGAGTGACATGTTTCCTTGGGGGCGTGGAGGGGCGGGGTCGGGGCCGGAGTGGGCCGTCAGCACTTAAAGGGCCCGCGGCTCGGGCGTAGGAGG
>|NM_000404|Human|
gtgagaccctgtctcaaaaaacacaaaaacaaaacaaaaaaacaaCCCCCCAAACCAAAAAACAAAAACCTAAGAAAAGCCAGTAACTGATACTTTCTCAATCTCTCAATGAAATGTCCTTTCTGATACTTTCTCAATCTCTCAAGGACATGTCCGGTAGGAAAGGAGAAAGGAGTGAACAAATAGAATTTTGGCTACTTTGTTATACAATGTAAAAAGGCTTTTTGGAACACCAAGGCATAAACTAAGGTTATTTTAAAAAAGAAAAtttttttttgatacggaatttcgctcttattgcccaggctggagcgcaatggctcgatctcggtttactgcaacctccacctcccgggttcaagcgattctcctgtctcagcctcctcagtagctgggattacaggcgcctgccaccacgcccggctaatttttgtatttttagtagagacggggtttcatcatactggtcaggctggtctggaactcctgacctcaggcgatccgcccgcctcggcctcccaaagtgctgggattacaggcgtgagcaggattttcattctaacaagttccaggtgagttgatacagtggctccagggaccgaccacattttgctaaccCCCGGCTTAGAGTTATTCAAAGAGCCCGTATATGAGACGCGGATTCCATCTAGGGCGTTTAGGTTTAATGATTAACAATTTCCCTCTTCTGCTCTCTCAAGGCAGCCAGGGAACAGGGAGACCATGATTCATGTCCAATCCCCGAGGCGCGTTATCAAGCTGCTGAAAGCAGGCCCTCCGGACTGCAGTTCCAAAGGGTCCCTTCCCAGGGAAGACGCCTGCAAAACCCAGATAGTACTATCCTGGAGTCACGCGGCGGCGCGCAGCCTCCTAGCCGCCCCCACCCGCCCGGCTCGGCCACAGCGGGGCGGGGCGCGGGGCTGAGCAGGCGCGAGGGCTGGCTGCTGGGCCGACGAGGGGCGGTGCCAGGCCGTGGGTCCTTA
>|NM_000405|Human|
TCCCACCGTGACGCGTGGTTAGGTCTACCTCGGGCCCCCAGGCTCAGTGCACACACCATTTCTCTGCTTCTCTCCTGACCTGCCCTGGGGCGGAGTTAGTTCCTGTTTTCTCCATGTTCCAGGCACCCCTGAGAGTATCTACATCTGGTTAGCTGTCTGTCTCTCCTGCTAGCCCAAAGGGCTCCTGAAGGACAGGATTTTGAAATCTGTATTGGACTTGCCCCAGTATGTTATGATGCCCAGAAcagtatttcttaggaatgtggtctatggacctcctgtactagagccacctggaaagcttgcttaacacgaatgtccaggctgcattctagacctacagtatgtgtgctgggaatttgcatctgcttttttttttttttttttttttgagatggagtctggctctgttgcccaggctggagtgcagtggcacgatcttggctcaattgcaacctctgcctcccaggctcaagcaattctcctgcctcagcctccagagtagctgggattacaggcacataccaccacaccaggctaatttttgtatttttagtagagacggggtttcaccatgttggccaggcaggtctcaaactcctgacttcaagtgatccacccacctcagcctcccaaagtgctgagattacaggcattagccaccacgcctggccggaatctccatctttagcagtctagccagatgatcctagtgcacacaaaagcctgaggacATGTGACCCTGAGCTAGGTAGGTCTCAACAAGCAACTACTGAGTGGAAAATCCCCAGGTTGGGGTCCTGACCACTTCCTCCTCAGAGGTCATGGAGCAGACGGCACCTGCAGTGTGTGCGTGGGTGGTGGTGGTGGGGGGGGGAGTTGGGAGGGGGACATAAGAATTTTCCCTTCCAAAAGAGGGGTGGGGAGCATAGGGCTGGGGTGGGGTATCCGGACTACACTCTGGAAGAGGGATGACAGCTTCCTGAGTCAACGGAAACTTG
>|NM_000408|Human|
ATGGTGTTCCTAAAGATGGCTAATTCTTGTTGAAGTAAGTAGCTCTGGAAGTCATATTTTCCATTTCTCCATACTTCATCTATTAATCAGTTGACTGGCAATTTCCGACACCAGTTTTGCTAAACTTTATAAATTTTGCTTCCTCCAGAGGTAGGAGGGGGAAGGAGATGGGCAATACAGAAACAGATTTTACAGCCAGAATATGACAGGGCCCCTTAAACTACAAATAGATGTAGAATTTTAAATGTAGCTCTGTAGTTCAATTTATACCACAGAAATTGCGAGATGCTATCTTCCTGTTGTTATAACGTATCAGGTCAAGGGATATAAATTGTACCAGGTAATTCATTTTGCTGTTCAGAGAGTCATTAAGTTCCTCCCAGAATATATGTGATTGATATCCCTGGAGGTGAAAGGCTAAAGGAACCATATGGCAACATGTTGCATTCCGTATGCTATCTGCCCATCCGTGCTTAAGCTGTCATTAGCAACATCTGTACCTTACGGAAATCCAGCTGCGCCGACGACGGCTGACGGAATTGTACTTGGGGGGAAAATCTAGCTTAGCGCCATTAACTTGAGACTTAGAGTCTATCTACCAGGACGGATGGAAGCTTTCACAATTAGACGAGACGACACGAATGCTTTATTAAAGTTTAATTTTGAACTCCCAATTAGCGAAAGTGCATTACAAATCGATTGCAATTTCCTAGAAGGTGCAGCAAGTTCTCTGCCTGCCTGCCACGTGCGAGACGCTCCACAGCGAGCTTCCCCAGCTCCGGGCAGCAGAAAGGGGATGGTTCAGAGCCGATCTCCGCATCCCAGGAAGTCCCTAAAATCCGCGCCAGCCCCTCCTCCCGCAGGGCGGGGGCGTCCACGGCGCGAACCCGCCAGAGGTGTAGGGGGAAGTGTGGGGGGCTGGTCCGCAGCCTTCGAGGGGTGGGGCGACAGGAGCGAGCGGCCGGGGGAGGAGAAAAAGGCGGGCGGCGGGAGAGGGGGCC
>|NM_000410|Human|
GGGCTGTATCTGAGTGACAGGATGATGTTATTTGATTGAAGTGTATAGCTATACAATCTAAAATTAAACTGTGCATGGTCTTACCTATAATTTGTTAAGAAAAGCCTCCCAGGGATGGGGGGGCAAAACTGTATGTAAATTCTATTATAATGATGGCATGATGAACTTGGGGTGAACTTGAAGACAGGCTTTTGTGTTGTTGGGCATGTGCCACCTTAGGGAATTTCCACCTGTACCCTCCTTTCTCTTTCTCCAGGATATTTTGGCCACAGACTTTATCATAAACTCCATCCCTTAGGGTGGCATTAGGGTAGTCTTGGGCCTGAATTTAGGTGGGCCAGTGGCTGTCTTAGTGACAGCCTTTCCGCTCTCTTCTGTCATCCCCTCCCAACTGCTAATGTCTAACTACCTAACAATTacccattaaatcagtgtgtctggggttaggagcaggcctcaatatgtttaatcattctccagataatcccaatactgtaaagtttgtgaaacactTGTCAGATAATTCAATTATGAAGGCTGTGGAAGGTGTTTCAGTAGGATCTAATTGGTTAATGTTATGACTTAATTAATTTGAATCAAAAAACAAAATGAAAAAGCTTTATATTTCTAAGTCAAATAAGACATAAGTTGGTCTAAGGTTGAGATAAAATTTTTAAATGTATGATTGAATTTTGAAAATCATAAATATTTAAATATCTAAAGTTCAGATCAGAACATTGCGAAGCTACTTTCCCCAATCAACAACACCCCTTCAGGATTTAAAAACCAAGGGGGACACTGGATCACCTAGTGTTTCACAAGCAGGTACCTTCTGCTGTAGGAGAGAGAGAACTAAAGTTCTGAAAGACCTGTTGCTTTTCACCAGGAAGTTTTACTGGGCATCTCCTGAGCCTAGGCAATAGCTGTAGGGTGACTTCTGGAGCCATCCCCGTTTCCCCGCCCCCCAAAAGAAGCGGAGATTTAACGGGGACGTGCGGCCA
>|NM_000412|Human|
ataaatagcatcacttattcagcatctactctatgccaagaattatactggttgctttctttttttctttctttcttttttagatggaatctcacactgtcgcccgagctggagtgcagtggcgcgatctcagctcactgcaatctccgcctcccgggttcaagtgattctcctgcctcagcctcccaagtagcggcgattacaggcatgtgccaccatgcccagctaattttttgtatttttagtagagacagggtttcaccatgttggccaggctggtctcaatctcctgaccttgtgatcagcctgccttggcctcccaaagtgctgggattacaggcatgagccaccgcacccagcctgatttcttatttaattatcacacaagcctgccaagaggtatcaatccatatttcgtaaatgagggaactatcagagaagttttgttgcttacccagcattacacagtaagaaagtaatagagccaggtgagaaattcagatttgacttcaaaacGACAGCCTCTTCATTGTTCTATTTTACCTGAAGTCATTCCTTTTATAATGGTACCTGTTTAACATGTTCCCCCGCTTAGATAATGCAGCTGCCTTCTACTGAGGAGTTTTAGTGCCATGATCCATCAGTCCACTGACTGATGATGGAGATTTCCAGCTGAGACAGGCAGGCAGATGGAGGAAAATTACCCCTAGCCCCACCCCCTACACCAACATAGGCACTGCTTATATTCAAAGACGTACTTTAGATCTGCTATCTACTAGAAAAATCCAGATTTGTGCAGATCACAGTTCCACCCACTCATCAGCATTTCTCAGCTTTCTGCCCCCAGGACCCACTAATCATTTACAGCTTGTTGATGGTTATTTGAACCCAGGGTCAAGGTGAACACCCTCAGTTACACAACAAAAATGTATCAAGGTTTTGTTTAATCAATTGCGTGTGTTTCAGAAAGTCTGTATAAAATTCTCTGCAGTGGCAGATCA
>|NM_000413|Human|
tggcctggtcttgaactcctgggctccaacaatcccctttcctgggcctcccaaagtgctgggattacaggcatgagccaccgtgcccagccTCaaagcatattttaaaggatagaaataaacagccatatgaagagatacagacagggcggtctggaagggtccagagcaggagcttctatctccatagagttggggttacgtcaccctctgggcacattctgtcagcctccacacgttcagccctcagaagctcccgaaccctgtcctttgggccttttatggagaactccattggctgtccatgactgaagcatggacaactgtgataatgtgattgggcaaaaagggtctgatctaagcccagcaaggccagtccagattctttgggcctttgtgcagcattcctttctccagggtatggggcaaggacccactctggaatgaggatcctacaacccacaatcagattagagtcctgccttgggcagctgaaaagaggacaggagaaggtcagagagacgaaaggctgttttttgaggcctgaggcaccccaacatgacaacgtaagactgtaaccatggtcatgtgagttatgagctaggaaccctggacgaaaccagcacatatacaatcatCTCCCACCTCCCAACGCCTTTACTTTCACAGCCTCTGCAGCAAACTGCGGTCACTATAATCGCTCCTGTGGCACAGAGGCATACCCAGGGGAATCTGCCCAGGGGGCCACTCTGTGCCCACGTGGGAACCCACACCTGCTTGTAAAGCCTCCCCTCCCTCTGACCAGCAACCAGGACAGTTTGTTGTTCCAAGCAGTGGGCTCATGTCTGTTTTGGCTCAGAACAGGGTGGGGAGAGCGGGCCAGGGACCCGCAGGAAGGCTTATCCTTGAGATTGCGTGGGAGACACAACAAGGGGTGGGGGCCCGCAGGCGGGGCGGGGCGAAGCAGGTGATATCAAGCCCAGAGCCCCAGCCTCTCCCCA
>|NM_000414|Human|
ggctctagcaggtccctctgtttggggtccatgacttcccgcaacaTCCAATCAATCCTCCATAATGGGCAAAGTGATCTTTCCATAGTGTAAATGTGTTCCCACCACTCTCTGGAGTAATCCTACTTAAAACCGTTTTCAGCACAAAATTCAAACATCTAAACATGATCTTGCTGGCTTTGCTTTTGTGGCTTTACCCTCTTTCTCCCCAAACCTAGCTAGTGTTTGTGCTGCCTGTAATGCCCTTCTTTCTTTGCAGGGGTCGCCACTTTAGGTCCTGGTCCTCCTTCAGAAAGTTTTTCCTCTTTCTCCCCAGCGGGGATAGGGTCTGTTTATTTTGACACCATTAGCTCACTTACACACATTGGTCACAAGTCTAGGCTGCACCGTTATTGAAAGTTTACCATCTGACTCTGAGTAGCTTGAGGATCCTATCAAAACTCAGGAGATGCTCAGTAAATGTTGATTGAACTATGACTgttctcaacatacaaacgcaagatcatttaggaacacttgtcaaaatgtttttgccccttgagattctattttgggaggtaagcagtgggggtccaggactctgcattttgacagtcccctgatgtttgcatgtagaagtgcagggattaTTACACTGACAAATCTTTACCATCCCTAAGGGGGACTTTCCTTCCCAGGGGCTATCTCTGGAAGCCCCTCAAGGATAGGGGCCGCATGCTGTTTCTCTAGGTCAGCAACTAAACCCAGAAAACGTTTATTGAGTGAATGATGAAACGACAGGTGAATAGATGAACGCAAGGTGTCGAGTTAACTATTCTTCTACACAAGTCCTAGCAGCTCCCATTGCTTCCAGCCGCAGAAATGGCCCCTGGAAGGCAAGTCTTCCAGCGAGTGGAGTCACTCTTAACTACATTTCCCAGGATTCCAAGGGAGCCGCGCGCTCTGCGCTCATCTTCCTACCAGAAATCGGCAAGTCACTGACCCTCGTCCCGCCCCCGCCA
>|NM_000415|Human|
gctgaggcaggagaatcacttgaacccgggaggcacaggttacagtgagccgagatcgcacccttgtactccagcctgggcaacaaagagtgaaacttcatctcaaaaaaaaagaaaaaaaaagaaagagagaaAGAAATACAAGAAAAAGAAAAAGCAATTTGGAGAAAATTTTAAAAAGCAAATCATTTTAAAAGACAAACTACAAAGTACTGTGTGAGCTAAGCCATTCATAATGTTCTCATGGAGCTAATGGGAAACAAATCTGTTCTTTCAAAATAATTGTAAAATTTCTGTGTAAGAATGAATGGAAAAGGTCATCCAAAAACTACTTGACTACATATACCTATGGATCTCTATCTAAGTGCTGAAAAATGAATTTTTTTATTCATTTGGTTATGTAGCATTTGTTCATTCTAATtttgttttgttccctgtcatatctctggtacctagaataatccctaccacagagtaggtcttccatTACTCTTATGCTTTTAAATCTCCCCTCACCTCATTGTAAATGACTTTTGATTTCTCTTTTATGCCCTTTTTATACACCTTTCCCTTATATCTCCATTTATTCCTGAAGCTTCATGGGATTCAGCCATTGAGGTCACTTGGGTTTAGATATACCAAAAGTCTGTGATTTCTCTGTTTGCATATATGCACATTTGTTGTTATCCTTACCCTTTTCTATCAGTTCCTTACCATAACATACACTTAATTCTTGGAAATTCACTCATGTCTTACAAAGATGGCAAATTCAAACTTCTGCTGTGTATGACACACCATTAACTGCACAAGGACACTGTGTATTTGCTACGTTAATATTTACTGATGAGTTAATGTAATAATGACCCATCCGCTTCTGCTGCCTGTGAGGTACTTTCTATCTATAGGGATGGAAATTAATGACAGAGGCTCTCTGAGCTGCCTGATGTCAGAGCTGAGAAAGGTGTGAGGGGTATATAAGAGCTGGATTACTAGTTAGCAAA
>|NM_000416|Human|
CTGATAATACCTCTAGTTTATATAGTGTCTTTATAAGGATTTTCCCTCTTTAAAAATTTTCCTTAACACTAGTAATCATGCAGTCTTTCACTCAACAAATACTAATTGAGTGCcaagtaaagatgtcagctctacggagcttacattttagaaggagaagaaaacaaatatcaaggtgtatattatagtgtacagcaaggtgaaaagtgccatgaaaaaacagtagggcggggtaaggaggaggagaaggtgtgttgcaatttaaaatTTTTAACAAAAGTTCATGATACTCAGAGAATTGAAACAGGTGAGATCATTAGACATTCGCATGTTTGAGCACAAGCGCTGAAGGACTTAGCAATGTGGCTGCAGTGGAATAGGAGAGATGCAAAATAACAGACAAACCCAGAGAGGTAAGAGAGCAGACCTCTTCATGAGAGGCTGCCTGATAAACTGATTTGACACTGAATTGCTGAGAAGGTAATGCAAATAGTTTTTTTCTCCAAGAACAAAGTAGTTCTTGGTCAAGCCGATTTGATTTGGgctgtgggaatctgcacaaaccatttcactagctaagtctcaggttcctcaaatgaaaaagcagggactggaaatggcttttgaagtctcattctcttctaaAAATGTCAGGCTCCAAGACAACCAGGTGAAGTCCAAGAGTTAGTAAAATAAGGATTGTGGCTCGGCTGTGGCCTAATGCAAACTTGCACAACCCCAGGAAACCGAAAAAAACTGGAAGAAGAATTGCAGAATGGGGTGCCAGGTTGAAAGACCTTAACCTTTGCACTCAAATTCCTCCCACACCCAGAAGTCCAGGTCCCGACCGCACGACGCCGTGCTCACTGCTGGGTGCTGCGCCTGAGTCCGCCTCCTGCGGCTTCCCGGACTTGACCCCGCCCACGCCCTGGTCCCGCCTCCTGCCGACGCCGGCACAGACCCCGGTGACGGAAGTGACGTAAGGCCGGGGCTGGAGGGCA
>|NM_000417|Human|
tttagtagagacggtggtttcaccatgtcatccaggctggtctcaaactcctgacctcaggtgatccacccaccttggtctaccaaagtgctcggattacaggcatgagccaccaggcccagtcAACGTGATGTGTTTTGGAACCCTGAATTCCTTGGCTTGCCCGGAGGGTTTTCTTTTTGTTAATATCTTTGCTTGCTTTCTAGTATTTAAAAAATTGTGTTTTGCTCTAACTATGCAATGGCTTTAAGTCTTAGACAAATTTCCAGGGAGCAAAACACACTCAACCATTTCATAATAATCAGAAGAGAGCTCTGATCAATAAATAAGCAAGACTGAATTTTACAAAATAATCCAAAGTTTAAAACCAAAGCCCACTTTTTGCATGATCCTTTAAGAGAAAGAAATCTGGAAGCAAAACACCTTATAAAATGACAATGCACTTTCAGGAGCCCAGGGCACTGTGGTGAAATGATGATGGCTAGTACAGGTTATAAGCCTTGGGGAATTATTTATGAATTCTCAGGATCCTTCAGTTCGCCGCATCCTTCTCCATTATTTGAATATTGGAGGCTGCCTGACCAGAATCTTGTCAGGACTTTGCTCCTTCATCCCAGGTGGTCCCGGCTGACTCCTGAGGACGTTACAGCCCTGAGGGGAGGACTCAGCTTATGAAGTGCTGGGTGAGACCACTGCCAAGAAGTGCTTGCTCACCCTACCTTCAACGGCAGGGGAATCTCCCTCTCCTTTTATGGGCGTAGCTGAAGAAAGGATTCATAAATGAAGTTCAATCCTTCTCATCAACCCCAGCCCACACCTCCAGCAATTGAACTTGAAAAAAAAAACCTGGTTTGAAAAATTACCGCAAACTATATTGTCATCaaaaaaaaaaaaaaaaaaaaaCACTTCCTATATTTGAGATGAGAGAAGAGAGTGCTAGGCAGTTTCCTGGCTGAACACGCCAGCCCAATACTTAAAGAGAGCAACTCCTGACTCCGATA
>|NM_000418|Human|
CCCCACTGGTCTAAGAGGTCCCTACTTTCTTCTTGGGCCCTCCTGACCTGAAATACTTTGTTGAGTGTTTTCCCCCCAGTCATCTGGCTGCATCCGGGTTCTTATGGTGTCCAGACGTTAATGGTCTATGGGGCCTGTGTTCGAATCCCAGCTCCACCCCTGCTCCTGCTTACCTGCAGAGTGATTCTGAGTTTCTTTCTTTTCTTTTTTAAAATTTTATAAATGTCAAtttttgtagataggggtctcgctaacagggttgcccaggctggtctcgaactatggggttcaagtgatcctcccgcctcagcttcccaaagtgctgggattacaggcatgagccactttgcccaaccCATTTTGaatttcttaaggactctgtgcctcagtttcctgatttgtaaaaccggtgatagtatcactcccttatagggtagttgccaggattgaacgagttaacatttgcagtgcccgacagattgTACTAGTTACTGATTGAAGGGCTGTTTTACTATCCAAATGTGGCTGGAGTAGGAGTTGGGTAAACATTTATTGAAGAATGTGCAACCACTCTCACTTGGAAGCCGGGCTGTTAGGAAGGGGAGGAGGATTCCAGTCGCCCAGCCCTCCCCCACCAAACGCAACTGCCCCGGCGCAAAAGAGGCCGCGGAGGCCAGGCAGGAGCAGGTCCTGGAGGCCTGGTCGGCGTGGGCGTTTTATTCCGAGACCAAGGGGATCCACTGCAGAGTTCTCCGCTGGGCGTGACCTCGGGCTACGGCGTGGGAGGAAGCGCGCGGCAAGACACCCAGCGAGGTGCTGGGGTCGCCCCCAGGAGAGGACGGCGGCTCGGACTGTCcggcggcggcggcggggacagcgacaggggcgcgaggtggccgggacccgggccgggcgcgccgggcggggcggcgcatgcaaatctgccgggcgccggggcggggagcaggaagccggggcgggCTGGGTCTCCGCGCCCAGGA
>|NM_000419|Human|
ATACACGTACTACACATTGGACTCTTGGGTAGTCTCTAGGGCTGTAGCAAGGAGCCTTGCTCCCAAGGGACTCATTTACACAATCCTGTGAACGGACCAAGAGTAAACAGTGTGCTCAATGCTGTGCCTACGTGTGTTAGCCCACGCGGCCAGCCTGAGGAGTCAGGGAAGGCTCCCCTAGGCAAAGCCCCCAACCAGAATCAAGTCTTAATGGTTAAAGAGCTCCATCACCCAAAAAGGATTGAGGGCCTACCTTCAACTGAACAGCTAATGCATAATCTCAGAAACTGTGAGTCAAAATTCCCTGGAATAACTCCACTTTATCCCCAATCTCCTTGCCACCTAGACCAAGGTCCATTCACCACCCTGTCCCCAGCACTGACTGCACTGCTGTGGCCACACTAAAGCTTGGCTCAAGACGGAGGAGGAGTGAGGAAGCTGCTGCACCAATATGGCTGGTTGAGGCCGCCCAAGGTCCTAGAAGGAGGAAGTGGGTAAATGCCATATCCAAAAAGATACAGAAGCCTCAGGTTTTATCGGGGGCAGCAGCTTCCTTCTCCTTCCCCGACCTGTGGCCAAGTCACAAAGCACCACAGCTGTACAGCCAGATGGGGGAAGGGAGgagattagaactgtaggctagagtagacaagtatggaccagttcacaatcacgctatcccaagcagaaagtgatggtggcttggactagcacggtggtagtagagatggggtaaagattcaagagacatcattgataggcagaaccaataggacatggtaataaactattctcaggaaaggggaggagtcatggCTTTCAGCCATGAGCATCCACCCTCTGGGTGGCCTCACCCACTTCCTGGCAATTCTAGCCACCATGAGTCCAGGGGCTATAGCCCTTTGCTCTGCCCGTTGCTCAGCAAGTTACTTGGGGTTCCAGTTTGATAAGAAAAGACTTCCTGTGGAGGAATCTGAAGGGAAGGAGGAGGAGCTGGCCCA
>|NM_000420|Human|
AAGCAGAATGAAAGAAAGAGGGGCTCAGTAAAGCCTTATTCTTTTGTAGAAGGCATGAGatcctatgaggtaggcataggcaagtattaccctcattttccagatgacaaaacttgcttacctgcctcagagtttaagtggcttgtttattgtcacagagctaataattagcagattagggtctcctagctgggtgatctTTTGAATGCATGACTTTGCCAGCAGCCAGCAGAGCTATGAAACACCGAGAGAAACAATTAAGCATGCTTGGGAACAGTGTGAATGGGCATGGAGCTgggaggcctcctgggaaaggtggcatttgacctgggaattgatgaaTCCCAGAAAAGCCAATCAGAGAGGTGTGAAAACAaaattaaaatggagactgggcctgaaaaattcccaggcaaacaaagccaaagaccttaaaaatagccatattcttgctaaaactacaaacataaattaaacttaacttgggtcaatttctgataaatgcttacaacaaataaaacttaaccccagccaatgataagcagccaactaacatatgattatgtgactagggactttccaaaaagttacctaaaaaatgcaattatgtaactgcaaactaagcaaataatgtttcattttgcttctataacttcccaataaatgcttgcctctgacattttgtcatcgcaacactaaacctttgtcggtctggtgctccccaattcatgaattgcttcttacttaaataaactctttaaaattttactgtgcctcatattttttttaataCAGAAGAAATGAGAGAAGGAAGAATATTTTAGAAATAAAGGAACTTCATGGGCAGAGTCACAGTGCAAGACAAAAGGAGCAGACCAAGGGCAAGATTGCTTGGGGAGTGAAGACTCCCTCCCTCTTCTCCCCTGAGAAGCTGAGATAAAGGGGGAGGAGAAGCCTGGGTGCCCCCCACTGATAAGCAGGCTCCACCCAGAGGCCAGTCC
>|NM_000421|Human|
TCCAAATTTTCCCTTTTTACTCAATCAGAACTTAGTGTAAAGTACTACAAGTTAGTTCTTCGGATTTCATGCTAAGAAAATAATGCAGATTTTCTGCATTATTATGGTCTTCACAGAAACCTTAACTATGATGAATTTAAAAGTGCAAAATAATCCAGGATAACTTTATGATTTCAGATTTTTTAATGTTAAAAATAATGCCATCATTAATTAGAAAATTCTAAAATCATTACTTCCACTTTCTTAGGCAAAATATCAATATACTCTCATTTGCCAAATAAATTAAAAGATCTCCTACAAACACAATCTCCTAAATTGTGGTTTTATGGCTTTAATGTTTTATGTGTGGCAACTATTGATGCTAGTTAAATTTTTAGAAACTTTTTCTTTTTGATTCCCTACAGTTGTCTACAAGAACCTTATTGTAGCATGATCCTGCCAGACTTTATGCTATTTGTTGCTCCAATTAAAACTGTTTAAAACATGAATTTGAAAAATCTTATTTTAACTATAATTTTGTAGCTGAAACTTTTTTTTCTAAACTTTGCAAACATTCTATGCAACCTGAATTAGTGCTGAGAAAAATGGATCTTAACGGTTGCTCAATGTTCTTCAACAGGTGAAAAGCATAATAAAACATGCTCATCTGAACTCCACCCATTTTCAATTTCAACATAGCAAACCTCCTGTTTATTCTTAGGGCAAATTCAAAATTGTACATATTAGGATTGGTTATTACTGAAGATAATTTATGCAATCATAAGCCAAAGATGCTAAGTTGGCAAAAAGAAAACAATGTAAGTAAGCAAACTCTAACACATGTGGACACACCCTCTCAGTATATAAAGGCTTGTCACTGTCCTTGGTAGCAGGCACTCCCTGGGCTAAACAGCATCACCATGTCTGTTCGATACAGCTCAAGCAAGCACTACTCTTCCTCCCGCAGTggaggaggaggaggaggaggaggatgtggaggaggaggaggagTGTCATCCCTA
>|NM_000422|Human|
GGAGCCTGGAGTGGGAAGGGGGCTGGCTGGGGTCTCTGTAAGAGCCTCTTCTTGGGCAATGTCCTTTAGGTTTCCTGTGGGCTGAGACCTGAGATAAATACCCGTCACCTGACCCTGAGGTCTCTTGGGGTACAGAAGGGTGAGGGGAGTGGAAGGGGGCATCCCCCTCTCAGTTGGCACAGCCCACCATTTCCCCATCCTATAGCTGAGCCCCTGTTTGCCCACCCCAGCCTGGAGTGTAAACCTGGGGAAAGGTTTACACGAAGAGACTGGGTTAGCAAGGATTTCTAGGGATGGGGCAGGGTCAGAAGCTGACTGGATGGAACTGTAGCCCCTAGAGTGCATTCCTGGGTGTCAGGCTCTGCAGAAGGGGCCAGTGTGGAcacggcacccctctggagccccaatttctttatctgtgatgtgggttggtctccgaggcttgatggcatttctaTGCTGTGAGGTGGGCCTGGTGGGTTTGGGCTCAGTTTCCAAGGCAGGATAGGCTCTCGGTCTCCTCTTTCTCTTCAGCACCCAGCCCCGGGGCCAGCACCGTGGGTGGAGCAGTGTGGGGTGAAAGACAGCAACTTTGGCGGGGGGGTCAGCTGACACTGCAACCCATTTCCCCACCAGACAGGGTTGAGGCGGGCCAGGCTGGGGTGGTGGCTGCCTGGGAGGGCCTGGGGACGGTGACGTCCTGCCTTCTCCTCTTCTCCGTATTAGGTCATGGGAAAGCATAGCTGGAGGGCCCGCCTGAATCACAGGTGACGGGCCTGAGACCAGAGGCACGCACACGCACGGCACTCAGCACGAGGATTTGGAGAAATGAGGCAAATTCCTGATGATGGGCGGGGAGGGGGCCCCCAGCCACCTGGGAGCTGGCAGGTGGCCAGTGGTGATGAAAGCCCAGGGGAATGGAAACAGAGGAGCAAGCCTGTTGTAATCGCTACGCCCACTTGGTGGCCTATAAAGGAAGCGGGCGAACCCCGGCAGCCCTA
>|NM_000423|Human|
AGAGCCTCCTGCAGCCTCTCAACGTGAAAGTTGACCCAGAGATCCAGAATGTGAAGGCCCAAGAGCGTGAGCAGATCAAAACTCTCAACAACAAATTTGCCTCCTTCATTGACAAGGTGACTCTGGAGAAGACGGCTCCCACTGATGCTCAGGCCACTTCACTTCCAGAGCCAACCAAAAAGAAAATGGCACAGATTTGTATTTCTTAGGAGCCAGTGGTGTACCGCAGTAGCCTGGGTCATTTGCGGTTTCCAGATGGAAAAGACGCCAGCTTTGTGGGTTACATTTCCCATAACAGCCTGCACTTAGGAAGCATTTGTCCCTTTGACCTTATTGTTACAGTCCATATAAATAATATTTATGGAAAATTCTGAAAACCATAAAAAATGGATATAGGCAAGTATTGAACTGATCCTTGGGACAGGCCACTGGAGCAGCAGGTTTTGGAAGCCATCGTCTTCTGAGATAGTGTTTCCTTCCTTAGCAGTGATTACTAAACTCTGGGAAGCTGAACCTGAAATATCTGCTTGGGAATGCAGGAAATTCCTGCCTTCAAGAGAAGCGTTCTCAGTTTTGTGATCCATAAAGTCTTTATTGGTGTCACTTCGGAGTGTTACTGGCTTTTCTCCTATTTCAAGGCAGACGAACCTGTCTTGGTTTATCTGCCTTGAAATAGGCAGGGATTTACAAGGCTCTTAAAAATCAGGCTGAGGAGCCCTGCCCTCTGGGACTCTCATACTCAGCACCCTTGCGAGCAGTGCCAGCAGATGGCTGCTTTCGGTTTTCCCCAGAATTTATGGGATCTTGGCTGGAAATTCAACCAGGATGCGGGGAGGGAAATGGTCTAGAGTATTGGGAGCAGCTGCAAACAAACCAGTGAGCAGTGAAGCAGCAAAGAGTCTCCTCTGCGTGGAGAGAGCCGGATGTAGCATTAGGAGTCTGTGGGACTTTCCAGGGGCGAAAGCAGGGAGCTCAGAAGCTCTGCCAGTCATGACTCGGCA
>|NM_000424|Human|
CTCCTGCAGGTATGTGTTTGTGGCGGCCTTCAGCCTGTATCAACACATACGATGACTCATTTCTTCCCTAGTGGAATAGAGCTTGCTGGAACACACCTGGGGGGCTGGGGAACCGGCAGAGTAGCTACCCCCAAAGAGAGACGCTATAGCCCATGAGTCTCAGGGTTTTTTTTTAAGGGATTGCATGGGATCCCCGGGTTTCCTAAACCCCCCACAGAGTCCTGCCCAGGCCAAAGAGCAAGGAAAAGGTCAAAGGGCAGAAAAAATGCTGAGTTAGGAGGAGCTATGGAAGGATAAACCTGGCCTTAAAGAGGTCAAAGTGGTTTATAGGGGGCGCTGAGGGCTTCCCACATTCTCTGGCCTAAACCTTGCAGGCAGATCTGCCCAGTGGGCTCTGGGATAGCTGTGCCTTCCCTAAGAAAAAAATTGTGCAGAAAAGGATGAAACTCTATTTTCCCTCTAGCACATAACCAAGAATATAAGGCTACAGATTGCCTTTCCCAGAGGGGAAAACCCTGCAGCAACCTGCTGCCTGGAAAAGTGTAAGAGCAGATCACTGGGGAATCGTTTGCCCCCCGCTGATGGACAGCTTCCCCAAGCTGGAAGGGCAGGTGCTCAGCATGTACCGTACTGGGATGGTTGTCAATACTCCTGGTCCTGTAAGAGTCCCCAGGACACTGGCCATGCCAATGCCCCCTCAGTTCCTGGCATCCTTTTTGGGCTGCTCACAGCCCCCAGCCTCTATGGTGAAGACATACTTGCTAGCAGCGTCACCAACTTGCTGCCAAGAGATCAGTGCTGCAAGGCAAGGTTATTTCTAACTGAGCAGAGCCTGCCAGGAAGAAAGCGTTTGCACCCCACACCACTGTGCAGGTGTGACCGGTGAGCTCACAGCTGCCCCCCAGGCATGCCCAGCCCACTTAATCATTCACAGCTCGACAGCTCTCTCGCCCAGCCCAGTTCTGGAAGGGATAAAAAGGGGGCATCACCGTTCCTGGGTA
>|NM_000425|Human|
CCGCCAGATCTGCAATCTGCCATCGGGGCCCTAGGCCTTCCTAGCCCTGAGGCTGCAGCCAGCTCGCCGGCTCCGGAATTCTTACCCCCTCCATTTTGCTTCCTCGCCTGTGAGGTCATGGCCTTGAGCCTAGGAGGGGGCACTGGGGAGGAGCTCCTTCCTTCTCGATCCTGTGCAGGGCTGCGGGGGAGAGTGGGAGAGAGTGGAGTCGGCGGGAAAGGTCGAATGGGGCCAATCCCGAGGACAAAGAAATAAGACACCAGAGAGCTGGAGGAAAATCTGGGAGTTGGGGGTGGCAGTTCGAGGGATACCCTCTCCCAGACCCTGTCTCCCCTGGGCTCGCCTCCTACCCTGCCGCCCACCTGGGCTCTGGGGTGCGCAGGAGCCGGTGCTCCGCGGCGCCTCCCCAACACGCTGAGGACGAAGCCCCCGCACCCCTCCCAACAGGACCCTGACTGGGCCCTCAGGATCGGGGGGCATTCGGGAGAGGTCCCGGGAGTCCTGCCCTGTGTGTGTGTGTTGGGGGGGCGTTGCGTGCAGGTGCCCATCGCTGGCCGGCGCCGTCGAGGGCCAGGCCGAGGCTAAGGGAGCATCCCCTTCCTTGCCGGACTCCTCTCTCCACCGCCCGGCCCCAGGCCTCTGGGAGCACTCTCGCCCCGCGATTCCCGCTCCGAGCTTTCACAGCGGGCTCCCTTGCGCTGGGGCTGAGGACACTCTCCGGCCGGAGACTCCCGGTCTGCGGGGAAGGGGGTCTGGCGGGACCCGTCGGCTGGGGTCCCGCTGAGCTCCCGGAGTGGGCTGCCCGGGGGCCCCCAGCCCAAGCCGCGCTCGGCTGGCACCAGGGGCTAGGGTGCggcggggcggggcggggcggggcgggCGGCCGGGGAGGTGATctcactcctccctccctctcctccccggcgctcccctcccccgcccctgcgcgcacgcccgccccgccccgccacagccgctgctgccgcAGCATCGGCATCGCA
>|NM_000426|Human|
ataaggcaaggttttgttgttttgtttgtttgtttactcactacataaatgaccagtggcccattcagaagtctaaggacaaaatatgttgtaggactgtcctgaccactgagggacagctcacaccctgacccaacagtacactaatgcctgcagtacccaccGTTCCCGGAGTAAACCAAAAGACATCCTGCGACTCACAAAATCCATTATGGAGTTGTTTTAAACCTTATGAGAACCACTGACCTAGGCCATAAAAAACAAATGAAAAAACAACAAAAACTAGGAATGGCAGTAGTTCTGTTGAGTTAAAGAGGAGAAAGAGGAGAAACCAGGACTGGAAGAGATGAAATTGTGAGTCTGGAAGGAAACTATTGCAAAGGCCTTTATTACCTTTAAGTAAATGTCTCCTAACTGAACTGAAAGCCTTCATTCTAACCATTAGTTTGGTCAGGAACATTTCAGGGACGCCAGGGTGGCTGTTTTATTTTGCACTTCCTTTACTGCCCTCCCAGCAGCCTACCTAGCAGTAAGTTCCCCAGCCTGCAGTGTCCCCAGAGGGCACCTTCCCTCGGCTAGTAACTTCTCAGACACTCTGGCCTTGGGGATGTCTTGGATCTTCTAGGTACACAGTGGCTGCACACAGTTTTGCCAGGCCTTTCTCAAGAGGTAAAAGTTCCTAGCTGTTTGCATTTCCCAGAAATAATGTTTTCCATGTGTAGGGATTTTACAGATTTCAAAGTGCTTTCATGTCAATTACTTTCTTTAATTTAAAAGAAGTTCAGATACCAGGTCAAGCTAGGAATGATCCGGTCTCAGAGGGAAGGAGCGCTCTAGGAAAGGAGGATCCTTTAATAGAGGGCCGTCCTGGGGCCGCGTGCCCATGGAAGGCGAGAGTGGAGGAGTGTCCTCTTTCTCCCCCACCCTCAGGCGGCGGCCCGGCCAAAGCCAGAGGGGGCTGTCTCCTCCTCTTCCCCAGCAGCTGCTGCTCGCTCAGCTCA
>|NM_000427|Human|
tgaaataggtactactatttttatttgatagacaaggtaactgagggtcaaaaagcttgatcattccacagtcaataagtacttactgagtgcctcccatgtgcaggtactgcactaagagctAtgactctgcccaaggtgacacagctggcaagtagcaaagggagcacccaatctgtcacctaatctcaagtctatcccattcaatgactgcccctcAGGCTAAGGTCAGTGTTTTGCCACACAACACCACAGGACAACAGAGCCAAAGAGCCTTTGTGGGATCACATGGTCCATCTCTTTAGTTTGCTCTGCTGCAAGGAAAGTCAGTATTGATTACCCTTCTCAGACTGTCTCAAATGCCTGCTGTCTCTGGGGATGAATCAAAGTAGCTTCCCACGTCACATTAGTTACAGCACTGTCTATGGTGTGCAGTCCAGAGCTGGGTGCTGGGGACTCATGCCTCCAGTGGGCAGGACAGAAACACCCCAGCAAAACACACATGAAATCCTGGGAGATAAACTTTTGCAAAGGAGTAACGGGTTCTAAAGTTTTGAGGATTTTTAGAGTAGCAGGACCAGAAGTCAAACAGTAGGATTTAGAAGGTCCTACTCCTTGGATAAAGCACTGAGATCTTCAGTTTGACTCTCTTAGGGCACCTCAAGACTCTGGGACCTATTCCTCAAGCACAGCCCTGTGGTCACCTGGTATGCATCCTGTGCCAGAGGTTTTGGAAACAATGTCTGCCATCCACTCTGACTGGGTGACCCCACTGATGAGCCTGCCACACTGTTGCATCAGAGAAGGGGCCAGTCACACACCAGGCTGCCCATCTCAAGAATGCCAAAACCTTCATGAATGGGCCATCCTGTGCCTGCAATCACAGGGAGGTGGGGCCGACAGCCACGGGTCACGTAACTGAGGCCAAACACAAGAAGCTGGCCTGGATCAATGAGTCAGGGAGAGCTCTATATATAACCTCAGGAGATCAGTGCTCCTCA
>|NM_000428|Human|
TGTGCCAGGGGCAGCCCTGTTGATCCAAGCCTTTAGGCTGTAGGGAGGGAGCATGGGTGAGAATGGTGTGCTGATTACTGGGGACACGCAGACAGCGGCAGTCAGCATTCCCACACCCCTGCCCGCCTCCCTGCTAACACAAGATGTGAATGCACACACTGGGTCAATCGGGGTCACCGAATCCCCCTCTGGGAAATTCCCGAGAGAGTGAAGGGCTGGGTGGGATCCCGGGAATGGATTCAGCCAGAGGCGGGAGGCCTAGATTCCACTCCCCTCTTTCACATGCGCTATCTCCTTGAGTGACTTACTCAAGAGGCTCCGTGTCTTTGCCTCGGTGAAAAAGAGGACCCCTTggccgggcgtggtggctcacgcctttaatcccagcactttgggaggccgaggcgggcggatcacctgaggttgggagttcgagaccagcctgaccaacatggagaaaccccgtctgtactaaaaaataaaataatatacaaaattagtcagacttggtggcgcatgcctgtaatcccagctactagggaggctgaggcaggggaatcgcttgaacccgggaggcggaggttgcggggagctgagatcgcaccattgcactccagcctgggcaacaagagcgaaactccgtctcaaaaaaaagaaagaaagaaagaaagaaaaGAAAAAGAAAAAGAAAAAGAGGACCCCTCTTCTACCGGCAGCCATCACCGCGCCAGGCTCAGGCGTGACCCTCACGCCAGTGGAAGGGGATTGAGATCCAGAGCGAAGGCGGCGGCGCCAGGGCATTGCAGCCACGGAGCGCCAGGGCCGCCAGCTCCGCCAGGGGGCGCGCCCGGGACCTCCCTGcgctccgcgcgccgcgccccgccccgcgccacccccgctccggccggccctgcGGAGGGCGCCCCCAGCGGCCAGGGCGCAAGCGGAGGGGGCGGCGGCCCTGTTCCCCTACGCGGGCCTCGGCGCCCCTCCCGGCTTCC
>|NM_000429|Human|
AGTGGAAAGATGATAGTGTTTTTCTTTTTTTGTATTTTCTAAATTGTCTCACAGTTACCATACATTATACGAAAAACCCAATACATGTTATTTTTTTAAAAAAGAACTCTAATACAATGAAACAGTTTCAGTAATTGGAAGTCCACAGCACCATTTGGTACAAAAAGTATGAAACATTTGGTTTCTATTTCCATATGAGAACCAGACTTTAAAAGCCCAGAGGTGCTTGAGACGTCCTGTTGCTTTCTAGTTTTGGAAGATTACTTTTGACTCCGCAAACTGATTCACCTCTACTGGATAACGATCCTGAAGCGTGAACCCTTTCTTGTACCCTCTCCCTTTCTTTTTTCTGCTTCTCTTTCAGTGGATGAGGCCTCTAGGTAGCACTGTGGTTACAAAGTCAAACGCAggctgggcccggtggctcacgcctgtaatcctagcactttgggaggccgaggcaggcggatcacgaggtcaggagatcgagactgtccttgctagaacagtgaaaccccAtggcccgatcttggcttactgcaacctccgcctcccaggttcaagcgattctcttgcctcaacctcccaagcagctggtactacaggtgctgccaccacggccagctaattttttgtatttttagtagagatggggtttcactgtgttagccaggatggtctcaatctcctgacctcatgatccaccctgcttggcctcccaaagtgctgggattacaggcgtgagccaccacccctgcccCCAGGTGATTTTAAATAGTTTTGATTTGGACCTTAATTACATTAAAATTGACTAATCATtgatataatttggatcaaaaatctcatgttgagaggcaatacctagtgttggaggtggggactggtgggaagtgttttggtcaggggggcagaaccctcatggcttggtgctgttatcaccatagtgagtgaagtctcgcgagatctggtggtttaaaagcgtgtgtggcacttcccccacc
>|NM_000430|Human|
aacaaaaattagctgggcgtggtggcaagtgcctgtactcccagctactcgggaggctgatgcagagaatcgcttgaactcgggaggcggaggttgcagtgagccgagatcgcgccactgcactccagcctgggcgacacagcgagactccgtctcaaaaaaaaaaaaaaaaaaaaaaggaaaaGAAAAGAAAAATCATAGGTATCTGTGTGGAATAAATTAACTACAAATCCCCAAGACGACTCTTGTCATCAATATTTCAATCCATAATTTAGCAAACACACACAGACATCCCTTATAGGGATACAGTTCCAGGCCTTTCTTTGGGCATCCGTTTCGAGACCTGGAGAGACTCTGATGTCTGTGTGTGACTAAGGAGAAGAATAGCTGAATCATATCCAAAAGCGAGTCCTCCCAATTAAGAATCTATAATACAAATCAAGACAATGACAGCATTCCATCTGCCTTTTAACCTCAACAGCTCCTCCTCCCAAGCCAGCCAGCCTACTCCCCTCCCTCATTCCCCCCCAAACTGGGAAATCATCTCGGAGGCCGGAGGCAGAAAGGGGCGGTAGGTGGCCGGGCCCCGCTGCCTCTCGCGCCTCCCGGGGCCCGCCACACACGGTGCCAACGGGACGCCGCGGTCGGCCGCATGAGCGCAAAAGCAGGGCAGCGAGGTGAGCAGAGCCAGAGTTCAGAAGGGGCCGCAAGTCAGACGAGGGGCTGGGAAAAAAGAGCCTCTCCCAAGGTTAACAGAAGCGTGCGGAGCGTGAGAAGCAGCACCTCGCACGCAGACTCGCCCGCCGGCCGGGTGGCACCGCTCAGCCGCCCGCCCGCTAGAAGGCAgcgcggccccggcccggcccagcccggcgcATGCGCCGCAGCCCCTCCTCCGCTCCCGGCGCCCGCCCCTCCCTCTTCCTGGCGGGTCTGGggcggcggcggcggcggcggcggcggcgCGGTGACGTCAGGGCGTTGGGGCAGCTCCTGTGACA
>|NM_000431|Human|
AAGAATTGCCAAAATACAGCTCAAAAAGTGGCATTTTCAAAAAACAATGTAAACAACTCAAGGACATAGCTCAAAATTAAAATGTGACATTACAAGCCCATTCGAAGGTTAATTTCCTGGATCTGTGAACTAAATTAATCCATTATTAATCCACGGTACTCTAGAGGTTCTGAGGTCTGGGTTGAGGTGCAAGTTTCAAGGAATATGAGGAAAGCCATCTTTAGAAGGTGCTGGTGTATCTGGGACCTGGGGAATAAACTGCTTTGGAGATTGGTCACAATCTGAGTCGAGAGCCCTCCTGGCCCACATGGGATATGCCCTGCCCTGCCCGATGATAGCGGGACTTCATTGGGACTTAGGCAAAGACTACCTGGTCTCTGGCGCCCACGTGGCCCACGTTGCCATGGTGACGTCAGAACAGCGTGGAGACGTCACCTGACGGTTGCCGCGGTGACCTCACGGCGGTGTGACGTACCCATGGCGACGACACCACGATTCACGGCAGGTGTTCGAGTTGCCCTTCCCGCCAGCCACTCACCTGTCCCCGTCTTCCACGCCCTGAGGGCCGCGGCTCTGGAAACGGGGATACAGGAGCCTGGCGGCGCCGAAGCACCCGCGCAGGCCAAGACGGCTCCCCAGGCCAAGACGGCTCCCCAGGCCGCACACAGCCATGAGCCAGGCTGCTTGACGGGACCTGACCCCGCCAGGTTCCCGTCCAGTCCGCGGGGTGACTCCACCCACAGCTGGCCGCGCCACCGCTCAGGTTTCAATTTTTATTGGTTCGCAGTTCTCACCCCAGGGCGGGACACTCCCAGGGACTTGTTTCCCATTGGTTTAACGGAAGGAGCGGGGCGGGAAAACCCGTGTCGGCTTGGCTGCAACACCTATTGACCAATGTTCAAGCCTATTGGTAAAGGTACTCCGGGCTCGCGCGCTCTGATTGGCTGGCCTGAAGTACAACGCCTCCTCCCCTTGAGGCACGGGCGCTCTGGGTTGTGGGA
>|NM_000432|Human|
ctgctgctgtgtgcatcatgagctgggagctggggagacagtcagtggtgagggaaactaaagtgatccctgccctctgagctgacgctccacagatgctgaagaaaatgagtcagtgcactgtgggcagtgttcgggactgcctcacgctgtgcagagaaacaaagaagggagatcggagcgcaggaggtgcgtggctgtgttatttgtttgttttgagacagggtcttgctctgtcacccaggctggagtgcagtggtgtgatcgtggctcaccacagcctcaacctcccgggcccaagtgatcctcctgtcccagcctcctgaatagctgagactataggcatgcaccaccacgcacagctatttttttttcttttgcgtagagacaggcatctccctatgtcacccaggctggtcgcaaactcctaggctcaagcaatcttcccgcctcggcctcccgccgtgctgggatttcaggcatgagccacagtgccagccttcatggttattttaaagatggtggtcggggaggcttcactcaggagatgacatatgagcaaagatgcagtgaaggaggtgaaggaaggagccgtgcgatgactgacagaaagacattccaggtagagggcacacaggtgcaaagaccctgaggccagaTCCAGGCTGATAAAACAGAGCATTTTAGCAGTCTCCTCTCCCTGCCATTTTTTTTCTCAAAATTGACAAGCACAAGTGTCCCCGGCCCAAGCACCGCAGAGAGCGCGCAGCATCTCTCCCCGTGACCATGACCCAGCTACTGCCTCTTTAACCTTGAATGCCTTTTTGGGGGCTCACGTGTCACCCAGTGGCGAGTGAGCCACCCTTACTTCAGAAGAACGGCATGGGGTGGGGGGGCCTTAGGTGGTGCCCGCCTCACCTATGACTGCCAAAAGCGGTCATGGGGTTATTTTTAAACATGGGGAGGAAGTATTTATTGTTCCTGGGCTGCAGAGAGCTGGG
>|NM_000433|Human|
TGGATCTCCAAAGATTATCCTGTCTCAAAAATTTGTTAATGATAATTTCAGCTCAAGATAAACACTAACATATTAATACAGCCTATGGGATTACAAAAAAGTGAGCAAGGAATTCATtcaagactggaaagaattatcctctcatctgacactcccatttaacaagggtgtggaaatcaaggcccagtgacacaggattttttctccatcactttgtaagccaggaacctctggctggtgacaccctgcccaggcctcagtgggccacactacctgctgcaggagatggcctgcccactcggcctgggtggggagttttattgagtgatgaaaacagctttcagtggagaggggatgcaggggtggttcccctacccaaaggcaggaaagtccccccagtgcgggtgagtctggggcttttatgggctcagaataggggaggggcaggacataggtagtactggaaaaggcaacattcaattggttaaaaggcattagtcagaaataattaattgggaaagagcagacaaacaggaacagaagttctcactctaggtcacgggtttcatttgggaccagtagcctagtctttcagccttcaggctgtttttggcttgaaggtggggtttcaccagggacctgcccctatctgcctaggcatttggctgcctcctgtcattatcaccagggaggtgcctctacctgccaaggttaccctggctctagaagcagaactttggccagaaGCTGCCACAGAACAGGGGTGGGAGAGAGAAGAGGAGCTGGGTGACAGAGCAGAAGCATTTTGGGGAACTGATCCTTCAGGCAGCAGCTGATGTActtcctctctcctccacactccacccctactcgccctctctctctctgcttctttccttttctctctcATGGTAGGGTTATGAGTCAGTTGCCAAAAGGTGGGGACATTTCCTGATGCATTTGCAACACTGAGAAGTTATCTTAAGGGAGGCTGGGCCCCA
>|NM_000434|Human|
attccaaatcccgcaggcagcttgcctcccagtccccgatttcctggcccCAGGGTCCGCTCTAACCGGTCTCTGTTGCGGCTCAGTGGAAGACCTGGAGCGGAACAACGGCTCCCTGGACCGGCCCTACTACATGTCCAAGAGCCTTCTAAAGATTCTGGGCAAGAAGAACGAGGCGCCCCCGGACAACAAGAAGAGGAAGAAGTGACAGCTCCGGCCCTGATCCAGGACTGCACCCCACCCCCACCGTCCAGCCATCCAACCTCACTTCGCCTTACAGGTCTCCATTTTGTGGTAAAAAAAGGTTTTAggccaggcgccgtggctcacgcctgtaatccaacactttgagaggctgaggcgggcggatcacctgagtcaggagttcgagaccagcctggccaacatggtgaaacctccgtctctattaaaaatacaaaaattagccgagagtggtggcatgcacctgtcatcccagctactcgggaggctgaggcaggagaatcgcttgaacccgggaggcagaggttgcagtgagccgagatcgcgccactgcactccaacctgggtgacagactctgtctccaaaacaaaacaaacaaacaaaaagaTTTTATTAAAGATATTTTGTTAACTCAGTAAATCTGTGACTCATTCTCTCCACGACGACAGGCGGCCTTTTTTTTTCCGCGCCCGGCTCTTTAAAATCGGCCCCGCCCCTGTGACGTGTCCTGGTGCCGCGGCCAATCAAAAAGCCCAATAAGGATGGTGCCAGTCCCTTCTTCACCCCAGCCAGTCCGCTTCCCGTTCGGGTCACGCGCTCCgggcctccaagagggcctccaagagggccAATCGGAAGGGCAAGCTTCGAGATGCTGCGTGATCACGTGGGAGGAGATGAGCTACTTGAAGACCAATTAGAGTCCGGGAAGCGCGGCGGGGCCTCCAGACCGGGGCGGGCTTAAGGGTGACATCTGCGCTTTAAAGGGTCCGGGTCA
>|NM_000436|Human|
GCAAAGACAGTTCTGGAGAAATCAGTCGTGGCTCATGTCCTCAAGGAGTTGGTCAAAAGACAAGGCTTGGCGAATATGTACGTGCCATGTCAATGAACTGCTACAATGGAATAAACTTATaataatgcctaacatttattgactcctcataataaggccataaactttgcatgaattaactcatagaaacgttatgacgttgtatcacaagcaatcctaatttgcagatgaggacactgaggcttagggaagttatctaacttgcctaaggttaAAGCAATATACTGCTTTTATGGTTGCATCTTTAGTAATCTCTGGGGTTGCTGGGACTCCAGTGCGAGAAAGAGCCCGAAATTCGCAAACTTGGATGATGGGGAAGAAAAGGTGTGCTAAACTCAGGTCACAGAGGTCCAGTCTTAATCTTGTTCCTCTGCAAGCCTTGTTGCTCACACCTCTTGACCGACAGTTCGAGGCAAGTGCTCACAGCAAACTTACTCTATGTAAGCCAAGGCCAGATGTGGGGAGAAGGGGCTGAGAAATGTTAGAAACGTGAACGCAGTCCAGGCGGGAGAAGAGAAGGGGGCCTCGAGGGGTGCCCCTATGCAGCCCACACACACGCCAGGCACTAACTTGGAAAAGCAACAAGCTTGGCGGGAGATCCTCCCGCGGCCGGAGGGCCCTGAACCCTAGGCCAAGACTCATCCACAACCTAGGGGGAGGCGGCCACCAGCGCCCCATCGAAGCTAAAGGGCTGACAGAAGGGCTGTAGCGGCAAGTGTGCGCCAACACAGCTGCACACGCCCAGACACCTGAGGCGCTGAGAGGAACTTCCCCGCGATCCGCCCCGGCTGCACAGAGCCTCTTCTCCCCGCCGGGGCCCCGCCCAGCCTCACTTCTTTTAAAAGCAGCAGCCAGCAGCGCGCCGGTGGCGTGCGGCTCGAAAGGCCGGGAGGACGTCATCGACGCGCTGTCGAGCCTCCAGCCCGCCCGGGTTTCCTTCG
>|NM_000437|Human|
ATCCAAATTTCCTATAGAAGTTTACAGAACTCCTGAGGATGGGCTCTGCCTAACGCCCACTCCCCCGAGAATACTCTCCTTCCATCCCTCACACTTAGCTGCAGCCAGCACTGAACTTAATGCCATACTctgaaacgtccttcacagtctctgtactcctggctacgttctttccttatatcgggtctcaatgttaacaaacatcactccctctaaaaagccttgcggacaccgcccttttcccccaagcctggccagaggccccttttcaaggctcccacgcttgctgtgtctccccatgagatcacggctctgtgctgtcattattcatttgtctgaattctctgctagactgtgattctgttgaggctaggagcggtatcttgtccatcagtgtCGCTAAGAACCAGCATTAGACAGTAATGTGGGATGGATGCGGCCCAGCAGATTACTCGGGTTCCTCCCCTTTCTCTGCCAGGGAGTCTTTTGAGGACAATGGAAAATCACAGGTGTCAACAGATGCAGGCTGGTAGGGAATGTCCCCTTAATTTGAATGATCAGTCTATTATTCTTACAGGAAGCAAAGTGTGCAGAAGACACAAAACAAACTCCAACCTCCTCCCACCTCCTTGAGAATAAAGCGAAGCGGGGACCATTTCTAGGCACGCCTGAGGACTATTTGAGGAGGGTGAGGCGGAGGGTTACGCACGGGACTAAGGCAAAACCCTCCGCTCGAGAGCAGAAATCGCGGCGGCACCTCTTCAGGCCACCAGGGGGAGGAATCACACCGCATCCCAGGCCTTGGGCGGTTTCGCACGACCACGCGGGGCTGGACGGTCGCGTAGAACTCTGGGAGGTGTAGTTTTAGAGTTGTAATGCGCAATCTCGCGCACTGTACATCGGGAATTGTAGTTCTAGATTGAGGAACGAGAAGTGCTTCCAAGCGTCCATTTTGAGCCTTGGAAACTACGACGACCAAAGGGCCACGGGTTCATGGGTCG
>|NM_000439|Human|
GCCCTGGGCTTCTCTTGCCTTGCTAGTGCACAGTTAGTGTCTGTCTGCTGTGAGAATGAAACACCCTTGAGAGCTTGAGGCCACAACTCAGGCCGAGGTGTGAAGGGAAAAGAAGACAGCTTACCCAGCCATCAACATTCACACATGTGGATTTACAGAACAGACAACAAAGCTATCAATCGGAGCCCATTCCATTTCATCTCATGTGAGTTACATTATTGTAAAACACTTAACCATGTCACATGGCTTATTAACATTGGCATTTGATTTTGTAAAGATGCTTTATGTTTAAAGAAATTATGTAGTGCACATTTCTGCAAACGTGGAGGCAAATGAAAAATTAGCACTACAGAGCCTGATCCTCCACCAAGTCTTGTCTCATTTGCTTCTTGTAAGGAACATCTCTTGCTTCCTTTCTCCACTTGTTTATATGCTTTCTTTCCAACCTTCTCCCCTTTCTTCTATTTCTACAGCATAGATCGCGCCCTCGGGCGGTTGAGCTTTAAAAaacaacaacaacaacaacaaaaaaaaaaacaaACTTCCCAGGTGCAGCATACTCTCTCAATTCCACCTCCCGGCGATTTTACTTTTGGCCTGAGTCCAACACGTTCCCAAGAGCTGGACACAAGTTGTCACGATCATGAACCTAACCACACTCCCCCCTGCGGCCAATTTCCTATTTTGCTGTTCAAAAGAGGGAAATGCACATATCAAAAGGAAAACAGCTTGGTGCTGGCCAGCTGCAGAAGGGTGGAGGTCTTTGGTGCTCAGAAGAGAGAGCAGCTCCTGCGGCAGTCCTGCGTGTGTCGCTGTCCAGACCTCGGTGCTGAATACTAGGCACTGGTATCTCCCGCCAGGTTCAATCCCTCAGGGTTCGAATAGGCTCCACCATGGGAGACTGAACTCACTTCCCTAGGGTGAGGGGTGGAGAATTCATTTAGATGTTTCCTTGCTCTCCTCCCACAGGAAACCATTTTTCCACAAAGAGGCATTGTGCA
>|NM_000441|Human|
TGAAGATCTGTTGAAAGCTGTTGACTCATTCACTTCTcaggaaaacgcacatgctgactaccatttcagagaatttgcatcagggttctctgGGGAGGAGTTCTGAGTTCTGTTTCCAGGAGCTCGTAGAATTGTCATGGTCTGCATATGCAAGGCAGGTGGATTACGGAAGGTTGATGTACAGAGGTCTGTATTTTGGAGCCTCTTCTGTATTTACTTCAGAACACTAACAATCAGGCGAGAATGTTCTGGTTTATCAAACCCTTCCTTCTGCCTTTCATCTTAACCATGCATTAGTTTTAACAAAGTTCATCCCAACAGAAGACAAAACACTGATGAGGTAGGATAGCTCCAGCTCCTCCTCCCTCTCTTCTAGTCTTGATTTCCATGTAGTCCAGTTTATTCCTTCCCTGATTGTCCAGGAGAATGAGAAAAAGAAAAAACAGAGTCTAGTGGGTAAGAAAGGGCCACCTGGACGGCTTGATTTGGATTGTGAAATAAAACACACACACATGCACACGTAGAATAAGTGGCTAAAATCTGAGTAAATCGTGAACTCTCTGTATCCTCCACCCATTGAATACTCCTAAAAGACTTTCTAGAAATTCAAGGACTTATTAATATAGAAACCTGGCCATTGTTCCTCTTCTCCTCCCCATGTGGTATGAGAGCACCTGTGGCAGGCTCCCAGAGACCACGGACCTCTTCCTCTAGGCGGGCTCTGCTCTTCTTTAAGGAGTCCCACAGGGCCTGGCCCGCCCCTGACCTCGCAACCCTTGAGATTAGTAACGGGATGAGTGAGGATCCGGGTGGCCCCTGCGTGGCAGCCAGTAAGAGTCTCAGCCTTCCCGGTTCGGGAAAGGGGAAGAATGCAGGAGGGGTAGGATTTCTTTCCTGATAGGATCGGTTGGGAAAGACCGCAGCCTGTGTGTGTCTTTCCCTTCGACCAAGGTGTCTGTTGCTCCGTAAATAAAACGTCCCACTGCCTTCTGAGAGCGCTA
>|NM_000442|Human|
aaaccccaaaaaatcccaaaaacaaaacaaCCATGTCCCTTGTAACTGGAGGGGGCCTCCTGCAGGGGATGGAATAGCACAGACTCCTCCACAATGTCCCTGCCTGCCTCCCTTTTGCCCAGCTGCCCAACTTTGTGAGGGGCCAGACCGGGGTGGTGAGGGCAGCATATGGTGGGTGTGGAAGAAAAGGCACTGAGCGCTGCCCCTTGGGTTCACTAAGTCAGCTGAGCTCCAGAGCAGCGATTCAGATGTGGCAGGCCCAGCCAAACCAGATCAACAACTGTTGTTATTATTGTTCAATCATAACTATTGttttttttaaactttttaattaattattattactttttgagacaaggtcttgccctgttgcccaggttagagtacagtggtgtgatcgtggctcactgcagcctcaaactcctgggcttaagcattgctcccacctcagcttcacgagtagttgggaccacaggcatgcaccaccgtatgcagctattttttatattttttTGTTGttactatgttcttactgtgctctgctggttaaatgtgctttcaaaggctagctcttgtttgatcttcctaacaagcctattcaatgggtagatgggcacattattcccattatataggtgaggaacatgagcctcagagcatttaagctattaagctgcagagaacagacagggaacccaggcttctgatttacgcattagtgcacgttcactcccaggctgGGGTGTGTCCCAAACCCAGTGGATGGGGGCTGTTGAGTCTGGCTCATCAACTCTCCAAGACTAATGAGATCTGAGGCTACAGGTGGGGGAAATGGAACGGCCGGTGAATCTCATTTCCAATCACCATTGTCATGAAATAGGTGGTTGGCCTGCTGTGCCCTCCGACATGTCTGTTGCCCACCTGCCTCCGCCTTCCTCCCCCCACTCCACCTCCAGTTGCTCAGAAAAACCACTTCCTGAAGTTTATTCCAGCAGACAGCT
>|NM_000444|Human|
CATGAATGTGTGGCCATGTTATACTGAGCTCATCAGCACCTGCTGAGCTCCTGTGTCACCTCTAAAGCCATGCGCACAAGTTTTGCATTGAGATAATTGCTCTACTGGTTTCTAGATATAGTTGAATTCTCCACCCCCACTCCCACTGCCCTATGACCTCCAGCAAAACAAAAGCAGGTAGGTAGTAATTGTGTTGTGAGTTAACGATATCTATATCTTTGGATAATAAAATCTATATCATTTCAGTGGTAGCATTGGAATATCAGTTGCCCTTCCCCATGAAGAAAGCACATTGTTATCGTTTAAATCATTATCATAATCAAAAATATCAAAGACCCAGTCATTCATCAGTCTTTCCAGTGAAGTCAACTGCCtttgttttttgtttgtttatttttgagacagggtctctctctctgtcacccaggttagagtgcagtggcgcgatctggctcactgcaacctccacctcccaggctcaagcgattctcccacctctgcctcctgagtagctgggaatacaggtgctcaccaacatgcccggctaatttttgtgtttttagtacaaacaaggtttcgccttgttggccaggctggtctcgaactcctggcctcaagcgagccccctgcctcagcctcccaaagtgctgggattacaggcgtgggccactacgcccggccTGAAACCAATTGCCTTTGAATTCATCCTGGGGAATCTGCTGAAGTGGACAGTTTATGTAAACACAAAAACATCCTAATGAATGGCTGCCTCAGTAGGAGTGGCAGACAAAACACATGGTGCACTTTTCATCAAAAACACACAAGGAAAAAATTTTTCATCATATCTTTTGTAGTTGCTAATAAACTTAATTCACGCACTTGTGTTTTTTTGTGGGTTTTTTTTTTTGTACACTTCTTAGTACCACAAAGAGGAAGTGCTTTTTCTCCTTCCTTTAAGAAAAAGTTCCAGTTCAAACCATCAGCCTCTGTAGGTTGTCTTA
>|NM_000446|Human|
ACAGTCCAAGCCTTCATCATCTATTCATTCATCTCTGTATTTCTAGTACCTAGACTGGTGGCTCTTTACTCTGGTTATACGTTGGGACAAACTGTGGCACTTTTACAAAGCAGATTATTAAGAGGCACTCCTTGCCTCTTACGTCAGATTTTTTTAGACAGCGAAAATGATAGCCAGTGGCCTGATGGTAGGAATGTACTCATTTTTTTCTGAATGAATAAATGAAAGATCAATCACCCCCAAATTCCTATCATTTTGTACCACgtcggtaagaattttatctagcgtgtctgttccgcctgtagcccatccgcctcctgtgagttcaagtcatcaggaggacaagtaaatttcttagcctatctgaagccaaataagatttctagggatatttggataattgTCACTACTTGCTATGACAATACTGTATCACTAGTTCTCTAAAAAAAAAAAAAAAAGTTTATTGTTTAAATCTCTTGGTTGTGCTAACGTCGTCTGTTTCTTTCAAATGCAGCATCAGTAGCTTCGCTCTGCTCAGGCAGCCGGCTGGCACTTCCTTCTCACATCTGTTCATTTTTCCTTTGTCCTTTACTCAGACATTTTCTATGGTGTTTATGCACTCATATCTAATAAGTCGCTCCTGTGTATGTGTGTGAGTGCACCTGTGTGTGTGAAATGCCTTTTTACATGCAGGCCTTGTGTATGATTTTCTGAAGTTACAAATCCTTTCAACGTACCTGTATTTTTCAAGCACTACATCACAAAGCAGATGCCCAGTCCAGGCTGCGGAGTCAGATTGGGCAGATGAGTAGGAGGCTGCCCATCTGTCAGCAACTCTAAAACATCAATGGAATAAACTGGAACCATGTTGCCATTTACCCGGACTTTCCACCTAGGAGTCCTTACACACTGATGAAATTGCTCCTGTTCCTGCCAAAGTACACAGAGCCCTAGAGAGGATATTATGTATCTCTTATGTGTACCTATCCACCTCTGCTAAA
>|NM_000447|Human|
ccaatgtccatagatgaataaactgtggcatacatgatacacacacacacacgcacacacatatacatatacacacacaaacactattcagtcataaaaaggaataaagtctgttacatgctacctgaggatgaacctcgaaaacatgctaagtgaaagacacaaaagtccacacactgtgattccgtttatatgaagtatctaaagtaagtaaatatagagacagaagtagactggtaattgccaggggctgggggggaagagggcattgggaagaaacttctcaatgggtatggggtttttctttcggaatgaggaaaatgttttggaactagacagaggtggtggttgcacagcattgtgaattcactaaatgccactgaaatgcccactttaaaatggtaaattttatgttatgtgaatttcaccttaagttaaaaaaAAAAAAGTAAAACTACTCAGACAACGCCAAATTATTGACAATCTCAACCTACCCCACAGACCCCAAATCCTGGAACCACAACCCCCTAGGCCAATTCTCAGGTCAGGCAGCAATTTATTCCTGTTCAATTTTATGCAGAGCTCCTGGTGGCTCTGAAGCGCCCTAGGGAACAGACCAGGAACATTCTCATGGTGTTAGCTCACATTGGGCCATTAGTGCTCCTTTAATGTGAGAACAACCGGGAGGAGGAGGGGATGTGGACCCAAAACTACAAGAAAGAGTGTCCTCGAAGCCTATGTCCTACCGCCCCACGCTGCTGCCAGGCCCGCAGGAAGATGACAGGCCCGGCCTCCACTCCTTCTAAGGTCGTCGCTTAGTTCCGACGTCGGGATGACCCTGTCATCCACGCGGCGTGAAGGCCACCCTCCCCGCGCGCCCGGGACTCCAGGTGGGGCCCCAGTGGACGAGGGAACGCGGCGTCGCCCAccgggcgtggcctgggcgggcgtggggcggggcctgggccggcgccgggtccggccgggcGCTCAGCCAGCTG
>|NM_000448|Human|
GCTGGTCTGAGAATTATAAAGGGGTTTTGAAACAGAGACAGAGGTGTGTATACACCTATTCATTCTTGAATTATCCTTAGACTATTACTACAAAGTGGCTTTCATTATTCTCCTTTCATGgtataatggagtgattaggaacatgagctttggaattccaccccaccttcactaagtagtggctgtgtgaccatgggcaagtcactccattgctctgaacttctgttgcttctttttagacataatattatcaaatgcgtatgactgttgtgaaaattaaatgacacataaaacacttacaagcctagcccattgctctcaataaTGGGGACTAAtattattaatcttaggttgcaggtgatgagattgaagttcctaaagtttaagtaatgaatcaaaggcctgagtcaagatttaaatccaggtctgttgatgtccaTACTCGAGTAATGTTTAAACTTACAGTAGTTACAAGGAGCATCAACCTTCCTCAGCAAGATTTGACCAGGTTGAAAGGTTCTGAGATTGTTTGGATAACATTTCAAGATAATAATAAAAAAATTCCATAGTGTTGTTaatatctgatgaacatctacaaagaggcagacatcgtttcaagtattttcctataataactgtcattgtataacattattgactctttgaggtatatactactagcctttcctttttacagatgtggaactgaggcacagagatatagaaccctggcaaaagctggggcttatactgactgacaagaccatttccaacccaaacattctCAGGGAGGGAACTGGCAGCCAGTGCCCCAGCAAACTCTCGCACATGGTTCTACACTCAGGCCCCCCTGAGCTAAGCTTCCTAAAGAGCCAGGTGGCAGCTGGAGCTGGGGTCTCCTGGCCCATGATTGGCTGCCATCATTTGTGGTTAGCCCTCCATGGTGGGGGAGGCTGGGAAGGACAGTGGAAGCTGATAAACAGCTCAGCAGCATGTTCTGA
>|NM_000449|Human|
AATGATGAGCCTGGAGAACATATTAGATGTCAGGATGGCAAATACAGTTTTGGTTGTAACATGACCGCTGCGCAAAACAAAATACATCCATGTAAGAGGCTTTCAACCTGGAGTCCATGACCTCTCTGAAATTAGATGCAAAACTTGGTCTCTGTGTGCATTTTTCATGGTAGAGGGTCCATTGCTTTTGTCTGATTCATAACCTTAAAATGTCTTAAGTAAGAGGGTTAAGAACCCATGACCTATTCAGTACAATGTTCCCTGAGTGTAAAAAGTTCCTGTGGCATCCAGCACCCCCGTGGGAGTCCATCAAAATTCCAGGGTTCACCGACTGCAGAACTATGGGGATGCAAATGCATTTGCAACTCTTTGGAAGTAAAGTACACACGGGAAACCAAGAAATACTAAGAGGGAAAAAGCATTTTAGTTTAATGGGTACAACTGCTGAGGTTTTGAGGCCTCCATCAAGAAGGAAAAGAGAGCCCAGATTGCAGGTCTGTTGCGAGTAAGTGTGTCTGCAGGTTGTATTAGGCATGTGGTGATGGTGATGGGGGGTTATAGGAGCTTACAGTGAACTTCCATCACTCCTACCCATCATTGTCTAGTTATTTTATCATCCATTGATTCTTCTCTTCCGGCAGCTCTGAGGACCGTAGACTAAACTGAAACACAAAAGGGGAGGGCAAAAGAAAAGACAGTTCCAAAGGGAGCCGAGCGCCCGTTCTTTCATCCTGCGGTCCCTTTAAGAGAAGAACCTCTTGGGACCTGCAGTCCCAACCGACCCCAGTTTTAACCGAAACCCAACCCGGACTTCCCCCTCTTGACTCAAATAAGACCAACTTTGGATTTTCCCTCCCCTATTGACCAATCAGATTCTGTTACCAGGCAGACTTCAGCGGCCGCCGGTACGAGCCCGGCGCCTTCTGTCTCCGGGTGGCAGCAGTGACCAATGACAGAGCAGGCCGCCCGTGTATCTAGGCAGATCGCGGCTGTTACAACCA
>|NM_000452|Human|
CTATTTGACATTTACAAAAATCTCTCTTGGAATCCCCCTGCCAAAAAAAAAAAAATCGAATTTCAATTTATGACTCCAAGCACAAAGAGATCCTGTCACTTTGACCTAATTCTCTGAGGTTCATCCCTCTAAATAATTGTATTGTCTCCATCTATAAAGTACTCTGTTACTATGACAACGCACACATAATTGCATGTGTAAGTAGTTGAGGGTGGCTGTGCAAGTCAGACTCCTTTCCACCAGGAAACACAGAAAACATTCTATCTTCCCAAATGTTACTCTCTCAGATTTGCACCAAGACCCTAGAAGTTTCTTAAATTTCCATATACTTTATGGACACTACAAAGCAATTCCAGGAAACACTGATACagtagcaaaactactgggagtggaaattggatggagatctgggtcccagttcagagtctgacacctgatttgcaacataattaggcacagggcactcaactattcagggccctaaacccttctattgaaagggaaatgggagaacaatatgtgttcctatggctcagtccctataagattctgtACTATTCAGAGTTGATTTTAAGTGTCACTTAACTGAAATTATCCAACAAACCTTCATGGCATGAAACATTAACACAGCTCTTTTTATATGGCATGGTTCCTATGGCTCAATCCCTATAAGATTCTGTACTATTCAGAGTTGATTTTAAAAGTCACTTAACTGAAATTATCCAACAAACCCTCGAGGACATTAAACATTAACGTGGCTCTTTTTATATGGCATGGTTCATTATCATGCCAATAAATGATTAATCGTAACTCTCTGTCTTGACCAATAATTTTGCTGGACTTTTGTGATTCACAACGTGCTCTGTGTTGTAATGCTACCTCTTGAAACTGACATCCTAGCTTTATTGTTTTTTATTACTTCCCTAAGGTGGCTTTCAAAAGAGACACCAAGTGACATATTTTTAGGAGGGGTTTAAAAGTTTGATGGGGTAGAAGTAAAC
>|NM_000454|Human|
cccaaaatacaaaaatcagccaggtgtggtggcacatgcctgtggtcccaggtacttgggaggctgaggcaggaggatggcttgaacccaggaggtggaggctgcagtgagctatgatggcgccactgcactccagcctgggtgacagagcgagaccctgtctcaaaaaTCAAACAAACAACCCCCTCGCCCCGGACAAAAGTAGTTTGCACTATTTTCTCATTTCACAATATGTTTTTGAAATATTTCCCTTGAAAGGTAAGTCATATTTATCATTCCTGTTGTATGGAGGCATCATAAATTATTTCACCATTCTACCCTCCTTGAGTGTTGTGGCCTTTAGGCCAGACAAAAACGCAGGTGATGCCTAGAAGCCAACTAGTTGCCGTTTGGTTATCTGTAGGGTTGTGGCCTTGCCAAACAGGAAAAATATAAAAAGAATACCGAATTCTGCCAACCAAATAAGAAACTCTATACTAAGGACTAAGAAAATTGCAGGGGAAGAAAAGGTAAGTCCCGGGATTGAGGTGTAGCGACTTTCTATACCCTCAGAAAACTAAAAAACAAGACAAAAAAATGAAAACTACAAAAGCATCCATCTTGGGGCGTCCCAATTGCTGAGTAACAAATGAGACGCTGTGGCCAAACTCAGTCATAACTAATGACATTTCTAGACAAAGTGACTTCAGATTTTCAAAGCGTACCCTGTTTACATCATTTTGCCAATTTCGCGTACTGCAACCGGCGGGCCACGCCCCCGTGAAAAGAAGGTTGTTTTCTCCACATTTCGGGGTTCTGGACGTTTCCCGGCTGCGGGGCGGGGGGAGTCTCCGGCGCACGCGGCCCCTTGGCCCCGCCCCCAGTCATTCCCGGCCACTCGCGACCCGAGGCTGCCGCAGGGGGCGGGCTGAGCGCGTGCGAGGCGATTGGTTTGGGGCCAGAGTGGGCGAGGCGCGGAGGTCTGGCCTATAAAGTAGTCGCGGAGACGGGGTGCTGGTTTG
>|NM_000455|Human|
ttcgctcttattgcccaagctggagtgcagtggcacgatctcggctcaccgcaacctcctcctcccgggttcaagcgattctcctccctcagccttctgagtagctgggattacagacatgcaccTGTAAtttctactaaaaatacaaaaattagccgggcgtggtggcgcacgcctgtaatctcagctactggggaggctgaggcaggagaatcgcttgaaaccaggaggcggagattgtaCCAAGATAGTTTGTTCCAGCTAAACAACCTGGCGCTAGTGCAGGAAAAGGTGGAAGGCACGGGGCTAGCACAGGAGGGTTCAATATTTTCAACCTTATCAAGCCATATTTTGGCAACTCTTGTTTTTCACGAGAAGCCCCCGCTGGGCTTGTCCCAGCGCTGTCCTGAGGCTTCCCCCATGAGTTCCGATAGGGCAGAGGCCGCCCTGAGCGTTTCTCTTTCCCCTGGTCCAAGAGTGGCTCAAAAGAAGGATTTTTGACTGGAATTGGCCACTTTGTGTTACTTTTTGACCCTTGACCTCGCCCCAAAGGGGGATGCGGGGGAGGGGCTCTGGTAGGGGTGGCCCCGCTCCTTCCAGGTCCGCAAGCCCAGGTTCCCGCCCACCGGGCTCAGCCCACCCTGCGGCCGTTCAGGGAGGCCGTTGGCACCCGTGACCTACGACCCCCTTCCCGAGCCCCACCGAGGTCACAGCCGTGGCCTCGTCTCCCCATGCCTGCTTCCCGCCCCCTGCCCGTGACGGGCGTCTCCGAGGACCAATGAGCGCGCTGTATCCACCCCTCGGGCGGGGCCAAGCGCCGACCAATCGCCGCTCGGGCGCCCGGCCGGGTCCAAACGCTCCAATCGTCAGCGGCGGCGGGGCGGGCAGAGGGCCGGGGATGGCAGGTTCAACCAACGGGTGGGCACGTCGTCCTCGCGAGGAGGCGTGCCCTGCGGCCGGGCGTGCGGTGTCCGCGGCGGCGCAGGGAGGGGGAGGGAGGT
>|NM_000456|Human|
TACATTTGTCCAGATTGGGGGACTAGGTTTGATAAATTTTGTCCTGCATCAAATGACAAAAGGGTAATAGGAAATGTATTATATTTATGCCCCTTACTTTGAGATAAGAGACTACAACCTTCATACTTCGGGGTGTTAAGCTGCCATTGCTCTTGTTAAGGGGCAGtttgttttttaagagatggggtcttgctctgttgtccaggctggagtgcagtgccgcgatcttggctcagtgcaacctcgaactcctgggcttaagcgatcctcccgcctcagcctcccgagtactgggactacaggcgtgtgccaccAAGGGGCGATTATTATTTTTTTTTTCTACGCAAAATAAAAGACGGCTATTCAGTGTTGTTGTTTCATTTTTGTTTGGGGAGAAATTCGACTAGCCCAAGGAATCTCAAATTCTTGGAACCACTATTTTAGGCATTTCTGTTATCATTCCTGGAATACGAGAACTAAGCGATTGACTTTGCTTTCCCTAAAAGATAAACAGGGTAGTTGTAGTTGCAACAGAGTAGATAGAGGTAGGTCTACCCTGGGTTTAAAGTGGAGATCACAGCCGGGGAAAACCGGACTGGATCCCGAGGCCTCCTCCAGGGAGGGGCGGCAGGGGTGTCTCAAAATCTCCCACCTGTCAGCCCAACTTTTGGATTCCTTGTCACCTTCCACACTGCCCGAGCTCCGGACATACAGCCCTGGTGCACAAGGGTCCCATTCTTTGCACACCAGGGGTATAATGGACTCCGGACTGTTGGCGAGAGTGACAGCAAAAAGAGCCAGCCTCTTCTCCCAGGCTTCTTAGCAACCTGCCTGTCTCGGCTCCAGGAGGCGGGTTCCAGCCAATGGTTGAGCCACCCGCTTCCAGCCAATGGCTGAGGGATAAGCTGAGGGGAGTGAGAGGTCACTTACTGCAGCCGGACATAACGGCGCTGGCCCCGCCCCTTCTCGAGAACTCGCAGAGCTGGGCTGGTAAAATTGCA
>|NM_000457|Human|
cgatacccccacaaagcccactctgAAGGTAggagacgggtggagagaaacagggggatggcaagggggatacgaaacagggagagggaggagggggaagaggATGGACgtctaccaggccccacttggtgcttgatttatgccatctcatttccttctcaaaccaccctttgaagttgattgtacattttacagaaaaggaaactgaggctcggagaggagaatcatttacccaaggtcccagttagtagacggtaggtgcctgaatgtaaatccaggtctctgcctgctccGGGAGGGGGTGGGGGTGAGGGAAACAGGAGAATGTGATGGGAAAATCCGAGATGGAGCCAGCCTGGGCCAGAAACACTGGGAGCTGTGGGAGACGGAGAGGGGCAGGGTGGGATCACAGGGAGCAGGAGCGGGGAATTGGAGGTGAATCTGGCCCTCCCAAACTTCCAGTCCATTCTGCTCCCAGGGGAACCGGGAAACTGCGGGGGAACTGGAAGGGAGCTCCCAGAACAAGGATCCAGAAGATTGGCATCTGGGGCCTGGGATTTAGGTTTCTAAATCGTGGGCCATGGGGCAGCCTTATCTCTGCAAAAGCATTGAGGGTAGAAGTCAATGATTTGGGAAGTTATTGAATTAGGGGATCTCGGAGGTAGGCTGTCAGTGCCTGATAGTATCAGTTAGAATGCCTGACTTGGGGTGACAATGGCTTGGAGGGGTGGGTGAGTCAAGGGTCAAATGAGTGCCCGTGAGTCATGATGCCTGCCTTGTACAATTGATAACTGAACATCGGTGAGTTAGGGCCCCAGCAGTTGTAATTAGCACCCCGGGTGTCAGCCAGAAACCAACAAACAGCCAAATCCCTGCAGCCCCGCCCAGCCTATCCACCGGCGGGGGACCGATTAACCATTAACCCCCACCCCTCCCCGGCAGAGCCTCCACCCCTTCACAGAGGCTAGGCCAAGACTCCCAGCAGATCTTCCCAGAGGACG
>|NM_000458|Human|
AAATGAGTGGGCCGGGGGGACCCTCGGCTGCAAGTGTCCACCCAGCTGCAGGTCAAGCTTTGCTTTCACTGCCTCACCATCCTAGTGCCTCACCATCCTAGTGCCTCACCATCCTAGTGCCTCACCATTCTGCCTCACCATCCTCCCCCAAGGTGGAGGCGCCTTGACATCCGGGTTTAAACAGGAGAGTGAGGAGCCCCAGGGGTCCAGCTCCCCAGTGGCGTGGCCAGGCTGGGCGCCGGTGCAGCCCAGCTGCTGGGGGAGCTTCACTTTGGCTACTCCCTCTACCCATAAAGTAGTCTCTTTCCAAGAGTTCTCCCGGACTCCTTCACCCTCGCCTACGCTCTCTGGCGGGCAGTTCTGCAAACCCAAACCGCCAGACCAGGCCAGGGAGGTTCTGGGGCCTGGAGGTAGTAACCGAGGTAGAAATAAATGGAGTCCCTCCAGGGCATGCTCACCACACCTAACGCTGCCTCACCTCCCCCGTGGCCTCGGCGCCCCTTCCTAAGTGGTCAGTTTCTCTTCCGCCCTGCGGGCTCTCCTGGCCCACCACCTGCGTCGGCCGGGACGCATCCAGGGTCTCTACTCTTCGCTTCCTCCTGCGTCCCCTTCTTCCACGAGCACCCCAGCTTCCTCTGGCTCTCACCTGAACCCCGAAGCGTAGTGTCTTCTCTCTGGACTAAAGCGGAACTGAGAACCGGTGGAAAAGCCCCGCGCCTAGGCTGCAAGGCACTGGCTTAACAAGTCCAAAGGTTAGGTGAAGTTTGGCTGATAAGCAGAACCAGTAAAAGAAGGTCTCTAGCCCCCCAGCGTGAGTACAATGGACCCTGGCAAAGCCCCGCTCCCGGCCCAGGTCTTCTGCTCTCCAGGTCTGCCCCTCCGGCTCTCCCTCTCTCCGGGTTTCCCCCTCCCCACCATCATTTGCATCCAGCCGAAAGCTGGGCCCTTCCCACTAATTTGCATATCTTATATGGCCTAATGGTGGCGATCATGGCAAGTTA
>|NM_000459|Human|
GAGCAAAGTGTATACTCTCTAATCTAATGTCATAATTCATATTGTGGAGTAATTATCTGGATAAGTGTAGGGTCTCTGACCTCATTCTAGATATTGTACATTCCATGGCTATTTTCATTTTGGTCCATGAACTCTCTTTGCTCTCATGAGCACCATTTTTATCCCAATCTAATCCTGTATGTTTGTGTTTTTACACAGATTAGTTTTTAAATGTTATATATAATTTGCTTCTGAAACACCATTGCTCAATGACTACCAAATCTTTCTCATTACCAAAATCCTTCTATGCCAACTTCTTCAAGAAATTTGATCACCTTTAGATGAATTGTTAATGAAAATTAAAGCTATAGCCGGCAACATGGGTATCTTTGGGCTAATGGCCAACCAACAGGCCATCTGTGTGAAAGAAAACAGGCTAACAATTTTGGACTCTGGTCTCTTGGGGCTACATTGAGCATTGACCTCACCGGTGCTCACTGAAATTAATTGCTTTTCAGGTTGTATTTTCTCATCACGGAAACCTTCTTCTCCCAATTCAAACCATGTGGGTTAAAATGAGAAAACAAAAGCCAAAACGGCTTCCCACACCCAAAAGCTCCTTCTGTCAGAGATCCCAGTAGCCCCGGGAGAGCTGTTAGAAGTCTGAGAAGGATTGGTCATCATCGCATACCATACATAGGTGGAGGGCTTGTTATTCTCAGTTTCCCGCCTATGAGAGGATACCCCTATTGTTTCTGAAAATGCTGACCGGGACCCACACTTCCAACAAAAATTCCTCTGCCCCTAcagcagcagcaaaagcagcagcagaagcaacagcaacagATAAGTGTTTTGATGAATTGCGAGATGGATAGGGCTTGAGTGCCCCCAGCCCTGCTGATACCAAATGCCTTTAAGATACAGCCTTTCCCATCCTAATCTACAAAGGAAACAGGAAAAAGGAACTTAAAACTCCCTGTGCTCAGACAGAAATGAGACTGTTACAGCCTGCTTCTGTG
>|NM_000465|Human|
AATTACGGCGATCAGTGAAAGATCTGGAGGAGGAAGGTGGACACACTCTCTAACAAAAAAAACCCTTTTTGAAATTTTATACCAATATTTTAAAAGTAAACCAGATCTTTTCAGACATGCCTTTGAGCTGATATTTGTTAACTAGTTAGAATTAGAAACTTTCCTTATTTTTACTCAGTTACAATATACGCCACAGCTGAGGTGAGAGGAAAGAAAAGGTTGCTTTCTTAGGAACAAAGAGTGGTACCTTCAGTATCGTGGGCAAAGCTTTTCCAAGTCCAACAGCAGTCAAAACAGCGCTTTTTATAAATAACACTCAGCTAAAAGTTTCTGGGTTTGTGATTGTTCCAACGGTTAAGCTCGGATGAGGGTCCCTGGAGTCGTAGCTCCCGGGAAACGTCGACTGGCTTTCCACCTGGACTTCATCCGTCCAGGCAGCCCAGAGGGGCTTCAGGCCCCGCCCGCTCTCCTGCCAACTACAGCCTCGCGACTGCGCTCAGCCTTCAGGCCCCGCCCCTTCGGTCAAGCGGCGTGCTCTCACTGCACGGCGCCTGGGCCCCGCGCGCCGGGACCTCGGTTTCAGCCGTCCTGTCCTGCCCCGAGGCCCCTAGGCCCCGCCCCTGGGCCCCGCGCGCCAGGACTTCGGTTTCGACCGTCCTGTCCCGCCCCGAGGCTCCTAGGCCCCGCCCCCTCTGTCCCCGGCGTGTTCTCGCGGCTCCGCCCCTAGGACCCGCGCGCCGGGACTTTGGCAAGTTTCAGCCGTCCGGCCCCGCCCCCTCGGTCCCACGGCTCTCGCGGCCCCTCCCCTAAGTCCCACACGCCGGGACTTTGGCAAGTTTCAGCCTCCAGCCCCACCCCTAGGTCCCGCCCACTCGGCCAGCGGCTGGCTCTCGCGGCCCCGCCCCTGTGCCCTGCGAGTCCCTATTTTGGGAGCATTGCGGccgccgtgccccgcccctccccgcgcgccccgccccTCTGGCGGCCCGCCGTCCCAGACG
>|NM_000474|Human|
GCCCCGCGCCCGCCGGAGGAAGGCGACGGGGAGGGAAGGGGGAGGGCGGCTAGGAGGCGGGTGGAGGGGCCGGCCGCCCGGGCCAGGTCGTTTTTGAATGGTTTGGGAGGACGAATTGTTAGACCCCGAGGAAGGGAGGTGGGACGGGGGAGGGGGACTGGAAAGCGGAAACTTTCCTATAAAACTTCGAAAAGTCCCTCCTCCTCACGTCAGGCCAATGACACTGCTGCCCCCAAACTTTCCGCCTGCACGGAGGTATAAGAGCCTCCAAGTCTGCAGCTCTCGCCCAACTCCCAGACACCTCGCGGGCTCTGCAGCACCGGCACCGTTTCCAGGAGGCCTGGCGGGGTGTGCGTCCAGCCGTTGGGCGCTTTCTTTTTGGACCTCGGGGCCATCCACACCGTcccctccccctcccgcctccctccccgcctcccccGCGCGCCCTCCCCGCGGAGGTCCCTCCCGTCCGTCCTCCTGCTCTCTCCTCCGCGGGCCGCATcgcccgggccggcgccgcgcgcgggggAAGCTGGCGGGCTGAGGCGCCCCGCTCTTCTCCTCTGCCCCGGGCCCGCGAGGCCACGCGTCGCCGCTCGAGAGATGATGCAGGACGTGTCCAGCTCGCCAGTCTCGCCGGCCGACGACAGCCTGAGCAACAGCGAGGAAGAGCCAGACcggcagcagccgccgagcggcaagcgcgggggacgcaagcggcgcagcagcaggcgcagcgcgggcggcggcgcggggcccggcggagccgcgggtgggggcgtcggaggcggcgacgAGCCGGGCAGCCCGGCCCAGGGCAAGCGCGGCAAGAAGTCTGCGGGCTGTggcggcggcggcggcgcgggcggcggcggcggcagcagcagcggcggcggGAGTCCGCAGTCTTACGAGGAGCTGCAGACGCAGCGGGTCATGGCCAACGTGCGGGAGCGCCAGCGCACCCAGTCGCTGAACGAGGCGTTCGCCGCGCTGCGGAA
>|NM_000476|Human|
CTGGTAGTCTCACTCTCTTGCTCAAATACCTCCTATGGCTCCCTAGGGCCTATAATACAAATTCCAAGTTCAACCCACCTCACCATCTGGGGCTGCTGCCTGGGCTCCCATCCCTGCCCGGCTACAtcactgagcacctactactatgtgccagtctccctgcaaaacgctggataaacacgtggCTTTCTACCAGGGAACCTCCCGCAAGGTATTTGACATGCTCGCCTCCCGTTCTCTGCTGTGTCTAAGGATTCACAGATGCGGCTGGAGTCTGCTGCTTAGCACAGTGAGTGCTCATTATGGGAGCTATTCTTCTTATCAAGACCGCAAATCCCCTCTCTGGCTATCCACAGCCTTCTGAATGTCCCGGGCAACTCCAGGGGAGCAGGGCTGGTTTTCTATAATCTTCTACCTTACTGGGTGGTCTTTGGGGTCCTGGCGGGTTCCAGTCCCAGAGGAGCTCGAAGGGTCCCTCCCAACAGGGGAAGAGGAGTCCCAGGTGGGTCTCGGCCAGGGCCTCTGGGCAGGCTCTGAGGGCGGGCTTGGGGACTGTGGCCAGCAAAGCCCCTGAGTCGATGCCTCAGCCCTCTCGCTCcctggtctggcctctctctggcaccaatgcgctgtgggattttgcggaaagagccgctcttctctgagcctcagtttctccagctatcatagggaaagcctggccttgtaccctggagtgtaccttgagcacagtcggggtatcgcaatggaaaactcttggcaaactgTAAAGTGTAGTTCGCGTGTGTGGGCACAGCCACCTGGGGGTCCACGGTGCGGGGCACACGGTGCCGGGTGCGGTGTCGCCGCGCACCCGGGCTCGGGCTCGGTCCCGCCCCGCTTCCCGGTCCCTGGTCCGCTctccctccctccttcccgccctccctgcctTCGGGAACGCCGGCTCCCGGCATGCCGCGCGCTGACAGCCTTATAAATAGTCGCCTTTGCCGGCCGCCGCG
>|NM_000477|Human|
gtgaatctcgtgcctcagcctcctgagtatctgggattacaggcgtgtgccatcacacccggctaatttttgtattttaattgagatgggtttcaccatgttggccaggctggtcttgaacttctgatagcatgtgatctgcctgcctgtgcctcccaaagtgctggaattacaggcgtgagccattgcacctggctGACTTTCCTTAATTTTAAaaatatactttaatgtttagagcaattttaggtttacagccaaattaagaggccgatacagggatttcccatattccccagcccctacacatacatagcctcctccattatcaactctcccggccagagtgatacatttgttacaattgatgaacctgcattgacacatcataatcacccagggtccatccatagtttactttaattagggttccctgttggtattgtgcattctgtgggtttggacaaatttatgacatgcctcaccattacaatatcatgcagagtaggttcactaccctaaaaatcctctgtgctctgcctctttatccctccctccctcctaacatctggcaactactgattttttttttactgtctccgttttctagaatgtcacagagttggaattatacagcacatatgtagccttttcaaacttcattacacttagtactatgcatttaagtttcttccatgtctttttatgatttgctaactcatgtgttttttattattaataatttttcattgtctagatgaactatagtttatccattcacctacataaggacaaccttgcctccaggatttggcaattatgaataaagctgctataaatactcatgtgtagattttggtgtgaacatagctttcaactgctttgggtaaataacaaaaagtacgattgctggctcatatggcaagagtatgcttagttttggaagaaattgccaaactgtctttcaaactggctgtacctgtacattttgcagtccaccagca
>|NM_000478|Human|
GGGAGCAGGGCCTGTAGCACCCAGCCTCTGTCCCTGGCTCCCGTCTATCCGGGATTTTAGCGTTTCCTCTGTAGttttcaagcactgtctcatatgactctcgcaccagcgagaggccaggggagatggtgtctgcctgttaaagaggggcaggctggtccacataggtcaagtgacttggccaaggtcaccagagcagagttttgaacttgagctgtctgactcaactgcctgGGAAGTGCCTGCCCCTCCTCTGGCATCCAGGGAGCATGTCCTGGGGCTCTGGCTGGGACATAGCCGGACACCTGCGGGCCCTTTACGTCTCTAAAGAGAGAAAGAGGGAAGGGCCCCTGTCTAGGGGGTGGTTTCCCTCCAGATGCCACCCCTCCGAGGTCCCCTTCTGCTTCTTCTTGCGGTAGCCAGGGAGGCAGCCCACGGGCAGGGAAGCGGGGGTGGGGGTGCAGAGTCAGAGGTGCACGTGgacagagacagagagacagggacacgtgggcagagacggataaagacagagacccagagaaagccagatatgttgacagacacagagacagacgccagagaggaaggcagacaaagagacgggtggagacaaagacTCCCACCAAGAGACGCAGAAGGAAGATGCCGACGGTAAAGACAAAACAGGAGACGCGCGCAAGGAGCAGGTCAGAGCCCAGGCTCGCTGAGAGAGGAAGGGCTGGGCTGGGGCAGCCCGGAGGCAGAGAGACCGAGAGTGCGGGGCGGGCGAGGGACGCCAGGGCCGCGTCACCCCAGCCCGTTCCTAGCTCCGCTCCCGGCAGGGGGCGCCCTGGCCTCGTGGCACGACCGGCCCgcggggcgcggggctcgggccgggggcggggccggggccgggctggggaggggttggggccgggggcgggggagggggcgggCTGCCCGGGCCTCACTCGGGCCCCGCGGCCGCCTTTATAAGGCGGCGGGGGTGGTGGCCCGGGCCG
>|NM_000480|Human|
tcattaacgcagtctcatgtgcaaaacgtttatgaataCACGAATTGCGAGTATCAGACCAATCAGACTATGGGGTAGAAGGAATACAACTTGGTGCttacatgagacaactctgtgaaagtggttgacacagtgaggacacacagtgggtgctcactaaTGAAGTTTCCTCTCCGAGCTTGGTGACTTACTCGTtgagagaggaaagggagaccgagtcaagaatggctcccaactgtggccccgtggtggtgccgaccccggtatcattcactgagactggaaacacagaagcaggttctggcgttttcctgggaagcaactaggtagtttgggtctggaccgcttccgccggcctaggaagatctagaggagatgttccctaggcagttagattcaccatcttcagcagctcgggggcattctgggctggagatgaaattcaagagccatcatccggcaggaggttgttaaaaccatgggagtggctgagatgcccagagtgggccttggagtgggagagcgggctggcacggtgggaccctggggtgggaccacagagaaaagccaggccgcggaggccgagaagctgtaggtacccaggtatgtgaaaaatctggaggtgggggccgcgggtgccaactctggaaactgcactccaagcgtttcaggaaggaagacgtggtcagcaggctcagatgccaggaagaggtgagcgagggaggctgcacggcacccagtggctttggcaactaggaggtcattcaggactttgaggggcagGTGAAGGCAGAGCGAGGAGGGTTGGAGAGGGAGCGTGTGCACGTGgtgtgtgtgtgtgtgtgtgtgtgtgtgtgtgtgtgtgtgtgtgtgtgtAGGTGATCCAAGTGACCAGAAGGACGCCTGGAAGAGTGGACGGTTGGCGAGGGAgtgtgtgtgtgtgtgtgtgtgtgtgtgtgtgtgtgtATCCAAGTGACCAGAAGGACGCCTGGAAGAAACCA
>|NM_000482|Human|
aattgcacctgtactaaacatatacagacttttttggtgattacctcctaaacaatacagtataacaaccattcacacagcacttccgtcgtattaggtattataagtaatctagagatttaaagtatgtgggaggctgtgcttaggttatatgtaaatactatgccattttatatcaaggacttgaacatccatggattttggtatctgcagagggtcctggaatcaatttcccatggagactgagagatgaccgTACTACCCACTTCGCAAGCAATGTCTTCTTTAATGTACTGAACCATcccattgttcagaggagaaactgaagctcagggctttgaataactagaccaaggaggcacagcatgggagtggGACATGAAGCACTCTACAATTAACCCTTTCAGGACAAGGCCCTGTCTCCCACACCCATCTGCCCAAAGGCTCTCCAGGGCCCCCTCCTCTTGGGTGTACCTTGACAAGAGACCTAGATTTTAGCTCACTATGCTGTCTGCAGTCCTGGATGGTCCCACTCCAGTGTCTGGTGCTCTGAGATGGAGTCAGCATTAGTGGCGGATGTGGAGACTGGGGGGACCTGTCTTCACTGGGGTAGACAGAGGAGATGTGGACTTTGCCCCCCATGAGCCCGGCACAAACCCAGAGCCGCCAGCAGGGCCTCGAGGCATCAGTCCCGGGCTCATGGGCTCCCTGAGGTGTTTCTCCTACTGTTTTCCGTTCCCCTCCTCCCTTCCATGCTGAGGTTGGTGGGGTGGGGGTGGGGGTGCCCACGCACGGAACAGCCACCACTTCTAACTATCGCCTGAGCCCTGATCTGCTGTCAGCTTCCACGTAGTCTCAGGGTCACAAAAGTCCAAGAGGCCTCTTGGGAATGTGTCACCTTCCAGCGTGGAGTCACACTGAGGAAGGAGGAGGGGAGGGCAGCCAGGGGGGTGGCGATAGGGAGAGAGTTTAAATGTCTGGCTGGCTCTGAGCTTCAGTCA
>|NM_000486|Human|
CAGAAATGTCTTTCTCCTGTGGCCAGAGCGGCCCTGAGCTCCTCAGGGTTTCTAGGACCTGTCACAGCTTCTGGGACCCCAACAAATGAGTGTGCAAAGACCTGTTCTCCTCAAAGTGCAAATAATACTGTAAGTAagggctgatattcattgaccacctactgtggacgaggcgctgctctgagcacttgacatacattgtttcattcaatccaaaccccaatccactaggtcagttttattctccccattttacagagaaagacaagaaaggttaagtcacATAGATGGAACAGGCTGATGCCAGAATGGACACCCTCAGCTTCCTCAGCCGCCCCAGGTTGACTCCATCACCAAGGGCCAGGGTCCCAGTGCCCCCAGGCTCTAGGAGCTGCTGTTTGGCTGGGGCTCCCAGGAGAAGGTGAAGCTTAATGATTTATGGGTGATTAGCTGCAAGAATGCAAGCACAGAAGACACAAACCTTTATGCCTTGGAAATTTGTCACAAGCCAACCAGTTGTTTTCCATCCCTGTGAAGCAGGAATAATTGGAGGTCTGACAGAAGAACTTCCCAGTTACCAGAAGGAGCAGCACTCATGTTCTCTCTTAGTTTTGTGTGAGGTGTTGCCCCTGCCTTGGTCAACAGTTTGAGTCAGAGAGATGGGGGCCGGGCACAATCCCCACCAGACGTTCCCATTCACAAGACCCTGTGGGGGCTGGGAGACGCCCTGGGGCAGCAGCCCTGGGGTAACCAAGGGAACAAACACGGAAAACCAGGGACGTCAGTCCTTATCTGGAGCTCATTAAATGGGGAACATTAGTCAGCTGTGAAGGCCAAGATAGGGTGATAGGCCTGTGGGTGGGCTGGGATGGGGCATGGGGGCAGAGGCCGCCATGGAGGAGAAGAGGTATTGGCCTCAACGACTCCACCTCCCCGCCACGTGCCCAGATCCGGGATGGAAGGACCCTATAAATGCCCACAACCCAGCCTCCCCAGAGGCC
>|NM_000487|Human|
CAACGAGGGAGCGAGGACCCAATCACGTTGTCCTCAGATGAGTTTTTCCCCAGCAGCGTAACCCTGCAACAGGCCAGACTGGACCCCAGACACACATTCCACACCACACCACGCCTCCACCACcacacgcacacaacagacacaccctaaacaccagacacacacacacacctcaaccaccgcaaacacacatacgccacacctctaacaccacacacacccaacaccacacacatacgtgcctcaaacactacacacacctcaaccaccatacacctcaaccacacacacCCCTCAAACACCAAACACACCCCTCAACcacacacacacacccctcaaacaccacacacccacctcaaacaccacacacacatatccctcaaacactacaaaaacacacacacacacctcaaacaccacacatgcacacacacctgaaacaccacacacctgcctcaaacactccacacacaccacacacagacacgtacacaGCCCCCCGCACCCAGCCACAGCTTACACGCACACAGACACGCGTACGCAGGAGAAAGGGTGTCAAAGCTTTTGCTAGTCGTGAAGGAAGAGCCCGCAGTCCATGGGGCTGCACGGTTTTCCCTGCCATTTGCTCATTCACCGGGTGCCCATAACGCTCCGCGCTCAGGTCTCTTACAGGAGGGCCCGAGTCTCCCAGTACCGGAGGTCTGGGGGCGCACGAGCCGCTCCTCCTCTGGAGAAGCTCCGGACCGAGAGGACACCGGACACTGCGCAGCGCCGAGCCCCGCGCGCAGCCCGGGACGCCTCAGCCAGGGCCGACCGCGCAGAGGAAGCTCCCAGAGCCCGTTTCAAGACCGCAGCCAACAGCCTCAGGCGCACACGGCGGCCTCGGAGCGAGCACGCGCAGCAACGCCCCTCGccccggcccgcccccggccccgcccccggccccgcccccggccccgccccGCAAGGGTCACAGGTCACGGGGCGGGGCCGAGGCGGAA
>|NM_000488|Human|
CTACTGTTCACACTGCACATGGAGGGCTTCAAAGGATCCAGGGTCTGAATCAGCCAAGAACTTAGACACAGCTTCAGTTCAGGAGAGATGTCCTCTCTCATGAACGAAGAGCTCTCGAAAATGCCTATGACTGCAACAACAACTACAAGGAGTCCTTGATCACACAGCAGGAGGCACATGCGCCCTGTGAACTTGGTGGCTGCAGTCCTTGTGATGGTGCTTTTGGCTATTTCAGAAGAGGGAAATGTAAACAAACCTGCCCTTTATCTCCACTAGTTTGAATTTACCCAATCTCCCCAATAACTAATAAAAATAACGATACACATAAATATAATTTAGTTTGTTTTTATTTCAGCAGTTGTACGTGGGTTTTTCACCTGCCCCGCATTCTGTCTCCTGATCCCCCAGTAGAGTTTTGCTAAGTATTTCCCAGCTGCTCACACCCCTTAGAAACGCGCTTGGCATGCACCCCGAGGCCCTGCTCTTCTCTCCCTGTCCCACCACTTCAGGGCTGCTGGGGAATGGGTCTCTCTGTGGGCCACAGGTGTAACCATTGTGTTTTCCTTGTCTGTGCCAGGGACACCTTGGCACTCAGATGCCTGAAGGTAGCAGCTTGTCCCTCTTTGCCTTCTCTAATTAGATATTTCTCTCTCTCTCTCCCTCTCTCCATAAAGAAAACTATGAGAGAGGGTGGGTATGAACCAAGTTTGTTTCCTTGGTTAGTTTCCTAACCAAGTTTGAGGGTATGAACATACTCTCCTTTTCCTTTTCTATAAAGCTGAGGAGAAGAGTGAGGGAGTGTGGGCAAGAGAGGTGGCTCAGGCTTTCCCTGGGCCTGATTGAACTTTAAAACTTCTCTACTAATTAAACAACACTGGGCTCTACACTTTGCTTAACCCTGGGAACTGGTCATCAGCCTTTGACCTCAGTTCCCCCTCCTGACCAGCTCTCTGCCCCACCCTGTCCTCTGGAACCTCTGCGAGATTTAGAGGAAAGAACCA
>|NM_000489|Human|
CGACAGGAGCTCTTGCATATTTCAAGAAAAATAAATAGAATGAACTAAAGCATGCATGGCAGAATAAATTTGGAAATAAATTTCGAAGCGATTAGATTTTAGAGGACTTGTTTGTGATTAGCAGAGATTACCAATGTAAaatcaaattatagatcataaaagcgggaaaggcatttacagatcatccagccaagcttcctcTGTAATGAGAAGGAAGCAGATCTAAATTGATTGGTTTGTGAGCTAAACATCACATCAAATTGGGGAAATGGCCCgtgtgtgtgtgtgtgtgtgtgtgtgtgtgtgtgtgtATTCTAAGAGACACTTTATTCAATATGGAAAGAATTTTATGCAGCGTTCAAGTTGGTCTTATGTCGTCTGCacacatatacatatatataagtatattatacacatatacatTTCCAAGCATGTTGGTGTGCCAAATATTATGTATAAAACATCTAGGAAAGCAAATAACTTGATGATAGCCTAGCATATAGGAAAGAAAATACTTACATAGGATGGCCATACAGATTAGTGGTTAAGAGTGTCTGGTGAATCTCGGCTCCACTACTGTGGGActttgtgtcttggtttcctcatctggaaaatgtaggtttgtctacctcagagagtgtaaagattaaatgagataacccggataaaggattagtgtagtgccgagcatatagtaaactctcaataaatgtaggttgctgttATTACTTCGTTAATATGTCAAAGAAAAAAGAGGTTGGACCAAAAGAGCATTTTCAAAATAAAGTCAAACTATGTCACTAGCACTTTCAGGTCAATTGGGACTAAATTGGACCCCCTGCGAAAAGGTGGAGGGGATCAAATGACGTCGACCGCCTTAGCAACAGGCCCCCAAAGAAGGTGAATTTCCGTAGCCAATAAGACTCTGTGCTTTGGAGGAGGTAGCCAATGGCTGACGGAAAGAGAAAGAGGGAGGACGCGCCAATTCTCCTGCCTGAGCC
>|NM_000492|Human|
GATGTGGTGAGTTCAATCACATGTCTGGGAAAAGTCAATAGTGAAGACAGAGTCTCACAATTTTTTGTCATAATGGAGAGATGAAAACACAGGTAGAGGATTTCAAACAACAGAGTGGATGGTGAGTTAAAAATGCTGAAATTCTTTCCTGGTGTCTAACTTAATGCAATGTGGTTTATCTCTTTGCTCTTTTCTCTACTATTCAAATTTAGGATAATAAAGATTAAATGTTTCTAAATCTTACTTTACAATATCAAGAAAAAAAGGTATGCTTTTGCCCACGGAAGGGCAAAGCAGAGCTATGAAAACCTGCTGAACACATTCTTTATTTTCAACACAGGTTCTTGTCTTTCCATCATGAAATGCACATTTTATTTGTACTGTATTTGGGTGACCACAAGTCAACAACAAGATAATTCACAAGACCCTTGCCTTAGATGTGTCGGCAATAAAGTAATCAGGCCAAAATTTTTACTTTCCTTTGAATTTTTCAATTCAAACACAATGTATGCTTGCTTTTACACAGTAGGGTTCAGGGATTAGAGGGTTGGCTCTTTAAAAACCGTCAGAGACACAGGCAATCCTACACAAAATTCTCAGAAGGAAGGCGCCTACGCCTGGGAATGCCCAGATGCCCCTCAGAGAGTTGAAGATGGCGTTTCTCTGAGTCAGGTCAAAGTTAACACATTACCTTCGCTTCAAAGACTGCTTGGCTTCCTTTCGGTGGATTAGTCAAGATGTTTTGCTGACTGAGACTAGGAAATCTATAGGAGGGCGGGTTAGTTTACATTGTTCCTTGTCATTATCGCTAAAACACTCCAAAGCCTTCCTTAAAAATGCGCACTGGGCTAAAAAGGATAGACAAGGAACACATCCTGGGCCGGTAATTACGCAAAGCATTATCTCCTCTTACCTCCTTGCAGATTTTTTTTTCTCTTTCAGTACGTGTCCTAAGATTTCTGTGCCACCCTTGGAGTTCACTCACCTAAACCTGAAACTAA
>|NM_000494|Human|
CACCAAGTGTCTCAAGCTAGTCTTTAGGCCCCCTGGGAAGCCAGATGCTATCCAGGTATTCATAAGAATTATCCTGATTGATGCAAGTTGACCCTCTAGGGAAATCTAAAGGTCCCCAGGATGTACTTGGAGTTGCAGGACATCTGGGAGCCCACACATGTCTTTAGGTGTATGGAGACTATGCGGTCACCTGATTTGAAGGACAAGAAGGTCCTTATCCCTTCCCAACAGCACCTCTCTCCATTATTAGGTGGCTAAATGCCTAAAATTCCATCACTAACATGTCACTCTTTTAGGTCAGCATCACTATATCTGGTTGCCTCTTTTGTAAAACGAACCCCTACCCCACCAATTGCTCAGTACATTCAGTCATTAGCATATTATGAATTAGTTCACCAACTATTTTCTCCAGATGGGCTTGACCTGGCTTGAGTCACAAGAGGGGAAAGAGGACAAAGACATCTATAGGGGAAACAAGACAAAGGACACAGGACACAGGAACAGAGGACGAAGACATCTATAGGGGAAACAGATCTTGAATATAAATCCTGCCAACTTCAGTTTTTCTAGGGCTCAGGCAGTATGACCACAGGCCATCCATGTGCCTAGACCATGCTCATCCATGAGCCCATCCACGTGCCTAGACTCATGAATCATGCAGTGGGATTCCAGTACCCATGGCACTGAGGAAGGGTACTGCCACAAAGTTGTGGCAGTTCTCCAGCTGTAGAAGGTAGGCAATAAAAAAGCATTTCCTTTATGCTGGTCCTTTGTTTCCTTTTCCCCATGGGCCTTATAAATAGTTAATCTACCTAAGCTGGAAGGAGAAGCTTTCTGCCTCCAGTAAAGTTTGATTCCTGGAGGCAGATTTTTTTTTTAAATCCAGCAAGTGTCAGATAATTGGAAGGGTGGAGTAACGCTGTAAACCATGACACACCTTTGTCAGGACATGTTTGGAAGCAAAGAGTTGAAAGAAACAAGGTGGAGAGAAAGAAAAGTGA
>|NM_000495|Human|
AATAGATCCAAAACCTTGAAAGACTCTAAAGTGGTTAATTCTAGGAAGATAGAAATGTTGTGAAGAATTCTTCATCAAATTCTTGAAGATTCTCCAAGGAGTCCGCAGAAAGTATTTTCTAGTTCTTTTGTTACTTTAAAAAAAATCTATATATCAGAATTATCAAAGGAACATTCAAGTCTTTATATGGGAGATATCGATTCAGCTGCCATCAACTCTATTTAAATATTTCCAATTAAGTGTTTATATTAATTCTAAGAAACACTGCACTAAATTTATTTAATTCCCTGCCCTAAATCTTTCTGAAACACAACTACAATGAGAGTCAATACCTTTTACATTAGCTCAATATAGGAGGCATTAATTATAGGATTCAATGCAGCTAAACAGAGATATAGCTGTATTATAATAACATAATACCATAGAATAATTACCAATACCTGCTGAATGCTCCCAGATCTTATACGTATATAACACACATAAAGTATTCACGCACATATACTTATTTTCTTACTTGTTTATAAGCATATACTTTATTTATTCCCAATATTTTCACATCTTCTGCTTGTATGTAGAAACTCTCTGTTCTGTGAGCAGCTGGAAGGTAAAGAAGACCAGCAGCCCAGGGAGCACCGACCAAAATTTGTTTCTAATGAGTAACAATAAAAAGCACGGCCCCTCTGAGATCCATCCGCTAAAAAAATAGTCCCAGTTTAGATCTATTTGTAATTGGCTTTGGTACGCACACCAATGAGATTGGAACTGAGCCTAGAAAAGTAGTATCAACGGAAGGTGCAAATGAACGAATAGAAAAGCTTCCCGGTTGGACTCATGGTGCTCAGTCAACTAGTCTGGAAGTTTCCCTCCCCCAAATAACTGAGCGTCACTCCCTCGCAGGTTGCCGGTGCAGTCTAAAACTGTGGCGGAGTGATACTCAAATTCCCTTGTGCTGGTGAGGAGGGGGGCCTTGCACGGGGAAGAGAGGGAGGAAAGTAGATCTG
>|NM_000499|Human|
CCTCCGGTCCTTCTCACGCAACGCCTGGGCACCGCGCCTCCGGGCCAGGTGGGGCGGGGACGGGCCGCCTGACCTCTGCCCCCTAGAGGGATGTCGCCGGCGCACGCAAGCTAGCCGGGGGTAGGGTGGGGGCTCCGCGCCAGGTGCCCCCTCCGTGGTCCCTGGGCCCGAGTCTTTCCGTGGCCCCCCGCCGCCGGATTTCTGTGCTCTGCCAATCAAAGCACTAGCCACCCCGGGAGCCAAGAGGGACCCTCAAGGGCCGGTGGGTCCTGGCTGGAGGGACCGCGCGTTGCAATCAGCACTAAGGCGATCCTAGAGGCTGCGAGGAGCCGCTAGTGAGCGCTCAGCGAGCCTGCCCCTTCGCCATCCATTCCGATCCTTCAATCAAGAGGCGCGAACCTCAGCTAGTCGCCCGGGCTCTGGGGGACAGGTCCAGCCCCGCGGCGCCTCTGGCCTTCCGGCCCCCGTGACCTCAGGGCTGGGGTCGCAGCGCTTCTCACGCGAGCCGGGACTCAGTAACCCCGGGAAGGAGGTCACCACGGGGCAGCCCCGCCCCCGCCTGCCGAGTCCTGGTAGGCTGTAGCGCTGGGGAGGCATCTGCACGCCCAGCGTTCCAGTGGGTGCAAAAATGACGAAGAGGAGTCCCCGCGCCCCAGGATGGAGCTTCCCGTACCCTCTCTTCGGGCTGTCCTGGGACTTCTCCCTCAAGCCCCCTCCTCGGCTGGGTTCTGCACTGCCCTTGGGACGCCTTGGAATTGGGACTTCCAGGTGTTCCCAGCCCTCACCCCTCTATGTACAGGCACCGAGATGTGTCCCATAGTGGGTTCTTGCCCACCCGACCCCCCACCCCCGCCGCCCTCCGCCACCTTTCTCTCCAATCCCAGAGAGACCAGCCCGGTTCAGGCTGCTTCTCCCTCCATCTCAGCTCGCTCCAGGGAAGGAGGCGTGGCCACACGTACAAGCCCGCCTATAAAGGTGGCAGTGCCTTCACCCTCACCCTG
>|NM_000500|Human|
TCTGCCTGTGCCTGGAAACACAAGAAACTTGACTGCAGAGAGAAGAAAGAGGAGAGAGGAACAGAGCGAGGAAACCGCCCGTCTCCGGGGCTTTTTCTGTTCCCTATCCTTGACTTTCTAAGACCAGTGGGGTCCCCTCCTCTGCTTCTTTTTCCTGAGTTCTGTGAAATTCCCCAATTCTTATTTTTTATCTCAAACCAGCTCAAGGTGGGCTGTTTTCCTTTCAACCAAAGAAAGGTGCTCCTGGTGGCTAAAGGTACATATTCGACAGCTAGATTTCCAGGCTGGAATCCTGCCCtccacaacatgcgaacaatacccgtgttgcatatagagcatggctgtgaagagttgagtgagtgcccacaaagcacttagagcagtgtctggtacatgctaTTACTCCGCAGCGGGAAACCACTTCCTCCTTTGTCTTCTgggcacttttgtgagtgaaaggaggcactaataacaatcacactgggatacctgtatatactggaatgccccaggcaaaccaggCTTAAACTGTATTACTCTATCTGTAGCTTAAACTAACAAACAACCCACACAAATCACATTTTGTTCTTCAGGCGATTCAGGAAGGCCTATTAGGCAGGGACTGCCATTTTCTCTCTGAGACAAACATCATGCCAGTAAACTGGCCCACGGTGGGGTGGCAGAGGGAGAGGGCCCAGGTGGGGGCGGACACTATTGCCTGCACAGTTGATGTGGAACCAGAAAGCTGACTCTGGATGCAGGAAAAAGGTCAGGGTTGCATTTCCCTTCCTTGCTTCTTGATGGGTGATCAATTTTTTTGAAATACGGACGTCCCAAGGCCAATGAGACTGGTGTCATTCCAGAAAAGGGCCACTCTGTGGGCGGGTCGGTGGGAGGGTACCTGAAGGTGGGGTCAAGGGAGGCCCCAAAACAGTCTACACAGCAGGAGGGATGGCTGGGGCTCTTGAGCTATAAGTGGCACCTCAGGGCCCTGACGGGCG
>|NM_000501|Human|
CTGGGGATCCAGCCTGATTTTTACCAGACCCTGCGGCCTGCATGGGGCTGGGTATAGGGCTGTGACCTTGACCCATGCAGAATAGAACCCTGTGTGTCGGGATCCTCCATGTGCTCCAGATGCCCCTGGGGACAGCACCAACATGGCCTTAACTCCCAAGCCATTCCCCTGCCTCTAACCCCCTGGCATCTGCAGGCATCCACCCCAGACCCACCCAACACCTCCTCCCCAGCTTCAGGCGCTAGGCAGAGACCTTGGCCCCTGCAGAATGCAGCCCTGTCCAGGGTCCCCTACCTTCCCCCCAGATCCCTCCCAGAGCAATACCAACCCGGGCCTACCTTCCAGGCCATTCAACCTGCAGCCCCCCGGCCTCTGTAGACATCGCACCCCCCAAACCCCCAGACCTGCCCAATGCCTCCCCTCCCCAGCTTTGGGCAGAACCTGTCTCTAGCCAGACCTGGGGGTGTTGGGGAGTCTGGAGGGCCGGGGTGGGGGCTGAGGCGCGGGACAGCTGGCCCGTATCCTCACACTGGGCCCGGGGCCCAGCCGGAGGGGCGGGGGCCTGGCCACTCGGGCCTTGGCTGGGGCTGGGATTTTTGGCCTGGCCGCCAGGCCCTCCCTTCTGCTTCCTCTCCCGAGGGCTGTCCTGGCAGAGGCCCCCCTCGCTCTTTCTGGCGGGAACAGGGCCAGCAGCGAAAGAACAGTCGCAGAGGGAAAGCGGGAAAGAGATGGGGGAAAgtgtgtgtgtgtgagtgtgtgcttgtgtgcatgtgtgtgcgtgtgtgtgtCAAGGAAAAAAGCTCGCAGTCCAGCAGCCCGGGCCTGGGAGGCTTGTGAGCCGGGCCTTTCGTAATTGTCCCCTCCCCGCGGCCCCCTCCCCCAGGcctcccccctctcccgccctcccgcccgccctctctccctccctctttccctcACAGCCGACGAGGCAACAATTAGGCTTTGGGGATAAAACGAGGTGCGGAGAGCGGGCTGGGGCA
>|NM_000504|Human|
TGTGCAGGTGGCTGCGAGACAGGGCGACCCATCAAGGCAGATGCACCATGAGGCAGTGGCCAGTGCTGTGGGTGTTAGGGGCATTGCTCCCCGGCCACTACGGCATAGCAGGCAGTGATCGCCACACTGGCCAAGCTTTAGACCATTTATTCCAGAGACCCCAGAGGCAAAAAGCCCGGCTGCACCTCCCAGTGACTCCCACAGCCATTGAGCAGAGACACTCAGGACCTTGTGATGGGAGGTTTCTGCACTGGAGAACGAGCCCAGAAGCCCTCTCAGCCTCGGAACAGTGTGGCCAGTGGTGGGCAGGTCAGGAGGGGCTTCAGACACAGCCTGTCCCTCCAGATGGTCACGGGAAGGTCACTCCCCACAGAAGTACGTTTTGGGGCCATGCGGGCACAGAAGGTTTGGGGGTGGGTGGGGCAGGTGCCAGCCTGGCCTGTGGGAGGCCATGGTGCAGATGCCAAGCCCCCCCCGTGACATGAGACCACCTGATACCACCCAGAGAGTGGCTGTGAGCGGAAGGGCCCGCCCAgaaacaagcagggccttggggcagaagtcctgggctcagatcccacgctcactgccagcggcctcggctcaggcttctgcgctctctaaacttagttttctcttctggaaaaatgatggggaaaatgatatttgtatgtgaggactgagagttaaatgtaaacatctggaaactacaaaatgagcacgaaatgatgtttttattcttAGAACAGAAAGTCCCCACACCCGCGGCCCTGGTGACTGATGAGGATGAGGTTCTGCGGGGCCTCTCTGGCCGCCCAGCTCTGCCTGGGGAAGGTGGGGCCAGAGTGGATGTGTTCCCAGCGTGGTCACTCCCCTGCCTCGCCAGCAGGTCTCGGCTCCAATCAGGAGGCCTAAGCCAAGTGATAAGCAGCCAGACAACAGCCATCCCAGCTGGGGCGTGGACTTTGCTCCAGCAGCCTGTCCCAGTGAGGACAGGGACA
>|NM_000505|Human|
GAGCCCAGCCTTGGCTGCCCAGGGAGCCCCCTTTCTCCTCAGACACCAAGGCAAGCTGCTATGATGGCCGCGGGCTCAGCTACCGCGGCCTGGCCAGGACCACGCTCTCGGGTGCGCCCTGTCAGCCGTGGGCCTCGGAGGCCACCTACCGGAACGTGACTGCCGAGCAAGCGCGGAACTGGGGACTGGGCGGCCACGCCTTCTGCCGGTGCGCCGCGTGGGGCTGGGTGACCCCTCCGCCCCAGGGCTCCGGGCTCCCGGCGCTCTAACGGCGCCCCGTCGTGTGGCTACAGGAACCCGGACAACGACATCCGCCCGTGGTGCTTCGTGCTGAACCGCGACCGGCTGAGCTGGGAGTACTGCGACCTGGCACAGTGCCAGACCCCAACCCAGGCGGCGCCTCCGACCCCGGTGTCCCCTAGGCTTCATGTCCCACTCATGCCCGCGCAGCCGGCACCGCCGAAGCCTCAGCCCACGACCCGGACCCCGCCTCAGTCCCAGACCCCGGGAGGTTAGGAAGTGGGGGGGGGAAGGAGGAGCCGAGAGGGCGCCGGGCGAGCTAGATTCCGGCCAGCCGGCCGCGGGCTCTCCGTCCTCAGCCCCTGCTCCTCCACAGCCTTGCCGGCGAAGCGGGAGCAGCCGCCTTCCCTGACCAGGAACGGCCCACTGAGCTGCGGGCAGCGGCTCCGCAAGAGTCTGTCTTCGATGACCCGCGTCGTTGGCGGGCTGGTGGCGCTACGCGGGGCGCACCCCTACATCGCCGCGCTGTACTGGGGCCACAGTTTCTGCGCCGGCAGCCTCATCGCCCCCTGCTGGGTGCTGACGGCCGCTCACTGCCTGCAGGACCGGCGAGTACCCGCCCGCCCAGAGCCGCCCCAGGGGCCGCGGCTCCTCCGTCTCCCAGCGCAGCTTCCACGCTGCACCCGAACCCGTGCCCTACCTTCTCCCGCCCCACCCTTCTTTCCACGCCCCTCCGGAGCTCCCGGGGAGGAAGCTGGAAC
>|NM_000506|Human|
AACAGCCAGGCCCAAAGGACAGGTGAGGCGAGGCGAGAACTTGTGCCTCCCCGTGTTCCTGCTCTTTGTCCCTCTGTCCTACTTAGACTAATATTTGCCTTGGGTACTGCAAACAGGAAATGGGGGAGGGACAGGAGTAGGGCGGAGGGTAGGGTAGGACCAGAAGCCTCTCTAGGCCTGCCATGGGGCAGGCAGCCAGGGAGAAGGAGGGCCCCTCAGTGGAGACCCAGGGATTTCAGTAGCCCCTGTTCCGGGACAGGCGCAGGTCCTGGGAGGTGACAGAAGATAGACTAAAGGCCCAAGAGTCCCTGGACCTGACTCCTCCCAGGCAGCTGCCACACACAAACACACCTCCAGGCACCCTGGACAGGAAGGAGGAGAAATGGGCCCCTCCTCCAGTGGCTGAGAAGCTGGGGCAAATGTTGGCTGTTCCTATCCCTGGTGCATCCCATGGCGAGGGGCAACTTCCATCAGGCCACACCTTTTATCTTTGTCTCTATTTTTGATATCTGTGTATTATGATTATACAAACCCCCACATTGGCCTATATGTGCAGATCTGATTAAGAACTTACGAtattccatggacattccattcctaatctcctttagtcctcacaacaaagtattattcccattgtatagatgaggaaactgaggcacacagagatgacaagcaacCACCGCTATATGTTAGGATTCGAAGGAGCTCCAGGAAAGTCTCATAGCCCCACTGGCCAGAATGGGCTAAATCTCAGAGGGGGAGGGTGGGAGATGGGGGTGACAGTGACCTTTTTTGTGACTCCTCCTAGACCATCCATCCCTGCTCCCAGGAGGACCTGTCCTCCCAGATGGTGGAGATGGACAGGAGGACTATCTACCCACCCGTCCCCACGGCCCTGACCCTCTGACCTCACCCTCTCCGCTGATTTCTTCATGTTAGTTCAACATTAACCCAGAGGGGTCAGGACAGACAATTCCTCAGTGACCCAGGAGCTGACA
>|NM_000507|Human|
cctctgctcaccctcttctcccctccacattccgtgtcttccttttctatttcgtttctctctatggtacttatggcttatgtaacaaactaatctattgtttatatatttatttttactgtttctctgtgaaaacgtacactcgaaaagggcaggagttttgtctgtttggatcaggctccacccctggaaggtaggacagtgttcagcacagcaggtgctcaataggtgttgtttcgtgaatCAGCACATCAATTGCAGCATTGTGGCTACCAGGGGGTCAGGATGCGGGCGGTGGAGCCCTCTGGCCTTTGTGTGGTAGCCGAGGACTCTGTGTCAGCGACCGTTTTCCGGGAAACTTCCGGGCGAGACTCACATCTTGGAAATTCAAATACTCAATAGCTCTCGAATTCTAGGAATCTTGAGAAGAGGCCTGGATTAAGGATTCAGACGTGGGCCCTCAGATGGGTGAGAAACGGGGACTCTGTGTCTCCTAGCGGGGACAGAAGGGCCAGGTGACAGGCCAGGCAGAGTGGACGGGGCTTGGGCAGGGGGCGGGGGCAGGCAGCCACACGGGGCAGGAGCTGCAGAGctaaagccaggccatgtggactggctgcgggtttcgctgcctagctggtggcattgagcaagttacttaacctttctgaacttccgttttatgattttggaggaaacagtcatagctttctctctggcagagtCCGATGGCCCGAGTCCCGCTCCACAGTGCGGGTGGAGGGCACGGAGGGGTGTGTGTGGGGGGCGACAGCCCAGGAAGACTAGGGGGCGGCAGGGCGCGTGGGGGCGGGGGTTGGGAGACCGCAGGGAGGATCCCCGACCTTGTCTGAAGATCCAAGCAGGCGGAGCCGCGGTCTGGTCCGCGGGGTAGGCGGGGCGCAAGAGTGTTCCCGGGGGCGGGGGGCCGACCCGCGTCTAAAGGTTTCCGCGATTCACCCGCCGGCGCCTGGCCTGGCCCA
>|NM_000508|Human|
aatgttactgcaaatgacagaatttccttctttttcaaggctgagtaatactccattgtgtatatatatatatacacattttctttatctactcatccatcagtggaaacaggttgttttcatatctcggctattgtcaatatagctacaatgaacatgggaatgcaggtgtctcttcaagatcctgatttcatttcctttggaaatacactcagaaatgagattgctagCACAGAAACAGGAAATAAATGGTATTTTTCATGGCACTTTATGATCTCccataattcactgagtatttcctatgtgacagtcactgttctgagagatttacaagaattaactcatttattcttcataaaagcatggggtagcttatcagcatccttattttataaatgaggaaactgaagtataaagaggtaaagtaacttgtccaagaacatagagcagggaagtggtgcagcttggattatgaacccaagatgttttgttcctggggctgctgtcatcttaaTATTTTAAATAGAGAAAAGTAATATGTTCTAAATAAACTTATAGAAAGCCTTCAGGGCCAGCTTATCCCCAAAGTTATTTTTTTTATAAGCCAGATCACCCAACCCTAATTTCTGCATAAAGTGAAATATTGTTTGCTAAATCACTACTACTGGGGGCTACAGCTAGCTTACCTAAGCACCTTCTATATTCTTTCACGTTTAGAAATATGGATATACCCTCCTATGCTCCTCTTTTCATTCTCAAAGCCACCCTGTTCCTGGAATGTGAGATCTCCTAATTGTTGACTGGAGAATCAAATGCTACCTTTGCAACAGCTTATCGGAAGCAAACAAGCTGAGGGGAATTGAGCAAGAATTTCTGGGATACCAACAGCATAGGAGGAACAAAGGACGTAGAGGGAGGGTTGACTGTCTACACAGGACAAAGCCAATGATTAACCAAACCTCTTGCAGATTTAAATAGGATGGGAACTAGGAGTGGCAGCA
>|NM_000511|Human|
CTCCAGTGGTTTGGACGAGTGTCTGCCCAGGGGCGGGCGAGTGTAGCCTGCAACCCTCCAGTATCCAGAACGCTGCAAATCCTAGGAGCGACGGGGATTTGAGGTCCTCGGTGCAGAAACGTGCAACTCAAGAGGGTCCCGGGAGATCATGCAATCTGGGCGAGGGGGTGTCCAGATCAAGCGGTCGGCTCTTTGCAACCGAGGGTGAGAGGGGACTCAAGGCGCTCCTTCTACAAGGTGGGCGAGCCTGGCTCTTGCAAAATCTGCAGCTCTCGCAACGGAAGGCGCTTTGCAATCTGCACCGAGAGGTGTGCGCGGAGGGGCGGAGGAGGGGGCAGGAGGAGGCGGCCGCCTTGAGGCGTGGCCAAAGCAAACTTCTTTCGCGGAAAAAAAAATCCAAACCAAAACACCCGACGCCACAGCGCGCGCCCCTCCTCCGGGTCCCCGCCCGGCGCGTCCAGCCCCGCCAGCCTCTATGGGCATGCAACCCAGCCGCGTGCCTCCCTCCGGCTGCAAACACGGACCAATCGTCTCCGACACCTTGAGACGCACAGCCAATGGGGCCTCTGGGTCCGCCAGGGCCCAGGAGGGCGCGTGAGGGGCTCAGCGCGTGAAGTTGCCTTGCCTTTCGGTGGGAGGCGGGACACTGACCTACATTTGCCCAATGGGAGGCGGTACTGGGGGGCGGGACCGTGACCCAGTTTGGGCCAATGAGGCAGGCGGGAGGGGGAAGCACATGGCTCTGCTCGTGCTGCCTGATGGCGAGGGGGGTGATGGGGGGAAAAGGGGCGCCGCTTAAAGGGGCCGCGGTCCTAAAGATGGTTTTGAGAAGCAGGAAGCCAAAATACCGAGAGCGGAGGTTTAGAAAGAGGAAGATTGGTTTCCGGAAGAAGTCTGTTCTTTAATACCCAAATGTTTCCCCACCGCGCCTAGAATCAGACCACTGAGAAAACAGGAAGTATTCTGTCCCTTTAATAGCTTTGTTTTAGGGGTAACTCCCC
>|NM_000517|Human|
CACCCTCCCCCTCGCCAAGTCCACCCCTTCCTTCCTCACCCCACATCCCCTCACCTACATTCTGCAACCACAGGGGCCTTCTCTCCCCTGTCCTTTCCCTACCCAGAGCCAAGTTTGTTTATCTGTTTACAACCAGTATTTACCTAGCAAGTCTTCCATCAGATAGCATTTGGAGAGCTGGGGGTGTCACAGTGAACCACGACCTCTAGGCCAGTGGGAGAGTCAGTCACACAAACTGTGAGTCCATGACTTGGGGCTTAGCCAGCACCCACCACCCCACGCGCCACCCCACAACCCCGGGTAGAGGAGTCTGAATCTGGAGCCGCCCCCAGCCCAGCCCCGTGCTTTTTGCGTCCTGGTGTTTGTTCCTTCCCGGTGCCTGTCACTCAAGCACACTAGTGACTATCGCCAGAGGGAAAGGGAGCTGCAGGAAGCGAGGCTGGAGAGCAGGAGGGGCTCTGCGCAGAAATTCTTTTGAGTTCCTATGGGCCAGGGCGTCCGGGTGCGCGCATTCCTCTCCGCCCCAGGATTGGGCGAAGCCCTCCGGCTCGCACTCGCTCGCCCGTGTGTTCCCCGATCCCGCTGGAGTCGATGCGCGTCCAGCGCGTGCCAGGCCGGGGCGGGGGTGCGGGCTGACTTTCTCCCTCGCTAGGGACGCTCCGGCGCCCGAAAGGAAAGGGTGGCGCTGCGCTCCGGGGTGCACGAGCCGACAGCGCCCGACCCCAACGGGCCGGCCCCGCCAGCGCCGCTACCGCCCTGCCCCCGGGCGAGCGGGATGGGCGGGAGTGGAGTGGCGGGTGGAGGGTGGAGACGTCCTggcccccgccccgcgtgcacccccaggggaggccgagcccgccgcccggccccgcgcaggccccgcccgggACTCCCCTGCGGTCCAGGCCGCGCCCCGGGCTCCGCGCCAGCCAATGAgcgccgcccggccgggcgtgcccccgcgccccAAGCATAAACCCTGGCGCGCTCGCGGGCCGGCA
>|NM_000520|Human|
TTCTTGGATCTACAGCTGTCTTCCTTCCCCACTTCTGTAGTTCAGTCTCTCATTATTCTCTACCTCCAATAAAAAGGGGCCTCCTAACTGGTTTCTTATGCAACTACTCAACATGGTATTTCTAAAATGCAGATCTTTCGGGATGATTTTCAATTGCTCAGAGAATAAATTCCTTGACTTTCTACGTAAGGCCCTGCAGGACCAGGCCCCTGTCATTATCTCTGAGCACTCTCCATCTTGCACCCAAAGCCCCAGCAATATCTTACTGCTTTCAGTAAATACACACCGGGCTATGTGGGGTTTTGTCTGGGGAAAGGGGATGTGAGTTGTAACTAAGAGATTTATAGTCAATCTTGAAGGGAAGAGCTCATATTGGAGGCAATGGAATGCCTCAAGCTGGCTCTGAAAGTACACATTTTTTCCAGTCATAAGTAGATCACATTTGTGTGATCTTGTGATCCTCTCTCTAGCAGAGCCGTGCAGACTACCTACTTCCGGCCCTTTCTTGCCCCACGAAATTTCACATCACAACGACTTGTGGTTTTAATCCTCCGTTTTTCTGCTTCTGAAGTTACTTCAGCCTGGCAAGTCCTTTACCTCCCCGTAGGCCTGGCGAGCTGCATCACAACATTCAAGATTCACCCTAGAGCCATCTGGGAAACTTTCTTCTCCAGGTCGCCCTGCGTCCTCGCCTCCCCACCCCGTTCTTCTCGAGTCGGGTGAGCTGTCTAGTTCCATCACGGCCGGCACGGCCGCAGGGGTGGCCGGTTATTTACTGCTCTACTGGGCCCGTGAACAGTCTGGCGAGCCGAGCAGTTGCCGACGCCCGGCACAATCCGCTGCACGTAGCAGGAGCCTCAGGTCCAGGCCGGAAGTGAAAGGGCAGGGTGTGGGTCCTCCTGGGGTCGCAGGCGCAGAGCCGCCTCTGGTCACGTGATTCGCCGATAAGTCACGGGGGCGCCGCTCACCTGACCAGGGTCTCACGTGGCCAGCCCCCTCCG
>|NM_000521|Human|
AAGCACGTCACAGTCAAAATCACAATCAACATTCTTGCAACAATGTTTGATTAAAATAAAAAGTAAACTTGGAAACCCAAGAGGAAATACTTGCTTTCTGGTTTAAAACTGTGCAAACCTCAAAATATCAGCAGAAACCATGTATACAAGTCACTGAACACACCTTCAACATAAAATGAATCATCTTTCGAGCATTTTTAAGCCCCCAGAGAAATCACATTTGCATACCAAGTAAGTGGCCAAGAAAATGCACACATGTACTTAACCTACGTCTGCAAAGAAGACAGAGAAAGGGCTGCTATTACTGTGAACATCAAAAGGGCTTCAGTTACAGTAACTTCAGTTCACTTCATGCTCCTAACTCAGGCTCTCTGCCTCCAATGCTTAGCGTCCCGCACCCTTCTCCAGGTTTTGAACCTGATCTCAATCCAATCAAAAGAGAAACTAAGCAGATTTTTTTCTGGGCATTTACATTACCGGTAACAATAGAACATTATAAAGATCTTGTTAACAAAAGTAGCTTCTTGCCAGAGTCTTTTTATTAACACTTGCAACGCTATTTAACAAGCTGGCCATGCCTGTGTGACACCAAACCGCATGTGGATAAATTCAGTGTTTCATCTCCAGGCCCACCAATTCCTATCCTTTGTAACTAATAATGTTAACACGACAGATCAAGAAACTAGTTTTTCAGAAAGCAGTTTTCATTCATTCTCTATAGACATTTCCGCCGCAGTGAACATGCCCGCACTCAGGGTGTCTGTGCATGGCCCCAACTTTCCTCCAAGCCGGGGAGGATGCAACGTGGGCCAACCATCCCGCGCGCTCGGCCCTGGAGGCTGCGGGGAGCGACGCAGCGCGACATTCACCCCCAGGAAAGCGCTGCTTTCCGCAGAGGAGAGAGGCTGACTGTATCCTTAGCTCGGCTCCTCGCTTCCCCAGCGGCTCGCCCCAGACATTGCACCGCGGAGGGGAGGCCGGTCGACCTCTCCGGCGATGCC
>|NM_000524|Human|
GGGAGAGGAGGGTCACAGAGTGACCGTGGAGGATGGGGCTTCTCGGTTCTAGATATTTCTGGGATTGGAGACTGTTTGCTAGTGGGGAGACTCCAGCTCCGGCAGCCAGTTCGGGAGCGGCAAAGTAAAATGGACAGCGACAGACAGACGTTCCAGCCACCTCTCCGCCGCCGGGAGATCCTGGAGCTGCTTTCAGGCCAACTCCAGTTTCCCAGCTGGAGCTTCTGAACGCGCTGGACTGCGAGAGCCCAGGGAGCGCCTGAAAGCTGCTCCTCGGAGATACCCTTCGCCGAAGCAGTAAGAACTTCCTGCTTGGGTCTCTGCATTCCCTTCCTCCGAAACTTCCCAGGAGAAGGGCGGAAGACCCCAGGGGAAGGGGCGAGGCGAATCTTCGCGCTGCTTTTTCTTCCCTCCCCCTTCCCGCGCCGGGCGCGCAGGCATGGATGTGCTCAGCCCTGGTCAGGGCAACAACACCACATCACCACCGGCTCCCTTTGAGACCGGCGGCAACACTACTGGTATCTCCGACGTGACCGTCAGCTACCAAGTGATCACCTCTCTGCTGCTGGGCACGCTCATCTTCTGCGCGGTGCTGGGCAATGCGTGCGTGGTGGCTGCCATCGCCTTGGAGCGCTCCCTGCAGAACGTGGCCAATTATCTTATTGGCTCTTTGGCGGTCACCGACCTCATGGTGTCGGTGTTGGTGCTGCCCATGGCCGCGCTGTATCAGGTGCTCAACAAGTGGACACTGGGCCAGGTAACCTGCGACCTGTTCATCGCCCTCGACGTGCTGTGCTGCACCTCATCCATCTTGCACCTGTGCGCCATCGCGCTGGACAGGTACTGGGCCATCACGGACCCCATCGACTACGTGAACAAGAGGACGCCCCGGCGCGCCGCTGCGCTCATCTCGCTCACTTGGCTTATTGGCTTCCTCATCTCTATCCCGCCCATGCTGGGCTGGCGCACCCCGGAAGACCGCTCGGACCCCGACGCATGCA
>|NM_000525|Human|
GCCttttttttttttttttttttttttttttttAATGAGAGGGAGTCTGAGCTTCCATCAGATTGTCAAAGGATTCAAGACTAAGATTAAGAGCATCCCCCAAAGAGAAGCAGCTGCAGGTTGAGAAGTCCTCGGACCGCCTAATTTCCGCCAGCCCTGGGATTGGTGGCGCCGCCTCTCAGCGCCTCCTTTCCCGGGGAACCTGCAAACCTGGCGCGGCCGAGAGGCGGATTACTGACCCAAATACGGATGGGGATATTGGGGGAGGGGAGCCAGGGCGACAGGGCGGCGGCCCCAGACTGGGAGGGCGGGTCACAGATCCCTCCCAGCCCCCCACTTTCGTAGAGCGTGGGCAGGAGGAACCTCTGGGTTCCGCGGATCAGAAAAACTCCAAAGGCCGGGTTGTGAGTCCCgggaggggaggtggagggcgggggcggggaggggcgcgggaggggcggggGCTTGCTCCGGCCCCGCCCCCTGCGCTCCGGTGCAGGTCGGGCTCCCCCTGGCGGTCCCCGGCCCCGTTCCTCTCCTCGTGCGCCCCCCTCCCGCCGTCCTAGACCCCTGCCTAGCCCAGGTCGGTCTCCGCGGACCCACGGACGGACAGACAGACGGGAGGACGGCCAGCCgcgagcgcccgggcggcgggagggggcggggaggcgacggccgtggcgtgaggagcaggagcaggtgcagcggcggcggcgggcggggccgggacccggcgcggagcgggagccgcggcgcgggcgggcggcagggaccgggAGGCCGCGACTCGGAGTCAGCCCCGCCGGGTCGCGCGCAGGTCCGGGGAGCCGCGGTTGAGCCGGGTGGGGTGGTGACTCCAGAGAACGCAGGATCCCAAGGAGACAGAGAGGACGAGAGCTGGAGGGGGATCCGGAAAGCGGCGGGGGCGCTCCGGGAGGGGTGGAGTAGGACATAGGGGGCGCACCTGGAGGAGAGACGGGGCGGGGGTGGCCAGGACCTGA
>|NM_000526|Human|
GGCCCCCCTAGGCCTGTTCCTGGATGCAGCTCCAGCCACTTTGGGGCTAAGCCTGGGCTATAACAATGCCAACGAGGCTTCTtgccatactcggtttacaaaaccctttcacatacattgtcgcattggattctcagagctgactgcactaagcagaatagatggtatgactcccactttgcagatgagaacactgaggctcagagaagtgccaagccctgggtcacagaggcgtaaatggcagagccaggacccacctgactccaggctgtttcctggcctccatgaggccacctgccctATGGTGTGGTGGATGTGAGATCCTCACCATAGGGAGGAGATTAGGGTCTGTGCTCAGGGCTGGGGAGAGCTGCCTGGATTTCTCTTTGATGGGGATGTTGGGGTGGGAACCACGATACACCTGACTAGCTGGGTGTATTTCAGGGATGGGACAGACTTCTCAGCACAGCATGGGAGGTCAGGCCTGGGAGGGCCCCCCAGACCTCCTTGTCTCTAATAGAGGGTCATGGTGAGGGAGGCCTGTCTGTGCCCAAGGTGACCTTGCCATGCCGGTGCTTTCCAGCCGGGTATCCATCCCCTGCAGCAGCAGGCTTCCTCTACGTGGATGTTAAAGGCCCATTCAGTTCATGGAGAGCTAGCAGGTAACTAGGTTTAAGGTGCAGAGGCCCTGCTCTCTGTCACCCTGGCTAAGCCCAGTGCGCGGGTTCCTGAGGGCTGGGACTCCCAGGGTCCGATGGGAAAGTGTAGCCTGCAGGCCCACACCTCCCCCTGTGAATCACGCCTGGCGGGACAAGAAAGCCCAAAACACTCCAAACAATGAGTTTCCAGTAAAATATGACAGACATGATGAGGCGGATGAGAGGAGGGACCTGGCTGGGAGTTGGCGCTAGCCTGTGGGTGATGAAAGCCAAGGGGAATGGAAAGTGCCAGACCCGCCCCCTACCCACGAGTATAAAGCACTCGCATCCCTTTCCAATTTA
>|NM_000527|Human|
TAAAATCCTGCTGAGAGGTTAGCACTGCCTGCCAAAGTCAGTTTGCAAAATCCCAGAGAAATCCAGCTTATTCCTGGGGGAACCGCCAAGACTGCCCAGCCCTGTGTGGGGTTCAGGCAAGTTTCTCACATGTGCCTTTTTGGCAAGAGGCCTCTGGCAACCCCATGAGTCCCCAAAGAGACTCAATTCTAAAAGTTGGTCTCCACCAGCTCTCTGTGGCTTAGGGGTTCAAGTTCAACTGTGAAAGCCCTGTTTTGTTTTGATTTTGCTTTGAGGGAGAGGAAACCGCCCTTCTGTTTGTTCAACTCCTTCTCCTAAGGGGAGAAATCAATATTTACGTCCAGACTCCAGGTATCCGTACAATTGATTTTTCAGATGTTTATACTCAGCCAAAGGCGGGATCCCACAAAACAAAAAATATTTTTTTGGCTGTACTTTTGTGAAGATTTTATTTAAATTCCTGATTGATCAGTGTCTATTAGGTGATTTGGAATAACAATGTAAAAACAATATACAACGAAAGGAAGCTAAAAATCTATACACAATTCCTAGAAAGGAAAAGGCAAATATAGAAAGTGGCGGAAGTTCCCAACATTTTTAGTGTTTTCCTTTTGAGGCAGAGAGGACAATGGCATTAGGCTATTGGAGGATCTTGAAAGGCTGTTGTTATCCTTCTGTGGACAACAACAGCAAAATGTTAACAGTTAAACATCGAGAAATTTCAGGAGGATCTTTCAGAAGATGCGTTTCCAATTTTGAGGGGGCGTCAGCTCTTCACCGGAGACCCAAATACAACAAATCAAGTCGCCTGCCCTGGCGACACTTTCGAAGGACTGGAGTGGGAATCAGAGCTTCACGGGTTAAAAAGCCGATGTCACATCGGCCGTTCGAAACTCCTCCTCTTGCAGTGAGGTGAAGACATTTGAAAATCACCCCACTGCAAACTCCTCCCCCTGCTAGAAACCTCACATTGAAATGCTGTAAATGACGTGGGCCCCGAG
>|NM_000528|Human|
caagcaatcctcccacctcagcctgccacgtaactgggaccacaaatgcgtgctaccatgcccagttaattcttgttttttttgagacagagttttgctcttgttgcccaggctggagggcaatggcatgatcttgatctcggctcactgcaacctccgcctcccaggttcaagtgattctcctgcctcagtctcccaagtagctgggattacaggcatgtgccaccatgcccagctaatttttgtatttttacattttgtgtaaaattacaaattttgtgttttcaaacccgtctctacaaaacaacccatgttgcccaggctggtctcaaactcccaggcccaagtgattcaccagcctggccctcccaaagtgctgggattgcaggcttgagccactgcgcctgcccTGGGCTTTGTTTTCTTATCAGAGAATGAACTGGTAGGAATTGGGAAAGGCATGAAAGACTCGGGGTCCTTCCCCACTTGTCAGACCCTCTTTTCTCTCCGGAACACCCAGGGATCCTTCTCAACCAGGCTGGATCCCATCCCTGGTACTCCAGGGGTATTTACCCAACGTCCCAATCCCCACAGTATAGGACTCTTCATCAGATCCTCCTCTTAGGCAAGCTAGGTCCTTCCAGGACCCTAGCGCTGAAGGTCCATGGGACGGACACCCTGGATTCCCATGGACACACTACACCGGCTAGGAAAACCCGGCCCCCTTAGGAAAAGCACTTCTGCTCCTACCGGCATTAAGAGGCATTCCGTCTTGGAATTCCGGCATTAAGAGGCATTCCGTCTTCATAGCCCGTGAGACGCCAGTGTCACCTTTAGCCCAACCAGTGCCCTGAGGGTGGCATTTTCCTACCTTCCTGTAACGACCCCCGGGATTGCCCAGGGCTACAGCCTCTCTCCCGTGAGCCTCCAGACCGCGCCCTGGCCCCGCCCCCCACCCCGATTGGCCCGGCCGGGTCTGGGGGCGGGGCGTTTGCCCGGCC
>|NM_000529|Human|
TTGCGGAGGCACACACCTACTCAGAAACAGTCGAAGTCTGGGATGATCCTGGGTCCATGAGTTCCTGGGGACAACACGCTTTGCCTCAGTGACAGGCCAGGAAAAGCCACTTTATAAAATTGTGTTTACCCGCCTGGCAAATTCAACTCAGGTCTCTCTCTTTGGTCTTTTCCAGACCACCCACGTGTGAACACTTTTTAGCTTGGGGCGGAAGCTCACATTTCAGAAACAGCCACTGGTTTGGCCCCAGCCCCAAAAACCCAGGACCATCTGGAAACTTGGCCCAATTCCACACTTCAACATTCCTGTTGCTGTGACTGACACCAACAGTAGCCCTTCCCTGCAGGCCCCGGCAGGCAGAAAACACACAGCATTGCACCCTAAAATGGAAGAATTTTGCTTTGAATGATGGCTCTTATCTATGGCGGTTTCTGTGAAGTTTTTGGACGGAGAAGCATTGGCAGAACACAGGGTTTTTTTCTTGTCTGGACCCATGCGTCATATGTGCACTTGAGCACACAGTTCCCTCACTCTCATTGTTTAGTCTTGTGAAATAGGGATAATGGGGCTATTCCCTTCTTCTTAATGAAACTAATGAGCCAAATATTTGCAAGATATATCAAGAAGTTTGCTAGAAGTTTTAAAACAAATTCTTCCAAAACCATTTTCTCAAAAACCTGATTTATTTAATTCCTTAGTTCTTTTTGGAAATAAATGCAACTCTAAAGTGGCATTTAAAAAGAGCAAGATGACAATTCCATAATCTGCTAGAAACATTGTCATAAACATTGGAAGTAACCTTGACTAGCTGAGCTCATGGAAATTATGTCTTCATCTGCCTGTGTCTTTCCATTTCTCTAACTTCACATTACCAGAAATGCACAGTTCATGTGGGATGACATTTATTCAAGGTAATGATAACAATCTAGCTGTATCTCCGGTGATGCATGTGTTCCGGCCCTTCCCGGCCCAAGGTCCACTTGCTTGCTTTTCTCTCCGAG
>|NM_000530|Human|
cctaccaaagtgctgagattacaggtgtcagccactatgcctggcATAAACTTCATTTATTAAAGTTTATTTTGTCTTTAATCTCTCATATAACTTAGTCTTCCTGATATTGCAGCTGTGTGTGCCCCTCTTTTGTACTCCCAGCATTTTGTTCATTACTAAAGGAAGTGTCATGGCTTATTATACTTGATTGTTGATGGGTTTGTCCTCTGATCTTCCCATCTCCACCTCCCCAAACCAAATTTTCAACTCCTTGCTGGAAGGACTTAATTTTTATTCCTCTCTCTATTACCTGCATTCTCATACTTTACATATTGCTGGCACTTAATACAATTTTGTAGCCTTGAAATAAATTGAAATGGACTTAAACAGCAGCATGAAGCACTGAAGGACTTCTTGACAAACGGAAAGGTCAGGGGCTTCTTGCCTGGAAATAGTCCAGTGGAGAAAAACTTCTGTCTGGGAAGAATCGCACAGGATGAAGGGAGGTGCGGGGAAAAAAACTCCCATAGGACTTGGTCATCTCAAGAAGTCTGTAATGCAGCCCACATTAGAGGAGATAACAGGGGATATCCTATTTTCAGAGTTCTCTGGGGGAAACCTCCCTCTAGTTCCTAGGGCTGTGAGGCAGCCTCTCTCAGGCAAGGAGGCTGAGGAGAAATCCCTTTTTATGGCCTTTAAATTGAGGTTCCATATCTATCCCTCAGAGAAGTGTGTCTGTGTCCCTGTTTTTGTCCCTCTCCCTCACCACCCCCCACAACATTCCAGCCTGGGGCAGGGGGAGGCCAGTGGACACAAAGCCCTCTGTGTATGGGGTGGTATGTGTCCCCCCACCCCTCCACCCAGACTATACAATGCCCCTTCTGCTCCCTGCACTCTGCCCCCCTCCCCACCACCTCTCAACTGCACATGCCAGGCTGCAATTGGTTACTGGCTGAGGACAGCCCCCTCATGCTGGGGCCCTAGGGGATTTTAAGCAGGTTCCAGGAACCCCCCGTTCA
>|NM_000531|Human|
CATTCAATACATAACCGGGAGCTCAGGACCTCCAAAGTGCACAAGTCTGGAGTCCGCACTTTGGGGAGTTTACAGAAAGTGTCCCTCCCTggccgggcgcggtggctcacgactgtaatcccagcaatttgggaggccgaggtgggctgatcacctgaggtcgggagttcgagatcagcctgaccaacatggaggaaccccgtctctactaaaaatataaaattagccgggcgtggtggcgcatgcctgtaatcgcagctactcggaggctaaggcaggagaatcgcctgaacccgggatgcggaggttgcggtgagccgagattgcgccattgcactccagcctgggcaacaagagtgaaactccgtctcataaaaaaaaaaaaaaaGTGTCCCTGCCTTCAAGAAGCTCATCAAGAGCTTATTTAAAAAGCATACGAAAGACAGGCACCCTCTTTCCCGTTCTCCCCCATCCTGTTCTTCCCGTCCGGTCCTCTGCCCTCAGTCATTCGCGGGAGCGCAACCAGCGATCCCGCCCCAGTCCGGCTGCCAAGCCTGGGGCCTGTCCCCCTACAGGGCCGATCCGGAggcggggcccggccgcccgcggACCCTCCCTCCCGGCCTTCCGCCACCGGCGCGGGCGCAACTCACCGGGCATCAGCTCTTCCGGCTCCCTCATGCCACGGGCAGTACGGGCAGCCTGCGCCGGGGCCAGGAGGCTGTAGAGGACGGTTTGGTCGGGGCTAAAGCAGCTACTCCGCACCGACGCGGGCCGCGAAAGCCCCCAAGTTCCGCATGGCGAAACTCCGGAGATCAACTACAACCGCGCTCCCGGAAGTCAACAAACAGCCGCTACGGGCAACGGGGGCGGAGCTTGGGAATGCAAGGCGGGACAGGCGCCGTTGGGGAGGGGAACGGAGGCCGGGTGGCTGGTAAGGGGCAGGCTCAGGCACAGCGGAGGGGCAGTAGAGACCACGCGCCCTCTGGCGGCCTGGAGCA
>|NM_000532|Human|
gattccccgccaatgtttcctcttagtaattttccatccactgacttccacacactgccccttagctataaattaccactttgctatattcagcccaatcgctctgacttatggcaaaactctatccctacctctgtcagattgggcctgaataaagtttgccttaccattcttaaacatgaataattaagtgtcatgaatagttttttctttaatgggatccatactttgagaactactgATTAGAGGTTAAGGGTCCTGTGCTCATTATCTGGCACATATTAATGATAGGTCTctgagtttgaatcctggccaaccacattgtcagtcttggcttttttttttttttttttttgagacagggttttgcccaggctggagtgcagtgatgcaatcacggctcactgcagcctcgacttcctgggccaagccatcctgccgccttagcctcccgagtagctggggtcacaggtgcaagccgccatgcccagctaatttttaatttttttgtagaggtggggtcttactatattgctcaggctggtcttgggctcctgggctcacctacctcggcctcagtcttgcctcttgatcaaatcactcatctctctgtgcttgatttacctcatctgtgaaatccagatagtaagctagtgcatggtaagtgcaaaaagcaacacctggcacaatgcttaataaatgttggttaAATCTTATAATCATTTTCTGTAGGAAGTGGGACGACAAAGTTAAGGGTCTAGGTGGTCAGAGAAGAGCAAGGACTATGTCCCTTTTTTGTGCAGCCAGGCAGGCCCTGTACTTTTTCTCTGCGCGACCCTCCTCGGGCAGCACCGGGTCTCGAACTCTCACGCCTTACTCCCAAGCAGGTTCTGTAGTCCAGCCCCCGCGGCTCCCTACAGCCAGCCGATGCTGCGCAAGCGCCGTACCCACGCTTTAGCACATGCGTACTCAGGTGCGCCGGTAGGGGACGCGCCGGCACA
>|NM_000533|Human|
caaagagaattctagcaaaactttcaaggtatgataataccaatactatttaaaatagtcgaagggcatagggaatatatgaaacaatgaagcaagtacataaagttgattctgaaacatgccaaaaactgcaggagaaatgaaattccagaataatctcatcacagaatatgaactaatgttcttaaataaaatattagtaaacaaaagaggacataaaatacaggtcatgaccttatggggcttttatatatataaacatgtttcaatatcaataaaactattactataatctagtatattgatacagccaaggaaataattatatgatcacctccatatgcagaaaggtatttaacagcatcagcattccacaagactaaagatccagattttaagcaaataaattagaaggTTAAAAAAAAATGCGGTGGAACCCACTTTAGATTAAATGAGACGAAACATTTCAGAGTTAAATTAAAGAGAAATTAAatcaaagaaattacatttaaaaccataattagataccaccatagacccacaagaaataaaaaagattgaaaatgccaagtgaagtgttggtgaggatgtggagcagtggaactctcaacactgctggtgggaatacggattggaacactttgaaaaactggcagtgtctagtgagctgaacatacatataccctaactcagaaatgccactcaatcatatatgtcgaagtaaagtaaaaataaacgtccatctaaaagatatgtacaagaatgttcaaagcaccattattcatagtaggtcaaaatttgcaaaccttcataccagatacatatgtcgtgaaatatccatacaggccgggtgcggtggctcacgcttgtaatctcagcactttgggaggctgaggcgggcagatcacctgaggtcaggagtttgagaccaacctggccaacacaatgaaaccccatctctactaaaaatacaaaacgtagctgggcatggtggtgggcac
>|NM_000535|Human|
gtggtctcaaactcttgggattcaattgatcctcccgcctcagtctcccaaagcgctgagactccaggcgtgaaccaccgcgcccgaccTGGAAAGatacatacatatatatatatatatattttttttttttttttttttttttttgagatagagtttagctcttgttgcccaggctcgagtgcaatggctcgatctcagctcactgcaaactccgcctccagggttcaaacgattctcctgcctcagcctcccgagtagctgggattacaggcgcctcaccacacccggccaatttctgtatttttagtagagacgaggttttaccatgttggccaggctagtctcgaactcctgacctcaggtgatccgcccgcctcggcctcccaaagtgctgggattacaggcgtgagccacggcgcccggccTGGATAAATCTTTTAAAACATAAAAGTCTGAGTGAGTCCCTGGCCGGCCGGCACAGATGCCGGGGTGGGGCCGTGAACCGGTTGGGACGCGCTCGCTCCGGCCTGGGGGGACCCGGGCCAGCAGCCGGTCGCCGCGCGTGCGCACTGGGCGGGGGGCCCCGCGCTCCTACCTGCACGTGGCCAGCGCCCGGCGCTGGGCCGTAGCTCCTGCCGTGCACGTTGGGGAGCCGGTACATGCAGGTGGGAAGCTCCACACGGAGAGGCGCGCCGCCCCCGTGATAGGGCTTTACCTGGTACATCGGCATGGCAGAACCAAAGCAAAAGGGGGTAGCGCGTGCCAAAGGCCAACGCTCAGAAACCGTCAGAGGTCACGACGGAGACCGGCCACCTCCCTTCTGACCCTGCTGCGGGCGTTCGGGAAAACGCAGTCCGGTGTGCTCTGATTGGCCCAGGCTCTTTGACGTCACGAAGTCGACCTTTGACAGAGCCAATAGGCGAAAAGGAGAGACGGGAAGTATTTTTGCCGCCCCGCCCGGAAAGGGTGGAGCACAACGTCGAAAGCAGCCAATGGGA
>|NM_000536|Human|
tcacccaaggtcaggagtttgagaccagcctggccaacatggcaaaaccccatctccactaaaaatacaaaaattagctgggtgtggtggcgtgtgcctgtaatcccagctattcgggaggctgaggtaggagaatcgcttgaacctgggtagcagaggttgcagtgagccaagatcgtaccactgcactccagcctgggagacagagcgggactccatctcaaaaaaaagaaaataaaagaaaTTATAAAGGTAGTTTTTGCTATCAAGATCACTATGGAATATTAAACTCTTCCTTGgctgaacactttgcatacattatctcatttaatcttttcccgacaactttttgaagtaaatatttctattatcctcatttcagagacagagaaacagaggcttaaggattaagatgactctacctgaaaaacagaggcttaaggattaagatgactctactacctgaaaaatagcagagctggcaaagaaaaccaggtgagcttgaccccaaaagcccattttcttaatcattacactgtattattactcAGTAGCTGCCTGATATAAAGTTGGTAGAGGGCCTCGAATAATTACAACTCCTTCCTTCTGAGCCTTGCATTAAAGAAAATGAGACCACAAAAGAGTACCTCAAAGTTAAAATGAATAGCACTGGTATTAGTGGTCTCTGCTTCAGGACAAATACTTTCTCATTTGATTCAAAATAGTGTTTATTTAAACCATAGAAACTATATGTATTTCTTCTGTGTTTTTCTAAAATGTTCTTAATTTTTAAAAATCAAGTTTTGCCCAGATTTCTTTTTATCTGTACAAATAGTGAATTGTGTTGCCATTGTTGCTAGTAGTGAAAGAGTTAAATCCTGAGGGTACACCCTGTTGGGTATCTCCCTCAACCATCTAAAGAAAGAAAAAAAAAGGTCACAGTCAGTTACTCCCATTAGATCAGTGTTCATAAGAACATCTGTAGGCACACATACACACTC
>|NM_000538|Human|
ggctcggagaggctgtcacgaacttgctgtagtcacacaggaagtaCTACCTAGGTTGCTCTAATTCCAAACCTTCTCCCTTCCATATGCCTCTCTTTAAAACATAACTGATCTACCTATATGTCAGCACCCAAACATCTTAGTGTGAATGGATTTATAGTTTGTTGAATAAAGTCATTGCTTTCCGGTAGGTGGGATGGGAAATCTGACTAGGCGAAAGAATAGGATGAAGGGAAAAAGAACATCTACTTAACAGTTCAGGATACGGCAGGATATTTTCTCTCCTGGGATTTGGGCAAGCCAAGATTTAACAACCAGCAATTGCCCAGCAACTGATAGAACTGGTAGAACATTCATTGTTTTTTTAAACGTTTGCCATTCAGTATTCCTTTTCACACATTTTCACTGTGTTAAACGAAAACGTTAAGACTTATCTCAGCAGCCACAGCAAAGAGCAAGTACTAACAATCAAGTGAGTTTCCAGGAGAAAAAAAACAAAGTTATCCCTCAATGCAAATACAACTCGGCCAAAGGTGTGGCCCATCCCTCTCCGCTCCACTATTTTCAAATAAGCCACCTCTGCCTTCATGGACTGCGAGCTAGTGACTCTAGGCTGTGACACCACTGCATCCCAGCTTCAAATCTCCCCTTGCAGGCAGTTTGTGGGGGAAATAATAAAATTAGCATCCTAACACTACAAGTCGTGAGACCGCTCAGGAACAATCCTAATTTGCATACTGGAACTCCTGTAGAAGATACTTTGAACCGCTTTAGATACAATAGGATCAGGTAAAACGGCGCTGCCTTGCCAGCCACTGCAGGTTTTCACCTGACACAGCCCCCAGACCCTGTCTACGAATCCCCCAGCTGGCCGAAGGGGCCGCGGCCGCACATGCGCAGTCAGTCCCGTTGGTTGTGCGCTCAGCCCCGCCCCCAGAGGCGCCGCGCTCCCTGACAGCCCGCGGGCGTACACACGCTGACGCGCAGGCTGCGGTCGCGCA
>|NM_000542|Human|
acaggagtgagccaccacacccagccCCATCTCTTTTCATCATGGTACTAATTCCTGCCCGTCCACCCACAAAAGCACTGTAGTGCTTCCCGAGTATAGAGGCCTGTGAGCCTCCACTAGGGAGAGGGCTCCTGCAGAGATCAGATAAATTGATCACAATGGCTGGGGTGGTGGCAATGTGCTAATGCTCTCTTTCTTCCACTCAAGATATCCTCTGTCTCCCTCAGCCTGTGAGCTTTTTCTCCAGTGTGCTCTGCCAGTGGGGGCCCTGCCTGAGAGCCCCTGCAGCTGCAGAGGACAGTTTCTTTCTGCTGAACCATCGCAGCTATGCCCCAGCCCCTACCCTGGAGGGGTCCCCAGGGGCCATGGGCAGCACCTCCTGTATAGGGCTGTCTGGGAGCCACTCCAGGGCCACAGAAATCTTGTCTCTGACTCAGGGTATTTTGTTTTCTGTTTTGTGTAAATGCTCTTCTGACTAATGCAAACCATGTGTCCATAGAACCAGAAGATTTTTCCAGGGGAAAAGGTAAGGAGGTGGTGAGAGTGTCCTGGGTCTGCCCTTCCAGGGCTTGCCCTGGGTTAAGAGCCAGGCAGGAAGCTCTCAAGAGCATTGCTCAAGAGTAGAGGGGGCCTGGGAGGCCCAGGGAGGGGATGGGAGGGGAACACCCAGGCTGCCCCCAACCAGATGCCCTCCACCCTCCTCAACCTCCCTCCCACGGCCTGGAGAGGTGGGACCAGGTATGGAGGCTTGAGAGCCCCTGGTTGGAGGAAGCCACAAGTCCAGGAACATGGGAGTCTGGGCAGGGGGCAAAGGAGGCAGGAACAGGCCATCAGCCAGGACAGGTGGTAAGGCAGGCAGGAGTGTTCCTGCTGGGAAAAGGTGGGATCAAGCACCTGGAGGGCTCTTCAGAGCAAAGACAAACACTGAGGTCGCTGCCACTCCTACAGAGCCCCCACGCCCCGCCCAGCTATAAGGGGCCATGCACCAAGCAGGGTACCCA
>|NM_000543|Human|
GTGTACCCTGCTGTGGGTAACCATGAAAGCACACCTGTCAATAGCTTCCCTCCCCCCTTCATTGAGGGCAACCACTCCTCCCGCTGGCTCTATGAAGCGATGGCCAAGGCTTGGGAGCCCTGGCTGCCTGCCGAAGCCCTGCGCACCCTCAGGTACTTATCGTCCGTGGAAACCCAGGAAGGGAAAAGAAAGGTGAATGAAAGTGAAGGGAGAAGGGAACCTGGGGCATTGTCTCTGATTGCTCTAGCATGAGTCCTTAGTGCTCTTCATTTGGCTCCCCTAATCTGACTCCTCCTTCCCTTTCTACTGTTTTGCCGCACCAGGCTTtttttttttttttttttttagtttagtttttgtagagacaagatcttgctatgttgcccaggctggtctcaaacacctaacctcaagcaatcctcccgcctcggcctcccaaaatgctgggaccacaggcatcagctactgctcctggccCTCCCtttttttttttttttttttttttttttttgagatggaatcttgctctgttgcccaggctggagtgcagtggcaccatctcagctcactacagcctccacctcctgggttcaagcaattctgcctcagcctcccaagtacctgggactacaggtgcacgccaccacacccagctaatttttgtatttttagtagagatggggtttcaccatgttggccaagatggtcttgatctcctgacctcatgatctgcccacctcggcctcccaaagtgctgggattacaggcatgaaccactgcacccagctTTCCAGCCCTCCCTTTCTACTCTTATCTCCAGCCACCCTCCTTCAAAGGTCTGGCAGCATAACCTCTCTATGCCCCAGCTGTGTCTTTGCTCATGTTGGCCCTCTGGAAATGATTTCCCCCTTTTTTTTAAGTGCTCCAGTTTTTCCCACCTTATCCATCCCATGTCATCTTCCCTCTGTGTGGTCCTTGCTTCCCATTCTAGCTAACTCTTA
>|NM_000544|Human|
tggctaatttttgtatttttagtagagacagggtttcaccatgttggccaggctggtctcgaacccctgacctcaggcgatccgcccgcctcggcctcccaaagtgctgtgattacaggcgtgagccaccgcgccggaccAGAAAGAAGGCACTTCTTAATAGTAGGCTCAGAGCTTGAAGTAGTAACTTTGAGAAAATTCAGTGATTCTCCAATTACAAAGCATTCTCCAATTACAAAGCAAGGACAACAGATAAAGTTGCCCTTGAGACAACTGTATTTTACTTAATGATAAAGAAACATTTTTGCAGTTTTATATCCCAGAGTAACCGCCACTAAAGGCGAGTGAGACTCATTGCAGGCCTGTACAGTGCGAACCAGAGTTCGGGCTCCAGTTCCGCTGTCTGCGGGTCTCGCGCGCCCCCTCCCGGCGGCCCAGCCCAGAATGAAGGCCTTGGCTGGGGAAGCGAAAGCGAAAGCTGCCCGAGCCCTGACGCCCGCCCTGGCCGAGCGTAGCTGGCGGACCAGAGCCGGTAGCGAGGTTGGGAGAGACGGAGCGGACCTCAGCGCTGAAGCAGAAGTCCCCGGAGCTGCGGTCTCCCCGCCGCGGCTGGTGAGTTGGTGCGGAGGGGAACCTGGAGCGCCAACAGGGACGCAGCCCAAGTGACTACCCACTCCACGCTCCTGCTTCCCAGTCCCTCTGCACCCGGCGATAGGAGGGAGCGGAGCCCGGACCACTTAGCTCGCCGCGGCAGGCGGGGGTGGGGGTGGGGGTCCGGGGattttttttttttttttttaaGCACGAGGCTCCTGATGGTCATGCTTCCAGCTCCCCAGAAGGCCGAAAGCTGTCTGTCGTAGGAGGGGTGTACGGATGAGCACCGGTTACTCAGGAGAGCTCTCAGGGTTGAATAGGATAAAATGAGAAGCCGATGGACGGGTTAGGCGGAGCCGGGCGGGTAGGAGGGCAGGGACAAGGATTGGGACTCCACCCCCATG
>|NM_000546|Human|
TTTGAAAGCACTGTGTTCCTTAGCACCGCGGGTCGCTACGGGCCTCTTGCTGTCGCGGGATTTCGGTCCACCTTCCGATTGGGCCGCCGCATCCCGGATCAGATTTCGCGGGCGACCCACGGAACCCGCGGAGCCGGGACGTGAAAGGTTAGAAGGTTTCCCGTTCCCATCAAGCCCTAGGGCTCCTCGTGGCTGCTGGGAGTTGTAGTCTGAACGCTTCTATCTTGGCGAGAAGCGCCTACGCTCCCCCTACCGAGTCCCGCGGTAATTCTTAAAGCACCTGCACCGCCCCCCCGCCGCCTGCAGAGGGCGCAGCAGGTCTTGCACCTCTTCTGCATCTCATTCTCCAGGCTTCAGACCTGTCtccctcattcaaaaaatatttattatcgagctcttacttgctacccagcactgatataggcactcaggaatacaacaatgaataagatagtagaaaaattctatatcctcataaggcttacgtttccatgtactgaaagcaatgaacaaataaatcttatcagagtgataagggttgtgaaggagattaaataagatggtgtgatataaagtatctgggagaaaacgttagggtgtgatattacggaaagccttcctaaaaaatgacattttaactgatgagaagaaaggatccagcTGAGAGCAAACGCAAAAGCTTTCTTCCTTCCACCCTTCATATTTGACACAATGCAGGATTCCTCCAAAATGATTTCCACCAATTCTGCCCTCACAGCTCTGGCTTGCAGAATTTTCCACCCCAAAATGTTAGTATCTACGGCACCAGGTCGGCGAGAATCCTGACTCTGCACCCTCCTCCCCAACTCCATTTCCTTTGCTTCCTCCGGCAGGCGGATTACTTGCCCTTACTTGTCATGGCGACTGTCCAGCTTTGTGCCAGGAGCCTCGCAGGGGTTGATGGGATTGGGGTTTTCCCCTCCCATGTGCTCAAGACTGGCGCTAAAAGTTTTGAGCTTCTC
>|NM_000550|Human|
aactcctgagctcaagccatcgaccacctacgtgttccaaactgccgggataacaggtgtgagccactgcaccctgccttttgtttttgtttttgattattgtaggctttctctatgctaaggatcaacctgacataaaaaagtaagctcttcttagatcttttctgagtttgttccttcccctgagcatgagtgatgactttctagtttcctctatatatgcagttgctcttgagtttccaatattcaatgtcttatttccaaaatggtaaaaaaagataaaaataaaggggaaggaggtgctgatgatttaaatcccctggaagtcacttcaccagggggagaggggcagtagtcaccacatctttgtcttcacctctgtgatcataagcaacaatcagtgatcagaacacagatccccaatatttggaggataaggtcctctttgtccaccctgactcccacaggatgcgtgcaaactgatctaggaacgtgtgcatggcttccgctgtgctaagagctgtaattgaccaaaagtaacttcaattcaccttccaagtcctcctccggaggatacaagccatcaatagactctagagttctgaaatgtttatatcagacaggctctgccagtacagttgttacctaggagaggagacagatttctggtatttcctactccactatctatcttccctgaatTGCATTTTTGAGATAATTGAGACATTACTGTGTTTCCTGGCATAGATGTCAGATCTGAAGTAAACCTAAACATACCTTTTAATATAAACACACATTATCAGTCAAGATAAAGTTAAATAGATATTATGCTGACAATGCCCAAATCTAAATCTAATATAAAACCAGTTTATTTTTCATATATGTGGCATTGGTTGGGATTCTATGCAATGGCTCAATAATCCAGATTGCTTGGGTCTTGAAGCCCTAAAATTTCAGCATGGGACATTCTCTGTAATTGTCAGGCACAAGCGAGAAAGGCA
>|NM_000551|Human|
ttgtgatcagcccacttcagcctcccaaagtactgggattacaggcatgagccactgcacccggccatagttgctattttatttgtgtgattgattaccgtatgacgcttttattgaagtgcagtgaaggcaggaaacatgaccggtttttacaatattttcaacacttatcaccataggtggtacatagtagggccttaataaatatttgtaaaatgaacaaaGTTAATGAGTGTTTATGTTTGTAGTTTTAATTGCTCTGAAGTAAATATCTGATTTTCCAATTTCCACCAGAGTGCTCTGCACATAGTAGGTCTAATTATTTTTCCCTCTTTACTAATCACCCATGCCTTGTAAGAATTCAGTTAGTTGActttttgtactttataagcgtgatgattgggtgttcccgtgtgagatgcgccaccctcgaaccttgttacgacgtcggcacattgcgcgtctgacatgaAGAAAAAAAAAATTCAGTTAGTCCAccaggcacagtggctaaggcctgtaatccctgcactttgagaggccaaggcaggaggatcacttgaacccaggagttcgagaccagcctaggcaacatagcgagactccgtttcaaacaacaaataaaaataattagtcgggcatggtggtgcgcgcctacagtaccaactactcgggaggctgaggcgagacgatcgcttgagccagggaggtcaaggctgcagtgagccaagctcgcgccactgcactccagcccgggcgacagagtgagaccctgtctcaaaaaaaaaaaaaaCACCAAACCTTAGAGGGGCGAAAAAAAATTTTATAGTGGAAATACAGTAACGAGTTGGCCTAGCCTCGCCTCCGTTACAACGGCCTACGGTGCTGGAGGATCCTTCTGCGCACGCGCACAGCCTCCGGCCGGCTATTTCCGCGAGCGCGTTCCATCCTCTACCGAGCGCGCGCGAAGACTACGGAGGTCGACTCGGGAGCGCGCACGC
>|NM_000552|Human|
AGGTATCATGGAGAAGCAGTGAGGAGGTCTTCCATACCCAGACATGCCTCAGGGTGCTTGTCTCAGTGCCTGGAATCCCAGCACGAGAGTCATCTTCCCCCCACCGCTGCCCATTGCATCAGTTACTTATTTTAGTAGGAATTAGTTTAGCAGATGGTGTTGAGAATTAGGCTTTTGGGAATGGGAGGCTGGGAAGAAGAATtgtgtgtgtgtgtgtgtgtgtgtgtgtgtgtgtgtgtgtgtAAGATCAGGGTACCAGAAGTGGGTGGAAATGTCCTTGAGAATTAGAATTATTAGAATGTAGCAACAGTAGAAGTATTAGACTCAAACCATCACTCCCCACCTTCACCATTTTACAAAGGCTTAGGCTTGTGGCCAAGACCTTCATCTTTAGCCGATCCATTCAACCCTGGCCAGGATCCAAATGGACTGTTTTTGTCAGGGCCAGGACCGGATCCTTCATACCTGGGGTGCATAGGAAGTGTTAGTACTCCCCTTCCTCCAAACACAGCAGCAAAATTGGCTCAGGTTGAGGTGTTTTTCTCAACTTCCCTGGAGTCCAGCCCTGGAAGCTGGATCAGGAAGCTGTGTTGTTCTACTGTGATTCCCCCTGGCCTGTATCAGCTTGCCCTGAAACAACCAGCATTCCTGGTTATCCCACACAGGTGGGGCACTCTAGGAAGACCAGGGATCAAGTGTGGGGGTGTAGGGATAGGGGGTGTTTGGGGAGGGCAAGGCAGTTAATTAAGGCAGCTGCCAGGAGGTCTCCCTCCAAACTCTACAAAGCTTTATCAGCTTGGAGGTACTTCTAATACCATTTCCTTTCATTGTTTCCTTTTGGTAATTAAAAGGAGGCCAATCCCCTGTTGTGGCAGCTCACAGCTATTGTGGTGGGAAAGGGAGGGTGGTTGGTGGATGTCACAGCTTGGGCTTTATCTCCCCCAGCAGTGGGGACTCCACAGCCCCTGGGCTACATAACAGCAAGACAGTCCGGAGCTGTA
>|NM_000553|Human|
ACACGGGATGGGGTGGGGGAGGGGTGTTGAGAACAATCGCAGACGCCCCTCGGCCTGAccgccccgccgccgcccgcgacccccacgccgggcccggctcccccggcgccgcagcgcggggctccagccactgccggccggttggcggccgccgctccggctctgcccgcgctccccgcatccctccgccgcccccggggccgctcccgcacgccgccgccgccCGTCCCGCGCTCCGCGGCCCCAGGTCTCCAGCCGGCGGGCACTCACATCATCTCTGCCATCACCGCCGCCGCCGATGCCCTTCACGAccaccgccgccgccaccgccagctctcggcccctctgctgcagccgccgcagccgccgccccccgcctcctcccccgccgccgccgcTCGCACTGCCCCCCGCCGGAGCAGCCGGGCAGGGGCATcgcccgcggcgcccaccgcagccgcccctcctgcggccgctgcgggggccgccgccTGACTTCGGACACCGGCCCCGCACCCGCCAggaggggagggaaggggaggcggggagagcgacggcggggggcgggCGGTGGACCCCGCCTCCCCCGGCACAGCCTGCTGAGGGGAAGAGGGGGTCTCCGCTCTTCCTCAGTGCACTCTCTGACTGAAGCCCGGCGCGTGGGGTGCAGCGGGAGTGCGAGGGGACTGGACAGGTGGGAAGATGGGAATGAGGACCGGGCGGCGGGAATGTTCTCACTTCTCCGGATTCCACCGGGATGCAGGACTCTAGCTGCCCAGCCGCACCTGCGAAGAGACTACACTTCCCGAGGTGCTCAGCGGCAGCGAGGGCCTCCACGCATGCGCACCGCGGCGCgctgggcggggctggatgggctgtggtgggagggttgcagcgccgcgagaaaggcgagccgggccgggggcggggaaaggggtggggcaggaacgggggcggggacggcgctggaggggcgggtcgggTAGGTCTCCCGGAGCTGA
>|NM_000555|Human|
GGAATCAGATATAAAATAATTACTGAGCATGCTCTTAGCTCTGAGCTTCCTGGAAGCCAAGCAAAAATAGAACCATGATAGTTCAAGGCTGCTACATATTGATGCATGTAGCTTCAATTGTGAAGATGGTAGCATCCCCCTACCCCATTTAACCTCTCACCTTTCTCTTTTGTTTTATAGTTCGGCCTGATCTAATTAGTTCAATTTGGATGCTTCCTTGAGTTTTTTTTGTAACATATTTTATATAAAGAAGTCAGTTAGTGACAAATAAGCAGTTTGAGGAGAAATCTGTTAATATTTATTTTGTAGCCATCAGATTTACTTCACATAGAAAGGTCTTTGGGTTGGGTTTGAACTTCCAAACTCTCAAAGGTAAATGCCACATTAACCTTTCATTAACCAAATTCTTACACCAAGCTGATAGATTTGGGATGTCCTTTTTACTTCTATCTTCCATAATATTCTAAAATTATTTTCCCTTGTTTTGTTCCTATCCTACTTCCTCTTAGTCTACTTTGTTGACTTCATTAAAAAACAAAAAACCAGTTGTTGGATACTTGAGCTAAACTGCCTTAAAGAATCTGCAGATTTTATTTTATTTTTTTTCTCTCAAGAGGGTAAAAGGAAGAGAGCTACAATTTCTAAGAAGCCTGGCTTGGCTGTCTGAGTCTGGCCCCCAGGCAGATTAGGCCAAGGTTTTGGCCAAGTGAAATTGCCAATTTTCTAAAAGAAAGGGCTAGCACATTGCTCATTAGAGCATTCTGATTTTGTCTGCGCAATCTTTTTGCTACCCCGCAATTTCCTGTTGGTTATAAATGAAACCTTTCTAGCTGTTAATGCAGCCTGTGAATTTTTTTAAAAGCATGTAATTAATCATAGGAGGTTGGGGGGATTCACTAAGCCTGAGTTACATGGGAGAAGCTGGACAAGGCACTAGGACCTAGAAGGCATCTATCCACCCTGGCAGGAATTTCTTGCTTGGAGCTCAGACAACAAAGGCA
>|NM_000557|Human|
CTGTAGGGGCCGCTGCTGCCCCAGACTCAGCCAGTCTTGTCTAAGAAAACTCAGAGGACGTCTCTGCTGGGGTGGTGGTGGGGTACACCCTGGACCTGCCGCCATCCAAGGAGTGAACTTAAGGGCGACAGTGCCCCCAAGCCTGAAGAATATGCACTCAGTCAATGGCATTTGGGGGTAGGGAGGGGGTGTAGTGGGCACTGATATTTTTCAGTCTCTGGGTCACCACAAGTTTATTAAAATAAAAGAAAATGTGGGTAAATGCTGCCATCTGTGCTGTCCCTACTCCCAATacacacacacaggcacacacacacacaggcacacacacacacaggcacacataaacacacacacacacacacacacacacacacacacacacacacacacacgcaTAACAAATCAGGTCCCAGACTAGATGCAGGAGTTGAAACTGCTTTAAAAACACTCTAAGAACTTAACTACAAACCCACACTCCCCATGCTTCTGGGGCTTAAGATCTTTGAGCTCATTCTTCAGCATCTCTCCTCGGGAAAGTGGGGTGGGCTGCTCCATGAGGTGGAGGTGAAGACCCCTGAGTCTGCCCCGTGGAGGGGGAGGCCCCCTAAGCCTAGAGTCCCGCTGCAGGGCTCTGTGCCAGGAGCCCCCGTGAGCCATGGCCTCGAAAGGGCAGCGGTGATTTTTTTCACATAAATATATCGCACTTAAATGAGTTTAGACAGCATGACATCAGAGAGTAATTAAATTGGTTTGGGTTGGAATTCCGTTTCCAATTCCTGAGTTCAGGTTTGTAAAAGATTTTTCTGAGCACCTGCAGGCCtgtgagtgtgtgtgtgtgtgtgtgtgtgtgtgtgtgtgtgtgtgtgtgtgAAGTATTTTCACTGGAAAGGATTCAAAACTAGGGGGAAAAAAAAACTGGAGCACACAGGCAGCATTACGCCATTCTTCCTTCTTGGAAAAATCCCTCAGCCTTATACAAGCCTCCTTCAAGCCCTCAG
>|NM_000560|Human|
agttagctagtgatacatttgggTTGTCACATACTCCTTTGACCCAATCTAAGAAAATTCCAGTGATGCAGCATAGTGAAACCAGAAACACATTTTTCAAAATATATTGATCACAGTGTTTCTCAAAAGGCCTTCTCTGTgaccttgaattttaatcctacctctgacatgtcttagttgtatgagcttgggcaaattttctaacctctttgagcgcctgttttcttgtatataaataaggatgtaacagtaaccagtaggattattattaggtgttaccattaataaactgaggctgacagattgagacttgctcaagatctcacagctaaaagagataaagctggaactgaaactcagatctttggctccaaatgtggtgtttcctgtactaaccaaatcatttctaccagTGCCCCTGGGATTATGCCTTGGGGACTCACCTTAAGACAGTCTTGCTCTCGAGACAGAGAAGTCTGCAAATGGTGTCCAATTCAAGTCTAGAGACTGGCTGAAGCCAGACAGAGGGAGTATGAGGAGGGGGCAGAGAATCTTCAGAAAGACATTCCAAAGTCTCGGGcctagaaaatgtttagaaatattggttcctgtgttcccctccagtctgtctacctgaatgggaaactggtggtggggccaggcatacttctttttgaacaaatacacagttaattctgagatgccaccttgattgagaagcactgTCCTTTTCTAAGCAAAAATCATTGCCAAATTACCCTAGAATCCACCACTGCTCACAGATCTGTGCCTGAACCAACTTGGTTTTGAAGTTTTCTTTTGTTTCACAAAACTAGTTTAGGGTGGGCTGTGAGAGGAAGCTTCTAAAAAGCCACTGGGAAAGTACTAAATCTCTGAGACTAAAGAGGGCGGACTCAGCCTCACTTCCTCCTTCTTCTCATCTGGGCTTCCTGTCGTCACAGCATGATCATATTTTTTCACCCTTCACTTCTCCTTTTACA
>|NM_000561|Human|
CATGCCCATGATACTGGGGTACTGGGACATCCGCGGGGTGAGCGAGGGTCCGCTGGACGGTGGGACGAGGGCGCAGGGGAGGGAAGTGCGAAGCAGCTGCGGGACGGACTCTAGGGACCGTTCCTCTTCAGGGCTGCCCGCCTCAGAAGGGCCTGTGCATGCCGCTGTGTGTGTGTTGGGGGTGTGGGCGGGTAGAGGAGGCAACGGGTACGTGCAGTGTAAACTGGGGGCTTCCCTGGTGCAGACAAAGTCAGGGACCCTCCATCTCTGACGCGACCTGCGGGCCATCTCTCCCAGCTGGCCCACGCCATCCGCCTGCTCCTGGAATACACAGACTCAAGCTATGAGGAAAAGAAGTACACGATGGGGGACGGTAATGGCACCCTCGTGTTCGGGCTCTGCCCACTCACGCTAAGTTGGCACCAAGCAACCCATGGTGGCCACCTGTGGCTGCCTCTGCAGGCCTCCCCTGCTGGAGCTGCAGGCTGTCTCTTCCCTGAGCCCCGGTGAGGGAGCCCTCTGGCCTTGCAAGGCAGAATGCTGGGGTGGGATGCTGGGCCCCCTGTCTAATTGGGACGGGTGTCCCTCAGGGCTTGCCTAAACCCTGGAAGCCTTAGCTGTGTGGGGTCCAGAGCCCTCAGCGGGATTCTTTGTCCCTGAACCCTGGGATGTGGGACTGAGTGGTCAGATTCTAGATCCACCTGTCTCAGGGATCTTGCCACTGGCTCCGTGGGAGGGTCCCCGGGAAGGAGGGCTGGGCTCTGGGGAGGTTTGTTTTCACTTCTTCTTCCCCACCACAGCTCCTGATTATGACAGAAGCCAGTGGCTGAATGAAAAATTCAAGCTGGGCCTGGACTTTCCCAATGTAGGTGCAGGGGAAGGGGCGGTTTTGGGGGAAAGTGCAACGTGTCTCTGACTGCATCTCCTCTCCCCAGCTTAGAGGTGTTAAGATCAGGAGTCTTCTGCCCAATTCCTCTCACTCCTGGCTGTCTAAACAGTCC
>|NM_000562|Human|
AACACATTTTCTTAAGCATACAAGTCATTCATTAAAATTTCTCCTAACTTTGAGATCAGTAATGATACTACTGGACAGTCCTGCTAATGAGAGAATCTAAATATTCCCAAGGATATTGAGACagctatacaaccttgggcaagttagttactttctctgggcctccatttcttcatcttcattaattccatctaaatggaattaataatttccatctcatatccctgctatgaaaattaaataagacatatgaaatgcctgccacatagtagccattaaattattgtCTGTGtatctatccatcatctatgtatttacctacctatctatccatccatctCAATTTAATTTAATTTATGTCTTGAAGAGTAAGAGATTTTAGGCAGGTATGGCACCATTAGTCCTGATGTGTGGTTTTATTGACATTATAATTCTAGAGAGTGCTTCTGGAGATGTCTATTTAAGACATTTGGCCCCCTCAATAAACAGATACCCTGGATCTCAATGATGCCCAATGTCTGTATGAAAAGTGGAAAGTCCATTGAATTACACATATATTTCAGGATTTAGATGTTTGGCAACGTACAGTAGAACCTTCATGTAATGGTTAGCATTTCCTACATTTTTCTGAGTGCTTTATGTCTGAGTTGATATACCAATATTAGCCTTGTTTCAGTCTTGCAAAATAGATTGATCTGACCTCAGAAGTTCCAAGAGACACTGAAAAAGACCAGGAATTCTAGAACTGCATCTTGGTTTGGTTTTTGCCTCCTTTTGAAAATAAGACCTCTTTGCTAAGCTGGTATTAGTTAAATATCTTCCTTTCCTTAACCACACGGATATTGTTTTTCAAAAGGTCTAAAGGGCAGTGGCCTTTGGTGCCTGGAACACTTTTAGAGTATTTAGGTAATCAATACCCTGGTTACTATTTAACCATATTTGAAAGAGAATCAAGTGAGTTCTGTGCAAATCAATGTGTATCTGGGTGAGTTTCCAACATC
>|NM_000566|Human|
AACTAACATTATTCTCTGGGTCAGTGAAATTTAAGTGGAATATATTGGGCAGTGACCTAATGGAGCATGAAGCAGGATTTGAATCACTTCCAAAGCTGTACACCAACCACTTAGGCAAAGTAGTGATTTCAGTAACTTAGTATTTCAGTAACTGGTGCTCACAGGCAAATGCGTAATGGATTAACCCCATATTATTTAAATGCTTCCAAAAAGCTATAGGAAAATGGCCATTAAAAACAAACTGACAAATTTAGCCAACAGGCCACTATTTGACAATTCTGCAAGCTTATTTTTAAAATTCAGCTTATCAAAACTGCCATTCCAGAAGCCAGGGACCTGAGTTTCCATAGAGGATGGAGTAGAATGGAGGGGCCTCTGTATAAATCTACCTCCTCGGGAACTGGGACAGTTCAGCATTCACCAGAGTAACGTATGAAGAAACAGGAGATTCCTACATGCTCCTGGGGATCCAGAAGAGAGACCACTCACATGACTGGAAGATTTCCAGCTCAGGTAACCACAAAGGCCATATATTTGGTGAATACAGGCAATGTTAGTTAGAATAAAACCAAATTTCTCTGAATAATATAAAGTCATTACTAATAAAACTTTTATAGATTTTTCTCTGAAGAAATTTCCAGGAAGGTGTTAAGAGAAAGCCCTACAATTAAGGTATGGAGGCTGGCTGCAGGCCCTGAAAGCTGCTCTGATGAGCAATGACTTAATGCTGATAGTGGGAAGTCTCTTGCCCACTGCAGGATACAGAGAATTCTTCCTCAACCCGAGGCTTCTGCTCATTCACTCCCTTCTCAGCAGGTCCCTTCTTCTCTGAGGGCTGATGCATCCCAGCCTTCTGCTGGGACATTTTCTCATGAAGAGCTCTCTTACAGCCGTCTTTGAAAGGAAGGACAGAGAAGAAAGATGTCTATGTCTTCACAATGGCCAGGCTTTTCTCCAAAACTACCTAAAGCAATTGAAACAAAATTATGGCTTACAGAGGT
>|NM_000567|Human|
ggaactgtagtaagattgacagacagtgtggagggattacttgaatcttgtgAATAGAGGAAAGAGTAGAATCAGATTATCCTGACTCCTGCCTGAAGCTTTACATATTCAGAGAAAAATGTTGGAAGAAACTTTGATATAATGCTATGTCTGTGATCAGGCACACATTTTACTGGACTTTTACTGTCAGGGCCGTCATTTAGTGCCAAGATGTCTAGAGAGTTCTTAATAAGTGTACTCAATTGGCTGAGAAAATGTGTCCATGcaaaaaaccaaacaccgcgtgttctcactcatagatgggaattgaacaatgagaatacttggacacaggaaggggaacatcacactctggggactgttgtggggtggggggaggggggagggatagcattagaagatatacctaatgctaaatgatgagttaatgggtgcagcacaccagcatggcacatgtatacatatgtaactaacctgcacattgtgcacatgtaccctaaaacttaaagtataataataataaaaaaaTGTGTCCATGGCTCTGGGAGGAGCATGTTTGTTTTCCTCATTTCCCAGTCTGTAAATAAGCAAATTGAAAGGGGTTAGTGATAATGTCCATCTCCAGAAGCTGTCAGATTTCCTTTGTCAAACTCTATGATTTGGGCTGAAGTAGGTGTTGGAGAGGCAGCTACCACGTGCACCCAGATGGCCACTCGTTTAATATGTTACCATTTCCCATTATTTTCGCAGGATAGATAGCCAAAGTGGAGCCCTGAGAGATTTCTTCATTTTTCCTGTCATAAAGAATTGGTAATTCAGTAGTCATAGGAGTTTGTAATAAATAACTCACATTGATTTCTCTGTTCTGAAATAATTTTGCTTCCCCTCTTCCCGAAGCTCTGACACCTGCCCCAACAAGCAATGTTGGAAAATTATTTACATAGTGGCGCAAACTCCCTTACTGCTTTGGATATAAATCCAGGCAGGAGGAGGTAGCTCTA
>|NM_000572|Human|
CTCCTGCGCCTCCACCTCCATCCCCAACACCTATTCCCCCAAACTTAAATTCTTAAGAGAATCCTAGATCAAGCCATGGGTTTGGTGAGTTAAGCTAAGCCAGATGATACAGTAAATGTGCAGGAAACCTGCCTTATAAAGTAAATGCGTTCTCTCTCGTGCTGAGAAACTTATAAGATCCTGCTGGCGCTCTATACTTTATTGGCTAGGAGAAGTAAAGAAATGTCTGATTCGAGGTGAAGATGCTCCCCATGCCTTGCAGCAGGGAAATTTAAATTGCCTCTGCTTAGAGCGTTTCCAGACCTGAAAGACCAGTGGTTTAGGGAAGCACTCTACATGAGGGAAACCTGCATTAGAAGGAGCTTCTTAATCCCTGGGATCTTTCCAAGCTAAACTGGATGTCTACAGTGGGGAGAAAGAAAAGCAGAGAACAGGACATGAGGGGGGCTCAAGGCCCCGAAGGGTTGACATAGGTGTCCCTTAAAGCCGAATGTAGCTCCGCAGAAAGAAGACCAGGACTGAGTCAAGCTTCTGCTTTCCCTTCAAAATCGGCCAGATTTTTTAAATAACTTGACTCTGAGGAGGAGGACCTGATTTAAGTGATGGTCCCATCACTGTTGAATCCTCTGTTTTTAAAACTCCCCTTTTGATTTTTTTGGGCCAGAGCCaattttatttaaaaaaaaaaatCTCTAAATGAAAGGGCATCAAAAAGACCGCATTTCAGTTATTTCCCCAAACCtcaagttcattctccttttgttcttcctgcagcaaatgaaggatcagctggacaACTTGTTGTTAAAGGAGTCCTTGCTGGAGGACTTTAAGGTGAGAGCAGGGGCGGGGTGCTGGGGGAGTGTGCAGCATGATTAAGGGAAGGGAGACTCTGCTTCCTGATTGCAGGGAATTGGGTTTGTTTCCTTCGCTTTGAAAAGGAGAAGTGGGAAGATGTTAACTCAGCACATCCAGCAGCCAGAGGGTTTACAAAGGGCTCA
>|NM_000574|Human|
aatatatatgaatatataaatataaatatatatataagctccccacgtgattctaatgtgtggccagtcttgcaaaccTCAGGCTATTTATTCTAAAGGGTTTGTAACAAGCCTTCCTCTTAAAATCCACCCCACCACCATTCAGCGTTTTGGGGTCTGTTTGTTTTTATTGTTATCCCACCCCACACCGCCCCGAGGCGCGCGCGCGCGCGCGcacacacacacacacacacacacacacacatacacacacgcacacTGGTGAATTTCTCTCTACAGTCAGTCTGGAGTAATCCCAAAGTGGTGTCTTTCGTAAATAAGGAGAACCCGGGTGAAGAAAATGACTCCCACCCGAACAAGGCATGAACAATGTTCACTCCCTACTGTGTTATTCAACCTGTTTCCCCAGGTCTCTGTTTTCACATTAGAGAGTGTTCTAGGAGATGACGCCCTTCCTCCTTAGTTATTTCCCCACCCTCGTGCTGGCCTTTGACAGACCTCCCAGTAGAGGGCCCAAGACGCGGGTAGAGCACCGCGTCTCAGCGCCTGAGTCTCAGCCCCCGAACTCCACCGCACCTGCAGGTCCCCTTGGCAGCACTCAAGCGCGGGGATGCTCCGCTTAGACGAACTCACGTGCGGGCAGCAAGGCCTGCGATACTTGAGCACCCCTCCCCCTCTCCCGTTTACACCCCGTTTGTGTTTACGTAGCGAGGAGATATTTAGGTTTCTAGAAGGCAGGTCATCGCAGGCCCCACCCAGCAGTGGAGAGAGTGAGTCCCAGAGGGTGTTGCCAGCGAGCTCCTCCTCCTTCCCCTCCCCACTCTCCCCGAGTCTAGGGCCCCCGGGGCGTATGACGCCGGAGCCCTCTGACCGCACCTCTGACCACAACAAACCCCTACTCCACCCGTCTTGTTTGTCCCACCCTTGGTGACGCAGAGCCCCAGCCCAGACCCCGCCCAAAGCACTCATTTAACTGGTATTGCGGAGCCACGAGGCTTCTG
>|NM_000575|Human|
GAACCCAAAACATTCATTTGCTAAGAGTCTGGTGTTCTACCACCTGAACTAGGCTGGCCACAGGAATTATAAAAGCTGAGAAATTCTTTAATAATAGTAACCAGGCAACACCATTGAAGGCTCATATGTAAAAATCCATGCCTTCCTTTCTCCCAATCTCCATTCCCAAACTTAGCCACTGGCTTCTGGCTGAGGCCTTACGCATACCTCCCGGGGCTTGCACACACCTTCTTCTACAGAAGACACACCTTGGGCATATCCTACAGAAGACCAGGCTTCTCTCTGGTCCTTGGTAGAGGGCTACTTTACTGTAACAGGGCCAGGGTGGAGAGTTCTCTCCTGAAGCTCCATCCCCTCTATAGGAAATGTGTTGACAATATTCAGAAGAGTAAGAGGATCAAGACTTCTTTGTGCTCAAATACCACTGTTCTCTTCTCTACCCTGCCCTAACCAGGAGCTTGTCACCCCAAACTCTGAGGTGATTTATGCCTTAATCAAGCAAACTTCCCTCTTCAGAAAAGATGGCTCATTTTCCCTCAAAAGTTGCCAGGAGCTGCCAAGTATTCTGCCAATTCACCCTGGAGCACAATCAACAAATTCAGCCAGAACACAACTACAGCTACTATTAGAACTATTATTATTAATAAATTCCTCTCCAAATCTAGCCCCTTGACTTCGGATTTCACGATTTCTCCCTTCCTCCTAGAAACTTGATAAGTTTCCCGCGCTTCCCTTTTTCTAAGACTACATGTTTGTCATCTTATAAAGCAAAGGGGTGAATAAATGAACCAAATCAATAACTTCTGGAATATCTGCAAACAACAATAATATCAGCTATGCCATCTTTCACTATTTTAGCCAGTATCGAGTTGAATGAACATAGAAAAATACAAAACTGAATTCTTCCCTGTAAATTCCCCGTTTTGACGACGCACTTGTAGCCACGTAGCCACGCCTACTTAAGACAATTACAAAAGGCGAAGAAGACTGACTCAGGCTTA
>|NM_000576|Human|
gagactctgtctcaaaaaaaaaaaaaaaGTGTTATGATGCAGACCTGTCAAAGAGGCAAAGGAGGGTGTTCCTACACTCCAGGCACTGTTCATAACCTGGACTCTCATTCATTCTACAAATGGAGGGCTCCCCTGGGCAGTACCCTGGAGCAGGCACTTTGCTGGTGTCTCGGTTAAAGAGAAACTGATAACTCTTGGTTGGTATTACCAAGAGATAGAGTCTCAGATGGATATTCTTACAGAAACAATATTCCACTTTTCAGAGTTCACCAAAAAATCATTTTAGGCAGAGCTCATCTGGCATTGATCTGGTTCATCCATGAGATTGGCTAGGGTAACAGCACCTGGTCTTGCAGGGTTGTGTGAGCTTATCTCCAGGGTTGCCCCAACTCCGTCAGGAGCCTGAACCCTGCATACCGTATGTTCTCTGCCCCAGCCAAGAAAGGTCAATTTTCTCCTCAGAGGCTCCTGCAATTGACAGAGAGCTCCTGAGGCAGAGAACAGCACCCAAGGTAGAGACCCACACCCTCAATACAGACAGGGAGGGCTATTGGCCCTTCATTGTACCCATTTATCCATCTGTAAGTGGGAAGATTCCTAAACTTAAGTACAAAGAAGTGAATGAAGAAAAGTATGTGCATGTATAAATCTGTGTGTCTTCCACTTTGTCCCACATATACTAAATTTAAACATTCTTCTAACGTGGGAAAATCCAGTATTTTAATGTGGACATCAACTGCACAACGATTGTCAGGAAAACAATGCATATTTGCATGGTGATACATTTGCAAAATGTGTCATAGTTTGCTACTCCTTGCCCTTCCATGAACCAGAGAATTATCTCAGTTTATTAGTCCCCTCCCCTAAGAAGCTTCCACCAATACTCTTTTCCCCTTTCCTTTAACTTGATTGTGAAATCAGGTATTCAACAGAGAAATTTCTCAGCCTCCTACTTCTGCTTTTGAAAGCCATAAAAACAGCGAGGGAGAAACTGGCAGATA
>|NM_000578|Human|
gcctgggtgacagagcaagacgccatctcaaagtaaataaatacatacatacatacatacatacaAAAAgtagccgggtgtggtggtgcatgcctgtagtcccagctactcaggaggctgaggcaggagaattgcttaaacatggaggacagaggttgcagtgagctgagattatgccactgcactccagtctgggcaacagagtaagactctgtctcaaaaaaaaaaaaaaaaggagtttgaggctgcagtaaactaagatggcaccactgcacttcacacctcactctagcctgggtgacagagcgagaccttgtctctaaaaaaaaaaacaaaaaacgaaaaaccaaaaaaAAAAAGGGTGGGGGTGGAATAGAATAAACAActctgagaagggacatgatctggtgacaatctcaagtgaatcagtggttgaaccaggaccagatcccagTGCCCCATCTTCTGGGGACGTCCTGGGTCTGAATCTTCAATGCATGTCCCTTCTGCAGTGCCTTCCTCTGTGGCCCTCAAAGGGAAACTGAAGCCTTTGAGGACATGAAGACTCGCATTAGGCCAACGAGGGGTCTTGGAACTCCAGATCAAAGAGAATAAGAAAGACCTGACTCtgtgtgtgtgtacgtgtgtgtgtacgtgtgtgtgtgtgtgtgtgGCAGAGGGGGGTGTGGTCATGGGGTATTGACATGAATACGCAAGGGGCAGGAAGCATCTGAAATCAGAGCTAACTTGGGAGGCACAGAACACGGGGTGCCTGGAAGGGGAACAGATGTGTTGTGGGGCACAGGGCAGGCTGGGAGGGGAACAAAGGTCCACTCCATGGGTAACCAGACCCTTCCGCCAGGGCTGGCCACTTCTGCCTTTGGAAAATGTTTCACAACGCCCCATGTTGTGTGTGTGTGTGAATCGGCCGATGTGAACCGAATGTTGATGTAAGAGGCAGGGCACTCGGCTGCGGATGGGTAACAGGGCGTGGGCTGGCA
>|NM_000581|Human|
GAAGATGGCATAACCTGTCTCACCTGGACTTAAGCATCTGGCTCTAATTCACAGTGCTCTTTTCTCCTCACTGTATCCAGGTTCCCTCCCAGAGGAGCCACCAGTTCTCATGGGTGGCACTCAGTCTCTCTTCTCTCCAGCTGACTAAACTTTTTTTCTGTACCAGTTAATTTTTCCAACTACTAATAGAATAAAGGCAGTTTTCTAAACTTCCTGTATCCTGTTGTTTGTGTTGCTCTCTCCAGGGCTGGGGGTAGGAGGATGCAAGGACTTCCTGGCCTAGCTCACCCTGGAGAGGTTTGTTGAGTGCAAAGGACTAGCTTGTGCCCCACCTCCCACCCACCCAGCAGCTAATCTGGTCCCTCCCAACAACATGGAAATGATTACCCTGTACCGCATTCTGGTTCAGATTTGGGGGTAGGGTGAATGCAGCCTGAGGAGGCCAGGGAGGGAGGACTCCGGCAGCGTTTCCTTGGCCTCGGCGAGCTACTGGGCTCCACTTAAGGAGGCTGGGGCAGAGCTTCCAGGACTCTGCCCGGTTAGAAAACCCGCACGAGGGCGGTGCCGCTTTGGAGACAGGGAGGAGGGAGACCGGAAGCCTAGATCCCTCTGGCTGTCCCCTGCACTGCCGGTAACATGGCACAGGAGAGGAGGGCTGTTTGTGCACGGGCAGCTCCTGCAGCTGCTGCCGTCGCCCACCAGCCTCCTATGCCAAACCCCACATCCTAACTCAGGAACCTCTGAGAAAAAACGGAGCCCTCGAGGGCCCCAGCCCTTGGAAGGGTAACCTGGACCGCTGCCGCCTGGTTGCCTGGGCCAGACCAGACATGCCTGCTGCTCCTTCCGGCTTAGGAGGAGCACGCGTCCCGCTCGGGCGCACTCTCCAGCCTTTTCCTGGCTGAGGAGGGGCCGAGCCCTCCGGGTAGGGCGGGGGCCGGATGAGGCGGGACCCTCAGGCCCGGAAAACTGCCTGTGCCACGTGACCCGCCGCCGGCCAGTTA
>|NM_000582|Human|
GTGCAAAATTTCCTTATTGATGCATACAATTTAAAGATCTTACGTCTACTCTCATTTTAATAACCTGTTCTTTTAAAGGACATTACAATTCGTGACTGCCTGCCCCTCTTAAAAATTTCATAATAGTTAACACACATATAGTCCTTAAGATACGCAGAGCATTTgcatctaatatgtgctaagcattgctagtttaacatactaattcatttaaacccctcaaaaaccccatgacctaggtaatagtattgcatttcatggatgagggaacaaggataggtaggctgggcgatttgcccaaggttgcacaggtcagcagtgacacagcggaattcagaaccacggtctggctcctgaagcagccctctcaagcagtcatcctgctctcAGTCAGAAACTGCTTTACTTCTGCAACATCTAGAATAAATTACCATTCTTCTATTTCATATAGAATTTTATATTTTAATGTCACTAGTGCCATTTGTCTAAGTAACAAGCTACTGCATACTCGAAATCACAAAGCTAAGCTTGAGTAGTAAAGGACAGAGGCAAGTTTTCTGAACTCCTTGCAGGCTTGAACAATAGCCTTCTGGCTCTTCAATAAGTACAATCATACAGGCAAGAGTGGTTGCAGATATTACCTTTATGTTACTTAAACCGAAAGAAACAAAAATCCATTCTATTTAATTTTACATTAATGTTTTTCCCTACTTTCTCCCTTTTTCATGGGATCCCTAAGTGCTCTTCCTGGATGCTGAATGCCCATCCCGTAAATGAAAAAGCTAGTTAATGATATTGTACATAAGTAATGTTTTAACTGTAGATTGTGTGTGTGCGTTTTTGTTTTTTTTTGTTTTAACCACAAAACCAGAGGGGGAAGTGTGGGAGCAGGTGGGCTGGGCAGTGGCAGAAAACCTCATGACACAATCTCTCCGCCTCCCTGTGTTGGTGGAGGATGTCTGCAGCAGCATTTAAATTCTGGGAGGGCTTGGTTGTCAGCA
>|NM_000585|Human|
AAAAAATTGAGTTAATGAAAATAAACTCAAATTTTTCATAAAAATATGAAATTATATTATACGGAACTTTATGTACATGGAAAGTGaataatttctattatttttctatttgatatttatcatatttatgtaattaaaaacataattaaattttaaactaaattaaaCTGCGCTCCAGGAAGACATCATTTTCTCTGAACCATGACTCTGAAAATTTGGAAAGCACCGTACAAGAGGGATTTTCAGTGATTCACAAGAGTGCAAGATTCTGCAAAGTACTTTCAAAACTAAGCGTGAGATCTTTGCTACTGCCTTTATGGCATGCAAATCACTCAGCCTCAACTCAGTTCCTTCCTCCAATGTAAAAATACTACAAGAACAACATCTCACGCTTCCATCAAATGGGACCATGTGTGATATTTTACACTGGACTACACAATAGGCTGGAAAAGTGATCCGCAGAGAGGCTCATTGCTCTAAGTTCACTCCCTGTACCAACTGTCTTGCACAAAGCTGCCACCCGGGTGTCTTCTTCCAACATTTCCCCTAGTTGGACTTCAAAGTTTCCTTCTTGCAGCCTGTGCGGGGACCAAGAGGCCGGTCTAGAGTAGCCGCCCAGCATCCAGATCCGACATCCTTTTCCCTTTCCTCAGGAAGACTTGGATGCGCGCCAGCCCAGCCCGGGTCTCCAGGTTCAGCTGCGGAAGCTTCCCACATGGTGCCCGTCGCTTGGGATGCGGCTATCCTTGTGCCTTCTCTGCAGGTGTCCCGGCAGGTAGAGGAGGAGACCGGTGGCTGGTGTTCCTGCAGGGCGGGGCTGGGGCTCCTCGATGTCCTTGCGCTTGCCCTGCAAGTTCTGCGCCCCAGGCCCCGGCAGGGACGGAAACAGGCCGGGAAGCAGTGACACCTGGGGCAGTCAGTCATCCAGGAGCCGCCGCCACCCGCCCCACCCCCAGTCTCCGCGGGAGGTGTTTGTCTTCGCCTATGCTCCCGGCTCTTTC
>|NM_000591|Human|
TCAGGACAGAAAATGGATAGTGTAAGTGACCCAGAGACTTGGCCAATGTGTCTCTGTTAAATACATCCACTTTTAAGAAAGTTAGTACTgccaggcacagtggctcacgcctgtaatcccagcactttgggaggccgaggcgggtggatcacaaggtcaggagttcaagaccagcctggccaagatgatgaaaacctgtctctactaaaaaatacaaaaattagctgggtgtggtggtgggcacttgtaatcccagctactcgggaggctgaggcagagaattgcttgaacccaggaggcggaggttgcagtgagccgagatcatggcactctactccagcctgagcaacagagcaagactctatctcaaaaaaaaaaaaaaaaaagaaagaaaGTTATTACTTAATCAAAGGAGCAAGGAAAAAAAAAGGAAGGGGGAATTTTTCTTTAGACCaacttccttttcttgaacctaattctaccccccttggtgccaacagatgaggttcacaatctcttccacaaaacatgcagttaaatatctgaggataTTCAGGGACTTGGATTTGGTGGCAGGAGATCAACATAAACCAAGACAAGGAAGAAGTCAAAGAAATGAATCAAGTAGATTCTCTGGGATATAAGGTAGGGGGATTGGGGGGTTGGATAGTGCAGAGTATGGTACTGGCCTAAGGCACTGAGGATCATCCTTTTCCCACACCCACCAGAGAAGGCTTAGGCTCCCGAGTCAACAGGGCATTCACCGCCTGGGGCGCCTGAGTCATCAGGACACTGCCAGGAGACACAGAACCCTAGATGCCCTGCAGAATCCTTCCTGTTACGGTCCCCCTCCCTGAAACATCCTTCATTGCAATATTTCCAGGAAAGGAAGGGGGCTGGCTCGGAGGAAGAGAGGTGGGGAGGTGATCAGGGTTCACAGAGGAGGGAACTGAATGACATCCCAGGATTACATAAACTGTCAGAGGCAGCCGAAGAGTTCA
>|NM_000593|Human|
GTGCCTATATTTCCTTCTCCCAAGTGCTGTTCTACTTCACCCAGGGCACCATTTCCTCATCTCTTTGCACCATCCCCAACCCCCTTTCTTGATTTAACCAGCCCCCACTGTCCGGGACCAGAGTGAAAGCGAAAGCGCTTTAGAGTAGCTTCCCGTTGACGCTTCCAGCTAAGAGTCAAAGCACCCGCTTTTTCCACCAGCCTCGCGTGCCTGTTCCCTTCACGGACACTCTAGACGACCCCCCTCAGAAAAGAAATACTCTATGCTCATTGCGGGTTGCAAGCGCTGGCTGCTACAGGCGACCTCCCTGCGCTCCCGTTGGTCTCTGCATTCACTTCTCCGCGCGCGCTTCCAGGGTCCCCTGGCCGCTGCATCTCCTCCACCCCTCTGCCAACCCTCAAGCCCAGACCCATTACCCCGGTGTGGACTTCTCCCGCCCGGGGTAAGTCCCCGGTTGGTGCTCCCGCCCGCAGCATCCCTGCAAGGCACCGCTCTCCTCGCCGCCTGGGGCACTGGTTTCCAACCTGGGACAGCGCACAACGCGCAGCCGACAGCCCCGCCCCTTCGCGGCGCCGCCAGGAGGCGCCTGGGTGCTGCGGGGCTGCTTTGCGCGCGGCGCTAACGTGTGTAGGGCAGATCTGCCCCGAGACAAGTGACGAGGCAGCCCCGCCCTGAGGCTGGGGTGGGAAAACTGGTGCAAGTGGAAAGGCAGGAGGCAGGGAGAGGCGAGAAGGGTGTGCGTGATGGAGAAAATTGGGCACCAGGGCTGCTCCCGAGATTCTCAGATCTGATTTCCACGCTTGCTACCAAAATAGTCTGGGCAGGCCACTTTTGGAAGTAGGCGTTATCTAGTGAGCAGGCGGCCGCTTTCGATTTCGCTTTCCCCTAAATGGCTGAGCTTCTCGCCAGCGCAGGATCAGCCTGTTCCTGGGACTTTCCGAGAGCCCCGCCCTCGTTCCCTCCCCCAGCCGCCAGTAGGGGAGGACTCGGCGGTACCCGGA
>|NM_000594|Human|
GGAGCTCCTGGGAGATATGGCCACATGTAGCGGCTCTGAGGAATGGGTTACAGGAGACCTCTGGGGAGATGTGACCACAGCAATGGGTAGGAGAATGTCCAGGGCTATGGAAGTCGAGTATGGGGACCCCCCCTTAACGAAGACAGGGCCATGTAGAGGGCCCCAGGGAGTGAAAGAGCCTCCAGGACCTCCAGGTATGGAATACAGGGGACGTTTAAGAAGATATGGCCACACACTGGGGCCCTGAGAAGTGAGAGCTTCATGAAAAAAATCAGGGACCCCAGAGTTCCTTGGAAGCCAAGACTGAAACCAGCATTATGAGTCTCCGGGTCAGAATGAAAGAAGAAGGCCTGCCCCAGTGGGGTCTGTGAATTCCCGGGGGTGATTTCACTCCCCGGGGCTGTCCCAGGCTTGTCCCTGCTACCCCCACCCAGCCTTTCCTGAGGCCTCAAGCCTGCCACCAAGCCCCCAGCTCCTTCTCCCCGCAGGGACCCAAACACAGGCCTCAGGACTCAACACAGCTTTTCCCTCCAACCCCGTTTTCTCTCCCTCAAGGACTCAGCTTTCTGAAGCCCCTCCCAGTTCTAGTTCTATCTTTTTCCTGCATCCTGTCTGGAAGTTAGAAGGAAACAGACCACAGACCTGGTCCCCAAAAGAAATGGAGGCAATAGGTTTTGAGGGGCATGGGGACGGGGTTCAGCCTCCAGGGTCCTACACACAAATCAGTCAGTGGCCCAGAAGACCCCCCTCGGAATCGGAGCAGGGAGGATGGGGAGTGTGAGGGGTATCCTTGATGCTTGTGTGTCCCCAACTTTCCAAATCCCCGCCCCCGCGATGGAGAAGAAACCGAGACAGAAGGTGCAGGGCCCACTACCGCTTCCTCCAGATGAGCTCATGGGTTTCTCCACCAAGGAAGTTTTCCGCTGGTTGAATGATTCTTTCCCCGCCCTCCTCTCGCCCCAGGGACATATAAAGGCAGTTGTTGGCACACCCAGCCAGCA
>|NM_000595|Human|
tggggtttcaccatgttggccagctggtctcaaactcctgacctcaagtaatccgcccacctcagactcccaaagtgccaggattacaggtgtgagccactgcaccaggccTGGAACAATTTTAAAATAATGTATTGGCTCTGCAAATGCAGCTTCAGAACAAGTCCCTTAGCTGTCCCCACCCCACCCTAAGTCACCACCCTTAAGCCTCACCCATGTGGAATTCTGAAACTTCCTTTGTAGAAAACTTTGGAAGGTGTCTGCCACATTGATCCTGGAATGTGTGTTTATTTGGGGTTATATAAATCTGTTCTGTGGAAGCCACCTGAAGTCAGGAAGAGATGGAGGGCATCCTTCAGGAGTGAGATGAGACCTCATCATACTTGACTGTCCAGCATCATCTCTGAGtaaggggaccaaaaaatttatcttccaaactaggacactttcaagagtggaagggggatccattaatattttcacctggacaagaggcaaacaccagaatgtccccgatgaaggggatatataatGGACCTTCTTGATGTGAAACCTGCCAGATGGGCTGGAAAGTCCGTATACTGGGACAAGTATGATTTGAGTTGTTTGGGACAAGGACAGGGGTACAAGAGAAGGAAATGGGCAAAGAGAGAAGCCTGTACTCAGCCAAGGGTGCAGAGATGTTATATATGATTGCTCTTCAGGGAACCGGGCCTCCAGCTCACACCCCAGCTGCTCAACCACCTCCTCTCTGAATTGACTGTCCCTTCTTTGGAACTCTAGGCCTGACCCCACTCCCTGGCCCTCCCAGCCCACGATTCCCCTGACCCGACTCCCTTTCCCAGAACTCAGTCGCCTGAACCCCCAGCCTGTGGTTCTCTCCTAGGCCTCAGCCTTTCCTGCCTTTGACTGAAACAGCAGTATCTTCTAAGCCCTGGGGGCTTCCCCGGGCCCCAGCCCCGACCTAGAACCCGCCCGCTGCCTGCCACGCTGCCACTGCC
>|NM_000596|Human|
TGGGAGGCAAAGATGGTGGCAGGTGGGTGGGAAAATGTGGGGTTTGGGGGTCACAGGAGAGACCAAGGGGCAGGCCTGGAGCATGGCACGCTCCCTGATCACAGCTCTCCACTGGAAGGCCATGGAGGGAGTGATGGGGAGAGCCTGCAACTCCTGGAGATAAGCCTGATTCTGACTTTCTTTGAAGGATTTTTTTCTTTCGACTTCTTTCCTGTGAAAGAGAATATCCGAGAAATGAGAATTTTAACTAAAGAGAAAACCTTTGCATTTGCTACTGATAAATATCTGGCCTATGCGGGAAAGTCATGGGTGCCCTGGGATTCTGGCTCCACTGCTAACAAGACCTTGTTAGACCTTCTTAACTGCCCCTCCAGAGAGGAGAAAGGCTCTTGGAGGTAGAGTGAGATTGGGGAGCTTGGCAGAGCCCTAGGATGAACTGTGTTTTTGTTTTGTTTTGTTGCAGGTTGGAGCCTTTTTCCTGCAGAAAGAGAAGCAATTCCGGGCTTTTCCACAGATAACCTGCTAGGGCTCGCAGAGACCTGGATTCTAACCCCATCTCGCCTTTCCTCACCTGGGGCATTGTTTTCTGCGTTTGAGAACTGCTGGGTGGGCTGGTGTTACCCAGGATTTTTAAATTTTTGCAGGAGACGCTTTGCAGGAGATCTCTAGGGCTTTTTTCTGTGTCAATTAAAGAGCCTGGCCAGCTGGACCTGGGCTGTCTTTTTGACAAAAACAAACGTCATCCCCCTCCCAGCTGAGCACTTGTTAGAACTGGACTTTAACTGAGGGCCTGAACCCCCTAACAACGGGACAAACAGTATGAAATCAAAACCGTTTACCCTCCTCCCACCAGCGGTTTGCGTAGGGCCTTGGGTGCACTAGCAAAACAAACTTATTTTGAACACTCAGCTCCTAGCGTGCGGCGCTGCCAATCATTAACCTCCTGGTGCAAGTGGCGCGGCCTGTGCCCTTTATAAGGTGCGCGCTGTGTCCAGCGAGCA
>|NM_000598|Human|
ACCCCGGGGCACTCCATTGTTCTTGTCTTTGGTCTCTTTTTATTTGTAGAGGTCCAATTATTTATTTATTTAGTACAAGAGGGAACGAAATTGATCTTTCCATTCTAAAAGGAGAGTATATATGTATAAAAGGAAGCTGTATAGATATGGGGGAAGAGGTGGACAGGGGGAAAAGgggagaggacgagagagagaaagggagggagagggacaaggagagACACTGGGCGAGAGATCGATTAGGAGAGACAGAAATGATGAATGAAGATTAACTTCACCCAAGGCTTCGTGCTGGAGGGGAATGGAGGAGCTCCTGATTTGCTATTACTACTCCAAACTGCAAAGGGCTCCTTCAAGTCACCTATCCACCTCCTAAGGCAAGCGTCCAATTTCAACAGCGTTCAGGAAAGTCTCCTCCCGCGGAGGTCTCACCGCTTCCCACTCCACCCCCACAAACTCTTTGGAAAAGTGCCTTGAAAAATTTAATCCTCAATCCAATCCTGGACCACCAGCGTCCTCTGTTGGTCACCGAAGGGAGGGGGTGCGCAGACAAAACTGAAGAAACTCGAGTGCCAGAGAAGGCCGACAGGAGTTACAGCGACCTCAGCGCGCAATTGCGCCCCCGAACTTTACTGAAAAGTGTTTAGATTGCAGAGATAAGCTAGAATCCCAACGCATCGAGAATACAGTAATACGAAGTCGCCTTCAAAAAATGACAATGAAAATTGCCTATTAAAGGACTATTTGGTTAATTACGTTTCAGCAGTGCCCAGTTTATTGTCTTTATTATTCTTTTGTCATGGGTGTAAACTCCATTTGAAAACATAATCAGGGAGAATACCCAAGACAAGAAGAACAGTTGTCATTTAAAATATTTGAAAAGCCCTGCCTTAAGGACGCATTCGCTTGCCGGTCCACTCTTAATTGGAGACTTGCGGTGTAGCAACACGTGAGAGTCTTCTTGCGTTGAGAAGTAAGCCTGGAAAGGGGCGAAGGCCCCG
>|NM_000599|Human|
ATCACAAGGTCTCCTCCAGCTACTCTGCCACCCACTCCCTCCAGGGATGTGGCCCTGCCCAATAGAAATACCTCTGCAAAGTGACAGAGAGGGAAGTGTCACTCCAATCCACCTTTCTTCCCTCTAAGAACCCCACACACAAGGACACTTTAGGCCACCATGCAAGGTTTTCAGACTTAGCATTTCCTCCAAAGTGTCCATCTCTGCAACTCACTGCTCTCAATAATGCTGTTGTATGAATGTCCATTCCTGCAGATacacaacacacacacatacacacacacacacagagagagagaaagagagagagaACCTCCCTGGCCAACGCAGCTGAAGGCAACTGGTCACCTCTTCATCATGAGTACTGAAACCCCCTGATTAAATCCTCTTCTCCAGACTTTTAGGGGAGAAATTCAATTTTTTCTTCTTTTTTAAATTTAGCTCACCAGACATCACTGGCCATTCTACACTACCTGTCCCCCAAACACACACACACACACACCCCACATGGAAACAGACACCAGCATACAGTCAATTGCAGAAGCTTAGGAAGATTTCTTGGGCACGGTATATCCAGTTGGCTAATAAGAAAATACGTCTCCCTTCAGCCTGTGCCTTGACTACTTAAAGGATAGGAGGGAAGGGGAGACGAAGTTACTCTCCTCATTGTGTTCACCCTGCTCCGAAGAACTCTGTCTTCCACTGGCCCCTCCACCTCCTCCCCATTCTCGGTAGCCCCAGCCTGTCCCCCTTGCCCCTTTCTTACATTCCGGGGGGAGGAGGGCGCTGTTCAGAGGGGAGGAGGGCGCTGTTCAGGGAGCGAAGGGGAGCCCCCTTGTGTCTAGAAGGCCTCTCCCCACCCCCACCCCGTGTGAGTTTGTACTGCAAAGCTCCTTGGCATCCTTGCCTGAGTTGGGTGTTGGGAAGCTCAAATTGCAGCTACAAACTGGCTGGCAGCCAGGGGCCGGCTATTTAAAAGCGCCTGCTCTCCCGGAGCCCCG
>|NM_000600|Human|
GATAAACACAAACTCTGCAAGATGCCACAAGGTCCTCCTTTGACATCCCCAACAAAGAGGTGAGTAGTATTCTCCCCCTTTCTGCCCTGAACCAAGTGGGCTTCAGTAATTTCAGGGCTCCAGGAGACCTGGGGCCCATGCAGGTGCCCCAGTGAAACAGTGGTGAAGAGACTCAGTGGCAATGGGGAGAGCACTGGCAGCACAAGGCAAACCTCTGGCACAGAGAGCAAAGTCCTCACTGGGAGGATTCCCAAGGGGTCACTTGGGAGAGGGCAGGGCAGCAGCCAACCTCCTCTAAGTGGGCTGAAGCAGGTGAAGAAAGTGGCAGAAGCCACGCGGTGGCAAAAAGGAGTCACACACTCCACCTGGAGACGCCTTGAAGTAACTGCACGAAATTTGAGGATGGCCAGGCAGTTCTACAACAGCCGCTCACAGGGAGAGCCAGAACACAGAAGAACTCAGATGACTGGTAGTATTACCTTCTTCATAATCCCAGGCTTGGGGGGCTGCGATGGAGTCAGAGGAAACTCAGTTCAGAACATCTTTGGTTTTTACAAATACAAATTAACTGGAACGCTAAATTCTAGCCTGTTAATCTGGTCACTGAAAAAAAATTTTTTTTTTTTCAAAAAACATAGCTTTAGCTTATTTTTTTTCTCTTTGTAAAACTTCGTGCATGACTTCAGCTTTACTCTTTGTCAAGACATGCCAAAGTGCTGAGTCACTAATAAAAGAAAAAAAGAAAGTAAAGGAAGAGTGGTTCTGCTTCTTAGCGCTAGCCTCAATGACGACCTAAGCTGCACTTTTCCCCCTAGTTGTGTCTTGCCATGCTAAAGGACGTCACATTGCACAATCTTAATAAGGTTTCCAATCAGCCCCACCCGCTCTGGCCCCACCCTCACCCTCCAACAAAGATTTATCAAATGTGGGATTTTCCCATGAGTCTCAATATTAGAGTCTCAACCCCCAATAAATATAGGACTGGAGATGTCTGAGGCTCA
>|NM_000601|Human|
[truncated: 9,857,767 more chars]
