# Supplementary material for: Prediction of synergistic transcription factors by function conservation
Source: Genome Biol. 2007 Dec 5;8(12):R257. doi: 10.1186/gb-2007-8-12-r257 (PMC2246259; doi:10.1186/gb-2007-8-12-r257)
Supplement: Additional data file 4 — Promoter sequences within 1 kb upstream of the annotated TSS for the 10,046 mouse genes. [file gb-2007-8-12-r257-S4.txt]

>|NM_175628|Mouse|
TCTAATGATAATGGTTGGTTACTGTACTCGCTTTTAAAAGCCGTCCTATCACCTGCCCTACGTCATAGAACTTTTACGGATTCTTACTTCTACTTATCTGACATTCTATCGCTAGGTTCTAGCCAAGGAGGATCAATAAATGGTTATAAATAACCAAGAAGCTGCAAGAACAAGTAGATGGATGCATGAATCAATGAAATTGCCTCCAGGACAATTCCAGAGACTAGAGAGGGGAGTGTTGCACAAAAGCATTTGTTGAGTGGATGGCAAAGGCAGCTGGGATCTTTGTTAGGCACAGTAAAGTGGGGTTTCTGATACTGGTTACTTTTCACCTTAAACTGGAATGAGTGTATGTGAAGGTTAAGGCCCATGCGGTGATATCCTGGGATTTAGAAATTCACTGTTTAGGGTAGACAGCAAGCCCAGGACCCTCCTATCTCCTGTTCTCCAGCACCTGGATTATAGGTAAGCATTAGGAAACTTACAAAACAGTCATTTCTCCTGGCCCTGATACTTCATTTTCAGTCAATCTAATGTATAACAATACCTCTAAAGTCAATACCTACTTCCTAGTTTGGTTCAAAATTCCTTTCATGGAAGGGAGCTAAACATGGGCTTTGCGTGAAAGACAGACAGACCTTCTGTGGCTCAGAACTTGCTGGCACACTTGAATTATTCAAACCTCTCCAGTACTGCTTAAGCTGCAGCCTGCTTGCCAACTCTCCAGACAGGAGCCCAGAGCATCAATAAGTGGCTGTGGGGGAGGAGAAGGCGATTATCAACTTTATTGTACAACGGAGAAAAAGTGAGCAGTAACAGGAAAGTGCTTAATCCTTCTGGGAATTCCGGCTAACGGGTCAGGAATTAACCTTGGCAGTAACTAGGCCATCAATGACCCCTTCAGAGAATGTTCAAAAAACCTCAGCTTTGTTCAGAGAACTCGTGTGGGTGGAACCCGCTGTTTGCATAAAGCCTAGCTGCTCCTCAGCACGTTCAGGACC
>|NM_007382|Mouse|
TCTCTCATCTTTATAACACCACAGCTACCATCTCAGACACAAGGTCTAACTGGAAGACAATGGGAATTTAAGCAAAGTTTACAAACTCATGAGCAAAATTTCACTCCCAATGTTCACTGTCTGGGGAGCTTTTGGATAGGCTCAGCTTGGGTTCCCAAGGATGCTTCCCACATCTATATAAGTGGATAATAAGTAGCCTTGAAAACGTTCAGAAAAATAGATGAAATAAAcactattgtgctttggtttgtttaggttttgctacttggctctcgctggcctcaaactcgcagtgatcttccttctcagtctcctggcactgagatGTCTTAGTCGCCCTGGCTACACATGCAGCTAATTTCCTATTTAAATTTTAAGGAGTACAGACTACCTATCGATCTAGCCCAGAATTTGTTGTTCCAGTGAATACCGGAGCCATAAAGAATCTGACTCTCCAAGTAAAGGTCACAGCTGACTGCTAGAAACGTCTGGCTGCGCCCTCTGGCCTAGATTCGGGTCCAGCTCTCCCGGGCAGCCCTCTGGAAAGAACGTGACCTTCGGGCTCCGGTGACACTGGGCACACAGTCTTCTTCTCCGGGCCAAGCACAGAAGTTTAGGCTCGGGCAAGGTCGGGAGCAGGACGCATGCGCAGAGGGCCTTCAGGCCACTCCCTCTTCTGGCCCAGGTCCGGACCCGAGACCCTCCCTCATCTAGCCCCGCCTCCCAGGCCACACCCCTTGAGCCTGCAAAGACCACGCCCAAGGTCTTCTGCTTGGACCCGTCATCCCTCTGTCTCTCAGCCGAAGTCAGTCTGAGAGCTCAGACCTCATCTGTGTGTAAAGGGACTCCCTAGGCCACGCCCCCGAGGTCTGCAGACTTTGACCCGCACGCCTCCGCACCCCTAGAGTCTAAGGCCCGCCCCTCTCCTCCCTCCAAGCCACGCCTCCTGGGGGCGGGACCCCCGTCCGTTTTGCTTGCTGCACGGAGGTGGTCGGAGGCAG
>|NM_007383|Mouse|
GAGCTAATGACACTGACAGTCTCTGGGACCGAGCGAAGTTGTTCTGAGGGTGCTAGGACTCAACCCTCAACCCTTGGAGTTAATGGGCAGTACCCCTACTCCCAGCAGGGCTCTGCCCCCCCCCCCCCCACGAGGTGCAGAAGACAGTAGCTCTGTTTCACATTCACATCTGAGGGCTGGAGGGAATCTTCCTGCCCAGCATCCCCATGCAATGGGCTAGATACTGAGCCTTCCAGGCTTTTTGTTTTTTGttttgttttgttttaaagatttattttattattttatgtacatacactgtagctgtcttcatacactccagaagagggagtcagatctcattacggatggttgtgagccaccatgtggttgctgggatttgaactctggaccttcggaagagcagtcgggtgctcttacccactgagccatctcaccagccccCTTCCAGCCCTTTTGGAATCCACAGACTAGTGTGAGAGATGAATAGTAAATAAATAAGTAAAATAAAAGGCTGGATGTAAAACTGTGGGCTAGGAATGGTAGCATGAAATCCAGGCAAGAGGGCAAAAGCTGCCTGCCTTGTGTGGCCGAGCAAAGATGGTCAGGGAGCCAGGGATTACGCTGACAGCTGACAGGATGCAGAAGTGGGTGGGCAGGAGTAGGTGCTAGCTCTTCTCTTCTCTCCCTAAAACTGAACCCAGCGCCTTATGTCTGCTAGGCAGGGAGGACCTCCTCACGCCCTCTTTAAACtttcattttgaagatactgcaaagttgcccaagctgggcttgaatttactccgtaatacagggagaacctgcaattctgcctcaggctcagaagtcgctggaattaAGTTGACTTCCTGGGTGAGGCCCGGACCCTAGGTCGTGAGCCTGTCTCAGGCCTGCCCCTgcggcccggtgggcgtggcccgggctcggcgccggccccgccccTGCAGCCGTGTGGGCGTGGCCCAGGCCCTGCCCCTGCC
>|NM_017366|Mouse|
tacagtgtactcacatacataaattaaaaaacaaacaaacaaaaaaaCTagcctggcagtggtggcgcacacctttaatcccagtacttgggaaggagaggcaggcagatttctgagttcaagaccagtcttgtttacagagtaagttccaggacagtcagggctacacagagaaaccctgtctcagaaaaacaaaCCACCACCAACAACAACAAAAACCATACAACACACACACGATgcattttgctcttccagaggaccttagttctgttctcagcaaccacgtcgggagactcacaacttccctccagctccacagcttctggtctctgtatctataggcactgcacccatgtgcacacgctaatatacagacacacagagacacacataaaGTTCTTTTTTAAAAAAAAGTATTCATTTCCTAAGACTTATGTATTTGGAGTCTTCACTCTAGCAGGGTCTATGTGGCCTCAAATTCATAGTGATCGTGATTTATTATCTCCCAAAGTCCATGAGAGACTAGAGGTGCCTACTACGCGCTTTTAGAAGTGTTTTAAGTTGGTGAAATCTTCTAGATCTCAGAATTCGCTTAGAGTACACCCCAGCTTGAGTCTGCCACCTCACGCCCCTCTTTATTTGAAGGAGAATTTTTTTCCTTATAATCCAGGTCTCTGCATCTGATATTTTCCTTTCTCTCTTTTAACTTTAGCTAGGAAGTCCTCCCTCCAGTCTACCTCCAACCTTCTAGTCATTTAATTCTTCCTTCTCTTATCTAATCTCTTCCCTTTTTAGTGGATCAGACTTTAGTTTAGACCAGCGGCTCTATAGAGTTTGGGAAAGAAAACGGATCGTTTGAAGATGGATCACCCTAGGTCAGGTAGAATACAGGGACCGGGCACACGTCGGAACTTCAGCTCCCACCATGCATCGAGGCCCAAGACCACGCCCCCACCACGCAGTGCATTGTGGAGCATGAGTCAGGGCCCAGACACACAACC
>|NM_144784|Mouse|
TCTGCTATCCCCAACTGAAGATTCAAAGTCAGCAAATGgcctggcatagtgcttttaataccagcactagggaggcaaagacagaaagatctctgtgagctcaagaccatcctggtctacatagtgaattccaggatagccagagctacaccgtgggaccctatctaaaaactaaccaaacaaaaCCTAAGCAAAACAATCCTCCAACTAGCCTTAGCAATGGGTTACACAAATGTGAGAATTATCATGTAATATCAGTTAATGCACTGTTTCTGttttgttttaattatttggagacagggtctccgtctgtagttttagttgttcagggactcgctatgtggaccaggctggcgtcgaactcatagagatccacctgcctctttcctgagtgtgtcccatcacacccagcCTGCGGGGAGTTTCTTTGAAAGTTGATGTAATCTTATTATTACTCAGTGAAGTTTAGATAGTAATATGTATTTTACTTAGCATCCTACAGAAAAACAACTTCAACATTCTTTTAACGTAAGAAATTGGTTTATTTGTATTATAAATGAATATAATGGGAATTGCTGGAAACATTTACCAACATCCTTTGTCTGGGTAATACAGTCACCTGATCAGGCACGGCAAAGTGAATGGAAAGTCTCGGACTGCACGAAAACTACAGGCATCTGGAGGCAGAAACAACTGGCATCAACAATCAACAGTTTAGCGTGCACCACCTAGGTGTCAAGCCACGTGGTCATTAGTCCtttttttttttttttttttttttttttNNNNNNNNNNNNNNNNNNNNNNNNNNNNNNNNNNNNNNNNNNNNNNNNNNNNNNNNNNNNNNNNNNNNNNNNNNNNNNNNNNNNNNNNNNNNNNNNNNNNCCTCGGGCCAAGCGCCAGGCCCCGCCCTCTGGCTACGGGCCAATCGCCGCCAAGCGCAGCGATCTTGGACTGCTATTGGAGGAGAGGGTCGGGGCGGTGCCCGCCACGACGTCGCA
>|NM_009612|Mouse|
TTGGTTGAGCCGGGGCTCTGGAAGGTCATGGGGCTCACAATTCAAGAAGCTGCTAGCATGTGGAGCTCAGCAGAGGAAGTAAGACCAGTGGGAGCCTCCCGCCTTTCTCTCCCCCAGCCTCTATCCTTGCCAAAGGATAGGGCACCTCTGTCCCATCTTGCAAAATCTACATGACAGGCATGACACCTTAGAGATTGCTTCTGTGTTCTCCCACTGGGCTAGGGCCACCCCTTCCCTAGCCTTCTCAAATATTAGCCGACAAACTCCTTCCTTGAGGAACTTAGATAGGCACCATCTTTTACCGTTTGAAAGATGGAACACTATGCTCATTAGTAGCGGGGGGGGGGGGGGGGGGTTGAAGCCCCTGGAGGTGTTAGTGGGGTCACAGCAACTAGCCTGGATTCCCAGCTGGTGGAACTACTTCAAGGTCCCCCACAAGGATATTCACAAGGCTAAGAGTAAAACTCAAGTCCTGCCCAGGAAAGCATAGATTTTCACCCAGTCCCAGCCTGTACTGCCGATCAGGAAGAGGAAGAGTGTCCTGTCTTCCCCATCCCGAGCCCTCTGCCCAACTCCCCAGCCGCAGGTCCCAGCCTCACAAGGTTCCATGCCCCAAATTCTAAAGCTCCCCATCTGGTAGTTGTGCCCCGCCCCCATCCCGTGGTTGGGGTCCCAGCCCGGCTAGACAAAAAGGACACGGCTGAACAGAAAAGACAAGGTGGCCTTTCCCTCTATTCTGGCCACCCCTGACCTGAGGGAGAGGAACAACTAACTGTCAAGCCTTGAGGTGCACAGACCAGACTGACTCAGAACGGACCTATCTAGGTTTCTTTAGCCCGAGGCTGAGCGTTGATGGCCAGCACTGTGGACAACGGAAGGGAACAAAAGTATTAAGGGTGAAGGGCTGGAATTTGGAGGCAAAAAGATTTAAGCCAACTGGAGAATCCAAAGGGCGGAGCCAACTCTGGAGCAGACACTCCCAGCCCAAACTCAGCTTTCTT
>|NM_007398|Mouse|
CAGCTCCCCTCTCCCCTTCCCATCCCCTCCTCTTTATTTGTAAGTTTGTTTAGTTTCAGATGAGAATTGCATCTCACCTAGTTCTGGGATACCACCATTAAATGGATGTTTCCATGTGCCCTAGGCTTCCCACAGAGTCAGCATGGCCCACCCCAGGGATGGCAGGACTGAGATTTAAGAGTGTTTCCCTTGCTTCCCATTTCTCCTCCCTGATGCATATGTTGTTATTTATATGTTCTAGAAGTTGACCATAGTATGAAGTTTTCTGCAGCGTATTTTTTTTTCTGCCCCCCTTTCACTACTGTGTCTGAGCACATGTGCTGTGCTTTGTAGCTGAAACTGGCTTTATTGCTGCAGAAACCAGTCCACTGTATTTACCCACAGCACTGATGTGAGCATTCTAAATACATCTCGATACGTGGGCATATTTCTCCAGCGTAACTGCCCCAGGAGAGATGAACTGTGTGTTCCTGTCCACCCCCTGTCTCCAGCCACCCTGGAGACTTAGTTCTCAGGAGTCTCTCTCACACACAACAGTGTTCTCTGCATCCCACCCGCCCTCACCTGGTGAACTCCGGCAGTCGCCGCTAAATCTCCCTAATTACACACTTCTTCTGCCTTGTGATTCTGCAACAAGTGGGTCTATCCCTCAAAATCCAGCCCCATAAGGCTTCAGGACTGTGTGGCTCCAGCTTCAGCCTGCACAAAGTAGGCGCCCAAGCAACACTGGAAGCCTCGGTACTGAAGGGGCCCGGAAGGGGCAGGTGAGGACATTGGAGTCGCGTCTGCAGGGGGCTCACCTGGGAGCTTCCTAGGGTGTAGCCAGCAGGGAAGGTCTGGGGTTCAGAATTCCGGGAAATGCGCGCCAGAGTTGCAGGCgggggggggggggggggggcggggCCGTGGCTCCGGAAGGCGGGGTCTCTCTGTGGGCGTAGCGTGGGCGGGGCTGTGCCGGGGCAGCCCGGTAAAAAAGAGCGTGGCGGGCCGCGGTCTCT
>|NM_009161|Mouse|
caaaaaatgcagagaagacatccaaatgtacaaacacatgcattttgggtaaaaagaaaaacaaAAAACAAAACTGGAGTGGAGGCTGGTGGTACTGAGAGCTCTGAGGGTAGAGGTGTCCTAGGGTCCCCGGTGGGTGTAACAGAACAAGCTGAGAGGGTCGTGGGCCCTTTAATGAGCTGGCTGGGATAATTCTCCTGTATCCAGGGCACATCAGATACCCAATGAGACCCTGTTTCAAAAATAAAACAAACAGAGCAAGACAAAAGCCAAAGCCAAACAATAGAATCCCAAggctgtgaatggggcccagttatggagtacttggctaacacacagagtcctgggttcagtcctcagcattgcataaaacggaatatgggggcatacacctgtcatcccagcactcaggagatgaggcaagcagatagggggttcaagatcaccttcacaacatagcatgtttgaggccagcctggactacatgagagtgtcttgtaaaaccaaaagggcgtggaacaatggctcagtggtttaagagccctggttgctcctccagaggaccagagttccagtcccgatatggccactcaaccgcgcctgtctgtaactacagttccaggggattggatgtccgattccctcttctagctttctggggacactgcgttcaggtggtgcacagacatccatgcagtcaaagcaggcaaacagacaaaataataaAACAGAAGGAACAAGAGAAGTGCAAAATAATACATCaaatatataatattaaaaaaaCAAAACACAGACGCCAGATAAAACCCATTGTGGTCACCAGGGACAACTAGAGGATGCCATGCGTGAGGACAGTGTCCACCCCAGAGTCAGTGCTCACTCTGGGAATGGAAAGAGGCCGCACTCTGGGCAAGGCTGGCCCCAGCTGGTCTGCCACACCTCTTCTCCCTCCCTCCCCCTCCCTCTGCTCCTCCAGCCCCTGTCCCTGTCACTCACTGGCT
>|NM_007420|Mouse|
aTAATGTAGTTTAATTTTTTAAATTGTAAAACTGAAAATGGTTGCACTTGCATTTTTATTTTCAGCACATCCCCAGATATCCGCCATATAACAAGAAAATGATGCCACACTCCCAAGAATTAAGAATTACACCTTCCCAACCCTACCCAAATGTGTATACTTCTAGGTCTAAAGAAATGCGAAGGATGAAGTTACTGCCTTGGTGCGGTTCTCAAGGAGGGAGGATGCCAAAAAAATATTTTTTCACAAAGTGTGCTGAGAAACTCTGTAGCTGTTGGAGTCATCTCCTGTGCTCTTGCCAAATAACTGAAAGGGGATACACTGGATGTCTGTGAATGGGGTGTCACTTATGAGTGCTAGAAGCGGGTGGTACCTGGATGTGGACACCGGTGTCTGAGTGGTCCGCACTCCATGTCTCCACAGGAGCGCTTATGTGTGTTTCTTTCCTCCTGCTTCTGGGTGTTCCTGGGTTTGTTTACAGCCACCTCTCTGTTGGACCAGGAGACAGCTGTCATCTCCAGAATGAGCGGGCGCGGGTGTGTCTCCGTGGCTGTGGCTGTGGTTCGGCATAAGTCTGAGCATGTCCTGGTCGTCAGGGTGCGTTTGTGCCTGTGTGTGCGTGTCCGGGTGAGCTTGCTCTTTCTGTTCCTAAAAGAAAACGCACCCTGCGCTACTGGCGTCCAGAGACCTCTCAGCCCGCACAGGTGACCTGAACGGACAGGTAGCACCTCCAGACAGCGCCTGGTTGGCGGGTTGCACAGCAGCCCTAGATTTCTCTCTCTGGTGCCCCAGCTAGGGTAGCTGGAAGGGAGCGGTGGCCTGGCCTCCGGGGAGCCGCTGGGCCCCGCCCGGGCTAACCCCAGGAGGAGGCGGGCTAGGCTGGGAGGGTTGGCCCTTGGTGCCTCGCCCCTCCGGGCATCCGGCCGTGCCATTGGCCCAAAGTTGTTGCACGTCACTGGGCAATTCCCCTAAAGTCTGGTGCACATAACGGGCAGGGCGCA
>|NM_013462|Mouse|
taattttactattattctgactcgtgatgtaaatatctgatatgcaggatatctatctgatatgtgaacacggtggggactgcaagccacgggttgagaaccactgTGCTAGACAGCCTCAAATGCATCctttctctctctgtctctctctgtctctgtctctctctctctctttctGTGCTggacctcaagcatgttaagtatgcactctaccaccgagatacaccccTCCCTCTCCAAAACTCCATCCTCTCATTTTAATGTGTCTATCACTTCAGAATTTGAAGGGACTTTTCTAGAAATTTTCTAGGAGAAAGGTGTGTGGACTGGGCAGTGCAGGAGGAAGATGGAAACCAGAAGCCCTCAGCATCCCAAGCTACACGATGCCATGTCAAACTAGAGTGACTCCTGAAACAAGCGGGTGTCTCCAGTAACTGAAAAGAAGAAGAACTGAAACAGCAGACAGGGACAGAGGGTGAGCGAAATTGAGGAAAGGGAAGGGGACGGATCTCATCAGCTGGGAGAGAAAAGGATGCCAGCCACCTCTGGTTGGTGGCTTCACAAAAAGAGTCTTAGagttgggaatagtggcgcacagatctgtaatcccagcactggggaggttgaggcagaaggatctggaggtccagaccaatctgggcaacatatagaaagactatctcaaacaaTAAGATACCTTAGGGAGAGCATCCAAGCAGAAGAGGGGCTATCTTGGATGGTTTGGGTTGTTCGGTTTTGTTTTGGTTTGTTTCTGGATGGTTGCCTTCCTTGTTGGGTAAAGGATAGGGTGCGGGGGTTTCTCTTCTTTGCAGGGTTGCCTCAGGTTCTGCCAGGAAGGAGCTGCTGAGCTCCAGGAAACCGGTGCTGAGGGAGTGTCAAGACAGGACGCCCCTCTCCACCCTCCAATTCCCACCAGAGGCCTCTCTTGTGACTATTGGACGCTGTTCCTTTAAAAGCAGCCACTCCTCCCGGCAACTAGG
>|NM_009634|Mouse|
TCCAGAGTACAAAGTTCCAGGAACACGTTCTTTTCAGCATACATCGGCCCACAGCCTCCAATCCAATCGAGGACCTTGGGCGCAGGTGTCTGGTAGGTTTATCTGATGTACAAACTATTCTGGCAACAGCTAAGTCTTAAGCTCAGGAAGAGGAGACACTAAGGAGCGGTTGTGTGGGGAAGAGGGAGCAGTGTTCAGATCTAATGTACCATGCCTCGTGTGGGTCTCTTTATGTTGCTGGACGAGGCTttttgttttctgttttgtgtttgtttgtttgtttgtttgtttgtagacaggttttctctggctgttctggaactcgctctggagacctggctgacctcaaattattattattatttatttttttatttttgttttttttgagacagggtttctctgtatagccctggctgtcctggaactcactttgtagaccaggctggcctcgaactcagaaatctgcctgcctctgcctcccgagtgctgggattaaaggcgtgcgccaccacgcccggctatttttttttaatGTATGCTATTTTCAGCTTTATTCTGATACAAAAACTTTGAATTTTTTGTTCTCGAGCCACCACGCGTGGAATAATTCTGACAGGCTGCTTTCCGGAGATCGGAACCAGCACCGCGGTTTAAGAGTTTCGGTCTCCAGCTGAGCCTGTCTCCAGCGGGACTGCAGTACTCCAAGTGTCCACTAGGGCGCCTTCCTGGCGTCCCTCCGAATGCCTCTGCAACTTTCCTTTCTGGGTTAAACGCGGGTCTTAATGTGCCTTCCTCAGATGGAAAAACTGAGGAGGCACAGCGTGGGGCAGAGATTCGTAGAAACCAAGAGAAAAGCGTTGACCCTCAGGGGCGACGAGCCAAACTTGAACCATCTTCGCCTTCCAGGCCGGCGTTACACACGGGGCGGGGCCTTGGGAGGAAGTCCCGCCCCACGCACGCCACCCTTCCGCTTTTGGCCCTGCTGCTGGTGTCCGCCG
>|NM_007428|Mouse|
ACTGAGATCTCTGGTAGTTATTTTATGTCTGTGCCCAGAGAAGGTTGCTCTTCAGAGCCCATCTCAAACACCATCAAGTCCTGCATGGTGCATCTGTCTTCTAAGCCAGCGACTGCTCTGCCCACTCTCTCTTTCCACCTCTACTCTCCCATGCCACTTTTAGGTGAAGGCAGGTTGTGCCTGTGTCCACATGGCCAAGAGATTGCTTGAAGTTGTGGATGCGATGCAAGCTAGTCGCCACCCATGGTAGCCTGCAGGTGGGACTGTCTGCCAGGCCTACTCCTGCTGTCTTCTCAGATCCCACCCTTCCCTGGTGTCCACCAGTCTCATCCCTTAAACTTTCACAACCATTCTCCACCCTCAAGGGAGGCGCTCCAAAACCTCCAACCTCCAAAACTGCTGCTTTCCGTCCATGAGCCCAGAACATTTTGTTTCAATATGGCTCTACCACAGTCAGAATTTCCCAGCCTAATCAGGTGTGCTAGAAGTTCCGGAAGGCGCTTCCTACTGGTGATGTGTGTCCTCAGCCCACTGGAAGCCCCTGTACAGAACAGGCAACTAACGTAACTACAAATGTCCAAGGTCGTCCACCCTGAGAGCAGCTGGTGACGTGAGGTTCAGCTCCTGCAAGTGAGCCCCCTTCCTGGCATGCCCAGAGAGGCTTACGAGTGCATCACGAGGGGGCTTTCATCCCAAGGTCTGCATGGCTGGCTTCAGGTTGTCACAACCCACTCAATCCTGTGACTGTGGTCCTGGCTCCAGGGAACTGGGGTAAATGTGTAACCCAAGGCCAGCCTATTTTTGCATGAGGCTCATCTGCCAGTAGGGCTTCCTGGAAGGGGCCCAGAGGAACATCACCCTGGCCCTGATCCATCTTGGTCAAGCCTGGATTCTCATGGTTCCCTGATCTGGGTCCTCCCCCAGCCTCTGTACAGAGTAGCCCAGGAATAGATCCATCTCCACCCCTTGAGTATAAATAAGCCTGCTTGGCTCACCAGGGG
>|NM_016702|Mouse|
cttcatgtgctttgtttgttttcttcctaggcagccaaatgctcaacaagaatggagcaggggctcatgagtcccacccattcaaggagctactggtgactggggatgctagggagagacagaggctagtccatgctgcagtgggtaaccttacaccttgcacatacaggcagcacaaaatgaaTGAAGCTGTGTTGGAACACAGCCACACCCGGCCTGGCTGCCATGGAACCCTGTGCTCAGGTGGGCGCTTGCAATACATCGGACCTACAAGCCTCGGGCACTTGCTCTCTGACTCTTGAAGAAGTTTCAGACCCCTGGCTGGGCTGTGAGGGGACCCAGGGAGAGGGGTGTGAGGCTCTTCATACTGCTGTTCTTTGACAGGACACCAGAGGCTCCCCTCCCCCTGTGGAAAGCTCACACCTCCACTGTCCTGTCCACCCTGACAGAAGGACAAACATTGATCAGGGTTAAATTGACAATAAAAGGGCTGGAGAAACAGGGACTCATCAACCAGGCCTGGCCTCTGAGTTCAACGCAGAGCTAGCTGGGAAATGTTCCGGATGTTGGCCAAGGCCAGTGTGACGCTGGGCTCCAGAGCGGCAGGTTGGGTCCGGACCATGGGCTCGTATCAGCTGCTGGTGCCACCGCCAGAGGCCCTGAGCAAGCCCCTGTCAGTTCCTACGAGGCTCCTGTTGGGTCCGGGGCCCTCCAACCTGGCTCCCCGTGTGCTGGCGGCGGGAAGTCTGAGAATGATTGGCCACATGCAAAAAGAGATGCTTCAGGTAGGCCTTGGTGGCAGGAGCCTCCATCTAGGGGTGGTGATCACTCGGTAGCAGGCAGATCTGACCTGTGTGCCCACTGTCTAGATCATGGAGGAGATCAAGCAAGGCATCCAGTATGTGTTCCAGACCAGGAACCCCCTCACACTGGTTGTCAGCGGTTCAGGGCACTGCGCCATGGAGACTGCCCTGTTCAACCTCCTAGAGCCTGGGGACTCC
>|NM_008525|Mouse|
ATTATTGAAAACCAAGATGAGTTCACAGATCTTAAACATTTTTAAAATGAAGATCTGGTGGTACCTAGAACATTTACAGTATTATTACACAACTGCCCACTTTTACCTCCAAAATAATTTTATCACCTCCTCCCTAGTGAGCATTCCCCAAGGCTCCCTCCACAAAGAGGGCCCTTGCCACTCTCAAGTCTTTGTCAAAGCCCCATAAACCTCTCTAGACCCCACGCTCCAGTCTTCCCCAGACCTTTGGTCAGAATTTTTCTTTTTTTAAttgttttttggtttgtttgttttctgttttgtttgttttgggtttggtttgtttgtttgtttgtttgtttggttggttggttttttgtCACCTAGTGCTAAGATTAAAAGCATGCACCACCAAATTTACTCCCTTTTATACTCCAAATTTTAATGTATCCATTGTAGATAAACCTGATCTCCTAGCATACTTGGATGGTTAGTTTTCTCGGCTTTTTTTTTTTTCCAATGTCTTTCATATCTCTCAACCCATGAGATAGGGGCTGGATAATCAATTACATAGAATAAATAAATCTAGACAGTCAGTCTGCTGCTGAACGTATTTACCCGCGGTGTTAGGCATTACCGAGGTGTTTTAATGCCGTTGACATCCAATTGTTCTTTTACCAGTGAGCAACGCAGTCAATTTTTGCTCCGGGCTGAGAATAGACCGTCAAGTGAACTCTGGGATGAGTTCGGATTGCAAGCCAGGGCACCTCCCAGAGGCTCCGAATGCCCACGTGGACCCCCTCGGGCCTTCCCACCTCAAGTGAGACCCGAGCTGGGGGGCGGGGAGACGGGCGGGCTCTCGGGCAACTCTGGATTGGCCAAGATTCCAGCCCCGCTCAGCGTGGATCTGGCCGCGCGAGCTGACCAGTGATCCGGAGACTGCCCCGAAGGGAGCGTAAGCTGCATTCCCGGAGGGGCGGGCGGTACGGGAGCCGCTTCCGGGTGAGCCGCCCCGCCCCCAC
>|NM_009653|Mouse|
TATTTTAGCTGTATGTTCTAAGATGTACAGGAGAGTGTGGGTTCTGGGAGCATACTGTCAACTTTGTAGCCGAGGTATGTACTTTGTAGATGTGCAATTATTAGTAGCCCACCCTCCCAGTCTTAGGGTCTTTATCTGTGACAGAGATAACTGTGCCTCTGTCTTAAGATTCTTTTTTTATGTGAATAATCACTTTATTATCTGACTGTTGAAATTAAAATTCTTTAGTTTTGAAAAATAAATATAGATATACACCTGAGAATAAGACCTGAACATCTGTTTCTAGAATCCAATCCATTACAAATTCACACAAACCAGCCCAGTGCTGTGGGTTTCCTTCTACATGACCACAATGACATCAGCAGCCTTCTTTCAAATGATTTTCATTCCCAGACCACTGTGGACATTAAGAGCAAGTGTCTTAAGATTCTTATGAGGCTTAATTAATCAATGCAAAGTAATTACCCCCTCAAGGTACAGAGTAAAACCACTGAATCAACACAAACTGTTATTTTCTCAAACTAAGCACTGTGCCAAATATTTGTTCATTTATTGAAGTGACACAACATCCTTTGAGTTGATCTACTTTCCATGGAGGCTCACAGCTAGAACCCTTCAGAGCCCCAGTGCCTAGAGTGCCGAGAGTGTATTCTATGTCTGACTTCAGGGTCCTCTCCACGTGGACTTGCCTTTAGTGGCCTCCTTCATGGCTGAGGGAACTGAAGGTCAGAGGGATGGTTCTACAGAAGGTGCCCTGGATTTATAAGGATGGTCTGATCTCAAAATCGAATGAGTTAGTTTCACTACCCCAGAGGGAGTAGAGGAAGAAAACAGAAAGAGAAGGCACAGAACAAGGGGAGTGAAAGGAGACTACTTTGCTTTTTATCTTTAGCAGAGGCCTGAGATACCTTAAGGCCGAGGCGGAAGGGGGTGGGGTGGGGTGGGCGGGGCTGAGCAGGAGGCTGGGATGAAAGCTGCTTCCCAGCCCAGCCCACAGCACT
>|NM_007435|Mouse|
CTCTCACCAATGCTCAGGCCCGCCCCCTAGCCCGCGGGCGGAAACCGGAAACGCGCGTCAGGCCCCGCCTACAAGTCCTCTAGAGGCCCCTAACGGCTCCGCCCATTGTCGTTTCCCGCCCCGCCCTTAGGCGCGGCCTGTTGCCAAGGTCTAGAAAGGAAGTAGAGGCTGACGGTTGAAGGCCCCCTGCCGCGCCTCTGACACTTCGGACACGCAGGGGTGGAGCTTGGAGGCGCCTTGGCGGGAGGGCTGGGGCCGCTTCTGTAGTGTACGCGGACTTGCTTCGTTTCTGTTGTCGGAGAGGGGGAGGGGTCCAACGGTAGGGCGAGAACGGGGTGGGGCACCCCTAACTCGGACTCCGCCTCTTGCCTCAACTCCGCCTCCTCTTCCCCATCACCACCCCTGGGGAGGGGTAGGTGGGTGGGGATTCTGGGCCTTGGCGTAGACGCTGTCGTTACTGCCGGGCTGCTCAGCGGACAAACACGCCTGGTGCCCCGGGGAGGGGCGTCACGGGGGGTGGGGGGGGAGGAGCAGTAAGAGGAGGGAGGTGGAAGGAAAGACACAGCCTCTCTCCTTAAGACCTCTCGAGGCTCTGACCTCAGGGGCTAAGGGGACAGTCTGTAGAGGGAAGCCAGTTCCTCCACCCGGGCTGCCTGAAGAGGCCACGACCCTGGAGGATTCTAACCCAACCGATCCAGGGGCCCCAGCACCACCGCGAGGGCCTAAAGCAACAGTCTCAGGGATCACTTCAAGGTTTCCAGTTGCCTAGACAACGAGCCCTGGGTCAGAGCAACAACCCTTCCAGGATCTGTCTGCAACTGTAGCCTCAGGCAGCAGTTCCAGCCCTCAGCCTGCTCACCAGTCCAGGTGACATGCCGGTGCTCTCCACTCCCCGGCCCTCACGGGTGACCACGCTGAAGCGCACAGCTGTGGTCCTGGCCCTCACAGCCTATGGAGTCCACAAAATCTACCCTCTAGTACGGCAGTGTCTGACTCCTGCC
>|NM_144903|Mouse|
TGAGGTAGGATGAGAACAATGAACAATTGAATGGGGTTTGGCATGAAATACATCGAAGCGCATACTGGATTTTTTGGAGATGGGGACAATGTGTGGGGAAATAATCATTTCTTTTTAAATAGAATTTGGAGAGGTGGGAGggtggcttcatgggtaaagatgcctgctgccaagcctaatacctgggtttcatttctgggtcccctgcggtagaaagagagaacctatcctcccctaccctcccgccccaaattttcttcaggcatccacattcacaccatggTGTCCCCCCaaataaataaacgaataaataaattgataattatatacatcaaaataaaacaacaaataGGAATCTAAGAGCCAGAAGTTCACCTTTGCTGAAAGATCATCTCTATTAACTATAAAGTTTAGAGGACATGCAGCAAGTGGCTACTGAACCAGCACAGAGATAAGCAACATAAATATCACATCACTGGGTTAATTTGAAATTAATAATTCTGCACTGTCTTGAGTTTGTAGATGCTACGAACCCAGTGCTCTTGTGAGGGTGAGTCTCACTCTCCAAAGGAAGAAATTAAGGCTCAGAGGACTAAGATTAAACAAAATACATAAATGTAATTTCCTTGAGGAGTGGATTTGTTTGGAAAACATGAGAGCTCAGCCAACACCCTTCCAGAGCCTCTTGACAGATTCAGCTTTCAGTCCGTGTCCctcactgtgtgatctaggggaagcctcatagtttcctcacctgtacagagtcaggtctgtgttgggagctgtgtaaccttaagactcccttgtagctctaacattctatgaGTGTAAGGAGTGTGTGAGCCTGATTATAAAGATTGGCTGTTCACAAGCCAATCAGAGTTATTGAATAAACACCTCCTACTGGGTCATGGTAGGAGGGGGGAGGGCAAAAGTTTAAAAAAAAATCACCAGACCTTGATAAGAGGGCTATAAAAACCGTGCTCTCTGAGCAGATCCAT
>|NM_031158|Mouse|
TAAAGAGAAAAGAGGATAAAGAGACGGAATGGAAGGGCTGGCTGGGGACTTCAGGCGTCGGAGAGGAGAATGAGAAACTGGATCTCCACAGCAGCTGGGCCCCTGGTGTCCCCAGTCCCTGGAGGGCCAGGCTGGTGAGGAGAGAGAGGAGAGGAGGATGTGGACCTTCATCACGCAGCTCCTGGTCACGCTGGTGCTGTTAGGCTTCTTCCTGGTCAGCTGTCAGAATGTGATGCATATTGTCAAGGGTTCCCTGTGCTTTGTGCTGAAGCACATCCACCAGGAACTGGACAAGGAGCTGGGGGAGAGCGAGGGCCTGAGCGATGACGAGGAGACCATCTCTACCAGGGTGGTCCGCCGACGGGTCTTCCTGAAGGTAACACCAGGCAAGCGGCAGGGTAGCGGGGGCCGGACCTCGGGTGCCAGAGGACGGTCTGTGGCTCATGCATGGTGATGCTGAGAGAATACCAACTCAAGTCAGGAGAAATGGCAAGCATATAAGGGCAGGGAGGCCTCTTTGGTTGCTGCAGCCTGCTGGGAGACATAGCCACATGTGGAACCTGCTCAAAACTGACCCAGTACCCAGCAGTGGGTAGTGGCGGAAGCTCAGCTCTGGGACTTAGGATGTCTGCTCTTATTCCACGTGTACAACCAACGTCAGAACTCAAGACACCTCCAGGGCTGTGATGTCTTTGTCATTCTCTCCCTTACTTCTCTGGGGGGCAGGGGAGGGGCTCTGGGAACTTGCATAATCACCCCGTATTGTTGCCATTGCAGTGATCAGGCACACAAAGCTCCTGTGGGTCCTGGCTCCAGCCTGTCTCAGGGCTCATGACCCAACATGGTGCCGGGAGAGCATGGGAGCCCTTGTTTGGCCGGGGATTGGGGGTGGAGGGGCTGTTGGCTGAACTTCGGGCTTGATTGGATGCGGCTGTGGCTGCCGCTCCCTGGCCTCTCCTTCTCTTCTGCTCTTATTAGGAAAACCCCACTTACCAGTCTGG
>|NM_007462|Mouse|
GGTTCAGCAGGCTGGAGGGACTACTCTGAGTTCTGCCCAGTCTCATACCCTGGCCTGGAGGCTCTTTCAACATGGCCTCTACCATTCTAGCACCGTCTTCGAACTTTACTTCTATTTGTCCGTCTTCCCTCACAAACTCATTCCGCCTAAACTTCCTGTGTTCCTGTCCCCTTGACATGCTCCGTTCCAGTATCTTCCCAGGGCATCTGGTCAGTCAGTCTTAGGGTCATATGTTACCTGTGGGAAGAGATTGCGCAACACCGTCCCTTGGTTTGTTCTTTTTCTATTCCTTATCACTACCATCATTTTTAGTTTTACTTTTTTTTTTTTTTGTCTATTCCTTCATACTAGAGTGTGAATTCCATGCGTTTATATTCCCCAATGCTGTAACCCTAGAAGCGGGATCAGTTTGTATAATAAGTGTTAACACCCAAAGAAAATTATGATAGACAGGTAATGCAAGCTGTCTGATAGCTGTTTGAGACAAACTGGGGATGTCCGGAGCAGGTAGGTTTGGAATTAAATCGGGAGAGGACGGACGGCTGGAGGGGCACCTACAGAACAAAAACCGATTTCTGTCTTCTCCACCGGGCTAGGGACTCCCTTTGCTCTAGGATCCATATTCACTCATTTATCTATTATCAGTGCGCTAGCCCAGGACGTGGCAATTGGTGGATGCTTGATATGAGCAGATGCTCACGATTAGCTGTAGTGTGCGCAGGAAAAGTCTACCAATTTGGTTTCAGTTCAATTGAGAAAGGTGAGCAGGTTAGAGACTCAGGATCCCCGGAGCAAAGACCAGAAGAGAGGAACGAAATACCGCAGAGGCAGGGCATAGGCTGCTGCGGCTGCGCAGTCCAATCCCTCATTCCGGAGCAGCGGGACGCCGGCCAGCCGCTCCCATCGCGCGTGCGCACTGCCCGCTTCCCGCCTCCAACAAGATGGCGAAGGCCCTGTGCTGAGGGGGCGGAGTGTGGCTGCCGGAAACCCGGCCGCTACCT
>|NM_009692|Mouse|
CAAGTGAGCCTAGGCCCTCACCACTCTGGGAAGACATATCGTCACTGAACTACATGACCCCTTTTAGTGGTCATGGTATATGGTGAGGTTTTCTCTGGAAGGGAGGCTGAATAACAGCATCTACACATAACAAAAACATTGGCAACTggggctggagagatggctcagcggtttaagaccactagctgctcttccagaggtcctgagttcaattcccagaaaccatatggtggctcacaaccatctgtaaaggaatctgattccatcttctggtgtgtctgaagacagagcgctcatgtacctaagataaggaagaaaggaagggagggaaggagggagggagacaaggaaggagCTAACAACTCCATGTTGGCCTCTGTCATTTCTTCTGAAGCATCAGAGGGGTCTTCATCCTCAGCTTGGGGATATGAGCCTGTCTGCATCTCACTCAGGCTGACACCTCAGTTGTTTTTGGATTTAGGGTTGGGAGGCTGGCTAAACATGTGGCATCTGGAAAGACAAATCCCCAAACCTGGGGGACCAGGGTGAGGTGAAAGGGGGAACCCCTTGGAAAGCAAAAAAAAAACTTTGGGGTGGGGCTGTGAGTGAAGGAGCCCACAATTCCTCCCTCCCTCCCTTGTTCCAGGCTCAGAGGGCACTAGCAACACAGAGGAGTCCAGGAGTGGGCTCCATGAGACTATCTTGAAGAAGACATACACCTCGGGATGGTGCAACTGCCTTACCCCTGGGGACCCCTGGAGTCTGCAGCCACCCCCTGCTGCCCCCACCTGAACCCTTGATCCCAGCTCGGCAGCCCCCGCAGTTTCCTGTTTGCCCACTCTGTTTGCCCAGCCTCAGGAACAGAGCTGATCCTTGAACTCTAAGTTCCACATCGCCAGCAAAAGTAAGCAGTGGCAGGGCCAGGCTGAGCTTATCAGTCTCCCAGCCCAGCCCCTGCCCACACACATATATAGACCAGGGAAGAAGAGCTGGACACCCAG
>|NM_009696|Mouse|
TGCCTCAGCTTTGCATATGGCTAGCACTATAGACCCATGTTCCAGTGAATGACTTATGGCTTGTCtttttttttttttttttttttttttatgtgcattagtgttttgcctgcatgtatgccttcgtgagggtagcagatcttggtgttacagttgtgagctgctgtgtgggtgctgcgattttgaacctaggtcctgtgaaatgcagtcagtgctcctaacctctgagtcatctctccagctccTGCTCTTCTGCTTTTATGAGGAAAAAGAAAAGAGAAGTGGCTTGAGAGTGGaaaatgcacatgcaggggtgcacacctgcagtcccagcatgctacagcagaggcagaaggacctttgtgggttagagggcagcctgagaatcttatctcaaaacaacTTTTTAAAATGTGCTCTGTAGGGGTAGCTCTTCCCTCCCAAGGTGACACATCTGGCAATCGCCAGAAACAGATCAGGAGCATCAACGCTTGGTTTCCCAGGGCTTGGCTTAATGTATGGCTTCAAACCCATCGGGAGCCACCACTGAACAGCTCCTGAAGGAACTGGAGCACGTCCCAGCCTTGGAATGGAAAGAGTTCACCTGTGGTGGAGGAATCAACAACGAGGGATCCCAGAACAACGATCTTCACCCCAGAAGCTGAGCCTCTTAGCCCCCACCCACCCATTTCCATTTAGGCTGCCAGCTCTTTTCTTTACAATGCACCAGACCCCGCGGGGAAAGGGAAGGAGCGGTTCTCAGTGCCCCAGTACCAAGGCCTGGATTATTCAATGAGGTGTCCGCTCCCTTTGTTGGCGGGGGAGGGGAGCGGGGGGTCACAAGGCATCCAAACTCCACCTCTTTCCTCTGCCCTGCTGTGAAGGGGGAGAGAACAACCCGCCTCGTGACAGGGGGCTGGCACAGCCCGCCCTAGCCCTGAGGAGGGGGCGGGACAGGGGGAGTCCTATAATTGGACCGGTCTGGGATCCGATCCCCTGCT
>|NM_013475|Mouse|
GCTTCTAAGGTACTTCTTACTCCAAACACATGGACAAAAGAGTCAGGGTATCCCCAGGAAAAGCTGACACTTGGTGTTCAAAGTCGTGGGAGGGGGACGATTTCTAAGATATGATGGGGGTGGGGGGGACTGACATTTTGTAAATCTGATGAAAGCTGTAATTCTCTCACAAAAAAAATTTAAAAAGAAAAACATAAATCTGCATAAATCCAATTTTACCTAATTTCACAGGCTCCAGAGAGATAGATCCCTGAACCCTTCTTTTTATCAAGCCCCTCAGTTGCCAACGCTTGGCGTTCAGTGGAAATCACCTGAGCGCGGACACCTTTAGCCATTACAGTATTTTTCTTAAATAAGCCCTCTGTCCTCATCAACTGGGTTACAGGTTTAATCTCCTGTTGACAGGGTCTATTTTAAATGACTCCCTCTGCCCTCTGCCATTTGCCTGCCGGGTTAGCCCTCCTCCCCCACGGCAAGCTTTCAACAGTTTGCTGCCTTCCATCTCTCTCCCTCCCCTCTCTCCCCACTCTGGGCTCGGCCAGAAAAGTCAAAGTCTCCGTGCCCAGTAGAAACAGCCTACAGTAGGCAGGGACCCAAGGTTCCAGCGGAGTCCCAGCCCGACGCGAGGCACAAACACTCCCCGGAACGCGCCCAGCCTGGCTCGCCAGCAACTTGGAGCGGCGCGCCGCGGCTCCCCGCTACTCCCGGGCGTGTTTCTTGCGCGTCCTGGGGCCACTTTGACTCCAGCAATCTCTCTTTCCTGTCCCTTCGCTCCCATCAGGCCCATTGACCGCTCCGCTTGGTGACAGGGAAGACCTGTGCGCCCTAGGAGAGGCGAGGGGACCTTCCCCCTCATCCGAGTCACCCCGTGCAGAGCCAAGCGTCCCTTCAGGGCACCAGGGCATGCGTGGCAGCGCCGGGCCACTTTCCAGGGAGTGTCCCGCGTGGGTGCGCGCCTGTCACTCCTGGCGAGAGTTCGGACTCCGGCCAGGCACTCTAAG
>|NM_007987|Mouse|
aagagatgttcacttgtggctctgtctccccccattatttggctatagatcaccttcatgtatgcttatactttaggaagactctgctaggtttccatacctctcaaatgccctttaattttagctgtctctccctgtattcccattcatcgtcttcctttcccctcccccacttgatcttcccatcataactacctattttattcctcttccttaataagatctttctgtcccctcccctagtcccttactctatatctaacccccgtggttctaaagattctggcttgGTCCCTGAGTTAACTGCTGTGTTATTTGTCATAGTCATTTACCTTCATTCTCCATTTGGGAAACGAAGCCAGGGACATTCCCCTCATCAGGATCCCAAAGCCTATTATCTCTACCTCTGCTGTGGTGATTGTCACTTCATGTATCATATATGAGCTCTGTGGAGGGACCTCCCTCATCAGAATCCTAGGGTGTGTACCTCCTCTGTGGTAATTACCATTCAGAGGCCCCAGAAGCCCCAGCAGACCTGTCACTGACAAAATATTGAAAGTGAAGGCAAAATGGTCTTTGTCTCCAGCAATCAGCCAAAGTCCAATTCAATACAGAGTTCAGAATTCCTTCCAGGGTGAGCAGCAGGCAGAAAAAAAAATCTCACTTGACCTGAGGGTGTGACTGTGGAAGCGCCCAGGATGGGGAATGCCCATTTATGCAATCAAGCCCTGCTTGGGCCCCCTCCTCCCCCGCCCCCCACCCCCACCCCGCTCAGGCCGCCTGTGCAGTGGTGAGTCAGTGGGTTTCCCCGGGAGACCAGCAGAACTTTCTCGCAACCCTTGGGGCTTTACGAAGATTGTGTTTGGTCCCTCAAAAGAAAAAAAGTGACATACACGTGTTCAAAGCGATTTCTGGGAAGACCTGAATAGGAGCGAAGCGGTTTGTGCGTGCCAGGGGGCGGGCCTAGGCAAAGTACATACCCACAGGCAGTCTAGAGCTGG
>|NM_013476|Mouse|
ACCGACTCACAAACTGTTGCATTTGCTTTCCACCTCCCAGCGCCCCCTCGGAGATCCCTAGGAGCCAGCCTGCTGGGAGAACCAGAGGGTCCGGAGCAAACCTGGAGGCTGAGAGGGCATCAGAGGGGAAAAGACTGAGCTAGCCACTCCAGTGCCATACAGAAGCTTAAGGGACGCACCACGCCAGCCCCAGCCCAGCGACAGCCAACGCCTGTTGCAGAGCGGCGGCTTCGAAGCCGCCGCCCAGGAGCTGCCCTTTCCTCTTCGGTGAAGTTTCTAAAAGCTGCGGGAGACTCAGAGGAAGCAAGGAAAGTGTCCGGTAGGACTACGGCTGCCTTTGTCCTCTTCCCCTCTACCCTTACCCCCTCCTGGGTCCCCTCTCCAGGAGCTGACTAGGCAGGCTTTCTGGCCAACCCTCTCCCCTACACCCCCAGCTCTGCCAGCCAGTTTGCACAGAGGTAAACTCCCTTTGGCTGAGAGTAGGGGAGCTTGTTGCACATTGCAAGGAAGGCTTTTGGGAGCCCAGAGACTGAGGAGCAACAGCACGCCCAGGAGAGTCCCTGGTTCCAGGTTCTCGCCCCTGCACCTCCTCCTGCCCGCCCCTCACCCTGTGTGTGGTGTTAGAAATGAAAAGATGAAAAGGCAGCTAGGGTTTCAGTAGTCGAAAGCAAAACAAAAGCTAAAAGAAAACAAAAAGAAAATAGCCCAGTTCTTATTTGCACCTGCTTCAGTGGACTTTGAATTTGGAAGGCAGAGGATTTCCCCTTTTCCCTCCCGTCAAGGTTTGAGCATCTTTTAATCTGTTCTTCAAGTATTTAGAGACAAACTGTGTAAGTAGCAGGGCAGATCCTGTCTTGCGCGTGCCTTCCTTTACTGGAGACTTTGAGGTTATCTGGGCACTCCCCCCACCCACCCCCCCTCCTGCAAGTTTTCTTCCCCGGAGCTTCCCGCAGGTGGGCAGCTAGCTGCAGATACTACATCATCAGTCAGGAGAACTCTTC
>|NM_009712|Mouse|
GTTATCTACTTCAAAGAAAACTCTTATGTATGTTAAGAGGGAAACATATATTCAAGGATAATCTTTTTTTAAAAAGGAAAATTTTGgccgggcgtggtggcacacacctttagtcccagcactcgggaggcagaggcaggcggatttctgggttcaaggctagcctggtttacaaagtgagttccaggacagccagggctacacagagaaaccctgtctcaaaaaaaaaaaaAAAAAAAAACCACACACACACACAAAAGAATTTTTTTACTCTCACACAAATCACAAATGCAGAAATGAATACATCATGTGATTTCATCTAATTTATTAGTGAGAAACCGATAAGAAATTAAAATTGGTTATAAGGAACAATACCACAAACGCCCATCAGCCAACCGCATGGAAGTCAGTTGAGTACATCAGCAATAATTACTTTTCAAGGGTATCATTCATCCAGAGCTTCTAAAGCTGTAAAGTAACTCCCACGGACTCGGCCTCAGCCAGAGAGGGTGTGTCCTTCAGGCAGCGCACATTTTTTCTCTCTCCACCTAACAGTTATCACTCATCTCTAGACATTGAGTAAGCAAGTAGACAGTCTTAGGTGGGCATACCCCGAATGTCTTGAAATGAAACTTCACCATTTCATTTTAGATTCTGGGCAGACAGAATGAATGTGTTTGGCCCACTGATGATGGGAAGGAAGTGGCTTCATGGGTACACACTGCACAAAGGAATCTGAAACACCATCTGCACCACCTCTCTTCTCTCATCTGTAATGGTCCAAACCATTACAGGGTTTCTTCTGGGGATAAAAGGAGCGCTAACTATAGTGCTTAGCTGTCAAGTTTGCGGCTAGATTTAATCAGATAAAGGTTGTGAAACAGCTTTGGAACTTGTGGCTCTCGAGTTCATGGCTAAAATAAAGAACGGGCCTCTGGGCCTTGGAAGGACCGGCTGAGTTCGCCCGCGCGCTCTGTGCGGCTCCTcccccggcccccgcg
>|NM_016722|Mouse|
ACCACTCTTTCTACCCAGGTACCTTTCAGCAGAAAGTGACTACAGCTTACAAAAGTGATGGTAAAATGAGTTTGTGGTGTGTTTCCTGTCACTGCATTCCTAGCTGTGGTGAGCTGTACACCAGAGAGGGTATAGAATCTGGTAACTAGAGAGAGCAGTATTTGAAAGAACATGGCGGCTATGTGTGTTCCTTCCCtctctctgtggagccctggttggcctggagcttgttctactgacaagggcttgaactcagagattggctttcctcctccttccaagtgctgccattaagtgtgtcccaccatccatcctaaggccttcTTTTTTTCTTTTTCTTTTTTTAAAAAAactttgtgtatatgtgagtgcaaacatgtatgtatgtgcaacatttgtatggttggtgttgatgtaagttagaagaggttgtcagatcccctggagctgtagctcctggtatgggtgttgtgaactgccagttatgggtgctgagaactgaactttggttctctgcaaggcagcagtgTggggtcaagaggcagctcagcaggtaagaacactggctctttctcaaaggactgagatttgattccagcacccacatagcaactcatacacccctataactctaattctagaggacctgaagtcctctcctgtcttttagggtaccagacacacatgtgcacaaacatacaggcaggcaaaataaccatgcacataaaatagaaaaaaaAAAAgatttctgagtttgagcctggtctacagagtgagttttaggacagccagggctacacagagaaaccctgtctcaagaaaaaaaacaaaaACAAAACAAAAAAAGGAGCAGCAGGTACCCCTAGCTGTTTTGTTGTCCCCTCTCCCTCTGTGTTCCCTGTGACTGAGGTATCATCCTGAGTTGGATAGTGAATCAGATCTCACCTTCAGCCTTTGCTTTTTGTGAGCTGCAGGTTTTTCTCAGGGCGAGCACTTGACAA
>|NM_133768|Mouse|
cccttattgaggcagggcctctcttatatttgtcactgctccaagttccagactagctggcccccacattcctctagtcttctcgcccgtcttgagtagaaatactgagaccacagatgagtcccacagccgaccttctatatgatttccagggatcgaactcagctggccaacctttcaaggctagctcttgtgctgagccatctctctaagccctggattcaaagtcttgacattcctacctcaggctcccgactgctgcgatcgcaggtatgtgctaACAGTTATCACAGGTAACTTAGCATTTAGCAGATATCTTTCCACAGCCTGACTGCCAGCCTTTTTTTTTCTTTCTTTTTTTttttttttttttaattccataacccaggctaccttgagctggcttatgcagctcaggatgacctagaacttctgaccctcctccatcaatctcccgaaagccaggactactggcgtataccaccatgcTtcattagtagtctgtattggcctggaacctgaagcaagccttttgcctcagcctccagagtactggtataaccggcatacaaaaccatacctgattTAGCATGATTTACCTCTGCCCCCTACTTTAAGACAAGGTCTCACTCTTTAGTCCCTGTTGCCCACCCCCAAGCCCCCTACCCCTACCCCCCACTCCCCACCCCGGCCGGCCTCTGCCTCCCAAGTGCTGAAACGGttttgaaacaggttcatctgcaacccaggcctggaacctccagcaatcttcctgcctcagcctcccgggtgctgcagggatgacaaacctgtCGTCTGTCTTCACCTCAGCAAAGGTTTTGTGTGCTTGAACCTCAGTACAACTAGTGCTGACTCCCTGGAAATCACCTCTTCCTGCTGCTAGTAGCTTAGCCAGAGGTGGTCCCGCCCATAAGCGTGATTGATGAGTCACACCCACCTCTCCCAATTGGCTCTACTCTTCCAGGAGGCGGGGACAAGAC
>|NM_023113|Mouse|
ATGTCTGTATACCTCATACAATGTGGTTAAAatatatgtaatatatatgtaatatatGCTTCTATGTCGTTTTTGTATATATTATGTTGCAAAATATTTTCAGGTATTTAAGAGATTTGAATATTACTGGCAGCTGCTTTTCATTTGGTATTTAGACAACTTAAAAAAAAAAGACATCATAGAATTACCAAAAGCCTCATGAGACAAAAGTTAAAGATGTTTCAAAGTCACtttttaaaaatatttttttagccgggcatggtggcacatgcctttaatcctagcacttgggaggcaaagacaggtgaatttctgagttcgaggccagcctggtctacaaagtgagtgccaggacagccagggctatacagagaaaccctgtctcaaaaaaaaaaaaataataataataataatttttatttCATTCATTATTTGCGTGTAAGAGACAGAAGAGAAAGAGAGAGAACAGGTgcacatatgtggcagtcagaggacaactttcagaagttggttctctcctcaggattgaactcagcaacatttttgcctgctgcgtttctgccatgctctatgtcacccacccTATCATGACTGGGCTCTTGTGCCTCTGCTGTGGACAGCTATGCTCAAAGAAAGGAGCTGTGCTGTTCAAGAGGAGGTCAGAGACATCAATGCCTTCAGATCAGCAAAAGTGCTTACTTTGGAAATGTTTTAAATGTCAGTGGGAACAAAAACACTGAATAAACCATATTGTTATATTTGGGAGGATTGGGCTTAATGTGGTATTATTTTATAAATAATCATTCTGAACAGAAGACAGGATTTTTATAGCAGGGGATGCTAGCACAATTGTACTTCGATCTGCTGACCATCTGAGTTAGAAGTTAACAGCTGCATCACGATCCTTGATCCTTGCATATTTTAATCCAAATATGGTCAAGGGAGGGGTTACAGAAGGGAGTGTCCATAGAATAAACAGGCTGGGAAGTTGTGACAGAAAC
>|NM_007499|Mouse|
TGTGTCCCAAATTCCCAGTGCTAAGGTCGGGTTATGGGTAAGGGCGTCGGAAAGTCTTTCCACAAGGCTGGGCGGCCGGGGAAGCGGGGGTCCCCCCGCCTTTTCCTTTATCAGTCCCGGCTCTTGACAAGGGAAAGGGTAGGGGACACGCAGCCTCGTCCATCACGCAGGCGACACTCCTTCAGGTGTCCCAGCGGGCCTGGCTGTGCCTCGGAATCCAGGCCCCAGGTGTTCCCCGCCGAGCTTCTTTCTCCCTTCGGCTGCCCCCATCGCGCAGCAGGAGGAGAAGGGACATCCCTACACCGAGGAGCTTCGACTGTCCCAAGGCGCCGAGGGACCGAGCCTCTCCGCTAGTCTGAACTTGGACGGGAGCAGACCACTCCTCAGAGCTTCCCCACCCCGAGCAGCCCTCCCCCTCAGCCCCTGGTCTTTCCGTCCCCTCAGCCCGGGTCCGATCACCCGCCCTCCCAGGCCGCCGCTTACCCAATACCAGCCTGGCTACATCCGAGGGTAACAGCATGATCCGAGCTGCACAGGGAGCGGCCTGAAGGGACGAGACTCAACTCAAAGCAAACACGGCGACAGCCCCGGCGCCGCCGCATCTCCCGGTTCCACTGGAGGTGCTGAACCCGCGGCAATTTGTCCCGCCTCTTTCGTGCCACACTAACCAATCGCTTCCGCGGGAGACAGAAAGGCGCCGAAATGAAACCCGCCTCCGTTCTCCTCGGAACCGTCGTCATTTCCGTCTGCGGAGGGTTGTGGCCAGAGAGGACCTGGTGGCCGGCTGTGGGAGCGTCGGCCCCTGGGCGGAGTTGCGGGAGCGAGGGCAATCGCCATTGGTGCGCACTGCGCAGGCGCGTTTCCTCAGGCCGGGAGACTGTTTTGAGGGGAGCGAGTGTTTTGAGTTGGAGAGCGCGTGATGCCTACGCGCAAGCGCAGTCGTGCGGCGGCGCATGCCGACTTCTTCCTTTGGGGCACCCGTGCCTTACCAACTTGCTGCT
>|NM_009726|Mouse|
acaatttgtgggagtcctctccctccaccaGGgatggaactcaggtcagcagatttggtggtaaacatcttCCTGCAGGGGATTAAACTCAAGGAACTGCCAACCCCGTTGAATGATGTCGTTATGTTTTATTTGAGAAAATCgtgtgtgtgtgtgtgtgtgtgtgtgtgtgtgcacgcgcgtgtgtgtACTACATCATTTATGTGGGTTTAGAGCTCAGTTTACAGCAGCAGTCTATCATTTGGGTAGAtttattttttttgtgtatggatgttttgtttgcatggacatctgtgcacaagtaggcagtgccttagaaggccagaagagggcatcgattccctggaccagctgttgtgagctgctttgcatggtctggaagaggagttattaatgctcttaaatattgagctatctcttcagccTGGAGAAAGTtttctttgagacaggctcttactctatatcccagtatggctaggaactctaggctggtttcaattcatcttcttgccttcctttcaagtgctaggattacaggaacaagccaccccgccAAACCACAATGCCATTTTTCATCAGAGGGATGAGGGGGAAGTTCCTGGTTCTGATTTTTCCTGTCTGGAGTTAGTTTAGTAAGTAAAGACGGTTTGCCAGGTCTATGATATTTTATGCTGGCAAGGACAATCTATGGGTGGTTTATGGCAAGCCCTCACTATTCAAGTACTTTCCCTCCGTTTTGTTGCGTTTGTCTTAGGCACTGGGGTTGGGAGCCTAGGCGACTGCAAGCGCCTAACTTTACATCTTGGCTGAGAATGCATGCGTGCACCAGGGGGCGCAAGGAGCTCCCGGCGCGTGCTCCCTTTCACGTGACGTGGACCATTTCCCTAGTCGGCCCAGCTTCCGGGCCCTGGCATCGCCCGGAAGTGGGGGCCTCGGAGGAGGGCGGGGCGACTTTGTGGGCTGGGAAAGCCGTCGAGGGAGGAGCTGCCGCTGCCTGCGCC
>|NM_009738|Mouse|
TTTCTATAAATTTAGGTAATCTGTTAAATCTGTAGTGAGCCTTCAGCTGACAGGTTTAAGTAGTGAAAGCTGACATTTACAAAACCTTACAAGTGTATTTGAGAGTCAGCCCTTAAAGTGTTCCTGGAAGGttttttcttgtttgtttgttttgtgttgtttttttttttaatttttttcactttttatttttttcttgttctttttattgttttGCAAAAATATATATGTAAGGTAAAATACGTTTGAAAATGAAAATATATGTTCACAAACACTGTCACTGCCGGGCTGGAAATGTTCTTTTAACTGTTTGCTGAAGAACTTTGGGCTTTTAATGTGTATAATAAATCATGGGTTTTCCTCTTATATATGACCAGCAGGGACTTTTGAGAAGTTGTCAAGACCTGTAAAATCTCTAGGACTTAAATAAGGGTTGAAATGCAGGGTGTAAGGGGCAGGAGTGGTGGTAGTCAGTTATTTAGCTATTGTAAGCACTCTTTTGATTTTCATAGTTTATATAGGGATTATTTTGTTTCCTAACAATGTTTTTTTTACGACGTTTTATGGTTGTACTATTTTCACAAAATTGCAGGTACACTTGGTTCCAATACCATTTCGTTAGAATACTTACTATACACAATGTTTAGTACCGTAAAACTTTTTAAAGAAAAAAAAAAAAAAGTCCACGATAGAGAACGaaaacaaaacaaaacaaactaaccaaaacaaaacaCCAAATGTTAAAGTCCGGGATAGTGCAAACTAACTCGCTCATTTTCTATTACTGACCCTCCCCGCCCCGCCCCTCCTTCTCTCCTGAAGCCTGCCTGCAATGGTGGAGGAAGACCCACAACCCTCTCTGAAGAAGTCACCGCTGCTTTTGTGCGAGCAGATGTCAGCCTGGGAAGCCTGGCCAGAGCCAGATCAAGTTGCTGCTGCCAGCTCTCGCGAGCTTTGTCTGGAAGAGTTGACTGAAATGTCAGAGTCCTGCAATTCACAGG
>|NM_199195|Mouse|
CTCTCTGTTCTCTCAGTCTGTCATAATACTTTCTCCATTCTGGAATCCTTCCTCGAGATCTAGACATACTTTCTTGCCTCTGTTGTATTCTATTTTGATGGCTATCTTCCAACTCATGGCTAAGGAAGataaataaatacacacacacatatcatatatatgatatatatgcgatatcatatttgatatgtatgtgatatatatgatatatataAAACACttaaatattttaagataaaatttataaaGTTGATTATTTTGACTTTAAATCAGTCATTCAACTTGCTTTTTTTTTTTTttttggttttttgagacagggtttctctgtgtagccctggctgtcctggaactcactctgtagaccagcctgcctctgcctcccaagtgctgggattaaaggcgtgcaccaccaccgcccggcAACTTGCATATTTCTAAGTTACACAGAGTAAGACCATTAGGTGATTTTTGCTGCACCTCGACTTTAAATTCCTAGTGGATTTGAAGGCCGAAATCTCTACTTACTATTTTTTGATATGATCTAAATCAGGATAAGCAAAATCAATTTTAAAGATTTAAATATATTTACTATTTCAAAATAAGAGTGAAGGCCTTTCCCGAATTCTAGATTTTTTCGGAAACTCGAAACCAACGCCTGTCTTTGCAATGACCATATTGCACTTACAGACTATGAGAAACACAGCCTAAAACGAAAACGCTACTGAAAAATGCACCGCAAAAATGACACTGCGAAAGAACACAGGCAGTCGCGTTGTGACACCCCAAGTCCTGCAGCTGATTTTGGGGTGGGACCCAGGGACCACATCTCAGGCTGCAGGGGCCTTGGTATGGCTTCCGTCTGGGCGGGCCGCCAGGTCATAGCGTCTCCATCCCCGCCCCCGAACTTCCGTCTCCGATTGGTCTCTTTCACGGACCCGCCCCTCGAGGCTGCCCAATGAGGAAGCCTGCGTCTTAGCTCCTCCCTCCCTGCCGGCAGCGTG
>|NM_007550|Mouse|
ttttagtatctttcaaatcctttgtactgttttccatattgttgtaACAGTTtgaatttactccttaaaagagggaaagggtccggcagtggtggcatacgcctttgatcccagcacttgggaggcagaggcaggtggatttctgagttggaggccagcctggtctacagagtgagttccaggacagccaaggctatacagagaaaccctgtctcaaaaaaccaaaataaataaataaataaataaataaataaataaaataaaAAGAGGGTAAGGACAGATGACAGGGTTGGAAGAGAAAAAAATTAACAAGAGCCCACTTtggtggaatatgtaatcctagtatttgggaagtgtaagtaggtggatcgggagttcaaggtcagcttctcctacacaatttggtggaggtttgaggccaacctgggctatgtaaggtccggtctcaaaaaaactaaaagttacaaaaatagaagatcagGCATCACCGGGCTGCATTCATGGTGGAAGCTACCCACTAGAACTGAAGCTTCACCCTCGGCATCTGCATGCCAGCTGAAGTATCTGAGCTTGCGACCGATTAATGACAGTCAGCAGTGGAAGAACCGCCGAAGTTTCACAAGAATAGAGGGTGAGATCCAAAAGAAGAGGCCCACAGACGCTTCGCCTGATTTACCGGAACTAGCAAGCCTCGGCTGTCTTCAAACATCACAAAATCTCTACCATGCCACAGACTGGGCTTCAGGCGCCTTTCCCTACACTAGGAAAACAAAAAACAAAAAACAAAACAAAGCCTTACTACGCCGGAAGCCAGGTAGTTTGCCATAATCACCTGACCGGTCAGCTGCATTCGGATTGGGCTTTAGTAGTACGTGCTCGGGGGATACCGCCCCAGCAGCTCTAGGGGCGGGGCCAGGAGCCAGAGGCCACGGTATTGGTTAGATCCTTCAGGGATTACCCAATCAGAATCATCCTTCTTGCCGCGCAGAGCGTGCGGCGCG
>|NM_025295|Mouse|
GCCGTCTATAATGTCTTCCACTTTATGTTGCATGAGTCCTGGCCttcaatcactaatcactctctgacacctgtcatgtacaggaactacatcagatgctggcaatacacttacctagcgatgaatcaatatgccttctctgctagaactaacagtctagtagtgaagtaagacTACCCCTTTCGATTCTGATATTTGGATGtggcagagtacactacggtagaaaggtataagcatagctccaaactcagaatacctgagttcaaatgccactaccaaatgactcgcgttgggcaagtttaacttagtctctctcttctcattttcctgtcaaggaggattaacagtggtacGTGCAATGCTTTAGAAACGATGGGACGCTGTGTGCATCGAATGGCTGCCATTTGGTCCCTGTGTCAAGACTCACCGCTTGCTCATTCCGCATCCCAATGTACTTGATGCCCAGTTCCTGGGCAGCAAGGGCGATTTCGGTCACGGGGATGCCTACGACACCGAACATGTACTCCACATCCTGAGGGTAGGAGGGAAAAGGGGCAACAAACAACTATCATCAGGTGACCCAGCCTTCTTGCCCTCCCGGGGGGTCCAAAGGAAAGACCTACAGGACCCCCGCCCCCGCCTCCTTGCCCTCCGTCTCTAGGACAACGCGAGGTCCCCGTCTGCTTCTGTAGAGCCTTTCACACCCGAGGGATCCATCGTACTTGAGTTTTTAGAGCCTGGGCGATGACTTTAGCACCAGACACCTGCTCCTCGCTTCTGTCGCTACCCTCTGCGGAGTTACTTTCTGGCATCTTCCACCTAAAGTTACTTCAAGGCACTCTCGCAGCTCACAGCTTCACTAGCCTAAGAGTTGTTGTTGGTGACACCCGCTTCTGACAGACAGGAGGGCAGCCCAACGGATTTAAGCAAAGGGGAGAAGGGGCGGGACAAGAAGTCAGTCCTTGGTGAGGCGATCATGTAAGCACGCCCATTCTCCAGTC
>|NM_013482|Mouse|
AATGTCTCTGTAAGGCAATATGAAAGTGGTCCATAAGAGAAGACAGAAAAGATCAGTCACCAGAGCCTCTGCCACCATCATGTGGCAAATATTGGCTACATTTCTTTAGGGGAATCCTTGGGGAGGAGATGGAAGCTGGGACACAAACCTGGGACCCACTGAGGGAACAGTCAGGCTTTAAAGAACACATCTAGTCTTGTTTGCTAGGTGACAGAATCAAAGAAAATATTGTACCTTGTTTGACTTGGAGGAAATAAAtgagacagaatctcctatgttgtccaggctttgaactggttggtgatcgtcctgtcccccatcaccccagtagctgggattataTATTTTTTCCAGCATGGCTCAGCTCATAAGGCTGAATTTTGAAGGTAAAATAGTCACAAAAGAACATTTGAAAAAATGGGGAAGGGCACAAGTCCTTGTGTGGGCTTATATTCCGGCATCTTTATCTGCAGAAGAAAAATGCTTTCTTAGAAAATGACTCAGCAGGGAAGTCTTGTCTCTACCTCTGTCCGGCTATGTATTTCAGGGTCTCTGAGTGAGCCTTCTTTGTCTGTCCTCCAAGTTGACTTGTGTGATCCCGATTCTCCCCTACTGAGGCCACAGGAGACCTTAAAGACACTGGCATCTCTCTTCTTCCTGTGCTGATCGTCCCCCACAGTCCTTTAGGTACGTCATTCCTTTGCCCCAGAGAGGGTAGTCTGGTTATGACCTGTTGTTTGTTCAGCCCAGCCCCATCTTTTTAGGAGACTCAACCACCACCATAATGGGAAGAGTCTCTCAGAGCTGGACTCTTGAGTGTAAAGAGGTCCCAGGCAAATGTCGGGGGGTGGGGGTAGAGAGTTGGGGGTGGGGAGTGGAATAGGGACAGCAGCTCGAAATCAGATACCATATTGCTAAGGAGAAAAAAAAAAGGGCAATGGTTTAAGTCAGGAAACAAAAAAAGGGAACTGAGTGGCTGCGAAAGGGTGGGGTTTGCTCAG
>|NM_009776|Mouse|
CCAAGGCTGGCATATCTCCAAATGAGAGCAATGGAAGGCCATTTAACTACTTCTAAGGCTTGGCCTATTTCTAAAGGCTTGCTTTACCCATTAATCTCAAAAAGCTCATCCATTGTCAAACCTTAGGCACGTTGTGTGCTTCTTCTGCCTTTATCTTGATCCACAAAACACTAAGATCACTAAGAGCGTCACTCAAGCTTCCTTATCCCAACCGGTCACATCCTACCCCATTCCAAGAGGAACTCCGGGCTAACTGGCCCACAGTTCGAGACTCGTCCCATCCGTCCCATCCGGATTTACAGGAACTCACACTAGCAATCAATCATCCTTAATTTTTAACTGGGCTGTGTCCTAAACCAGCCAATAGCTGAGAGTGCCCCCCCCCCACACACTGATTCTCTGCGACTGTCTGCTCAGTCTGTCCTGAAGCTGCCTAGTGACCAAGAACTTGGACCAGGTTTGGTAATAGGGGGCTTTGGGAGGAACACAAAGTTAAAGAGGGCTTGGCAGGGAGATCTCCAGCCTCCTTATCCCGTTTGTTATTTCTGTAGTTTCCATACACTTGATTCTACTTGAGCTTtcctcctcctcctcctcctcctcctcctcctcctcctcctcctcctcctcctcctcctcctcctcctcctcccccctccccctcctcctccCTCAAAGCTGTGAGCTGTGCTGCCCAGCTCGCCCTGGCCTCCTCCTGCAGCCTCTGGCTTATTGTTCTGTTAAGCGGAGCAGGGAGATTGAACAGATGGGCCGAGACCTGGGCGTGAAGGGAGAGAAGGGCCAGCCGGTGCCGGGAAAGCGAAGCGGTTTGGGGAAAACAAAACAGAGGGCGGAGACAGAGAGAAGGTTGCCCCAGAGGGAGGAGGAGAGAACACACCCTGGAAGGGTCGAGGCCTGGAATGGAATGGGGGCGGGCCCGGGAATGGGGTGGACCCCTGAGCTCCTAGGCTCCAAGGCTGGCTCTGAGGCTAACTGGCTTC
>|NM_013484|Mouse|
GGCAGTGAGCCTAGGAGGGTGCTCCCCCTGATCTTGTTATAGTAACAAGGAAAGTAACTGCGTCCAGAGGCTTGGGAGGCACAAAGAGGCTGATATATCAGGTTAAATTCTTCATGGCTGGGCCAGGCCTGTGCATGtgggaggcagaggctagcctgggctacagagaaattccaggacagccagagctacatagtaagaccttgtctttaaaGCaacaaacaaacaaacaaacaaacaaacaaaATCCCCATAGCTGGGAGGCCAgtgtgataaacagtgtttagaatcttcaaacttgggggacagaagcaggaggataaggactcaaggccagtttcagctacttagaaattctaagtccatctaggttatgtgagatcctgtctcagagggaaaaaaCATGATCAAAATATATTGTATGAAAAGAGTTCTTTTTTTTTTCAATAAATAAAAGTGTATCTCAAACTTCAAAATGCTGTTTATTCTTCTGAATACCAACCCCCAATTTTTTTACTCTTATCTTTTGCAGCTTGGACATTTAATCTGCTGGTTGTTCCAATAATTTTTTTTTTTCCTCTAAGAATTCTTTCCAACTTTCCAAATAACTGTTGGCTTTCTTTTTATCTTATTTTCAGGGAAGGACCCAGGAAAGAATGTGAATCTTCCTATACGCCAAGAAGTTCTAGGAACATCAGTTTCAAGTCCTCAGAAGCTATTCTGGGGAAGACCCAGTGGACCCCAATGCATGTGGCAAACTCCAAAAAAAGACGTGAAACAAAATAAATAAAACGTTTTGCAGGGCTTGTGTGCTTAATGCAAGCCACACAAGGCCAAATATGCTTGCTTCAgtgtgtgtgtgtgtgtgtgtgtgtTGGGGCAAAGGTCCTGCCCCAAAGCTGAGTTCAGAATCCCTGGCGGGTTTCTCTCTCTTTTTCCCCTGGTACCATCCCCTTGCCACTCCCCGCCACTCCCCTCTagcgagcgagcgagcgagcgCT
>|NM_009778|Mouse|
GTGAATCATTATCTGCCTACAACCACAAAACCAACACAACTGAAAGAGATAATATAGGGGCAGGACAAGTCCTAGAGGCAGAGACAAGAGCAGGCTTTTCCTCCATGACTCTCAAAGCCCACCAGAGTCATTCAGCCACCCTGAGTGACAGGGTAGGTAAGGTCCACCTCATTCTTTTCCCTAGAAAGCAAGCATGCCCCCCGGAGGGCGAACTTCTAGGCAGCCTTCAAAACCAAAGCTTAACTGTCCCACTGCCAAGAAACCGTCCCAGATCCTCAAAAAACCAGAATTCTTTCCCACTTCAGAAAATGCTCCACAGAGCTGGGACTCTGGGCTGGGACATGCCCTCACCCCTTATCCTCCTCATAGGAAAGACTTGGATTATAAATGCATAAGTAGGGCTTGGGTAATGCCCAGCAACTGAGGAGGTAGAGGTAGGAGTTCAGAACTGTTTAGCAcagtggtctccaccttcctgaacctgccacccttccatgttgtgctgacctccaatcataaaattatttcattgctacttcacaactctaattttgctactgttctgaattgtaaggtaaatactgatacgcaggatatataatgcaatgccaaatgtgtctcgacccACTGATTTAGCAAGACCTTGGGGGTAGGGAGAACCAGCCATCCAGAAGTGCTGGGTTACTGGGACCCAGCTAAGTGTGGGAGGAGGTCACTCTAGACTTCAATGGTCTCTGGTGTAACCAAGTACAACAGGGACCAGCCCAGGTTCAGCATCTGGCCTTGACCCCAAGAAAAGCCTGAGCCAAGCAGGTACTTTCAAGCTCCAGGGTAATGGAAATGTGCCTAGGGTTACTCACCCCAAGGCTTGTTGCCCCAGGTTTGTGAAAAAGCTTAGGAAACTATGTTGCGAAATTTTGGGCAGTCCCTGGTGCAGGAACAGGGAGGGACCAGAGAGGAGAGCCATATAAAGAGCCAGCGGCTACAGCCCCAGCTCGCCT
>|NM_016704|Mouse|
GGAGGTGGGGACATTAAACACAATCGATTTAAACTCAATTTCTAGTCATTTTTAAAGTAACACAAAAAAGGAGAAGACCATGATAGCCCAACACATTCCTATTTCTTCTGTGTGTAAGAGTTTTCATCTATCGTTTCCTAAGCCAAACAGTGCAACTTGTCACTCCTCTTAGTCTACTCCCATACTGACTAACAAAGTACATTTACTGCATTTGAGACTGATTAGCATTTTCCTAATGAGAACCTGCAGTATTTGTCTGCAAGAATGGTCAGGTGGCGTGTGGATACAGGACATGTGGAAGACCTAGTAGACAGACTCAGGTTTTCCACAGTTGGTTGCCTTTGACTTGGGATTTTCTTGGCAGAATCACTTGGTTTTGAATCTATTGTCACTAGGAGAGAAAAAAAATGGTTCCTAACTGAATACAAACGCTCCTGAAAAAAAGAATAACGGTTTCATTTTAATTCTTAATTTCCTTTGCTTCCATTCTGTTCTGTTACACTCACAAGTTTTCTCACTAATCAATTGCCAGCAATTTTACATATTATAAAAATATAGGGCATTTTATGTGATCTTGGTTCTCAGGCCCCTGTCAATACCTTGGAAGCCCCATGATTGCCAAAACCCCGAAGAAAGTTAATTTCTTAGTACATTGGTTCCTCAGTAGCTAGTGTCCAAATAAATTTATTGTACACTTAGAAGAAGACCTATGCACAGGTTTTTATCCTTATCTCTAGAATTACCTCTCACTCCACAGGACAAGTGGAACCACACCTACTTTCTAAAGACTTCTCTGCAGCCACAAGAGCTATTGCAACAACTCTCAATGTGGAAATCACTGCAAATAACTCAAGACCATAGAAACTGCTATACTTAGAATTTCGGGATTTCTGCTTATCTAAGCTAATTATTTCAAAAGTCGGAGTTTCGACACAATATTTATTCTGTCAACAGTTTAGGTCACCGTTAGGGTTTTGGGACTGTACTTGTGTTTCCCAGTA
>|NM_133882|Mouse|
TCTGCTAGCTACTTAGGTATATTACCTGTGGCTCTCAACAGTCTCCAGCAAATATTAGAGACAAATGTTGGATTGGCCTGAACCAATGCCTGCTAAACGTTACTTCCTAATTGCCCCATAAATAAGACACCATAGAAGTTGTGTCAATGCCCCAATACATATTTGGATGTTTTCTTAAAATTACAGTTTTTACAACATCTCCTTGCATGACATTGGCACATTTAGTATCTCACCTAATTCTTCCAGCTCTGAGACACTTGGTCAAGAGGAAACAGAGAATGTCAGCTGTATACAGAGCATACACGGTACCTGGCTGGCAGTGTTCAACGTGTTCTGAAGAGTTAAATTTACTGATGTTTTTATGTTTTATTAACATATACTAATCATGATAATAATGGCTTTCATTGTGACATGTTCATGTGTATTTTGAATATATCTCCTATCCCCCCTCTCCCCTCCACTGACCCCTGCAGCACAACCCTGGGAGACAGGCACTGTTGTCATCTGTTTTGTAGAGAGGGTAGTATGTGTTCTGGTTACACAGCTGAGAATTACATAGAAAGAATTAGGGAAAGCATATAGAAAGAACCCAACGGCAGGTAGCTGGGCTCTGGAACCCTCTCAGAGTTCCTACAAACCTAGGACTTAGACACCACAGTCCCATCTGTCTTCAGGCCTTGCAGCCCCTGTACTGAGAACAGAACATGAGTCTGTGTAGCCAGCATGTGCCTGCACTCACTACTTTACCTGTATTAACCCTCTAACCCTGAGCATTTGGGGGAGAGGGGGGGATTGGTATGTGGCTTTCCGAAGTACTCAGGTAAGGCTGCTTCCATGGAATCACAGTTCTCACTGTCCTAGGTGTGCGGTATCACAAGTGAGTACATTCGTGCTGTGCAAAGCTGAGGTTCCAGGTACAAGCGCCTGTTTGCTTTGCTGACCTGTTTGCTCTATGTCAACAGAACTGAGAGCAGCAAGAGCGAGCAGGCTATTTCAACCAT
>|NM_009801|Mouse|
GCCTCCATAGAAACACAAAAAAACTGTACCCTTCTCAATTTGAATTCTAAATAATATGGCCTCAGGTCCACAATAGATTCAATACAAAAAAATTGTTCTCAAAGTCAAATAAGAAAAAAAGTGTTAGGTGAAGAGAAATGTTTAAATAAAAATACACAAAAAGAACATTGAAAGGTGTGTCCCCGGGACACCCACGGTCCCTGGGAAGCCATACAGCTACCTTTCTTTTCTATTTTTTAAgttttgtgttttttgttttgttttgttttgGGGGGGGGGGGTTGGTTTCGGCTTGTCAAATACAAATTCCTTTGCCAGGAAGGGGAAGTTCTCATCTCCTTGGAAGACATTTTTAAAATCCAATTCCAAAAAGCAAAGCGATTTTTGAGAATTGTTGGTTATGTTACATCAACAGTTCGGTGCCTAGGGTTAATTTGTGGAGCAAGCGGGAAGCTGGAGGGCGCCCTGGCGGCAAAGCCGGGTCGTCTTCCCGCAGCCCGGCAGCAGGGGGCCCCCCCGCTTCCCGCTCCCGGCTCCAGGATCCCCGCTCCCGGAGCCTCTAGGACGCTCCCCGCCCAAGGTCAAACTCCGCAGCCGCGTGCGTGCGGGCCGCGGCCGGGTGGCCGGCTGGCCCGCCAGCTCTGGGAAGCGGAGCCCCGCTGTGCGGGCGGGTGACCAGGTCGGTGCTCACAATGGGGCTGGGGAGTAGGGGCGCCGGCCCGCGAGGCTGCGCAGCGCCGGGGCGAGCTGGAGAGCGCGCAGCTGCTGCAGAGCGGGTCGGACGCAGAAGCGGAGAGCAGCCGGAGGGCGCCCCGCCCCAAGCAAGGTGCGGGGGCCCTCGAACACCGAGGCCTCCGCCTGTCACCTCTGCCTGTCACCTCCGTCCGCCACCTCCACGGTCTCCTCCCCTTGCTCAGGTCCACTCGGTCCCTCCCCTGGGCCGCCCAGAGCACCAAGTTGGCGGGAGCCTATAAAAGCCGGACGGTGCGACCCGCGACACA
>|NM_178224|Mouse|
CTGGGAAGCAAAACAACTCAGCATAGTAACTGGCTCCCTAACAAACAGGCTCTCCTTCCAGCTTGGCAGCAGGTTTCTCAGACCCTGGCTCTTGCCCTAGGGCGTACACTTTCCAGCCCAGAAGATTTCTCACTGGAACAAGATGTGGCCCTTCTAATCAAATGCTACATTCGGctgtgtatggtgacccagatctgcagtcccaggtctgaggtggcaggaagatcagaagttggagctcaccATATTTCACCAAGCTAAACTCAGGGCCGGAGAGATGGAGAGAGACACCTCCCCCCTCCCCGCTTCCAggtctctttatgtagcccaggttggcctcgcactcaaacttgagattcacttctctcgagtccaaatgctgggattgcaggcaccatcacgtcatacgtcacgcccatttttaACCTCCTACAGATATCGATATTGGGGGCGCCCTTCCAGTGACACCACTGACCCAGGCCTCTCAGGCCAGTTGCTTGGAAGAACTCTGGGCTCTTTGAGCGTCAGGTCCTGCCGTTCAGAATAGTGATGTGTGACTCGAGCCTGCCAAGCTAGGAAGCTCCACGTCCTCGAGAGGATCGGGTCCTGGGAAACGAGGTTCCCTGACACTTAGCCAGGCTGTGCCGCAAGGTACAGACCTTTGGGCACAGACCTGGGGCCCCTCCGTGTCGTGTGCCTCACGACAAACACGTGTTAGACGGCAGAACTTCTCCTTTCGAGCTTTTGAGCACAACTCCCAGAGCAAGCAGACACCCCGCTGTGGAGGCCCGGCGTCCAGCCGAGCTTGGCGGAGCCAGAGTGGGGGTGGAGAGGGGAAGGGGTGTGGGGGGGCGGGGTGAGTGGGAGGCCGTTCTGCGGCCCAGGATTGGCGGGTGTCGGCCCTCCGCCCCCCGGCGCCGGGCCAATCGCCGAAGCCTGTTGTGTGTGGCTGGGTTGGTTCTAGACCCGCCACCCTTCCCTGGGATCTGAGCTGGGATCCT
>|NM_009850|Mouse|
GATCCTCTTGTTTCTGATCAGTCTCAGGACCCTTCACAGGACACTCTGGGACACCACATCAAGCTGCTTCTAGCCAGTGGGAAGATGGACTTGAGAAGCCCTCATCCAGACATCGGAATCCTAGGTCCAGCACATAGTACCCATGCATGGAGTGTCTCAGAGCTTGTCTCCCTCAGCATCACTCTAAGGATTGGGGGAGGAGTGTTTGCATCATGCCAGCCACATTAAGCCATCTCAGTATGAGAGTCTTCTTAACAATATAATCAATCCACTCATTTGTAGAATCGATCCTCCCCAGGAGACAATAGACTTTTCTACCATGTGCTGTGGGGATCTAACTTTCCACACTGCTATAATCAGAAGGTCATCTGTCTGGGGACAAAATTATCCTTTGTGCCTGGAATCACATAGGAATTCTGTGAATTTCTGTTATGCATTGACTGGCTAAAGGAGACAATAGCCTGAGACCCTGGAACTAGCCCAGGGTCATACACCAAGAAATAAGCTAGTTGTCCCGTTGGGATGTTCTCTTCTAGGTGGGTACCACTTAGATGTTCTCAAAAGAACAGTGTCAAAAATCTCTTAAGGAAGGTCTACTCTAAGATGCTTTTCCATTCAGAACTCCAGTCTCATACATGGAAAAGTTCTGCCTAAACCCATGAGTTCTGGGATCAAGTGACAAACAAGTCCAGACCTAGCCAGAAGAACAGGCAGGAACATTCATCACTGTCATCGAGAAAAAGGCTCAGTGGAGTCTTCAACCTATTGCGCATAGAGGTTCTAGTGGTAAAGGGGTTTCCAAGTGGGAATCTAGAACCTCATCCCCTGCCACCTGCTATCCTGCAAGCCTTAACAACAACAAAAGAGAAAACGAGATAAGTCAGAGCATCAACACCCCTGCTGGGGCCCCTGCTGCCCACACTCTACAGGAGAGGGCGGAGACACCTGGTATTGCCTCTACTCAGAGTCCCAGCTCAATGCATGCTGGGTGGAGCCAGGCC
>|NM_009870|Mouse|
TGACCCCAACGAGGAGTTGCAGGTTTGCAAAAGGACACGTCATCTTCCAGCAATGTGGTGGTGACTGACCCTGGACATGCTTACCCTGTCATCTGTTTATGCAATCACATATATATGTAGCAATCTTAGTGTAAAGACTCTTGTAAAATCAAGAACCCCTATTTTCAATCACTTCTTGCTGCTTTTAATATTCCTGGGGAGGTTTACAGGTTGGGAAGAGGGAGGGCATTAAATTGCTGCCCCCCCATACCCATACAGTGGCTTATTATATTTCCTTCTGTCCATCTTTTAATCCTAGTTTCCTCCTCAGATAGAAATTATTTATTCCCTGTTTTATAAGACCACAATTACCTATACTAGTTATCTTTATCATCACTTCAAAGGGCGAGTGACTGAGACACCAAAACAAAAACATCGCATACCAACTGGAAGGAAGCACTTAGTAAAATTGTGTTGAATGAATGAGTAAAAGAAAGACACAAATACGAATGTTTCCCCATGGCGGTGGAGTGGAAATGTTACAGCACCATTTCTGGCACCAGGATCTCCCACTAACACCTCGACCTCCCGCCCACTCAGAGACCCATAGTGAGACTGAAGATGCGCTCTGGCTCGGCCTTGAGCCCAGAGTTGAGAGCTGGTTGGCCCGGTTGCCATGACACCGCCTTGTGCTCCACCCTCTCTCGCCCCCACACACCCCCTCGGCAGTCAGGGTATGGCAGCCAGTCACGTGCCACACAGCGTAACCACACCTCTGCTTCCCAGCGCAAAGTCAAGGGGTCACGTGGGATAGCAACAGGTCACGTGGCCGTCAGGGCCCCGCCCCCTTCCCCACCACACCCCTCCCATCAAAGCAGCCCGGGTTGCCCACTGCGCAAGGGTGAAGATCACGTGTCCAGAACGTccggcgcccgccccgccccccgggTTTCCGCGCGCCTCTCTGGCAGCTGGTCACATGGTGAGGGTGGGGGTGAGGGGGCCTCTCTAGCTCGCGGCCT
>|NM_009876|Mouse|
GCGGAGGCAGCAggggcggggggcggggggggggcTCTGTCAGGCCATGTCGGGTGTGTTTGTGTGAGTATTCAGGGCCCCACCAAGAGGCACTGCTGTGGAGGAGGGGTCATTCTCTCTTTTCTAGCATAACTACTTCCAGCCAACTAAGGTAGGCAGAACTGGGGGTCGAATATGGCCTGACCCAAACCTAAGGTCCTAGGCATCTATCAGTGATGTAGGTACAGGCTAGGATGGGCCCAACTTGTGTCTCATCTCCCGGGTAGGTGGGCCTATTATAGACCAGGCTACAGATCTTTTAGATCTCTACAGTATTGTTCCTCAGGAAAAGAATGGATGTGACCCCTGTCTCTAACTCCGTGATAGAGGGTCTTAGGGCCAGCAGGTGTGCAGATGCCTCGAAGGCAGATACTTAGGCCTGGGTGTAGAGGGTGGATCCAGCCACGGTACTGCCAGGACCAGGACCCAGCTGGTAGTAGTAGGTTAAAGCCCTAATCAGTTGGTGCAGTCCTAGGGCTAGCGCGGGCTGCGGGGACCGAGGGACCTTCACCGACGTCGGCATCGCCGAGGGGCTGTGCCCAGCTCCATGGTCCGAGGGGGCGCGCGCGTCGCGGCTGCGCGAGCCCCCGCCTGCAGACAAAGGAGCCCGCggggggcggggggggggatggggcgagggggaggggCGTCGCGGTGTCACGTTACCGCCCGCAGAGCTCTTTAACTCGAGCCCCGCCCCTTGTCCCGCGCAGCCCGCTCGCCGTGCGGCCGCCAATCAGCGCCCGCCCGTCAcccgccccgcccggccccgggggTGTGTGCGCGCAGCCAATGAGCGTGGCGCGGGGGCAGGGCCTCTGTGGGCGGGGCGGGCTGCACCCTCCAATCGCCGCGGTGTTGTTGAAACTGAAAATACTACATTATGCTAATCGTGAGGAGGCCCGCGCGCGCGGGGGTGGGGCCAGCGCGTATAAAGGGGCGCAGCGGGCTGGGCGTTCCAC
>|NM_007670|Mouse|
GCAACAGTTGTAACATTTAAAAACTTTAAAGCAGTATGTTCCTTCGCTTGGTCTCCCCTAGCAGGATTCGGGAGCCAGGCAGCACTTGATCTTTACGTTCAGAGAGGGCTTTAATGACAGGTTCACCCTGTTTAATGACAGGCCCAGCACCACACCCGAGTGTTATTGTTTCATTATTCCTGCATAAATGCTCTTTATTACATATGATAACTAAAAATCAAATACTTGCTGAGGTGGGTTTAAACCAGTAAGAGGGCAAACTAAGATACACAGTACACACTTGGATCTGGACCTTAGGGGCTTTGGGAGGAGGCCTGGTTAGTTATATACTGATTGTCTTTGAACTCACCTCTCAAGTAGGTGAGTACAGGCACACGTCCAGAGATCTTAAATTCTTATCATCTACTTTTGTGTGTGTGATGTTACCTTTCTCtttaaaaaaaaaaaaaaattaaCTTCAGGATTACAACCAAAGCTCAAGGGGAAAAATGTAAAGACAGGCAAAACAGGATCCTTGGGATGTGTTATTATTCTTCTGGCTGACTAAATAGGAAGACATTGTCAAGTGAAAACTGCTTGGTCTAATGCTAACTGTGAAATACCGCCTAGAGATGAACTAGCCTTGCATGACAGATGTTACAACTTTCAGACAGCTTCAGAAAGTAGAAATTTTTCACTCTAAAGGCTTTCTTTCAGTCAGTCAATTGCAAAAGCGCGATTGATGCCTCCAAAGCGAAACCTGCAGGCCTGAGCTAAATAAAGACCTCTGCTCCGCCTGCTGAGTGCAGAGGCACAACTTTTTCAAAAATAGCCAACCGGCCACGGTAAGTTCCAGACTAGGAAGCTTAAAGTTCTGCGCAGGCGTCTAAGATCTTCCGACTCTCAGATACCACCCCACCCCGCCTATTTGTCTCATGACGTCACCAAGTGTGGGGGAGGGGTTAGAGAGCAGGCGTGGTCTGAGGGGGCGGGGCCGGCGGCGGTGCAGAACGCTGCAGCTC
>|NM_007389|Mouse|
AGGAAACAGGACTCTGGAACAAATGCCACTGGGGTGGAAGACTTCCCACGAAGTGCTGCGCTGTAATAACAGGACACAGGAGGCTGCAGTGGGCCCAGCTAAGCTCTGGGTGGGCTTGGTACTGCCTGACAGAGATGAGGGGAGGGAATTGCTGCCTAGGGCCCTGGGGGAAAACCAGTTCACAGAAGGGAAAAAAAAAAACCAACTATCTTTGTTAAAAGCTGCATATGATCGTATATGGAATTCTCCAGCATCCAATTCAACACTGGCTACTTCTTTCAAACTCATGCAGGCACAAAAGATGTCACAGGCCTATGACACAGAATTTCATTCCATGTCTAGGGAGAGTACACTTGCGTGGTTAAGGACAGTTGCACAGTGGTGTCTACTCAAATCCGTAGCCTCCACTGAAATCATGCTCAAAGTATTTTGCTAATAATTGATTCATgggcctgcgagatgactcagcgggtgaaggaacttgccaccaagtctgataacctgagtttgatccccagggcacacacagtaggagaaccaacttctgaagactctctctattctacataggcaccatggcataccaccaccaccctcacataAAGCaaattaattaattaattaaaaCCCCTATATACAAGACTAGGGGTTCAGTACACTGGTAGAGTTGTGATAGCCATTTCTATTTAACCCATTTATATTTAGCTAGCACGTGTGAAGTCAGGGTTTGATCTTCAACACCAAACACAATGACAAGCCTCTGACTCATGATCTATGTAGACTCTCAGACACTTTACATCTAGTAAGAGTATAGCGATCATGTTAAGCAAGGCACGTCTGTGGCCACAGAAGGCCCCAAGCTTTGAGGCTGTGGGCAGCTCAGCTGTCATGCGGGCACACAGGTGATGTAAGACAATAGCTGTGGAGTCAGCTGGCTTCCAAGGCCAGCAGCCAAGCTCCCTAAGCCAGGGTGGAGTAGGACCGGCAGCAAGCCGCTGGCG
>|NM_028042|Mouse|
ACTTCTTTCTCTGCGACTTTCTATACTGGAGCAATAGAGAAAAGTAAAAGACATTGTGTGGCCTGCTGCAAGGGGGACGGGGGAGGAGGGGGGCGGGGAGGTGGGGACAGAGAGAGTCAGAGACACACAGTCACAAACACACACACATACAAGGAACGCCCCCCCCCCCCCCCGGGgggacgggtctaggtgtagccctggctgtccttgaactcactctatagaccaggccgacctcgaactcagagatctatccgcctctgccttcggagtgctgggattaaagCCTGGCTATAAAAGAACACCTCTTAACTAAACCGTTCCAGTTCTTGAAAACAGTTTTAGTTAGACACACATTTCTGAAATCGACCTGGACATTAGAACGGATCAGTGTATTCGGAAAGTTCTGGGTTGACAAGGACGGCGACAGACAGGGAGAGCGCGCCAGACACTGCGACACCAAGAACCGCAAACTCTGCGGACAACCCGGATCTGAAGACCAAGGCAAGGCACTGGCGCAAGGCCTTTCCCGATGCTCCCCAGAACCTCTGGCAGGACCGGGTCCAAACTTCGTCGCCCAAGGCAACCGCCAAGTCCTGGGACCCGGGACAGGGACCAGGGCACCCGAGGCCCGGCCCCCAAGTACGGCGGCCGCCACCCGCCCGGGACGCGCATCCATCGACCGGTATCCTCTCCTCGCTCTCACCTCTCCAGTTCTTGTACTCGGCGACGTAGTAGTATTTGTTCCCCAGATGGTCCGTGCCCACGTGCTCCCTCACCTCCCTGGACAAGGCGCTCCAAACAGAGCGCCACACACCGGACCACCAGCTCATGCCTGCGCCGAACTCAAGGTCTGAGGCTTCAACCCGCCACCGGAGGACACGCCCACGCTAAGCTCCGCCCACTGCCCGGCGTTTTCCGAGCCCCCCAGTAACGCCGCTCTCCGTTGGTCAGGCCACATCGCTGATTGGCCAATGAGAGCCCGTGTTGTTGCATCCCCC
>|NM_013491|Mouse|
TAAAAGAGAGGCTCATCTTGATGGTGGATCTGAAATTCAGTTTGCCTCCATTTCTTCTATAATGAGTAGGTAGGGGAATATTGTCTTAGAAAAAAGAGAACCTAATGGAAAAAACACAATGCCCGACAGAGTACTTTTGTCCTTCATCAAATTTAATTTATTGACTAGAAAAGAGGAAATTATTTGTCCATCTTCTGTTTCTTGGGTTCCTAGCACCTGTTCCTTGACTCTAGCTTATTTCTTCTTCCCACCTGTTATCTAATCTGCCCTGATAAGAGCTGTCATGGGCACCACAGTCCAGCTGAGAGCTCAGTCCCTCTGTATTGATCTGAGCTGCTGGTAGGGCTAACACGTAGTATGTCTAGGAAATGAGAGACATTGCACACCCAGTGGTGATAAGGGTGGGATCGAGGGGAAGGCACTGGAGTGGTTTTAGCCACCTTTGGCAGACTCAAAGGCAGAGAACTGGAGGTGAAAACTGGGAATTCCGTGCATGTGGAAAAACTGGCCACAGAAAATTCCAGATGAGGACTGAATCGTTAAAAAATACTGAGCTGAAACGAGCCCAACATGGAGGCATCAGCTACTCTCCCAGGTGAGTTGCCTGTCTGGTGTTACCAAAACACTGAGTAGCTTCATTTAGCACTGTCTCTCCCCTCACTTTCCACGAGCTCTGCAGGGAAGGCTCAGCTCTACCCCAGCCTAGAAATTTCACTAGGAAATTTTTCATTCTGGTCCTGGTGATATTTATAAAGGGACTAGTAACCTGGAGCTGTGAGCCTTGTAGGAACAGAACAGTGCTGCTGCCTGGCAGAGGGAATTCCCTGTTGGACTGTCCCACAGGTTCTCATCCTAGCCCCCACCCCCACACTCCACTCACACCTGCTTCGACCCCAGAAGGATCAGATGTggcggggggggggggggggggTGTCATGTGGTGGAGAGACAGCTATAAATAGCTAGAGGTGGGCATGTTGCCCCAGACGCCTTGGGGACAG
>|NM_016691|Mouse|
tctcaggtcctcatgcgccccgggggggggggggggggcatgcactctacccactgagctacctcccctagcccAAAACAATGATAgttttgaaacagaggcttgctatgttgtccaagctgacccagaatctgaggctcacgtcaccactctcataaaggaattgagacttcaggtatgttccGGGTCACATGCTTTTACAGTTTTTTTCTTTAATTATAGTGTGTACATATGAAAGGACACACAACACATATGTGTATTTTTTAATATACAATACATACATGCGTGCTTTAAAGAGTAATTGAAGATGGTCACTTGTTACCATATCTGGAAAACTGACCAGCGTTTCAGAGGCCTTCCTTTTGCTGCATATTCTTCACAGACTGCAGTTTTGTCTGGTAGATCCTATCTTTATGTCATTTTCTTCCTTTTGGTTGCATTGCAGTGATTCATATCCTAAAATTTAGGCTTGCCTGCCATTAGGTTCAGGagtagagccatgctgttatgagctcttttatgtctggaatctttcagcgttatgtttgtgagatttaAATTAATttttatattattttattttattttTATttttattttttttagacaaggtctttctatttcacccaggccacttgtaaacctgctagcctcctaagtgctagaattacagacatatgccaccaagctcACACTAGTGGTTTATTTAAAATGTAGTAATTTAAAAATCGTAGTAATTCTAAAGTTTCTGGATGTTTCTACTTTGATGTCTGGTTCTTTCTGCTAAATGGGGTATGAAGTATAAAACTTGCCTGAGCTGACAAAGCCTCCCCCTACCCATTTGATGGCATTTGTTTAGATGAGACTACATCTTTAAGGCTTCTGTGCTAGGTTAAAAAATCTTCCTTTCTCCAAGGCCGGTCCAAGGGTCTGGTCATGTGATCTCATCGGTGACATCATACTCTGACCAACCGGGAGCACTGGTGGCTCTTTAGGTGGCG
>|NM_019701|Mouse|
CATGCGTGTGCACATGTGTGTGGGcacacacacagacacatgcacacgaacacacaaatgcacacacataaacatatatatgcacacacacatatacaaacatatttacacacacacaaacatatacatacacacatacatagacacataggcacacacatatttacacacacacacacacacacacacacacacacacacacacaccacaGTTTTCTGAGATTTAGATGCTAAAAGTTCATTCATTTCCTTGCCAAGCCCTGGCAGCCTCCAGCCCTTCCAGTTCACCACTCTTGCCTTCCTCTCCACCCCTGAACAAGATGAGACTGTcaatgtgagctcagagaacagtgtgcctactctggtgtccagcaaaccaaggtgggagtcccggctctggccctcagcagctgGGGTCTGAGTGGCAGTGGTTTTGGGTACATGCCACCACTCCAGCTGGCCTCTGTGATCTTGGACAAGAAGCCTTGCAGTTCTGAGATGCTGTTCCTTTGAAACAGGATAATGGACCATCTTCCCTTGGGGCCGTTCTGAGCACTGTGGGTAAGCCAGCAGTGGTGACCCTATTACTATGAACCCAGGTGCCTTCTGTTGAACCCCCCTCTTTCCCTCTCCTCTCCTACTTTGGAACCCGCTTCCATATCGAGCTGAGAGCCTAAACCCCGAGGCTCAGCCATAGCAAAGGACCGTGATTAACCTGAGTGCTCAGCAGCTCCTGTTCCCAGGCTCAGACCCCTGGAGTCCCCAGGGACCTGCAGCATTGGAGCATGCTCCGTAGTCCGCTTGCTTTCTCGTGTGGGACAGCCCCTCCTGACTCCTCAGCAGCTTCCTGGTCAGTCTGTGAGTTCTGGCCAGTTTCTCAAGGACATTCTAAATGGCTTCCTTAACCCCAGGAGGGGAGGGGAGGGTGTTGATTGGTGGAGGGCACACCTGTCCAGGTGTACAGGAGTTACAAACAAAGAAGCTGTGTTGGAGGAGGGCCT
>|NM_009907|Mouse|
ACGCACTGAAGGAGTCCTAGAAGAGAAGAAAGAAGAGTGAAGGCACTCAGGGGAGGTCTAACCACTTCCCCAGGAGTACACTGTTAACAAAGCCCAGGTAAGAATCAGGGATCTGGACGTCTGCTAAGGGACCCCGACAAGGCCTAGCTTGAATAAGTGGGTACACTTGTAGAGGCAGGAGATTGAAACCCAGGAAGGACTGGGCTAGGAGTCTGGCTGACTGTAGGAAAGGGAGCTCAGGCTTCAGGAGAGGCTGTAAGGGAGAGGAAAGGTGAGACTACGAGGAATGGTGGAAGTTTCGGGTATCTCTCTGCCCCTCTCACCAGTGCTCCCCTCAAAGCCTGATGTAGCCCAGGGAGACGAAGCCGGAGAAAATCCATCCTGCAGGTCTCTGTGTGTCCAGAAAGCTCACAATGACCATCCGTCCCCACCCACGAAGTCCTCCCCAGCACCCAAGACACTTCCTCTTCCCCTGACTCTCCCTGACAAATCTCCACCCCAGGCCCTGTGCACCTCCCCCCTGCTCATGGATGACTTCATGACAGGCAGGGGGATGGCTTAACAGTGTCCAGGTGACTCAGACTCGGGTGCACATCTGGAACTAAAGGGCAGAGGATCGGGCCAGAAAGGGGAAAGGGAAAAAAAAAGTGGAAACAGGAGACCTCAGAATTGGGTATGGGGGAGGGGGCATTCGGCAAGTGCAGCCTGAGTGACTCAGGTCTTGTATTCGCACCTCAGCCATTTCCGCCTCCTCCAAGCCACAGCCTTCAGTGAGAGGAAGCTAGGGTTTGTGGTTCCTGATTTATTTGGGGGAGAAGCTGTAGAAGTGAGGATAAGGCCACTGGAAGTTCTGGGTTCCCATTTTCAACGCCATTAAGATTTTTCTGGGGATGAAAGGTCTGGATTGGTGCTCAATGCCCACaccctcacctatggttattcttgtactgtggtcatgtgtcctcacagcttactgtgagttccttaaggacagaggctgC
>|NM_007742|Mouse|
ACCCCTCTATGGCCAAGTACCTTCTACCTGTTCATTCTGCATTGATATTGCTACATAAGAGGGCCTCTAACAAATCTCTGGCTGTGGCCACAGCTGACACAAGACCTTTTTCTAAAACATCCCTGGTCACAGGCTTCCTGCAACAAACTCACATCCCAGTGCTGGGATGGAGGAGGTCAGAGAAGAATTTATACAACATGCCCCAGGCCCCAGCTTTGAGGACCCAGAAAGCCCCCTGCCCACACTGCTGCTCATCACTTAATGCATAAGCATTCTTCTGGAAGGACAAGGATGTCAAAGGTCTCCCCAAGCCTCAGCCTCAGAGCTGTTATTTATTAGAAAGGTGTGTCTGGCATGGCAGAACAGATAGGCACCCCCTTCCTTTCAAACCACCACATATCTGACTCTTAGTATCTGTGAAGAGATGTATAACTGTTCACAAATATTCCTACCCTCCATTCCTGGGTCCACACCATGAGGTGATCCCCTCCCTCCAACAGGCACATCTGCTTAGCTGATAGGTTCTAATCAGATTAATCTAACTTATTCCTTAGTTCTTCCCCAGGATGCCTGAAAGATTACTAGGCATGGCCAGGAGGACCTTTTCCCAATTATTCCTGACACTGATCCCTTTGTAGTGTTTCCCAACTCAGATTCTCAGTTCTACATCCTTCTGATTTGAAGTCCCAGAAAGAAAGTACAAGGGGTATTCTCTACCCACACTCAGTATACTGAGGGCCCAGCCACACTCCAGTGACAGCACCTCTGGCCCATGTAGATCTGGGGGGCAAGGGCGGCAGAGTTGCGGGAGGGGGGGCGCTGGGTGGACTCCTTTCCCTTCCTTTCCCTCCTCCCCCCTCTTCGTTCCAAATTGGGGGCCGGGCCAGGCAGTTCTGATTGGCTGGGGGCCGGGCTGCTGGCTCCCCCTCTCCGAGAGGCAGGGTTCCTCCCAGCTCTCCATCAAGATGGTATAAAAGGGGCCCAGGCCAGTCGTCGGAGCA
>|NM_007743|Mouse|
ATGCAGGCAGGGGTGCCTGGCAGTGGCTGTGGAAGGGGTCATAAATAGGCAGCAAGGCCAAGAAGGCTGAGTGTTCACTGATCTGTTATCTGATCCAGGCTCGGCATCTGAGTCTGGCTGGTAATCCTTCATGGGGTCTGTACATGGGGCTGGAAATGGGGCTTAACCAAAGTAAATGTAATAATGCACAGTTTATCTCTTGATGCCTGCTCCCCTCATCAACGAGAGAGAGGGGGGTACAGACAGAGAGAGTCACAGAGAGGATGGAggagggagggaggaagggagggaggANNNNNNNNNNNNNNNNNNNNNNNNNNNNNNNNNNNNNNNNNNNNNNNNNNNNNNNNNNNNNNNNNNNNNNNNNNNNNNNNNNNNNNNNNNNNNNNNNNNNggggggggggggggggggggggggggggaggggagggCACACAGGCCCCCCCAAACTGGGGAAATTAGGGGGCAGGGGTGGAGCCAACCCATGAGGGCAGCTCTAGAGCTCGCCACGCTGTCACCCTCCTCCCCTCACACCCCAGCCCCCTCCAGCCTGCAGATGGCCCGCAGGGCACAGAGTGAAGCGGGACTGGACAGCTCCTGCCTTTTCATCTTCGGCCTCCAGGTCCCTCAACACCTGCCCCGCCGCCCGGAGATCTGTAAAGAGCCCACGTAGGTGTCCTAAAGTGCTTCCAAACTTGGCAAGGGCGAGAGAGGGCGGGTGGCTGGGGAGGGCGGAGGTATGCAGACAGGGAGTCAGAGTTCCCCCTCGAAAGCCTCAAAAGTGTCCACGTCCTCAAAAAGAATGGAACCAATTTAAGAAGCCCCGTAGCCACGTCCCTCCCCCCTCGGCTCCCTCCCCTGCTCCCCCGCAGTCTCCTCCCAGCACTGAGTCCCGGGCCCCTAGCCCTAGCCCTCCCATTGGTGGAGACGTTTTTGGAGGCACCCTCCGGCTGGGGAAACTTTTCCCATATAAATAAGGCAGGTCTGGGCTTTATTATTTT
>|NM_009930|Mouse|
AGTGAAGGATAGGGTATCAAGATATAAGTTGGTCATCATAATAAGGGTAACAAGTACATTTTTTCTACAGAGATTTAATCAGAGATATAGTGGTATTTATTCCTCAACTAGATCTAGAAATACATAGAAAACTCTTCAGATGAGGTCTTGGAACAGAAACATAGAAAATACTGATGTAGACATATTTGTAGTAATTATTACATTAGAAATTAGAAATTCTATTCCACACTTTGAACTTTCTCTTTTGTAGTTTCTTACAAGGACAAGACTTGAAAAGTTTGATTGCTTTTTTTTCTCTTTAGTAATGCCTGTTCTGATTTCTTTAGTAACACATAAACTGGAAATTTTACAAGGAAGCAGTCAGGGTTGCTAAAGAAATTCGTGAGAAATAGAGCAAGGGGAACAGTAACAGATAAGAGTCTCAATATCTCTTCAAACATAGCTCAAAGACAGTTTTGTGACAATTGCCTCCAGTCTAACATTTGGAATGCAGAGTGGGTGGTGAGTTCAGGGCCTTCAGAGGATTTTCCTTTATAGTCTCTTACAGTTTCCTGTTAAAATTGAGTCAGGATGGACTCTGGCAAAACTCAAAGTATCAGAGTCTTCTAGAAAGATAAAATTTACAAAATGACCATGCCGGAGAATGGGAGTCAAAACACTTTTTCAAATTCAGACAGTTTTTACTGTTTCAGAGGGAAATTTAAAAACACACAAACAATTGTTGTAGGCTATCACAAAGCACATTCCTATGTGTTTCTGTCATGCAAATATGTATTTAAGACTAATGCATGTTATAAACATATGCATAGGCTGATGTACACATGCTCCAGATGTGCTGTTTCTGTGTCTGTGGGTTGTGTCCTCTACACACAGGGAAAAATATATTAATCATTGCTTTTACTGCTGAGGGGATGGGTTCTGCTCTCATATTTCAGAAAGGGGCTGGAAAGTGAGGGAAGCCAAACTTTTTCCTATTTAAGGCCAGAGCAGAGGGAAGCGAG
>|NM_007734|Mouse|
GTGGCTGAATTTCCACCCACTAATACGTTCATGACATTCGGATGGTTATCATAAGACCTTGTTCGCAGTTACCACTGTGATGATATTATGGTTGTTTTATGGGTGCCTTAAAGAGCTAGCAAAGCCATGTAATTATAACCCTCCGTGCCTGTTACTACCTCTCTTCTTTAGCACTGCGATGATAGTATCTAAGCAAAACTGTGATTTTACTGTAGCCTGTGCATTTGAAATGATACACTCCATTCAGTGTGGTCTGCCGCACGAGATAGTGTAAGAGCCCTGCAACAATGTACCCTACCAAGCCAGAAGTGACATTTGCATCCAAGGCCCTCCCAGGCAGGGACACCCTGGACCAGAGTTGGCTCTCATTTTCTCCTCCGTTTCCGCAGATAAGGTTTAGCCTGAAAAGCAGTTCAACTCAGAGAATAGGATGAGCTTTCTCTTTCCCCTCATCTGCCTCTTGCTCTTGGCATTTTGGAATGCCCAGACTGCCAGGACAGTAACTTGAGCTTCCAAATTAATCAAAACACATAGTGCCCAGTTCAAGCCCTGGCAGAGAAGCCCGGGAGCCAAGTAAGCTCTCCTCTGCTGACCCCAAGGCCACAACTTCCCCAGCCACCACCCCTTAGATGCTAAAATGCTTTTGGTCCCAGGCAGGTGCCCTGACGCTGGGGCGGTGCCTGTCTGAGGGCGGCTTACCTGGGGAGCAACCGGGCAAAGAAGGAACAGCAGGGTAGCAGGCAGACCAGACAGGCTCCTCGAGGTTATGGCTGGAGGGAATCCACCCGTGACCGTGACCGTGTTCCTCTCCCCAGCCTGTCCAGCCTCAGGTCTGCGTGCTGGCTGCGAGTTGAAGGCCGGCAGCCGATGGGCAGTCCCTAGAGCTGCCAGCAAACTTGGCCTCCGGAGTTGCAGACTCCCGCGCGCCTCCCGCTTAATCTGGGCAGGGCTGCTGGCCACTCCCCCCACCCTGTGCAGCCACCTCCCTACCGCACACCCCT
>|NM_015734|Mouse|
AATAATGAGAAACTAGGGAGCCTGAGGATGCAGCCGGAGAGAGATGTCCCAGGCCGGTCTCCATCACTACAAAATTCTTTCAGGCTGCAATGTGTTCAAAGGGAGCGATAGCTTTGTGTCTGAAAGCCTTCTTAATTCACTCTGATTCTTTCTAAACAAACCCTGAAGCCCTTGGAGAAGGGCAGGGCAGTGAGTCAGGCTTTTGCAGGGCCTCCCAGGCCTGGAGAAGTCTGGGAGAACTCCTGTCTCCCTCTGCTGTAGATGGGGAGCTGGGAGCCCCTCTCCTTTTCCAGCTGTCAGCTCTGGAAGGGGGCTCTTCCTTTTCCTTGTGAGTTGTTGGGCCACTAGGGACAGCAGTAAGGCGGTGGGGTGGGATCTGAGACTGACCTTCACCTGATTAATAACTTGGTCACTCCTTGTTCACTTAAGGCCCCTCTGGGCATCCTTGACAGTCTGGTCTGTGGAGAGGTAGAAGGCAGGTCCCCAGCGCTGTATTGGCCTGTCAGTCATAGTCTAGGGAGCCCCTTCTGGCTGAATTGCAAGTTGAGTCTCCGCCCAGAAGAGGAGCTCTCGGAACTCCTCCTTAAAGAGAAAGTTCTGTGTGGTACTGCAATCTCTCTTTTGAATTCCAGCGATCAAACTTCGGGGGTCCCTCAACGTTGGTTCTTGGAGTCTGGCCAGGTCGGGGTACCTGAGGCGGGAAGAATCTAGGATCAGGGTGGGCCATCAGGTTTTGGAGGCCGCCGCCCAGAGCGGGGAGAAAGAACGGGGGCGCCGGCCCCGTCCCACGTCCGCTCCCGCCCCGGGCCAGCCCCTTCCTCGCCGCGACTCGCCCGCTATCCCCACCCCCTCGCCCTCGGCGCCCAGTGGGAGGCGGGGACCGGCCTTGCTGAGCGGGGCGCCGGGCTCTGATTTGCTGCGGGCGTTGGGGGCGGTGGGGGGTGGGGGAATCCACAGCCTCCGCGTTGTCTGCCAGCAGCGAGGGAGGGAGGGAAAGGGGG
>|NM_016685|Mouse|
TGGATGTACCAGAAATCTACAAGCACATACCCTCCGTCCGACATGCTCCACCAACTTCCACCTCTTTCCCTGCCCCCACCACTGGAGCTAACCCCCCTGCTTCCTATGACTGATCTTTTTATTCTCTTTGTTCCCTGGACTGTCTGTCTCCCCCAGGCAGCCCTCCATGGTTTCTTCTTGGAGCAAGAGATCTTCTTGGGTTGCAGCAGCCCCAAGTGGGCCAGCCCCCCTCCCCTGAGCCCAGCTTCTCTGTTTACAGATGTAAGCTGTGAGTCCTGGAAGGCCAGGTGGAGAGGGTTAAAGCTGAGGTGTTTTACAGCTCAGAGTGTGGCTGGCCCGGGAAAGATTTTCAGTTCCCAGCCAGTCTTATTTTTATGACAGGCTGTCTCCCTGGTGGCTGGGGAACAAAGCTTAGTGCAGTCCAGTGAGAAGAGAACCCCAGGGAAGCTGAGGTTCCTTCCTCCACCCCATCCCCAGCACCACCACTGCCTCCTCAACAGTGCAAAAGGGGAAGTTGAGGCAAGGACATCGTTTATTCAGAATTCTGTTTGTTTGAAGGTGCGGGGAGGGGGGCGGAGGAACCCTCACAACCTCCTGCTGACCTGGGCTGAGTCACACCCATAGGTCCCTTTTGCAGGACTTTGAAGTGCGGAGGGAGTGTGGGAGCCAGAGTGGGTGAGTTGGGACCTTTTGAATACTTATGACTTTGTTTCCCCAATGCTATCTACGGGGACAGATGAAGATTGTCTTGCATACAACAGGCACTCAGTGGTGAACCAGAGTGAGTGGAGAGCCCCAATTTACTCTTCAAGGCTCATGCCTTTCTCTCCTCAGACCCCACCATATACTGATCAGCTGCGGGTCATCCCGCAGGGCTGTGGGGCGCGGCCCTGAATGCAGAGCCCGGCCTGTTTACCTTGTGGCGGGCTCTGGGCAGGGCCGCGGGGGCTGTCCCGGACCCGGCGCGGGGATAAATAGGCCGCGGGCTCGAAGGCGCAGAC
>|NM_007752|Mouse|
tcctatctcttttcctttctctcctcctcttccttctttgcccattctctctctctctctctctctctctctctctctctctctctctctctctGAGTATTACTTCATTGTACAGACGGGTACTAAAATCCTAGATTCAACAGATTGTCATGTGCCAGTTTCCCCATTATGCATAGCTTATTTGGTTTGTGACTGACTTCttttttttttttaaagatttatttattattatacataagttcactgtagctgacttcagacacaccataagagggtgtcagatctcattacaggtggttgtgagccaccatgtggttgctgggatttgaactcaggaccttcagaagagcagtcagtgctcttatccgctaagccatctcaccagcccTTGTGACTGACTTCTATCATTCAAACAAAATTATCATTTCCTGGTATGTTCTTCTATTAATTTCTACATAGCAATCCATGTCAACTGATAAAGTCTCTATAACACACAGTACaaaaaaatttttttaaatgaaatttttattGGCTACTTTTACGATGTGCTAAATATGTTTCATATCTTCAAAATTACAAGTAAGTTTTTGTTAGTTTTCTAAAAATCATTAACAATGACATATTTGATTCATTTTTCCTTGGCttattaaaaactggctctgggtgaggtgtagtgcctgggattgctagaagaacaaagggagcatttagagatggtctctgccctcctggaatttacaCGATGAATGGAAGAAGATGCAGAATTGCGCATGCTGTGCATGTCCAACACAAACAGATGACATTCCTTTGTAGTTAGAGAAGCCTGGCCACAGGGAACTGTGTTTGTTTTGGTTTTTCCCCTTCGTGGTTTACCAGAACCAATCTGAGTTGGAAAATGCTATTTGCTTTAAAGAAATTAGTTACTCTTTTGCAACATTAAATTGTGTCAGCCAAGCAAATGAAGCCCTATTTATAAAATTGCTTGCTTCTGGTTTCACTTT
>|NM_007757|Mouse|
AGATTCCTTTTCGTTAAAGAGCTTCATTTATCACCAGGAGGCCCAGCCAGACCCAGGCAACCTTCCAAAAGATAATTCTTATCTTTCCTTCTCTTCCAAGTCGGCCTCCAGCCAGGGCACACTACAGCTAAAAGTTAAGGGTTTCTCTCCTCTGCAAGCTTTGTCACTTCTCGTGAATTCATTTGCCTGCCACATCTGCCAGGCCTGAGCACGCATGCTGCTCCAGGTAGTTTGTGGTTGCATTTGTGTAAGAAGCAGGGGAGTGAACATATCGGTCAGAACCATACCCACTGAGCTCCAATTCCTGCTACAGCCAGAATGGAAGCTTGTGAAAGAATAACCAGTGGCCTCGATTATTATTTGTTAGTAGAAATTAGAATCATCAAGGATAGTTAAAGGGCAAATGAGCCCTTCTGATACTATAAAATAATGCTGGCAATGATATATGCTTGGAACAAAACTATTAAATGTGTGAGCTTCTGTCCTCATATTTTCAACGGGTAGGGCTATGGGGAAGAACAGAGATCCAGGATAGTAAACCGGAGTGCGAATATTTTCTCTGGATCTACTCAGGAGCCCACTACCCTGAACTCTTTGGGTAAGCCAAGCACAGGGACAAGGGTGCATCCTCCAGACCCACAGCCAGGACGAAGACAAGGGGTGTGTCTCCGAGTTGTTATTTCTGCCCGTTTGTCGTCAGCCTTCTAACCCCACTTTTGCTCACTGTGGGTGAGCGAGCAGGGCAATCCAAGGTGTACGTGACTAAAGCGCCTATCTTATCAGTCCAAGCACCTCCACAGTCCTCTGGCAGCACAGGAGGCCCGCGTGCGAGCAGCAGGACCCACCTCTGTGCGCAGGGTGCAGTCTTATCTGCTCTTTCCGGGAGCGGTCAGGCGAGTGCAGGAGGCGATAGGACGGGACTACAGTTCCCAGCAGCCTCCTCGGCTCCCGCCAGCAGCCTGCGACCTACACTCGCAGCAGCTCTTCCGAACTCCACGTAG
>|NM_009949|Mouse|
TGGTATATGTTGCTTGCCTGTGGTGGTTTAGCGATGGATGGGGATGTTCACGTTCAAGAATCTTTGAATTCCTGAAAAGTTTGGGACTTCAGGACCCATGTGTGCTGACAGGTAGCCTCCTACGGTGGACTGAGGCTAAAAGACACCCAGAACTAGAGGACAAGGGTTTCCTCTTGGTAGGGAACCTGTTTTGTTTTTTTCCTTTGAAATATTCAATCTGAAAAAGGATGCTCATTTCTGGTTCCTGTACATTCTTTTTCCTTCCTTCCTCttgttttgattaagacacagtcccgtgtagcccaggatggcttccaactcgctatgtagctgaatataggctagaattcttgacactctgcctctgcctctccttcagattacaggcatgcacccccaatttccagttataCATTTTTAATAATAtttttattagatattttctttacatttcaaatgctatcccgaaagttccctatcccccccccaccccaccccacccccacccccccccgcCCCGCGAAGCCACACACTTCAAAGACTTCAGGCTTGGGGAATGCTACACGGACCTAGTATGAGTAAAGTATTCTGCCTAACAAATTATATTGGTGAAATAAGTATGACTATTGTTCAGTAAATCTAGAACTGTGGAGGCGTTTGTTGATCTTGTTCTCTACTTAGAAGACAAAGGTTTGAAATGTTCTTGGTCTCTAGAGACCAAGCCTTGACAAGGATAGGTCTGCCAAATGCCAAGTTTCAGCGTTTCTTTTTTCTCTACTTTTGATTTCTATCCAGTTCTGTGAAAGGAAAAGAGGTTAGCTTCAGAGTTACATGCCTGCCACCTTCGGGCAAGAAGCTGGGCTTACTATAGTTTAGAGACCGCTTCCGGCCCAGGTGGGCGTGGCCGCCTCTTGGGCGTGGCCACGATGTGGGCGGGCTCTGGGAGAGGCCAAGTGTGGGCGGGGCCACCGCCTATCGGTGCCCGGAAGTGCCCCTGTGGG
>|NM_009976|Mouse|
cctctccctctccccctccccctcctcctccTTCTTCTTTTTCTTCTaagatttcactgtgtagcccttgctggcctggaaccagagatgtagaccaagctggtcttgaacacagatctacctacttctgccttccatgtactggaattaaatacatgcgccatcatacccagcCTCATACCGTAGTTTTTAACCTGTCTACTAGGAAGCATAAAAGACACATGGGTTCATCTTAGATGGATATACTGGGCAGCCTGTTACAATATCCATTCGGGGCTTGGCCTCCTGTGGTATCTCCAGGCCCTAGAGTGGCCTGGTCTAGGAAGAAGCCTAGGATGGTTTCTTTAAGGATAATGAGTAGTTACACAGAATGCTGCACACTTCCCCACTCCCCCAAGATCAATTTATTTTCCTTTGACAAGTATCTTAGGACAGGGCCTTCAGGAAAATGAAATAATAGCCCTGCTCCGAGCATTCCCACATAGTGACCCTGCTCTCCATCAAGTGATCGAGGCTGAACTTTGAAGATGCAGGAAATTAAAGACTCGTTGCCCTTTTCCTTTCTGGAGAAACAGGGTTCAGATGTCACTGGCATTTTAGGGTCCAGAGAGCAATGACCAACTTCTCTGGTGAAACCACACTTCATGAAACAGGGAACTTGGAGTAAAAGGGGAAGCTGTGGAAAAGGGCACAGAAGAGGAACTGGTAAGAACAGAAAGCTAAGAGTGAAGAAGGAAGGGAGAGGCGGGGCAGGGATGGGGGAGGGGAGGCTCAGCAGGGAATGGGAATCTGGCAGCTCTTTAAGAGGTATCTGACCTACAAGGCAAGAACAGACTAGCAGCTGACTGAAGCAGAGGGAGGGCGGGGCCGTTCGGAAGAGGAGGCGGGGCCCGCTAGGGGGCAGACGGAAAAGGGAGGGTGGCCGCCGGAAAAGGAGGAGCCAGGAGAGGCGGGCGGGTCCCTAACGCTCGCATTTGGGTAAAAGTCGCACGGAGTAGCAG
>|NM_007793|Mouse|
ttccaaatatcaaattcaggctgtcgcacttccgtggcaagccccttaccatgagctacctctgcacccccAAATTATTTTTTTTAAGCCAAGGTCTCACTGCATAGTCAGGTTAGcttagcctctcaagtgccaggattgcaggtgtataccatcatgtcctgctATCCAACTGTGACAGTTTTGCAAACGGAAACTCGGGTTTGAAGGTCACTCAAGTAAGAGCACTGACAGAGGGCATATCCGGGGTCCTCATGGTTCCCAGCCTGTGTTGGGTGTGTGAGAATAGAGTCTCACCCAGAATAGACCACCTACCCAGCTCTGTGGGGCTGGGGCTGGGATCCCCAAGCCCCGCCTACCGCCTGACAAGGCCATGTCATTCAAAAAGAATGGAATTCCCAGATAAGCTCTTATTTCATGGGGTTATCCGGACCCAAAAACTAAGTCCACGTTGGGGAGGGGAGGAAAGGATGGGGCCAGGGGTCAAGGAACAGGGATCTGAGACTTCTAGGTCCTCAATCATCTATTTCTGTATCCACTCTATGGAAGGAGGGATAGGGACCCATCAAGACCCCCACTTAATAGTCACAGGACAAGGGGAAATTGAGATGTCCAGGGCTGTACTTCGTGTCCACCTACTCCATGGAAAGACTAGGACCCCTTCTCACATCTCTGCATCCTGTGAGGACCCGGAAGCCCCTAAGCCGGGTCAGAGATACTCCTACAATCACTTCACGACCATTGAGGGGCAATCAGGACTCCCAGCCTCCAAACCCTTCTTAGCGTCCGTTCAGGGAAAGGACGTGAAGCACCCACCATGCCTCACCCTCCGCCCACGCCCAGCCTGGGTCTCCTGACTCTGCCTGGAACGGAGGGTGGTGACAGTAAAGAGAGCGAGCGAGAGGGTGCGGCGCCCCGCCCCGTCGCTCTGTCACGTGCTACGGGTCCGGGGGGGCGGAGCCAAGCCAGGTTTTTCTAGGGTCCAGGCACCCAGGTCTCCT
>|NM_007806|Mouse|
GTTTCTGAAGGGCTAGCTGACCCACTCGATGGACCTTCCAGCACTCCAGACAGCTGCTCATCAGGGATGGGGAGTCGGTGCCTCCCCCCTCCCCCAAGATGCTCTGAGGGCCTCAGTAACCATCTAAGCGTGATGGCTCAGACAGCGGTGCCTCTCTGCTGAGACTCAGGCCACAGTTTCTTTATAAAGCCTCCTGGTGAGGGTAGGGGCTGTCGAGCCCACAGGTAGGGTCCATTGTGTGTGTGGGTGCCTCATGAGGGTGCAGTCAGTGGACCTGAGGACCACAGGAATAAAGTGTGCTGTTCCTGCCTGCCCGTGTGGGCTGTGCTTTCTTCTTTCTTCCTAAACCAGCGCTTTAGGGTCTCTGGTCTACTGATCTGCTGGGTCCTACCCGCCATTGAGTTCAGTCTTGTTTCCCTATGTAGTGGAGAGGTGGGGGCTGAAGTGGGTCCTGCCAGGAACACTTCCCACTGCCCACAAGCCAGCCCCGTGAGAGTCTCCTGCCACCTTGTGACCACCCTAAGTCATACCCCAGCATACATGCAACAGCTGCTGGAGCTGGTCTAGGCCAGAGGAAAGAGACAACAGAACAACGGTGTTCCGGTGTTCTGTCCCCTGCTTTCTGGGTTTTCCCAGCCTTGCACACTATGGTCCCCTACCCCCACCCCGTAGTCACGTGACCCAGGACACACACCTGCCCCAGCTCACAGTGGGTCGGAAGTAACCTCATCTCCTTTTAGGGAGCAGCCTTTATCTGATAACTAGAGGAGCAGGTGGATGAAGTGACTTACGCCTCTGGCCCTGGGGGGGTACGGTCACAAGTCACAAGCAGTCACAAGTGGCCCTGGTACTTTCCAGCTGGAGAGAGAGGTCGATGGGGAGACTGTCCCACCCACCAAGGCTCAAAGGGAAGGTGCAGAGGAGGCCTCTGGGGCACAGCCCGACAGGGCGGGGCCTGAGCAGGGGGCGGGCCGATCAGTGAGGACTTGCGAAGTGGGCTG
>|NM_007809|Mouse|
tgaggctggcccaaccctcctgtgtctgctgggattacagCTGAGTATTGGCATTGCCGTCCCTAAAATGTACCTTTAAAAATGATTAAAGAGGCAGAGAGATGGCTCAAATGTAATAAATTTTTAAAATGACAATTAAAATGTTACTCTGTAATTTTTGTGTTTAAGATACTAGTTAGATATTTTATATGATTTTTAACTAGTGTTttattattttataggcatgagtgttttacctgcatgtatgtatgcagaccgtgtgtgttgggggtgctttcaggggccagaaggtgctttcctggaaccagaggtacagaaagttgtgagctaccatgtcagtgctgggaatctaacctgggtcttctggaagagcaacgaggcatcttgactgctgagccatctctccagctcTTAGTTAAAGTATTTTAAATGATGCATTTTACGTTTTATACATAGTAACATGACAAAATCATTTATTTCCAGAAAATATTAAATAGCCCATTCAAGAGAATGTACCTAGAAAGTAACCAAGCTATTTGAACAGAGACCTGCAATGGCCCTTGAGCTGATGTTCTGTGTACCTGAAAGCCTATGACTTCTGGATTCTTATCATCACTGCCTTGTGTGACCTTATGCAAACTAACCCTAAAAGACCTCTCTCTCCTCAACTATCAGATAATAAGACTGAAGTCTCTTTGACAGCTTTGGCTAGCTGCAACCTGATGACATTAATTATTAACTGTGCAGCACTTTTGACATTACAGCACGCACTCTGAAACCTTGATCTTAATCTGATAGCATTTGCCTCTGGGAGGATCCATAGCGCAGAAGCCCCAGGGAGATGACCAACTCTCTGCTCTTTAGCCAGCTCCTCCTCCAGGAGTTCGTCCTTAATCTGAGCCAGCCCTTGTGGAGGCCAAATTCCCTCTCCTCTCCCTTTTCTGGGTGAGGACTCAGGCTTGGAGACACTCCAGGATAAACTTCTGCAGGCCAAGAGATAA
>|NM_007810|Mouse|
AGGTCCAGCAGCTCAGCCTAAAGAGGAATGACCTGCACAGGGCACAAGTCATCACTAGGAACAGATGGCTGAGTGGCACCTGAGTCACTGCAGGGCACACTACTCTTACTGTTCTCTGCCCACTCCATCATTTTTCCTTTCTCCCTCTTTTAAAAaaagatttatttattttatgtatgtgagtacattgtagctgtattcagacacaccagaagaggacatcagatcccattacagatggttgtgagccaccatgtgattgctggaagttgaactcaggatctctggaagaacagccagtgttcctaaccactgagctatctctccagcctcCTTCTTTCTCCCTCTTTATTCGTGCCCCTTCCATCCCCACTGCCTCTCCTGCTGACCCCCATGAACACTGTTTAACCAGCCTATGGTCCTAGTTCTAGATCCTCATTAAAGCCACCAAAGACTGCCATGAGTAACATATCTTGAATTTCATAGATGCCCTAATGAAGACTCTCTGAACACTTTGATGGTGCCCAAGAAATGCATTCTTTCTGTAGAAGGGTACAGTCCGGGAAAATAATTTTGATTATGGGTAGGAATTAGGACATTGTGTATGTTGatttatttttataattatatatttataGTGTGtgtgtgtcctgggggatgaactcaggttgttagacttgggtacgggagccttttcctgctCATGATTTGTTTTGTTAATTGAGTTTGCTTTTAATAAGGAGGATTGCCTCAGCAAATGCTGCTGATGAAATCACAGCATTGTGATTGTTCCTCTGGAATGAACTTCAGAGAGTTGACTCTCAATTGAGCACGTCACTCTACTAACTCAAGGGCGAGATGATAAGGTTCTATCAGACCAACTGTTGAACAGAACCTGAGCCTCCCAAGGTCATCCTTGTTTTGACTTGTAACCACAAATTTGTCTTGTCTAAGTGTCCAATCACTATAAAACAAAATGCCCATCTCTCCAATCCAGCACC
>|NM_009994|Mouse|
AGGGTGGTGGCGGCAGGCACCCCGCCCTTGGCCGCCGCCTCGGCGTGTCAGGTGTCGTGAGAAACGCGGGAGGGGCGGCCGCGAGCAGCGCCCAGGGAGATGACTGGAGCCGACTTCCCAGAAGCGGCGCACGCAAGGCACAGCTCCGCACGCAAGGGGGAGGCGACAGCAGAAACTTTTCAACCCAACCGTTTGTTGGCGTACAGAGCCGCCTCCTCCTCCCACTCACCGCCCCCTCTCGGGTCTGGCGCTCCAGGACTGTCTCTGGTGCCCAAGCTTGGATCACTGCCTGGGGCGACCTGAGCTGTCACGCGTGTCCAGCAGGTGGCAGAGTTCCTGTCGTTTCAACGCGGGAAGCCTTGCCTTCTGAGAGCTTTGTGTGCAGAAGGATGGTGCACGCCTTGGGGCGGGAGAACTTTAAAGGTTTCCAAATCTCAGAGGTAGAGATCTGTGCACACAAAGGGCCGCGGCCGTGGGGCCAAATGCTTTGTAAAACCTTAAGATAAAGATAAATGCAAGGCAAACCAAGCTGTCCTGATATTAAAATAGCAAGTTTCTTTTCCTGGCTCGGTGCCTAAGGATCATGAGCAAGGCACCAAACTCGAGTCACCTGGAGGAGGAGGGCGTGCTCCTGGTTGAGCTTTGCTCCAGCGCGCAGAGGCGTTGGAAATTCTGTCCCAAGCTCGGTTCTGAGGAAAGCGTGGGGGTCTTGACTGGGGGGTGGGGGGTGGGGAGGATGACTGACGACAAGCCCTTGTCGCCAAAGGAAAACTTTACAAGGCGGATCCTAACAAAGCTGCCAGCTATTGTTTCAGGAGGGTCCCAGCCAGAGGCGCGGATTTCCCACTGGACCACCCTGGGTCACTAAGCACGGATGTGAGACCCAACTCACAGATCTGTGGATTTTCGCAGTGCGTCCCGCCCCTCACGCCCCACCCCCTAAGGTCCCGCTTCCTCCAGTCTCTACCCAGTCCTTAAAACCCCGGAGTAGAGGGATGGCG
>|NM_019823|Mouse|
CTGCGCCCTGTGCtcatttcttctatggctgtgagttaactggctagcatcacttcgtttcagcatggagaactccctctactgcgccctgtatgctaagtccactgacaccaatgaccttctacatttatctggaaatgacctgcttactacttaattcccgaaggacatttctTTATTCTTAACAAAGAACATGTGGATGATGTTCTTCAGGATGTGCGTGTGTTATCCTGTGTGTGGTCTTCCGGTCTCTGTGGTCACTGATGAAAAATTAACTCTTAATCTCAGCATGATCCCCGTGTGTGTAAAGGGTGAATGAATGACTGCTTTTTACATTCTCACTGCAGTTCCCTCTGTCTTCAGTGTCCACAAGAACCATCTGTCGCTCACTGTGGTCCCTAATCCCTCTGGGAGCACAAGCTAAGTCCCAGGGGGCTCTCTGGGTGCTGGGGGAGATAGCAAGGTTTTGACCTTGGACCTGTCAGGGCTGAAGCCTCCTACTCAGAGCCCCGCCTCCTCGTTGCAGTGCCTCCTCCCAGGAAGGCCCCCCCTCCTCCTCCTCCTCCACCACCAACNNNNNNNNNNNNNNNNNNNNNNNNNNNNNNNNNNNNNNNNNNNNNNNNNNNNNNNNNNNNNNNNNNNNNNNNNNNNNNNNNNNNNNNNNNNNNNNNNNNNNNNNNNNNNNNNNNNNNNNNNNNNNNNNNNNNNNNNNNNNNNNNNNNNNNNNNNNNNNNNNNNNNNNNNNNNNNNCCGcctcctcctcctcctcctcctcctcctcctcctcctcctcctcctcctcctcctcctcAAATCGGTCTCACCTCCCGGGAGTGGATCCGCCTCCTCAGAGTGTCCCCCTCATGCTCAGAGTGGAAGCCTCCTCCCCAGAATGTATCATCCTCCTCAGAGTTGctccgcctccttcccctcctcccccgcctcctcttctccccccccccccaaccccattcctctcccgcctcctcctcttcctcctc
>|NM_028119|Mouse|
cgttgctgagatgtgaactcaggacctttggaaaagcagtcagtgctcttaaccgctgagccatcgctccagccccAGATTTTCTCACTCTTATCTGATCCTTACAAGATATCAGtgtagtccaggcaaactcttcatgcctcagcctcctcagtgttgggaattacacagagcctgccaccatagatacagctcttttctatagtatgaggtaaaatacattcatctgtaaagcgagAGGAAAGAATCAAATGCTAAGGCTGTGATTGGGTAATCAGAGGCACtttttttttttttttaagatttatttatttaatacactgtcatttcagaaacaccagaagagggcatcagatcccaatacagatggttgtgagccaccttgtggttgctgggaattgaactcaggacctctggaagagcagtcagtgctcttaaccactgagccatctctccagcccTAGAGACACCTATTATTAATGGGGGAAATGAGAAATATTTAGCCACACTTGAATCTTTGCTCTTTTTAAGACATAAACTACCTACTTTTATCTGTCTCtgtctctctctctctctctttgttgttcttcgagacagggtttctctgcgtaggtcaccggattgctggaacgtgtacaccaggctggcctgaaacgccgcctggctccgcctccagcatgcagggtttacggccagcgctccctcctcaggttCAAATAATCGGCTTTCTTCAGATCCAGCACAAGCCAAGGCCCAGCTCCTAGGGAGTTAAAATAAAAAACCCTCCCTGTGAGCTGCACACGTTACTCCGGAAGAGGAGGAGCGGCCGGGGGCGGGCCGTGCCCGAGGGGTTGGGGCAGTCCGGGGCAGTTCCGGGGGCAAGACAGCCCCCTACTGTGGCAATCCCGAGGGGGCGGGGCAGTTCCAAGGGGCGGGACAGCCCTGAGGGGACGGGGCGGGGCTAAAAGTAAAGCAGCCCGGAGGAGCGTTTGGCGCGAAGG
>|NM_007861|Mouse|
AGATAGGTAAGAAGTAATATTCATCTAATCCCTAACTCTATGGAGTTCAGTACAGTGCCTGGGCTGTAAACTTTTGAGAAGTATAGAGTTAAGGTTTAAACTAGAGACTGTTATTACAAAGTGGTATCAGACCTTAAATCTCTGTGCTCAATtttttttttttttttgtttttgtttttgtttttcgagatagggagctctggctgtcctggaactcactctgtagaccaggctggcctggcctcgaactgagaaatctgcctgcctctgcctcccgagtgctgggattaaaggcgtagcccaccacgccaggctCTGTGCTCAATCTTATAGACAACAGTTAGCAATCTTTTAGGTGCACTCTCAATGAAAACCTAACACCTCACCCACCATCCCAACCCTTCTAGTTTCTTCTACAAGGGAGGCGTGCTTTCAAAATACAAAAATAGAAGGGAGCTTGTTTTCTATACTTTTTGTTAGCGCAGTTTTCAGAACAGGATGTTGGTGAAGAAAGGTTCAAGCCTATCCTTTCCATTGCCTTCGAGAACAGAGATTGTAAACCAGCCGTTAAAATCAAAGCCTTTGTTCGTAGAGCTGCAGTTACCTCTCCTTTGCTTTCTTTAACCTCTCAGGGCTCCATCCAGAAAATGCAAACAGTTCATACGGTTTTTGTAAAGCTAGATAAAGCCTACTGCCCACGAATATCTAGCACAACCATAAGCTTGTCAAGTTGTCAAACTTTTCTTCCTTTCCTATTTAAACTTTACTTTCTGTGGGCTTTACTGAAGAAACAACATTTTTATTTATCTAGTTCGTCTTTCAAGGATAATTTGCAACTCTACTCCAGTCATTTGAGCAACAGTTCTCCAATTCCCCAGCTGCCACAAAGCGCAGCGCCCTTCACGACAGCGCACGACGAAGCGACCGGAAAGCCTCTGCCTTTCGGGCCAATCGCGCTGCTCCTCGGCGATGACGTATATGTTGCGCAGGCGCAGGGTGGG
>|NM_170778|Mouse|
CTAGCCAATAGGACGAAGTGCCCTGTGTGCCTTAAAAGAAACAGATAGCACCATGAGAGAAGATGTCCGACTTAGAAAATGGTCTGGCGCCTAGGCTGCCACAAAGTTGAGGAGAGGACTAGTCTGATGACATCATTGTTTCTCCCTACCAACTATGTGACCAAATGCACAAAATAAACAACCCCTGTTCATATTTATGAACGTCACATTTTAGaatattactatatatttttaaaaaaataGGCATGGACTGCCATGCAGAAAGAAAGCCTTGATCCTCTACAGATACCCTTTCACTAAAGTagtagctctcaacatgtgcatggagacccctctgggactcttttgggagtggaaagaccctttcacaggggtcacctaagatcattggaaaacacaagtatctacattactacttataatggcaaaattatgattttggaatatcaatgaaataattttatggatggggattaccacacataaggaacagattaaagggtcgcagcatgaggaaggttgagaaccaTCTCACTATAGGCTGTTCTAGACTGTGGATACTGATGTCTGTCTGTCTTCTTGTGCCCTAGGCTCCCCAATACTACTACTCCCCCAGAACAGCTTCAAAAATCCTTCCAGCCTATTTGCTGGTGGCCAGAGGAACACAGGTACTCCCTGGTCCCTGGAGAGTTCTGGGACATCTTATTCTTTAATCTTTGTTTCTGCACGTTGCAGGGCTCAGAACTCAGAAGAACATCAAAGACGCAATTGTTTGCTTTTAATTCTGGGGATCTCTGACACCTAAACCCGCCTACCAAACTCAACCTTGGGGAGCAAAGGCCAGCACAACCAGAAATTCTCTGGAACAGAGCCCGGCAGCTTGGGACCAGTGGAACGGTGTGGCTGTGAGGCGTGCCTTGAGCGTTGCCCCGCCCCAGAGGCGTGTCTTTAGCATAGCCCCGCCCCTTCCATATTGCCTTGGCTCGGGCAGTCAGTGCACC
>|NM_021353|Mouse|
GATTGAGCAGGTCGGTGGTGGGGAGGCAGTCTGCAACAGGAAatggtcccagggtttctgatgtgagcagaggggagtgctctttctgaaatggaaaagagttgagcagatttgagagggaaaatcagaggctcagacttgggcttgttaggtctagatgccgtgtgggtgatcctgcagagatcccgagcatatctgggtggagttagaaatctaaggacctctggggGCCGTGGGATTTCATTTATGGAAAAGGGAATGAAAGAGAACAGAGCCCAGGGCAGAGTCTTGGGAGCAGTGAAGAAGGAACAGGGTAGATGCATAGCTGGCAAAGAAACGTAAAGTGGAAGTGAAGTCGGATAGAAACACACGTGAACCCTTTAACAAGAGGAGACTGTGAAGAGTACAGCAGCAAGGTCAAAGGCTACATAAGAGGTTAAACAAGAAGGGAGCCGAAATATTTATTGACTTGAAAAACATCATCGGGATTACTGCTCTTAGCCTCGGGGTGGGGGTAGGGGGATGGGGTGGATCCAGAACTCAGACGGTTGCCTGGAATTCAAAGAGTGTTCCTCTCGAGGGCATTTATCGTACCAGGAGTTAGCTTGCACACACGTCTTTTGCAGCTACTAAGTTCTGCGGAGTCATCCAGGCAAGCAACAACACCTCTGAACCCCCATCTAAGCCGCTAGGTGAAATGTCAGGGAGATAACACTGGCATTTTTTTTTTTTTTTAAACCATGGCTGTGCAAATCTCTGCAAACCAATGAAATCTCTCTGTCACACACACAGGTGCAGTGGGTGGTTCAATCTCAGCAGGAAGTTGAGGAAGCTGTAGTCATCATCACTTCTGCTGATCAGAGACTCAAAGGTCAAGACCATATTGGAGTCTTTCCATTGTTGTAAAAGTTAATGAAAGTTAATTATTAAAGTTGACAGAAAGGTAATTTGCCCACCGCTCTACATAACCTATATAAAGACATCTATAATACATATGGATG
>|NM_007885|Mouse|
TCTGAGTCATATTCCTTCACTATACAAAGGGAGTCACagccagctgtggtggctcacagctgtaagcacttggaagcagggttactatgagtttaagaacaactaagctgcagagtgagaacttgtcaaaaacaacaaaCAACAAAACAACAACAACAAAACACATccaaccaaccaaccaaccaatcaaacaacAAAAACAAAAGAcgaggcctgttagatggttctgtcggtaaaagtgcttgcgggcaagcctgacatcctgagtttggttccaggatccacatggtagaagagaggtgagaaccaattagacctccacacacatatcctctacctcaacCCTACAAATAAATGTAATAAAAACTTTTAAAGCATTAGATATTTTAAAAGAAGAAAATCAGAATGCAGTAAGTACTTCCTTAAGCTCTGAGGACTGAGTAAAATGTgttgagctttgagagtgcacaccttaaccccagcacttgggacgtagatacacaaatctctCTCCTCCGAGTAGAAGAAATGAACATTTGGGGTAGGGCCAGCACAGAGACCCTTTGATTTTTCTCCTTAACAGTCATGGAAAGGTGTCAACAGGGGTTGGGGTGAAATTTCATATTTATCTTTACACTTCCATTTACAACTTTAAAAGCACTCTCTGGTTTTTGGCTTTTGGGTGGAGAATGAGTCCTGCAGCGAGAGCCTGTGGCCATTCGAAGCCTTCAGAGGCAAGCTGGGCTCGAGGCGCGTCCCCACAGGCCCGAGGATCTTCAGCGACCCAAGAGCTCCAGCCCAGCGCAAGCCCACGCAGTAGATCGCGGGATCCACGGAAGACTCACAGACATTGACGTGTGGCTTGTAGTCCAGAACAGCCAATCGGTAAGAAGCAAGCGGCCGAGGGGCGGGGCTGTCGCCGGCGGGCCCCGGTGATTGGCCAGGGGCCATGCCGCCACGCCACGTGACTGCCACGCCGCGGGCCTTGCCCGGTTACTTCC
>|NM_144884|Mouse|
cttctggtgtgtctgaagtcagtatactcacatacataaataaataaaatctttaaaaaaaaaTACTGGTCATGGGTTTTTAACAAGTATGAGATGCAGATCCCTCTTttttttttttttgagatgtcagactctcactgtagccctgactgcacctggaattccttgtataggacagggtggcctccaactcagatatccaagacaatcacctgtctctacttcccagagtgctgggattaaaggtgtgtgctacaatacccagcCCTCAAATGTCAgttttgttctgttttgttttgttttgttttAACGACAAGATCCAATATGCAGCTTTGACCTGCTTGAAACTTTGTAGACTGGCCCCAACTCATACAGAGTGTTGGGGTTAAGGGTGCACACCACCCACCGCACCTGTCAGATTTAATGATAGGGACGCACGTTGGGGGGGGGTCATGTGGGAACCCACTATATTATCCTCTCATTTTTAAAAATTTATTCATTTACATGTTAATTTATGCATGTGTGTAAGCCCACATGAGTTTATGAGCACCACATGCACGCAGGTGCCTGCGTCAtttcttttttaatacttatttatttcatgtatgtcagtacactgtcgctgtcttcagacacaccagaagagggcaccagatcccattacagatggttgtgagctaccatgtggttactgggaattgaactcagaacctctgggagagcagtcagtgctcttaaccgctgagccatctctccgcccATCATTAAAAAAAAATGGTTCTAAAACACTGTTACTTGATGGGGATAGGGCAGCAGTCATCATCACCTGATTCCTATAATCTCAATATTATTCCTGTAACATCAAGGTTCAGAAGCAGAAGGGACTTTGCCCTTAACAAAGATGGTAGCCACTAGCGTCGGTAGACTGCCTGCCCCGGACAAAGAGGGCGGCCCCGCCAGCAGGAACCGGAAATACGAGTCTGGGCGGTGCGCGGGGTACG
>|NM_007904|Mouse|
AAGAACAAACGAAAGACAACTTCCCCAAACCAAGCAGATTTCGGGAATCACTACAGGACATTTGTGTGAACAGTCGGAGTATTCAAAGTCCAGGTTGATACAGAACCTTCTCTCCTAGGTTCCAGATCCCAGGTTGTCATGGGATATGTTAGTTTCTTCGTTGAGTAAGAAATAAACAGCTTTATGTGAGACACAACTCTGAACTAGGACTGCCCCTCCCAGCGGTCAGCTGGGGCTGATACTGTCCAGGCGTCGCCCAAGGGAAAAGGTTGTGGCAAGGTCGCTCAGAAAACGCGGGAGGAGTCTGGCGTTGATTGATGCTGGGAAGGGACCGAATGAATAAAAGTACTTGTCTGGGGACAGCAAAGACCCCGCTCAAGCTGCTGAGGATCCGCTGCCTGGCATTCTCTCGGTCTTTTGTCAGAGCCAGAGCTGCATTCAGTTGCGAGAGGCCTGTTTAGGAGCAGCTGGACGCCTGCTGAGAGCCGCAAGCTCCCTAGGGCAGTTGACAACCTGGGAAGGAGGTTCCCTGCTCGTGGCGCTGCTCCTGGTGCTTCCAATCCGCACGAGGTAACGAACCATCCTGGTTTAGCTTTGAATTAACATCTGTGGCTGAACCGTGCTTTGGGGCTTCCGCTTTGCTTAGTGGTTCGGGGGTTTTTTAATTAGTAAAACTTACACACGACAGCGATTTAAACCGAGATTGGGTTGTAAGGCGAGTGTTTGAAGTCACTGGGACAGCACAGAAGTTGGTGCTGATCTGTTATTCTCTCGGTTCTTGGCTGAGTGCATTGACGTATGCCCTTGGCCGCTAGGTGCCTTCACTCCGGGTCCCCAAGCTTAGCTAAAATTGGGCTTGCTTCTTCCCGGCACATACGAGTGTTCTTTCATTGGGACACGCACCCTCCCCAGTCTGGAACACCCCCTGCCCGAATGCTCCTCCCCACCGACTGGTCTACGGCAGGGCTGGGGATTAAAACTCTGCGAGCAGGGTCCGGGAG
>|NM_181516|Mouse|
tgtagtcccaggctggcttcaactttcctgagTGCCCTGGAGCCCCTCAGAGCATCTGTCTCAGGTTTATCTTTGTCTCAGACTCACCTCTGCCTTACCATATCTTTTGAGCTCAGCGCTTTACCATGTTCTCTGTACATGTCACATTCTTGAAGCCTGGGGCCCTCTGCTTCTGTCTGCTTGTTTTTCTTAGTCATGCTGTCCCTTTCTCCTCTCTGTTAGTTTCTTCCTATCTGGCTGGTTTGTTCTGTCTTCCTGACTCTGCACATCTTAGTGTTTCTGCCACAGTATCTTCCTAGCTGGCCTTGATATTTGTTTCTCTCTGGTCACCTGTTCTGTCACTCATACTTATTTTGGTCTCCTTGCACTGGGGTGTCTGTTTTGGAATACATGTGAGCACTGGGGCAGTTCTGCACTGGCCAAGCTATATTTGGAGACTGAGACCACTAGGACTCTGAGGATGAACCAGAAAGAATAACTGTTCCTGGCCTCAGCATAATGCTTCCTAGTCTTCCAAAGACAGCTTTAGCTTGAAATTCCCTTTCCTTCTGAAGTTCCTCCCCAGTAGAGACAACCTCCTCCCTTTCCCTACCCGCAGGATTCTCATACCTCCACAGCCCAAGTCGGCCCCACGCCTGCCTCAGCGTTGAACCGAATAAAACATTCCACTCCACAGAATCGCAGCTCCAGCCAAGGCGGGTAAGGACGCGCAGTTGGGTGTGTGTGGGGGGGAAATGGGAAGAAGAGGCGCGGGTTTCCAGACACACCCAAAGGGGCCGGCTCCACAACTTTCCCGTCCCAAGTAGCAAGGCTGAGCGCCACCCTTCAGCCCAGGAGCTGGTTTCCAGACCCACCCAAAGGGGCGGGCCATAAGCAAGGCTGAGCTCCACATCCCTGTCCAGTAGGCTGTGCCTGAGAACTGGCTACCTGCTGGCCCACCCCGCCCATGATGGGTGTTTCTTTTGCCAAGCGAATAGCAACTTGGGGAGCTGGCGGCCTCT
>|NM_007927|Mouse|
gcagcattaaggaggttgagaaatagtgctctaggctttgtacacTTGTCTAGGTCTCTAAGGTCACACCAAGCTTAGAGACTATTCTACTCAGCCAGAGAAGACCTCTCCCCCCAGAATTCCTCAGGGCCCAAGGTAGAACAGTGAGTATGGCAGGTACAAGGTGTACAGATCTACATGCATCACAGggcaggcaggcaggcaggcaggcaggcGCCCTCTGATTGTGTGCATTGGCATACCCTGGACCTTTGGAAAGCTGCTTGATCCTGTAGTGCTGGTGGCCACTTGGCCCAGTGCTGGCCCCATTTCCTCGCGAATGGAACTAGGCATTAGAGAAGACGACGGTGGGAATGGGCCTGTGCAGGTGTGCAGGCCAGGGTCATGGAGACTGGGAAGACCAAAGGAGATGGGTAGGGAGTGCCAGGGCTCTGTGGGTGTCTATGTTAGGTGATGAGAGCCCTGTCTGACAGCATACAAAGAGCTCTCAGCAGCGTTAGGCGCTCTGGAAGGGTTCGCTCTCAGGATTGCTTTACACTGCTGTGGATCACACTGTGGCTGAGAATCCTAGGCACTGGAACACCGGGGGAATAAAATCAGGAATGAAGCCAGTAACAAAAGTATGTGAGATCTCACAGGTTGGGAAATCTCACAAGCCGGTTTTGGTCAAATCACTTGCCTCATCCCTAGTAAGTTGCGCTCTAAAGCATCCTCTAGTGAGGTCAGCCAGCTCCGCCCCTCGGCGGCCTAGCTCTCAAAGGAAGTCTCAACCGCTGCCGCACGAGTTCTGAAAGCTCCGCCTTCTCCCTGTTCGAGCCAATCTCTCACAAGCGTTACGTTTCTGTTTGCCAGCCCAGCCTGTTCCCTCAGCTAGACCGGTCTGCACCGGCCGTTCTGGCTAGTTTGGGCCTGCCCTGAGGAGCGCGCGCAACCTGCGTAGCCGCGGCTGTGACGCAAATGTGACGGCGGCGTGACGCGCCCACAGCCGCTCTTGAGGCTCT
>|NM_007932|Mouse|
TGGGCTTGACCCTAAATGCTACCCAGCAGCACAGTGGGGACACAGTATGTGTTCACTGTTTGCAGAATGAGCAGGGGTCTTTCTGGGATTGTTGCCTTGGCTGAGGAAGGGAGCTGGATTGAGAACCGGCTCCTGCAGACCTGGCCCAGGGTTCAGTGTTGTAGCAGGCTAGCATCTGGCCCTCAGGGATCTCCCAAGAGCCTGGCTGTGAAGAGGACCCAGCTGGGCCCTGCGTTACAAACAACAACAGAGATTAGGGAGTTACTTGGAAATAAATAAGGCAGGCCCAGACCCAGGGCTATCAGACTTCAGAAATGCCATGAAAGTTTGTGCCTGTCCCtctttggatacatagtgtccctatgtatcagcccaggctgatctgcaagtcagcgaatcccttctgccatggcctgcagggggcaaaaattataggtgggtgccaccaaagtcagctGTGTTTCCCTTGCCTTTGGGACTGTGTGGGCCCTGACCATCTCCATGGGAACagtctcagctgttctactatgttaacctgggaacgcatcttcttcatgttgggcttcagtttccctgtctataatacaaagggTGCAACCAAGGGCGATGCTTCTGAAAGTCTGTGTTGATGCTGGCGGGGACCAGCTAGAATCCCAAGTTCCATCTTCCCAGAAGGCTGTCCCAGTTTGTTTTCTCATCTGTAGAATGGAACCCGAGCTACAGGGACTTCAACCAGACCTTGTCCCCTATAAGGTTGCCAGATGTGTCCTCACCAGCCAGCCTTGGCAAGGGTAGGTGGAGGGTGGGGTGCATGGGGGAGGTCTGTTGCCTGGGCCCTCCCATCACCCTACCTCCCCATCCCAGGGCCCCCCACCCAGCGACAAAGCCTGTGGCACTTCCTCTACTCGCCTGGCAGGCAGCCTGGCCCGGCCCCTTCTCTAAGGAAGCGCATTTCCTGCCTCTCTGGGCCGGGCTGGATGAGCTGAGCTCCCTGCCCTGAC
>|NM_013513|Mouse|
GCTGGTACTGGCCAGGTCCTAGTCACCTTTTCTCATCATGTTTAGATGTGTGTTTTCCAGGTAAAAAAAAAATCAAATAATGAAAAATCTGATTCTTCAGTTCTTAGGGAAAATGTCTTATCTGGAGGTTAGGAGGCAGTAGGGcttccttccttccttccttccttccttccttccttccttccttccttccttccttccttccttcctttctctcttctttTTTTGTCATTATTCTTCAAGGAGGTTATAGTTAAAAGTTTTAAAAGGGTGAACAGCAAAGCAAGCCACCCGAGCTTCCCTGTCCACAGGAAACAGTGCTCACTCATGTGGCCTGTTCTGTGTCCTTCCACGGGCACCTCACATACCAGCTGCCCCGAATGTTCCCCTGGACATACATTGGCAAGCCCAGGCAAAGAGCCAGAAAGTCCGGGAGGGCCAGACAGGAGACCCTTTCCTGTGCCTTCATCCTTAAGAACCAAGGAGGAAGCAGAAGGACTAGAGCAGAGCCCCAAACAATTCTAAACTGTCTCTGGTTGGCTGTCCCAGAGCAGGTCATCTCCAAAGAGCGTGGGCCCTGGCCTCTGTATTTTCTTTTTCAACAGTCTCTATTTCCTTATCTCGTTCAAACAGATGGTTTCCTGACATGCATATGGTAAGCAGCTGCTCATATTTTACTTGAGGCAGGAGGTTCAGAGTTGGGTTCGGACCCACTGTTTATACAGCAGCATCTAGAGTTGTCCAGAAAACATCTGTGAAGGGTTCTTGAAGTCACTGAAGAGTCAGGCTTTGAGGAACTTTTTCCAGCCAGCAAGTCTTCTCAGGAGTTATTGATCTAGCCTGACAGACAGAGGCCTGCCTAGGCCTCCTGCCTAAGCGGCATCATGAGAGAGGAAAGGGTCACTCCCAGCAGCTGGCCTAGGAGATAGCAGCAGGGAGGGAGCAGGAGCCAAGACACCTGCCAGCAGGCTCACAGGAGGAGTGAGGGGAATTGGCTTTTC
>|NM_010145|Mouse|
ggatttctctatgtagttctggctgtcctggaacttactgtgtagaccaggctggtcttgaactcacaggaatccacctgcctcttcctcctgacggttgggattcaaCCTCATGGATTGCACACACGTGGCTAAGGCACCTTCCTGATGGGCAGCACGCCAAGGTCGTTACAGTAACTTCTAGGGAGAAGGTGGCATCCATCACCTTATATTTCTGCCACTCTTTCAATGCCCGGCTCAAGGGGAGAAAGCAGCACTCTGCATGCCTCAGGGGTTTCAGTCTGCCATGAAACACTGCCATGGACAGAACGCAGGAGGAAACCTTGTTCTGCCCACCCTGCCATCGGGAAATGAAGGATCATCATGGCTGCTTCACAAATAATTGCATTTTACACTTCACTGAACTTTATGAGTGATAGGCCCTGCCATCAGTAGCTGGGGAATCAGAGTCACTGTGGAAACAGCACAGCAGACTTGGATGTCTGGGGTTTGAGGTTTTTAGAATGTGTTTGTTtggagagatggctgggcaggtaagatcactggctgttcttgccaaggttcagagttcaattcccagcacccacatggtgactcacaaacatctgtaactccagttctagggggatgtgacaccctcttcATACACATACatttttaaataaaaattttaaatttGTTTGGTGGCtttgggtttcttgagacagaatctatccctgtttagttcatgttggcctcaatacctttatcttttgagacctgagcctcctgcatgctaggattacagatcacaacccccagtcctagctCTAGGATCTCTTAATCTTTCCACTGATTAGATTCTggctggccttgaatttgtgatcttcctgagtcagtgcccaggcatctagaattacgagtcagcaccacTGAACCATACTAGCCTGGCTTTCTTTTAGGGAATGGGAGAACCAAGAGCGGTTCTGCAATTTTTATCCTGTTACCCACGTGCTTTTCAG
>|NM_010149|Mouse|
cagtgtacttacatataataaataaataagtcttaaaaaaaaaaagaaaAGAAAGAAAgcacaggtctgtgatctgagcactcagaagcttgggtcaggaggattgccacagttccaagacggcctgggctatttagtgacatcctgcatggaagaaaGCAAGCAATActggagctgtagagttggcagagcccttgctcagtaaggtgaagctctgggttccagtcccagcaccacataggtggtgcatgcctgtcatcccaacacccaggaagtgaaagcaggaggaccaggagtctaacatcatccttagttattcagggagcttgatgtcagcttgggatacactgtctccaaaacaaTCAGGGCTGGTGAGACGGATGGCTCAggtgagctggctcagctggtcaaagatttttctgccaatactgaagacctcagcttaataccaggagcacaaggcaggagagagctgactccccaagttgttctgtgctgtccacaagcatcctgctgcatttgtgcatgcacacacatgcacacacacacaaatgtaattttaaaaataGTAAATATTTCATATTCCCAAATCCGTGTAATTCATAAACAGAAAACACCATAGCACGTGTCTGTCACGCTACACAGCCTGATTCCACTCACACACCCAGTTGCTAGTTGTCTTTAGGATTCTTATTTTGAACTGAGCTGGGGAAGAGATACTGGCTGGAGCGAGAGCCTCTCTTCCATCTGTGGCCTGCCGGCTGCACAGCAGGCTGGATTCACAGATGCCCGGACTAGACCTAGACGGTGAAACAACATAAGTCACTTGTCCGTGACCACATTAGCAAAGCCACCCGAAACAAAACTCTGCTGTCTGCCCCACCCCCTACACTGGTTTAGGCAGTGGCTGTGCCCAAGAAGGCCCCTGTTCCCTTGGTGGCTGTAGCTTATCTGTCCCCAGCCTGCAAGCTGGCCCCGCCCCCTGGAAGGAGCTGCCACTT
>|NM_133658|Mouse|
TGCAATTAGACATGATCTACCACACTTGGTTTATGTAGTTCTGTGGCTAGAACCTGCTAGATATGAGGGGAAAAATTGTTTTGCACATGTACACACACACCCCCGCAGCCAGCTGTCCAGAATTTGAAGGCTCAAAGCAGTGGACTCTCTTTCCTTTGCCTTCTTTTAAAATTGGACAACAGCAGGGAGgggcgtggtggtgcacgccttttaccccagccctcgagaggcagaggcaggcagatctcaagttcgaggtcagcctgatctacagaacgagatacagaacagccgggactatacagagaaaccctgtctcagaaaagaaaaCACAAACAAACAAAACACCCACAACAAACCAAAGATCTGGAAGGCTGTGAGGTTTGACCCTAGCCAATGGGGAAAAGTCACTAACAAATTAAAAACTACATCAACTGCCTGTTCTGATGTAGTGTTAGTCCCTTTGGGTTCTGCTACACTCTCTTCCAAAAAGAATTGCCTTGCTGAGGTACTCTTCATGCTATCCTTGGTGAGACACCAAGATTATTCTTTGGTTCCGACATAGGCAAAAATTCTACCAAATGAGCCACCTGCCCATTTTTATTTACGTCAGAACGATGTGTATTTCCCACCTCTCTCGTTCGGAATTTCGTTTCCAGAaacccggcgtggtggaacacgcctgtaatcccagctcccgggagcctgagggaaccacccaggtccGACCTTCCTTAGCGATCTAAGCAGTGGCCTCAAAAACCAAAACAAAGCACTCCGTAGGTGGAAGCAGATCTCCGTCCCGCCCGATCTATAGGGCAAATAAGCTCAAGGCTCCTAGAAGTACGTAAGGCTCAAAACAAATCGTAGAGCGGAAAGTAAACACTCCAGGCAAGCGCAGCTCGCCTCCGGTCGGCCCTGTGGTTCCGCTCTTCCGGTTTAAGACTTCAGAGGCGGGACTTCCGACCGTCTGGTGCTGTATTTCCGGTATGTACCGGAAG
>|NM_011729|Mouse|
TTTTTTTCCCCAGAAATTATCTACTTCTATCCCTTCCTTTTTTTTTTTTTTCTTAGACAAGGCCATGTGAGTCTTGAGCTTGTGATATTCCTGCCCATCTCCCAGATATTTGTGCCACCATGTCGGGCTATCTATTGTTTCTTATCAATCTTTTTACTGGGTTTGAATAATTACAATACCGTCCATCAAAATTGAGCCATTGTATGCTAAGTGCTTTGCCCATATTCACTCTGCTCGGTAAAAGATTGTTCTTTTGTACTGCTTACAGATGACGGAGAAGAAATTCTGAAGAAACGTAATCTCCACAGAGCTAACTCTATAGTAAGGCCTCAAAGGGCTGCATTCGATTTAGAATGTGCATATCGTGTCTTTTCCTGGCTCTACTCTGCCCCAAGTCATTTTTCCCAATTGTGGAACTCAAAGTTTCAGATGCTGGAGGAAATTCAAAGTTAAGCACTGCGTTGTACTGCCATCCAGTTACTGCACGTTGTGAAAATATTTGCCTTCACCAAAGTCAAGATGCTCATCTTTCCGTTCTTTTCTTGTCGAACCCAATACTTGGCGCCAAATCGGCAAAGCTGGGGAGGCAATGGGGAGACTGATACTGAAAATGCACAAAGGAGACCTCACTCCATTAAGAAAGCCAATATGTGCAAACACTTTTTGCGCCTAACAGTCAGCCGAACAGAGGCACAGATTCAAAACCGAATCGCCACACACACTGACTTCGGGAGTGCTCGGGCGTGGGATTTACGTGTCAAGTGTCAACGCGGGAATCCCAACCCTCGCGTTCACTTGGAAGCCAAGAGGTTTCATCGTTTGGTCAGCGGGAGAAATCACTCGCGACCGGAGGAAGGCTCGGCGCTGGCGTCACCGGTGCTGCTTCTCAGTACTTTTAGGCGTGCCAGTACTGGGGCTGAAACCTTTCTGCTCCTCCCACCACATTTAAATTCCGCTGTTCTTTCGGGAGACCGGGTCCGCTCCGGAAGTGCGTCAGCGCC
>|NM_145615|Mouse|
GTAAACAGAATACTAGTTGTCCCTCCCACGAACAGCTTAGGTGGGCACAGTCCCAGTCCTCCACAAGCGTGGTCTTGTATAAGATGGGTTCTCACTCGGTTCACAAAACTAAGAGAGTAAAGAAGAGAAATATTCACTGTAGGGGACTAGAGATTATTGTGAAGAAATACTATTGTGGGCTAGCTCTTAAAGGTGCAATTCACTCCTGAGAGGGCTTGAGTTCTGGGACATCCTGAGCAGCCCAGAAGGCAGGTAGATTGGTCGGTCCAAAGAGCAAGAGAGATTTTAACAGCCACAGGCACTGATGCCAGAGGATAGAAGTGAGTCTGACTAAGGGCAGAGAAGAGTATGGAGAAGATCTGGGTGGACCTCAAACCTGGCCCTAGGCTGCTGGGGTGGTTCATCTCCATCCCATTCTGCCTCCTTCTGTGTAGTTTGTACGATCTCCATTTCCTTCTAGAATCCAGCTCAAATATCGCCAACTCAATAGACCCTTCCCAGGAAGTAGCaaataaattatttatattatttattaataaCTttttgttttgttttgttttgAGTCTCCTAAGGTCCCCAGGACTGACACCTAATTAATGCACGTTTACAATTCTCCTCACCTGCGACTATTTGGTTGGCACATTACACGTGCAGCGCTGACACTGGGCGTAAATGAGAGTGGAAAAGGACTGGAGTGAGGGGGTTCCCTTCGCGGGTGGAAAGAAAGCTGCGTACAACAGGGCAGTTAGTCCAGACAACGTTACCAACGAAAGTCCGAGACCGTCAGGGAACAGAGCCAAGCAACTGGAGGGCGTGGCGCGCATGCCAGCGTCTCGGCGCACACCCTTACCTTTGCCCTACTCCCAAGTCCCGCCTCTAACTTTCCGCTTTCCTCATTGGCTGCGTGGCTGCCCAATGGGCTCCCGGGAAGCGCGAGCCCCCGCAGTCCAGGACTAAGCTGTCAGCTCTCGTGCTCGCATCTCGCGAGCGTTCGGGTCTCT
>|NM_010162|Mouse|
TCACTCAGAATGACAGGGGCTTGGGGCAGGGGAGTCGACAGAAGGAAGGTCAATTGAAGGAACCGTGGCACATTTATTGTAAATACAtttttttttttttttttttttttGCTTCAAAGGTTCCCTTCTACAGCTAGGGCCAGGTGACATCTTAAAAATACCACCTCAGGAAGAATAACAACACCGATGGGGGCAAAATGAAATGGCTTTCTTTTCAGCCATTAGATCCCTCCCGGCCCAATATCAGTGAATAGAACAGGTGGGAGGGATTCGGGAATGGAAGAGAGGGCACGCAGATCAGATGGCTTTAGGAGGTGTCTTCTCACACTCAGCCACAGATCCATCGGACTGTGACAATTCCTCCTTATTGTTGAGGATTAGGGTGTCTCGGCGAGGAAGACAGAAAAATAGGTGGATTACATAGGGGAATTAGAAAGACCACTTAAACGTTAAAAACAAGACCCACCAAAAAATTGGTCCTCAGCGGGTCCAAGTGTGGGGGGAGAGACATCCCGACCTGCGCTCGCTTTCCATGAAGTCCCCACCCCCCTTCCCCTCGCTTCTCCATTTTCAAGGCATCCTTCTCCAGGAACCGGTCCTCTCAGCCTCCCGGCGGGGAGGCGTTCCCGGCTCGTGGAGACCCGGGGCATCCCGAGCAGCGGGCTGCTGGCCACGTCCCCACACTTCCTCCCGCGCCTCTGGGGCCCGTCTGGTCCGGGTTGCATTCCCGGCCCGGCGTGCAGAAGGCCGGCGGTGGGCGACGCCCGGCCGGCTAGCGCTCCGCCCGCCGCCCGTGCGCTCCTGGGTCCccgcgcccgcgccgcgccgcgccgcgccggcgccTCTGCCGGCCGCCGGGGGTTATGAATGGGCGCAGCGGAAGCCCCGCCCCACCCGGACGTGACGCCCGGCCAATGGCAGCGCGGGCTGCGTGGATGGATGAGGTCAGCGCTGTCGTGTCGGGAATGGAATGTGTAAGTGTAACATTCAGAACCGGGTAA
>|NM_028066|Mouse|
ttgactctattgatcttcctttggagttccatcccctttggggccctcaatccttcccacaactctaccatcagagtccccaagcttcatccactgtttggctgtgggtctctgcatccgtctgagtcagctgctgggtggagcctctcagaggacaggctttctagactcctgtctgcaagcatagcattaatagcatcagggattggtgcttgcccataggatggatcactagttgggttggttactgttggccattccctcagtctctgctccatcccccatctctacatttcttatagacagaatcaattttgggtcaaaagttttgcaggcaggttgttgtccctcttgctccactgaggttcctgcctagctacatgaggtagcctctttaggtttgatatcctcaatgctgtgaatcccaactaagatcaccccccattcattcctggtgtctcccctatctcaggtctcagatatgccttcaagatgccccccccccacctctccacctctgccagctgcagatttccattcattctcatggccatctggctatctctcctgttcctccccatacctggtcctgaacccccttcaccccactccccatcccctctcccacccagttcctttcctccatcttcctcctatgactcttttattccctcttctaaataagattcaagcatcctcgcttggacattccttcttatttagcttctttgggtctgtggagtggagcgtgagtattcCAACTTCTAAGGCACACAGACAACCTCAGATTCTCCAGCCCTTTGTGTGTGTTGCTTATTTGAACAAACGGGTGAAAGAAAACACACAAAGTTGGCGTGTTGAAAGAGTTAGTCGATCTTCTGGGGTAGGTTTCAGTACAGAGACCAAAGGGACATTCTCAGACACTAGACACACTATGCAAAGACAGGATGTCACATGACAAAGGATAACGGCACAAGTAAACATTTAAGCAACAGTGTTCC
>|NM_028784|Mouse|
GGGAGGTGCCAGGAGATACATGTAGTAAATCTCTCAGAGTTGCTGGGATAATCGAAGGATAGCACGCTACATTGAAGGGAATAGCACAGTGTGCAGTGGCCCAGAGTCCACAGAAAAGACCTTCAAGGACAGAATGGGCAAGAGAACTCAGTGCCTCAAAAGAATAAAAACTCAGTATTTTTGTTTGCCTCAAAGACACACAATTGCAAGTGCACTCCTTTGGGTGTGGCCTCtctcctccaaaactcaggttgaaactagagcctctgtgtgataaacactgagagttgattagacccttaagaggtggttaggtctttcagaaagatcagcgtagctctcatgggactagGCTAGTTACTATGAGGACAGTTCACTAAAAAGCAAGGCTGACCCCAAATTTTCTCTTTTCTAATGTCTGTTTTTTCTCCTGCTTTATGCCTCAGGAAGACAGTGTGAAGTAGACAATGCTCTTCTGCTCAGCCTACTACACCTTGCAGTGTACAAAATAAACCTACCCCCTACACCTTAAAAAAAAAGAGGATTATTAGCCCAAGGTTTGTTTTTTGTTTTGTTTTGTTTCTAGAAGCTAGGAATATGACAACCCCACACtcttaggcttctcaacatgcagagccgcaagctaaagaaaacagtgggtttttttttctttataaatgtcccaatttcaggcattttgttacagcaacacaatgcactaaggcaGATTCTGTTTCTTTGGTAGTTTCAATAGAATATTGGATGTAGAACTCAGAAGTCAGAGGCTTGGTGACAGAGGAGGGGGGAGAGAATCAAAAATGAACAGAGGTTGTGAATTGAGAGAAGTCTTTAAAAACGTTGAAGAGACTTGACTTGAAATTGTGTCAATGGTGACAGGAAGCAGCTGTGAGGGAGTTGGAGCTTGGAGCTTCAGGAGGAAGAGAGGATAAGAGACACAGTAAAGCCCTTGAGAAAGTGACAGGAAATACGACAAACGTTTA
>|NM_007976|Mouse|
actCAAGAAGGGGCATTATAAACTGACTGAAGAATATCAGTGATGTGATCAGCAAAGAAACAGAAGCAGGAGTTggggggaggggagaaggaagggaagggggaaaggggtggggacaggggcgagggagagaaggagaggCTGCTGCGGAACCTGGATGGTACCAGATCACAATTTACTGGATGTGCTGGAAGCAGAAAGTCTGAGCAGAGACAAAGTTCTGGAGAATTCAGGGCAGGCCATCCTGCTGATTCAGGCATAATTCTCAGCTTTGCCACCAACAGAAAAATAAAATCTAAAACACCATGCCAAGGATACAGGAGAACGAGCAAAGACAAGATCATAGACTGTAGCTACCTAGGCCCTGGGGACTGTCCAGTTTACAACAGTTTGTCCCCTCCCAATAATAAGATCAAGGAAAACTAGAATTGCCATTCTTATTTTACAGATGTCAAAAGTATTTCTAAAGACATAGTTGGCCCCAGACCACACAGCTACTGACTATCTCAAATGAGTTCTCTAAACCCTGGTCTCGGCTACACTTGAGCTGGTGACAAGCCCTTACCAAGCGGTCTGTCCTAAGAGATTCAGACTGCTAACCTGTTGGTGGACCTGTCCTGAGGCTGTTTTCTGGTTACTGTGCAGTGCCATTTTCCTGGGATCTGAGGATGGAGTGTTGGGTCTTACTAAGGCTTGCAGAAATCAGCTGACAAGCCTAAACTTTGAACCCCTACCCCATCCCCCCACCTCCACCCGCGCAGGTTAAGTGGGATTGCTGCTCCCACCTACGTTGAAGTGGGGGAAATGCTGCTTTGTGATGGGGCGGAGACCCTTGGGCACTGCTCCAGAGCCATAACCTCCAGCAGGCTTGCCCTTCCTTTCCCTCTACATTCCTTGTCTGGCATTCTCTCTAGTAAATGCCTGTGGCCACAGGGGGGAGTGACCTCAACAAGCCCCTGCCTACACTAGGCATAGAGGGAGGTAGGGTTAGACAGCCACCA
>|NM_007980|Mouse|
ATTTGATTATGCCTGTATTGAAATGTCATGCGGAATTCCTTAATTTACATAATTTACTCacattaatcaagaataaaacattaaaaaataaagagctggctgatatgtaaacattgagaacacattcagtgaaaagattcaaacataaaaagaccacctactatgcaattatatttgtatgaaatgtctatagaggtagaaagcagctgagaacctaatggtctaaaatagaaaatgaacacccactgctagaaatgtatgcagtttcttttaggaataataacactgtttcagaatatgatgacagtgatgtttgggcaaatagctaatatattaaaTTTAAGATTAATTTTATTTCAATAAACTAATCTTAGGGAAAAGATTATTCCTAATTAAAATAAAAATACATTTTTAGCTCCAACAATCACTCAAACTTTAACTTTGAAGTTGCATTTGTGTTTAGTTTTGTAAGGCTCCTGTGAAAGGCTTGGGGTATAAGTCTCATGTCTCCGAAGTTTGATATATGTTACAAATTATATTACCTGCTACATAGTGTGCACTTTGAACTTGTAAATAGAAAACTACCTTGAGAGTTTCTTGTTGTTGTTGTTTGTTTGTTTGGATTGGTTTATTGCCTAATTCATTTTTGTTGTTTGCTTTTtggctggagtggaactcccttttagaccaaccttagaactggctgcctctgcctccggagagcagcgattaaaagtgtcagccatcattacctggcCCTAATTCTTGAAATAAAAATGCCCACATGCTGTAGTTGAAGGCAGAGTAGGAATGATTATCAGATTTTAATTCAGTTGAATCCCAGCAGTAGATTCAAAGAAAGCATGGGAAGAGAAACCAAAGGGGCCTGGCATGTGAGGCGGTTAGGTTATCTCCTGAACTTCGAACTTCCACATCACAGTATGAATTGGTTCGAAGATAAGAAATAGAATAAATTCTCTCTAGTGGACAGGACTGGACCT
>|NM_016925|Mouse|
TGGGTAAAGTGACTTTTTGGCTCCCAGTGTGACCGTAGCACCTCCAGGTCATGGAGGCAGATAAGCCTGATTCCTGGGAAACTTCGGTCAATCTTTGTCTGCTCTGCTCTGGCTCTGATAATGGCTCCTCCAGCTGCTGACTGATTCCAGGCTGGGTGAATTTTAATCACAACCTGGCTACTATGGCCGGTTCAAGCCTGTCTCTAGTGTCCTGTCTTCCACTAGTGTCTGCGTGTGCACACACCTGGGGTAATGCTGAAAATCAAGGACAGTGGCTGCAGTGCACATAATGCCCTCCTTCAGTTTGCTTGtttgtttgttagagtcggggtttctctgtgtagccctggctgtcctggaactcgctcggtagatcaggctggcctccaactcaccgagatccacctgcctctgccttcggaatgctgagattacagcaccgccccgcacgTAAGGTGGATTTAAAAAAGGAAGAAACAAGAATGACAGCGTTTTTGTGGCTGTTTTTCCTTCCTAAGTACTTTGAGCGCTTAGCGGGGAGTGATAGCAACTCTAATTTCAACCCTTGAAAGTCACACCCCAGCACCAGAACTCCTTTGGTCAATTTTCCCTCAGAGTCAAATAAGCACAGCAGAGTACTCGGATCGATCCTGTGTAGTTTTGAACAAAGCAGGTAAAAGTGCTTTTTTTTTTTACCGAAAACCTGGGTCCAGTTTGTCACGTGATCTCCCCAGGCCAAGCTCTGGGCCATTAGCAATTCTGCGCCACTTTCCCTCTAAGTTGTCAGGCGCAGGTGTATTGCACCAAGGCTGCCACCATACTGCCTTCTCTGCCACCCGAACGCAGCCAGACTCCGGGACAAGTACTACAACCAAGAGGAAGAGGGCCACAGAGCAAGGGTCCGCCCTCGGGGGTGTGGTCAAGCATGCTCCTAGCCAATGAGCGCCAGCGCCTGGCCGCGGCCAATCGGAAGGCAGCGCGGGCTGCAGAGCCGGTGTTCC
>|NM_007985|Mouse|
AATCTTTAAGAAAgggctggcaagatggctcgctcatcaggtaaaagctcctaccaccaagttgaagactgggtacctgcattagtgagagaactgattcccacaaactgacctctaggttcacctggcatgcacacaAATGTAATGTTAAAAATTCAAGAATAAAAGATAAGCCATGTCTCACTTGACAAGAAGTTTCCACTTATGTGGCGTAAATGCAACTTTGAACCGATTTGAACCTGAACTAAGCAGTACATGGGCCTGACTAGGGATTGGAGCGATCACTAACCACAGACAAAACTCGTTTGTGGTTGGGCCCAGCAGGCTTGAACCCTATGTGGAGTTTGACCTATCTGGCAACTCCCGTCTCTCAAGAACCACATTCCAGGGCTCTCTCTTCTCTAAAGCCCTCACTCGGCGCCGCGAGTTAGCTATAGCCCGTAGTCGCCCACTTCCTCCAGGAGAGATTCAGATCTTCCCATCATGCCGCGGGAGCGCGCTGGGCCCCAGAGTGCACTGCGCGTGCGTGCGAGCGCGCGCGCAGCCCCACTCCCTTGCGGCCGCGGGAAAATTCCAAACACGTCAAAACAAAAAAAGTTCCGTGAGGCTGTGCCAAGTTTTCAAGCCGCAGAAGCCGGGCGGTGGCTTCTTTTCCGCCGCGGCCCAGTCTGCTGAGGCAGCTCTGGGTGAGGACCACCCGGGAAGACCGCCGTTTCCTGCTAGGGCAGAGAAGACTCGCGAGAACGTGCGCCCGAGTCTCAACGTGGGCGAGCCGCGCTCCcgcggcgcggtggagctgaggcaggacggtgagaagctacggtgggcgggtgcgagccgcgggagggcggggcgggatgtggggggttgggggggggggaagatatagcccggcaggaggcggggcctggcgggaggcggggctagagccaggtgggaggtgaggccgacggtgaggggcgtggcTAATCGGGGAGTTGAACCCAGCTTGGCAGTGGCCG
>|NM_010176|Mouse|
GCACAGGCAGAACACCAAGACGTTAACGCAGGCGTGTCACACTTCTAGACGCTGGCTCCAACTCCATCTTTCACCAGTGCTCAGGGCAAGGTCTCTGGACCCTGACTGAGCAAGGCTACACAGGCAGATGAACTGGGGACAAATCCTCTGCAGTATCCAGTGACACCACAGGAGCCAGAGGCAGTCCCAGACAAAAGAATGGGGTCACTGGGTGGATCCCAATTTGCATTCTGGAGGTGGGGTCAGGGAAAAAGCTTGGCTCATAAGGGAGGCTGGGCGGTTTTGCAAAAGGGCGAGGCCTCAGAGATTATGGAAATAAAGCACCTACTGGGGCGGGGCTTTGGGTCTTGGGCATTTTAGGTGAGACCAATACCTGGATCCAGGTGCTGGACCCGGAAGGGGGAGGTTTAGACATAGGGGCGGAACGGTCTGACAGTTCCGGGATGGAGATGGGGGGGGGTGGGGTGAGGGGGAAAGGCAGGGCGTGGACACGACGGGATCTCGGGGGCAGGATGAGGGTGGGGTGACCCCAGGACTCCGGGCACATCTGGGGCGGGGCGAAGGCGGGAAGATCCCAGGGCTCCGGGCACATCTAGGGAGGATGAGGAGAATGTCTTGTATATCCAGACCGATGAGGCGGTCCTGGACTCGTAGAGGTCGCCCGAGAAGAAAACGGGGTGGTCTCAGGGCGGGTACCGGGTGGTTCCAAGGCAGGGGCTGGCCAGGAAGGATGCGGAACAGTCGAGAGGCGTGGGAATGGGGTGGCCCGGGGCGGGTGCTGGATAGTACGGAGGGTGGACCCAGGGTAGGGAAGGAGGGAAGGGTGTGGGGCGGTTCCGGGGCGGGTGCTAAAAGAATCACTAGGGTGGGGAGGCGGTCCCAGTGGGGCGGGTAGGGGTGTGTGCCAGGTGGTACCGGGTATTGGCTGGAGGAAGGGCAGCCCGGGGTTCGGGGCGGTCCCTGAATCTAAAGGCCCTCGGCTAGTCTGATCCTTGCCCTAA
>|NM_007993|Mouse|
TCCGGGTCAACAAGATGCGTGCATTCTTAGGGTAACTGTGTGGAAAGTGACAGTTGGTGACTGGAGTCCCTGGTCCCTGCGGTCGAGCCCGATGTGGATTTCAGACACCCCCACCCCACCCCAATCCCATGCATGTGTGTGTATGTGCTCTCTGTATAGTGTGTACACATGTGAAAATAGGGTTATTTTAGGAAACCCCATTCCTAACTGAGAGTTGGGCGGGAGGATTGTCTGAAACCCAAATCACAGGCCCCCACATCACAGACTGAGACTTTCGCAGCCTCTTCATTTAGCCTAGGTGAGTAGCTTGACCTGAGCCTCGGGAGAATTGCTCCTCCAGCGGGCTCCTGACACTGGCATGCCCCTTTCGCCGCCGCTAACCTGTTGGCTGGCTCAGTGGTGGTGGCCTCACCACAAGCCCTGCCTGAGCCTCGGAGCCTACAATTTCTCCTCCCAGCCAGACAGCAGAAGACTGGGCTGAGAAGCGAGGGCCACTGCCACAGAGCCCCTTTCCAGCCAGGGCCTCCTGGGCCTCGTTGGCCAAGGTGTCCAGCATGCGTTCTCCGCGCAGGTGGCCCAGCTCTCCGTGCTTCTGATCGCGGGAATCTCGGGTCTGGACCTCTCAGCCGCAGGCAGATCGGTCTAAACCGCTACTCCACCTCTTCCCATTCCCTCTCTTCCCCACCCTGGGACGGAATATCCCAGGCCAGGCAGGACTGGATCACCTCCGCCTCCTCCCAGGGCACTGATCCTGCGAATGAGGGAGGCCCGGGTCCGGGCGGTGGCTGGCAGAGGGGAGTGGAAAGGGAGGATAGATGGGGCCGGGGGTGGGGTGGTGATGGGGGGAGGTGGGGAGGGTGTCATTTTCTTTTTCTTTCTTTCTTTTTTTTAAAAAAGTATTTCTCTCGCGAGAAACCGCTGCGCGGACGATACTTGAAGAGGTGGGAAAGGAGGGGGCCGCAGAGTTGGGGCAGAGACTGTGGGTGCCACAGGCGGCCACA
>|NM_013516|Mouse|
TTGTTATGAAAAGTTTGCCAGTATGTACATTAGAATCCTCTATTCatatatatatacacacatatatatataCCTTAATTTCTTTTGAGACATTTTATTATATCCCAGGAAAATAACTGAGGTGATTTAGGGTACTATGGATAGTATCTTGCAGTTGTGAAAAACCAATCATAGAACTGAACTGAAATATAAGCAAGGCAGACCTGTTCTCTCTTGTGCATTGTGTTCTGGGGTAGTTACTTGTGATAAAGTCGAGTGAACACTGTGTCTGGGCAGACATGTTGCTCAGTTTCCACTATTCAGACTTGCTCACACCATTTCTATGACATTCACATCCCTCCATATTTTCCTTGTCTTGTTCTTACCATTACAAAAAGTGCAGCAGTTGCCACACACATGTTCAGATAAAGTATATTTCATAATTCAAATAGTATATTGAATAATTCCAGTGGCATGGTTTACAGCACTAAGAACTCTGATGGTGCTTTTGTCAAGATCATCTGCTGAGGATAGTAAATACTATGCAGAAgacaggaagagaaaatgagaaaggggtgaggagagatgggtgagagggagagggatagcaagaaggaggggagggggaagagagaTGACATAAAGTTAGAGATACACATAGTATAGTTTTGGTCCCATACATGAAGCCAAATGAAGAGCTCATGACATAGGTATAGTAGATGAAGCTGCCAAAGAGCACCCTTGCTTTTTCTTCTGCTCTCTTTTATCTTCTCATTTCCTAGATGCTTCAGTATTAGGGTCCATAAATCCCACATCTCTGGCAGAATTATGCTCTAAACTGTTCACATTTCTGTCTTCATCTTGCTCTCTATTCAGTAGATGTCTCAGTTTTGCACTACTTTTCATTACAGCAAGAGAAAGGAGTCACTGATATCAATCAGCCTGGAGACTTATCTGACAAGTAGGTTCCGCATGAAGATAATCATTGGTATTCAGAGCCAACCCATCTTAACTGCCCATCC
>|NM_007998|Mouse|
tccaggttagttgactctattggtcttcctgtggagtccctatcctctttgggacactcaaatccttcccccacctcttccacaagactccctgagctccatctaatgtttggcagtgggttttgcatctgttttggtcagcgttgggtggagcctctcagaggacagttatgctaggatcctgtctgcaagcataacagagtatcattaatagtgtcagggattggttcttatccatgagataggtctcaatttgggccagtcatttgttggctattccctcttttctgctcTGTGGGCgactctagcagtggaggcagggggacatggatctggaagtggccactttctgtagccagtcaggactcccagtggagggataaggagagcaatccactcacaaaaccttcaacctaaaatctgttgccaacaagatgtgcaggCATAGCCCTTTCTTAATGCTGTCTGCATCAGGCTTCCTGACCACCCCGTCAAACTCTGCTACAGAAAAGAGGGATTTGGATGCTGCCAAAGAAGCTAAGAATGGAGCTacacacacacacacacacacaccacgcacGCGCGCCAAACCCCAACAAAACCCCCACCCTCTTTCTTCTCTGGAGACAAGGAAAAAGGGTCTGCACTTTGTGGTACAGCAGCAAAGCAACCAAACTGGAGAAGGGAGGCAAAAGCATGGGCACGTCTAAGGACAGTTATGGAAACATCTAGAAAGTCTTTTGCCGAGTCGTGGCAGTCGTTCCAGTTTCGACCAGGTTGGCAGAAGCGACCGGAAAATCCTCTGGCGCCGCAGACCTAGCGGGAATCAGGTGCGCTGACCCGTGGTGGCAGGAGCTGGTCTCCAAGCCAACGGCCTTATCTTGGCCAGTTGCAGCTTCCACCTTCTGGCTGCCCCAGCCTACAAGCCCCGCCCTCCTGGGCCCGCCCTCGGGGGTGGACCTCCTGCTggccccgccccggcgccgacggcgccgggcgcA
>|NM_010207|Mouse|
tggcagtattcttaaactacggagccatttctccagcccTACTTTCTTTTAAATAtttatttctatttttaaactatatgcctgtatctttgtgttcacgagtgcagtttcctaaggagaccagaggctttggatgactctgcaactggggttacaggccattgtgagggactgatatttagccagcaactggcttttggcctttaagaaggcaggaagcactctgaactgctgatccatctccagcccTCCTTTGGATTTCTTTATGTTAACCTACATTGATACTATTAAAGATGTTTTCTGTTGTAGATTGCCTTTTCCCATGGCAGCCACATTAAAGGGCTCATCCAGCAGCCGGTTGTGTTAACCTCTCCGATCTTCAGTTTTCTTGTCAGAATCTGGTTCTGTTACTCTGCAGGCAGATGTGCGGATAAGTACAATTACCTATTCACGTGTTCCCTTCCTAAAGGAGGGTTTCCCAAACACTCGTCCCCTGTCTATTGTTCAGAGGAACAAGACAACGCAACATCTCCCACGAACATCCGCTGCTTCCACCCTCAAAGCTTCATGACATGAAATGTCTGGCCCCAGTATGCTGCAGACCTATTCTAAGGTGTCTGAAGTTGCACAGCATTCTGTCATTTGTTTCCTAACTTGACATAAAACAACGTAACGCATCCACTGTGCACCAAAGCTGGCTAGGAACTGGGGCAGTGGCGTACAGAGGCCGTTCACCAACAGGGTTCCGAGAGGTCATCTGTGCACCCCTGCGGGCAGCGCGGCGGGGCCCCTCGCCTGCCTGGCGGGTGTCTCTTTGCGGCTGCTAGGCTTCGGGGGCAGCGCGGGGCTCGGGACTGCCCCAGCGCGAGGCGCTGATTGGCAGAGCGGGCGCCGCCGTCCAGGAAACGGCTCGGGTTTCAGCGGGGGGCGTGACCCGCCCGAggaggctgcggcggcggcgcgggcggcgaggggagagagccgggagaggcgagcggcgg
>|NM_010209|Mouse|
tgcaggTCAACAGTGCAtttgtgtcaggctcactatgaagccaaggttattcttgaattcaactcctccctaccgtggcatctagagtgctgaggctataAATTGAAGCCTCTCATTTCCTGAAGAACTTCCTCTTTAACTGTCTTCTGATTCTGCATTAGAAAATTAAAAGAAGAGACACAATTTTTTTTATCAGTTACTCTTTTTCCATTGGCATCATTTAAGCAATGTTTTCCCTAGCCTGTAACCACAAAGAAAATCAGAGATGAAAAATCCCAAGGAATGTGGACACATTATAAATGTTATCAGAGGACATGTTAAAAGACAGAGGAAAAggctggagagatgacccagtggtaaagagcagtgactgctctcccaggtgtcctgagttcaattctcagcaaccacagggtggctcacaaccatcacaataagagggatctgatgccctcttctggtgagtctgaagtctgctacaatgtactcatagacataaaataaatcttttaaaaaaaTGACAGGAAAATTGACTCCAAAATGACAACTAGGAGCATTGTGGGATAATTGATTACTACTTCCTTGTTTAAAATTTGAGGCACTTTCTAGGAAGATAAGTATTTGAGACACGGATTCATACAGCTGCACGTCATGGGTGGTTGCAGGATAAATATTAACTTGATAACATGTTCTTTCTAGGCTGTCTCACGGACCTAGTACTACAGGCATCTTCAGCCAGTTTCCTGCCTCCTAGCAGCCACATTTGAAGTATTGTCGGAAGATCTGACCTCCCGCCTCTTGTCTTTTCCCATGATTCCTTCCGCACTAGTTTCCCGTGAACCCGAGGACTTCAAACAGCCATACTACAGGCCCAGGGAAGGCAACCCGCCCCATTAGTTATTATTGGCCAGTCATGGTTAGTCCCGTCCTACATGCTCAGGAAGAGGCGTTTGATTGGTTACGAGCGTGGCCGGAATCTGACGTATTAGGGGGCGTGGCTC
>|NM_013523|Mouse|
acccACAGTGTGTAACCATTTTCAGGAGATGATGTTTGCTGTGTGCAAAGATGGTACTGAAGGTAATCTTAGCAGGTAGTAAGTACTAGACATGATCTTAGAGAGGTGTACGTTTTTAGTGTTCATAGACTCTGGGTGGAAAGAAGATCATCCCTTCACTTTTGTTAAATATTCCTCAAACCCTTTATTACTAAGCTTAAAAATGCCACTGTTGCAAATACCTAGGGTGTCACTCACAGGAAATCTCTAAAATTAAAAGTATAGATGTGATACATTTATTCGTGCCAACTCTTGAATTAGGAAGAAAGGACAGTTCTTAGAGTTAGCAAAGGAAAAACAAGAGATGCCAGAAAGACTACGCATGACTGGTGAACGCTGTGACCAGAAACAGCCCATGCCTGAGGTCTCAGAAGTGAATTGTCTCCACAGAGAACCCTATCACCCACCTACAGCGGCTTAGTGCTAACACTTGCTTATGTTGTTAATCACAGGCTAACTATAGCCCAGATCTATGGTTTATAACAGATAGGTCACAGGAAAACAGCAATGCAAAATACTAAAGGTAAATTTTGTCCCCTTCATGTCAGTAGTACATTAGAGATGTGTCATATGGATGTACTTGCCGGGAAAGGGACGAACCCTGATATCACTGAGAAGAGAGTAGTGACCAGTAGGGACCTCCATGCAGTAAAATAATGTGAATCTGCTGATATCAGTCCATTAGACTGATATCTCTAAATATGCACCAAGTTTCTACTTGTTGTCATTTTGGGGTCAAGGAATAGAAAATATAGGTCTTGAAGGATAAGACAGGTGCTTATTGACAAATATTAATCACATTTCAATCATGTATTAATACATATAGTTACTACGGACACATATTAATTTTACTTGCCTGGAAGCGACAAAAGAAAAAAAAAAAAGCATCCTTTAGTGGGTCACGTGACTTTGCTGTCCTCCAAGCAGATCTCTCTTATCCGGACAGTGTGTGGAGGAGCCTG
>|NM_010240|Mouse|
acacctgcctgtgtctctgggattaatgacatgagcaaaaacacccagtttgtctatcacttacgtagttagtagttgttcatacaatttctcagatgtgtgatcagtactactgatctgtttgcccctgcatctctctctcttacttggcatttctcttgcaaggctatatcctattcaaagggttcagaagcaacacaggtgaaccttatcattcaaattccttctaaaatgacatggtgattagattacagcttctgtgtcgggaaataagtggaggaagcaccagaattatatcaatatattgtcagggaagcatccatttacttttcagtgatgtcagtatcatgctttgtattgtacacatgtatgggatattttaggatgcagtgacttgtgatgatgtgcgtgtgaacttcactgaggaagagtgcgatttgctggatccttcccagaagtctctacaaagatgtgatgctggagacctactggaagctcactactataagtaagactgtgaattctcttttcctttcctaaataaggaaataaatgtttcttggttattaatgatattttgttatttcagtagagaacaaggaaaattgagatgaaaaatgaggttcaatactgggaaaattcacagtagcttgaattttgcctaatttccaaaaccatgtcactcattttctggtattgtgttttaggctacaattgggaagaccatcatattgaagaacattgtcaaagttctagaagacatggaaggtaattctcatgtgcaagctgatacaaatatgcctctgaggaaattttaatatattctggaagctctaaagataagcaagaatgtaacgtatcagtccttttaagtgtggctatgattagaatattctcacagatccatgtacctcaatgtcatttacctgatttgtgtttacaaggcgttcctctaggaaagagggcaaggtaacaatcaataccttaagagataACTTTAG
>|NM_024243|Mouse|
ggtcagtactacctaaaaccaggaatggcagtgccatcccctacctgtaatcccagcactcctgaggtacaagcaggaagatcaggaatgcaaagttactgtagctgtaagttcgaagccagcctgagctagttgagacccccttacctcaaaataaaTTTAAGTTACAATTCTAAATTAAATTAAAATGTCTAgggctggagagatggcttagtggttaagagcacagactgcttttccagaggtcctgagttcaattcccagcaaccacatggtggctcacaaccatctgtaatggaatctgatgccctcttctggtatgtttgaagagagcgatggtgtactcatatacataaaataagtaaataaatctttttttaaaaaaaTGTTTAAGTTCCTCGGAGTTCTTGTTAAGTTCAACGGACAAAAGATAGACTAAAATAACCACGTCTGCCCTTAATCTTTCAGCAGCCATTTCTCTCCCTCCGCATAAAGCTCCTTCTAACCTTGTTATTTCTCAATCTCTTCGGCAACTCTCCAATCTGCTAAACTCCACCTGCTGGCTGGAGGTATAGCACAGAGAACCCGCGGCTCCTAAATAGTCACTAAATAAAACGACCTGGCTTCAGCCTTCCCCTGAAGATTGGTGCAACAACGTGGACTTCTCCCAGTTTTCCCCACACCTTGGGTCTTTCTCACTTGCGGGGAATCCGGCAATTAAATCCTTAGGCGAGTCTACGGAATTTAAATTCAATAGAGCAGAACCAGCAACGCCGCCTTAAGTCTTTCTCCCTTCCAATGCCAGAGGGCGCTCCAGAGCCGCAAGCCTGACCCCACCCCCTCTCCTTCCAAGCCAATCGTTACTCTGAGAGGCGGGGCTACTCGCCGGCGCTTGCGTGTTAAGAGGGGGGCGGTGCGGGCCCGGAAGCAAGGATGTAGGAGCTGAACTTGAGTGGTGGGCTGTGGACTCTGGGAtgctgctgctgctgctgctgctgctA
>|NM_008061|Mouse|
GACAAGAATGAACGTTCTCCACGACTTTAGGATCCAGTTGACTCATTACCTCCAAGTGAATTACAAACACTCTCCGGACTGGTTCATCTTAGTGTCTGTGATCGCTGACCTCAGAGACACCTTCTGTGTCCTCTTTCCTATCTGGAACCATCCCCTAATCTATACACACATGTGTACACACTAGATGAAAAAACATTTTAAATCTTTTAAAATGTTTTTTTTAAAtatttttatctcatgtgcattggtggctttttgctgcaggtatatctctgtaaagctgttggatcctctagaactgagtcagttacagacatttgtcatgtgggtgctggaaactgaccccaggtcctcttgaagaccatccagtgctcttaaccactgagccatctctccaacccAGGGAAAAAAACATTTTTAAAGGATTGTTTTCTTGCCCTAAGAAGTATAAAACTCAATATTGGAGACACTGTTGGCTGCCCAAACCAGAGGTGGACCCCAGATCCACGTGAACTTGGTGAAAGTCCAAGAGAGTGAGCATTTCCAGGACAACAAAGCCCTACTGCTGTGTATTTTGTATATTTTAAATTAATAACTTAAAAGGTCACTTCCGGCAGTAGCAAACTTCCCTTTGTCTTCAAATAGATATAATTGCAGACTTCAAAAAACAGATGCCCTTGCAAGAGTCATGGTTGAAACAGACTCTGCCCTGGGCCTCTGGCCTGGCTTCAAGGACCAGGAAGGAGGGCAGCCTCTAGCACTGTCAAGCAGTGTGCCCAAGTTAATAATTGGCTCTGCCAATGGCGATCAGGCTGTTTTTGTGTGCCTGTTTTGCTATTTTACGTAAATCACCCTGAACATGTTTGCATCAACCTACTGATGATGCACCTTTGATCAATAGATTTTAGACAAAAGTGGTTTTTTGAGTCCAAAGATCAGGGCTGGATTGACCTACAGACTGAATCCAGGGCATATAAAACAGGGGCAAGGCACAGACTGAT
>|NM_008064|Mouse|
aggtttggtttggtgtattaattacatgaaccaaagggggcttcggattgctggacttcaatactttaacagctggcccctggcagtcagccttaggcggaggaagtggccaaataagggaagagaccttgatggctagctttaggaatgtaatctaatgtttgtttgttttgttttgttttgtttttctttagcaaggcagagggaatgggcacaagggaaagattgccagagccaagctcagcacattcaagctggccagagtccatccaCCTTCCCTCGCTGGCCAGTCCTCTTGGCTCTCATTATCCTGCCTGCACACACTGTGCTCCGACAAGCTGCCAGAGCTGAGGACACCGTCTTCTCAGGCCTTTCTCCTCTCCCAGCATGGGATGGGgaggggggcgttgaatttcttggtgtacattgtttcaaaagtttgacagccagaggcacaaatgcccctccaccccccagtggtcccagcagtacaggagagtcagggccttgcacatggtaggccagtgctctacccctatctacatccGGCCTGCCAACTTTGGtttttgaaacagagtttcaccaggtgtcgtatgctggcctcaaattgtcaatctttcttgctgctgcttcccgagtgctgggatcacatgcctgcactactaccccgggctTCTGGCTCAATGTATGACCTGCATCATACTTATATCAAATGCCCCGGATCATTTACTGTTTCACCATCGTAGGTTTTCTGTGCGATCACGTGTTTGACTCTGACTCCAGGTCTGGGCTGGTTTAATCTACTGGAGCTTTTGCAACGCGATGACGTCCTATGGCTGCCATTCCAACACCTGCGCTCACTGTCGCCCTCAGCCACTAGGGGGCGCAGCGATAACACTCACACGGACTCCGCCGCCTACGCAGGAGGTCGTGTGACGAGGTCCGCGCGGACGAGCCCCGCCCACAGACCACGTGACCCACGCTGCCCGCTGAGCCTGGGG
>|NM_008079|Mouse|
tcaaggtgagactggtagatggaacaagttctaagaACACAAGCTGCCAGcaggcacgtccaaccttttcttatcctgacactatgttgtccgctatagacttcacacttgaggtctgcacagttgactattttaatcataaaaagtcacagaatgtcttgagttaagtttatgtacaattttggggtagggtgctttcatagcaatcatctgctccatgtggtctcaggcacaggttggatgcacctgccagggtatttaactgggtagagaagtgaataggaaggcaagggttactgtaacaggagttgGCAAACATTACCACTTCCTCTATGTAAGTCAGGGCATCTTTCATAAGTGATTTTCATAGTCATTTTTTATTCAAGAAACAGAATAAAGGTCCGAGTATTCTGAACCTATTGTATTTTTTAGGTCTCGCAATTCAAATTACTATATAGCAACATTTTGGACGAGTAATCATATTAACTCTTTTAAGGCTAAAAGACCTGGATATAGCAGACTACTCAATCGAACAAACTTTGTCAGCTAGCATTTGCTAAGTGTATATAAGTGCACAATTATGACTTCCCGAGTGCCTATTATCTTACTTTTATCTTATCCGGAGTTCCCTGACTTGCTGTTCTGGTCTCACGGTGGTTTAGAAAAATTCAGGGTCCTCAAGCCAAGCGACTCAACCAAGGTGACCGCTTAACTGGGGGCGCTTAAAGCCAGGTCCTCATTGCTGTTTCCTACTGGGAATGCTCGGCTAGAGTAGGACCACTCAAAGCCCTCTTTTGACCGTTGTTGACCATTCACTTCCCGTTTTCTAAGATGATCCATCAGGTGAGGTAGGAAGAGTGGTCACTAAGTAATTACACGCAGAGACCGGTCCCGCCTCTTTGACACAGAAGTGACAAGGCAAAGCTCGCTCAACCAGCCCCCCACCCCGCCCCCCCAGCTCAACACAACAGCGGCTGCGCGGACAGCCCGCAGCCCTCACT
>|NM_016905|Mouse|
AAACCTGTTTAtttgttttctagacagaatcttagcccagactggtttcagactgccgctcctccggcctgagtctcccatgtgctgagatggactactatgcctggctTGGAAATTATTTAATTTTTGAATAAGATAGTACATTTATTTGTGTGTTTCTTTTGAATGCATGTGCTCTCTACCACTGAGCTACACCCCCTACCGTTCTCCACTCTTACTGTCTTACATTTTAGTCCTTCTGTTAGAAGGTTTCACACAAGGTGACCAGGAATAGCTAGGAATCCAGGCAAAGATTTGGGCCAGCATGAAGGCTTTAGATGGTCATGTCTCTGAGACCAAGGCTCTTGTGGAGGAAGCAACTGCTAGGGGCCAACAACATTAGCCATCTTTGCAGTAGCCTTTGCGTCATCGAGGAGTGCCTGAGCTTGCTTCCTGCCGGCCACTGGATGAGATGAACTTCAGTCCTCCATCGCCAGGAGCCAGAGAAGGAGCCTGTAAAAGGCTTCGAACCTTGGCTCTCCTTGTTTATCCCTAGACTGTGTACCACATCATCCTGTTAGAGACATGACCGACCAGGGGCTGACGACTTAGCATAACTTCGCTAGATCCTCTGGGACACTCAGCTGTTCCTGTTGCCAGCTCGTGTTGGTGTTGCCCTGGCTGTGTGAGGGATGATGATGATGGGGATGGGAGCGCATTAAGAGGCTCCAGGTTCAGGGATGGATGGGAAGTTCAGATCTCCATTTGTGTTAACTGCTACTCAAGTGGGAGCCCCAAACTCCTGCTAGGACATCACCGAAGATACAAGTTGCAACCGAGTCTCTTCCTCCAGCTGTCAGCTGCCGCGTTGGCTTGCGCTGGAGAGCTAAGTTTGGACCCCGCTCTGCAGGTGGGATGGGCGGGGCCGTCGTAGCGGGGGCGGGGTCCCGCGAAGGACAGGAATGTAAGTCCGCGCCACGTGGCTCCGCCCCCAGCATCCCGCGGGGCGGTGCGCCCAGCTG
>|NM_016658|Mouse|
ggtgtgcaccaccactggccgTTTGGtttacttttatatagattgggccttgttatgtataactgcgcaggctgaacttgaacttgtaagtttactgtctctgtttctggagtgctgggattacaggtgtgtaccaccacacccTATACTTACTCAGTTCTCTTTATCTAACCTTATTTCTGCTCCTGAGGCTAGAGGCATAGTTACAGTGAAATACTCACACATCCGGGCAATACCTGAAGGGCCAGGCTGCAGGCTTCATCTATAGTATGATCAAGTTCCTCACCTCCACCCCCTCTCCACAACTTGCATCTTAACCACACACAGCAGCTCCGCAGGTGACCCAGGTCATGAGTTCAGAATGCTGCTGGTCTTTGCACAGGGCGTCTCTATGCTCCACACAGAACCTAGGTGCCTGGCACACGGTTAAGATGCTCAGTAAaaacgatgtcttctgaacaggacagggcctgatgtgcaaacacaagaactcactacacctgtggttacctgcacaaaacatgagaatggacccatagaggtttcttaccggtttggggggcggtgcactcacgaggctccgccctttctgatggactattggcagttaaaggctgctggcaggagtgtccttgagtggtgaagctgatatgtcatgctccaataaatagccctaATGTCGTGCAAGCAACCCGAATCCGTGGCGGGACGAATGGACACAGCAACCAGTTTTCACAGATGCTCTCCAGAGAAGTAGCTACAATCCGGTGTGCAGGAGAATCATCAAAACAACCTGGGGAAGTGAGCGTGGCGGTCCCGAGCCCCGCCCTCAAGTGGCAGGCTGTGCCCCCACCGTCACGTGTTGGCGACTAGCCAATCATCCAGGGTGGGCGGGGGGAGACATGGAATGGGGCGCTCACCTTGTGTACCTTAGGTCAATTCGTGTGGCCTCACGTCGCATAGCGGAGCCGATCCTGAGCAGCGCCAGCAGGCTTCAGAGG
>|NM_010255|Mouse|
ACGTGCCAGCATATGGTACTCTCCATGGCACTGGGACCACTGGTAGTCTCTAAACGTCCCTCCTTGCACCGCAGGCACTTCACCCCTCATGGCTCCAACTTCCTGCCTAGATAACTTGGCCCCGCCCAGGTCCGCAGGCTCCGCCCCATTCATAGTAAAAGGATGGACTCAGCTGGACTCCACAATTACCCTATCCTCAGGCCCCGCCTCCTTGGCGCCAGCCTCAGCTCTAGCGGAAAGCTAGGCCCCGGATCCTGTTTTGCCTCTACCAGGCTGGGCCCCACCCGTGAAAGAAGACTAGGCTTCGCCAGTAGCAGAACGCTTGGATTTCATCCTATCCCATAAACACCTACCCCATGGCTCTGTCCTCATCCGTAGCAGAAGGCTGGACACCACGGTCTCAGCCGGCTGGCCCCGTTCCTTAGTTTCGTCTCTCATACTTAGCAGAATGGTGACCCCACCCCATTGCTCCGGCCCCGCCCCTAGCAGAAGGCTGGACTCTGTCCTACCATACAGGCTCCATCCTGTATGGCTCCTGCCTGCATTCCTCATAGAAGTCTGGATTCTGTCCCAACCCACAGCTCTGGCCCCATCCATAGCAAAAGATTGGACTCCTCCCCAGCCCACCAGTGCAGGACCTATCCCATTCCGTAGATCCGCCCCTCAGAACTTTACTTTGGGCTCCAGCGAGTAGCCCCGACCGTGAGCACGCTCCACCCTGTCCCTCAGCTCCATCCACCCAGGCCCAGCCCAGTGCCAGGCTGGACCCCCTCCCAGAGCAAGGGCCAACCCTCTTCTAATGACTGGACCCACCCTAGCCCAGAAAAGCCCCGCCCCAGCGAGTAGGCCCCGCCCACACGGCTCAGCCACGGAGTTCTTTAGGGCGCATAGGCCCCGCCCCCGCCTCAGGCTCCCACCCACTTGAGTGCAAGGCTAATCTCTGTGCAGAGGCACCGCCCCACTCCGCCTCCACCGGCCCCGCGGCTCCGCAGCCCTGCGCT
>|NM_008094|Mouse|
TGACTcccccccccccccccccccgccTGTTCTTCTGGGAAGGGTCCCCTTTCCTCTCAAGGAGTCTTGCAAGTATACCTCTCAACATTTCTGTCTGTCTTCGCCTGTAACTCCGTGTAAGTGTCTGACTCATGTGTCTCACTAGTCTTTTTAGGATAAAGATTGTGTGTATGTGGGGTTTGttgttgtttttcgagatagggtttccctgtgtaacaggactggctgtcctggaaattgccccatagaccaggctggccttgaactcacagggatccgcctgccttttcctcccaagtgctggatttaaaggcatgtgccaccaattccaggctgtatgtggggttTCtaaattttgtttttatttatttttatttttttaaaagattttatttggggttggagagatggctcagtggttaagagcagtgactgctcttccagaggtctggagtgtctgaagacagcttacatataataaataaataaatAttttctttaaaatatttatttatttattttttatatatatgacgagtaccctgtagctgtcttcagacaccagaagaaggcgtcagatcccattacagatggttgtgagccaccatgtggttgctgggaattgaactcaggacctctggaagagcagtcagtgctcttaaccgctgagctatctctccagccccTTGtttttatttttaaattttatttttaaattatGTATATCTGTGTGTCGGTATGTGCATGTGAATACAGTGGCCCTCACAGGCTAGAAGTCCTCTCTGTCTTGGATTTAGGAGCCTCTACTCAGCTGTCCATACAATCCTTGTTAGAATTCTCTTCCTAAAGGTGTCATCCTTTAGGCCTCCCCAAAATTCACAGGGTATGCAATGAATGACTAACCTAGAAGAGCCCAACTGCCCATTACAAATATGGCTTCGATTGCTTCACTTCCTGCATCACGTGACCGGCTTAGTCATCATGTGACTCTGTCCGCCCCT
>|NM_028803|Mouse|
CGCTAAGATTTtactacacttgatcttagccaaaaggccgagaagcgatAGGATTTTACATTTCCAGATTTCAACTGAGAAAATTATACTCAAGCCTGTCCAGTTTTGAGGTGCAAAGTAACTTGCAGCCTCCTGAGTAGCAGCGTCCATTTCTCCTTGTGTCAAAATCTGTATTCTTAAAAAAAAATTTTTTtgtatgtctgtgtatcagtatatatgtggcagggtggaaaatatttgaaagttggtttcctctttccagaccgtgggttctgggaatataattccagttatatgccttgtggcaagcactttttacctagtgagccatcATGGCATCAAGCCCCCATTCTGTATTCTTGCAAAGGAACCACTGGACAGAAAGGACACAGGGTAGTTATACTTGGGAGCTTGGCCAGAAAAGTTTTTGCTTCATCACTGTGATTAAGCAGGAGAGTGCAGTCCACTTTAATGATGTTCTCCCAGTCATGTCTCATCAAAGACAGTTTGGTTGGTGAAACACAAATGCCTGATTTCAGTACAGGGAACCAGGAAAGTTCTTGTTCTTACTGTGACTTCAGGGACCTGGCTGGCTATCCATGCTTATCTATGCAAAAATCTTTAAAGACTCTCTTGGTTAAACTCTTGAGACACATTAAGGTTAGGGCCGTAGGGTTGTTAAATGACATTAAGATTCTAAATAGTTTCGCGTTGTCGACTTTTAACCGTGGTCCAGGTGAATTTCCCACTTTTTGAAAACCATCGCCCTAGGAAAAACAAAACTCAGAAATGAGAGCAGGTGTTTGAGGAGAGGTGACCACCGGGCAGGAAGGGGAAGGGACAGGGACTGGTGAGACCCGCCTCCCGGTGGCCAGCCAGCACAGTTCAGGGCTCCAGGGGCCGGCCCCGTGAGTGGGCGGGGGCCCGCGCTGAGGACGTGTGTCCCGGGCTCACCCTGGCCCGCTCCGCCGCTATAAAGGGCAAGTCCCCGGCGGCTCGCC
>|NM_008097|Mouse|
TTACAAGATAGAAATACAACCCCATAAAATGCGTTACAGGAAAGTCCAAATGACAAGTTGCTGCCCTCAGACTTTGACAACTGAGAAGAGGATCAGAAGAATTTATTACTCACAAGCCCAGAGGAGAAACCTACTGTTGGTCTGAGCAATTGCACAGATGGGTTTCTATAACATTTATAGTTATAACATTATTGCTAAGCCAATAATCTTCATTGGTGCCTTAAACTAAAAACCATAAAAGGGTCGATGTAAGTCTATAAGGGGAAGTCTCTCTGTGTGGTTGGTCAGTCAAGCACTTTTGAGAATCAGATATTGGAGCTATGGTTAGAGCTTTCTCTTTTTGAAGGACAATTGTTAGATGGCTGCTTTGTCAGGATAACCAGTTACTATTTCTCAGGAGAGTTTATACAGTTATGCCCCCCCTTCTTTTCTATTCTTGTCTTAATTTTCTCCAAATCAGTGCATACTCCAATAGAAACTGTAACATCCAAGACACCCAGTTATAACATATTCTAGATTATTCTGCACAACACCCAGAAGGTAGGAGAACCACACAGGTACACAGAAATGCAGTTACTTTGCCACAGAAGATCACATCCTTCCACGAAGTACACACAAAGCAACAAGTTGGGATGGGGCTCACCACCTTTCTCTCTGCAGGCACCCCATTTGCGGATTTCGCAAGGTCTGGCCTCCAGGCGTTCTTATTGAACTTGGGATCCCGCTTCTCAGGCTCTGGGCAACTAGCTAACCAGGAATGGGCGGGGCAGAAATACAGTTGGCCAATCGGGTTTGCACACTTGTTTCCGCCCCTTCCTGGTTCTGCTGTTTAAAGGAGAGACCTGCCTGGGCATGGAAGAACCCGCTTGCAAAACCAGGCAGCTGCCTTGGCTCTTTTAAAAGGCAGAGCCACAGAGGAGGCGGTGTTCTGGGAGGAACCAAGGAGGAACCAATGAGCAACCCCTATTAGGCCTAGTGTGCTGGTCCCGGAGCACAGCCCG
>|NM_008101|Mouse|
TACAGGATGTGGAGAAGCCAGAGAAGTGGAAGCCCAAAAACACCCAAGGGAGTTTCTGATCCCGAGGTTACTGGGCAGGAGGGGAGATGAGGCAACAAAAGGTGGCTCAAGGGCTCAAATGGGGGGGCGGGCAGTGGAGAAAGTCCTCTCCAGGGCTGAGTCTAGGAGCGAAAGGCAGGCTTGTGGCTCAGAACCTTTGACTCCAGAAAAGGAGGTATCTAAAAAAGGTCTGTGCCGACTGAGAATATGGCCAAATTAGTGGATTGTCAAATGAGTGGTGTTGCTTGAGGGCTTATTGGACAGGAGTCCCTGAGGCCCACAGGGCATGTAACCTGGAAAGGGTTTAAGAGGCACTCTTAGCGGATCACCTTGTCTGAAATCTGCAGAGCGGCCCATGTATCCTGACCTCTCCCACCCATGGTGCATGTGTGGCAGCTGCAACCTTCCAGCCAGGAGCCAGATGTGGTTAAGTAAGGGACTTAGTCCTTCTAGAAAATCAAGACTGCAAACCTGAACGCAATGATGAGACCCCAGGACAGTGGACATTGAAAGAGAAAGGGGCGCGCTGAGTCACTTATTGTTCCCTTGGAGAACTCAGACCCATCAGGATTCGCACCTGCCAGGTCAGGATTCACCCGTGGAGGCTCTCTGAAGTCCAGGGTGCGCAAGGTTGGATCCTCAGGGTTACGGTACACCTGGTGAGGGTTCTCGGAAGGGACCCGTAGGGTCGGATCCAGGTCAGGGCCTGCTCCTGTGTGCCAGAGGGGAGGGAAAGGGAGAACGCGGGATGCAGACCTGCCAGGCAAGCTCAGCCCAGGAGATATACTCGGGGTTACACCGAGAGGGTCTGAGAGCTCGCTGCAGGTCCGCTGCACTAAGGCGCGGGCGCGGACCCTCATCTCTccccctcccccgcgggccgctcccgcccccacccctcccccttcgccgccgcccAGCGTCGCCGCTGGAAAGTTTGCGAGCGGCTGGCGCGGAGCTGG
>|NM_010292|Mouse|
CAAAAGGGGCTCAGAGCCAGGGGTTGGGTAGTCAGAGGCTTGTCATATGAGGTCTGGTGAGGCCAGCTTTGCTCTATTTTGGGAAAGTGATCAATCGTGTCAAGGGGTGACCATACTGGCCAATCTTGGGAAAACCTGGCATTCTGACAGGCACCCTATGTACCCTGTCATACTTGCCAGTGGCAGCTAATTTTAGCAGGGCTTGGAAATGCCAGCAAGTGCAGAGTATGTTGGGGTCACTCCTGGCCAAACCCAAAGAAAGGTCTAGGAGGTGTCTGAACCCCGTAGAAGAGCCCAGAATGTCCTGAGCATTGCTGTCACAAAATTTAACGGCCTCTTCTATTCTATTTCTTGCTGTTTGGGTTAAAGGAAATTTAAGAAGATTCCACAATAGTTAAAAAAAAAAATTGTTTTACTTGCAGGGGAGGGGGTGTCAGGGAAGCCAGAGGACCTGAATCTTCTCCAGCTTGTATGTGCACAGATGTCCTTCCCATCTGCCCCAGTCCATGCCGTGACCAAACTCTCCCTTCCACAAACGCTTGGCTTCCTTCCTTCCTTCCTCCAGCTTCTCCTTCCCAGCCAAGTTCTATGGTGGAGCCCCAGACTGTGTGGCTGTGCATAGCCAACCCTCCATAGGTGAAACCCCATGAGGATCTCCACTACCCACAAGTCTGAAGCCTCACTGGCTCACACAGCTCCTCGTGCCTACCTGTTTCAAAGCATCCGATCATCATCTTCTGTAACAAGTCTGGAAGGGGGCATGTGAGTGGGCTAGCTCCAGCCACTTCATCAACCTCTCCACAGCAGCTCCAACCAGTGTTCAGAGAACATGGTAGCCTGTCTCATAGCCCTGTCCCTGTGGCCTTTGTCAAACCTGATCCCACGTGGTTCTTTGTCCTGGCCCTGGCCCTGTCCCTGACCCCGTGGCAGTAGGCAGGGTATTTTAGGAGCCACCTCTCAGACTGACCCATTAGTGCAGAAGTCCTTGGCTGCCTGTCTTT
>|NM_010288|Mouse|
CAGGCTTTCATAAACCCCATCAGGTATGATGAGAGAGGCATGAAGCTGTGGGCAGGCAGTCACCAGGCCCACATCTCTTCCCTGAAAGTGCTTCCGAGGGACAGGATTGGAAGAGAGAAAGAAGTTTTGAGACAGGCTGTGTCTGGCAACTCTGGTCTGCAGCGGTTAGAAGGAAGAGGAGGAGGGGGACAATTCTGGCATCTCCCTGCCGATTTAAATGTTAAATTGTAGGCATAAAAAAGACTAAGATATGGATCTTCACTTCCTTGGAGATTGGGTTGAGGTCCTATCAACGTTTCAGACAAGAGTTACATACATGATATATTATTTTTATTCATAGTATAGAACATGTATCTTCTTGTTGTTAATTAAAAGAATAAGGAAAACTACCTAAAGCAGCAGAGAAACTGAAGAGTAGACATCCCACTCCACGGGTCTGGTTGTGAAATGCCTTTCCCATGCCCACCGCCTCTTTCCTTTGTTAATTGTCCGGGTTTAAGAGGAAGAGAATTAGGTCATAAGAAAGATCACTCACACCCACCTCAAGCTTCACACACCTTGGGCAACCCAGAACAAGTCTGCACGAGTTCACCTTGTCTCCCCCCCCATTTTTATTTATTGTAAtattattattattatcattattattTAGGAAATGTGACCTAAAAGGGACATCTTCTCACTGCCCGTGGTCATCTCCTGAAGGAATGACCCATCCAACAGTTTTTTTTTTTAATCTGTGAGGAGTCACAGCCCCGCAGTAGCTGACGTACATCTAGAGCTATTTCTTACTTTTTTTCCCCTTCTCGTCAGCACATTGAAACTACAACTTTATCTTGACCAGGTTGCTTCTTCTGCCTGCTCAGCTCCACGCTCGCCAGCCTCCACTCCACCTCCTCCCCGCCTTTTCTTCCTCCCTCCCCTTTCTCCTAGCCCCTCCTTCCAGTTGAGTCAGTGGCTTGAAACTTTTAAAAGCTCTGTGCTCCAAGTTAAAAAACGCT
>|NM_008124|Mouse|
TATACACTAAGCCACACCTCCAGACCAATAAACTCTTTTAAGAGTCAGCATGTTCTTTCTTCCTCTGTCCCCCTGACCCCAGCACGGAGCTCTATGCTGGCTTCCCAGTAAGTATCCAGTAAAGGCTTATCTGCTGACTTATCTGGCATAACTCAGACTTGGCCGAGGGAATCTGAGGCCCTGGCTCGGTTTGTGGCAGTGAGATCAAGGAGATGGCAGTAGACCCGCTCTGCTGGCTTCACTTGTTTCTTCAGTGGTCCAGGTTGCAAAATGAGCAGGGTCCTCAGGTGAGCCTTCAGTGTGGAGACCTTGAAACTAGATGGATCCTTCAGTTAATGGTTGACATTCTGTTTACCTAAATGATTGCCAAGAGTTCCTGCTTATATCTGACAGATCAACTGCCTTAGCCCTAAGAGTAGAAGATAATTTCTAAGAAGGTTTTATGATTCTGGGATACAACTAGAATTACTGCAGTCTATCTCCAGCGATTAAGTACAAGGAGAGTAAGCAAATGATAGCCTGGTATTGCTCTGTAGCTAGGGAACAAGACCATCTCCCACTTTGACCTCAGGTGTTTTTGTCCTCTCAATTGTCCCTAGTTTTTAGAGGCTGGGATCTAGAGAAGATAGCATGCAGCATGGGACTCCTCTGTGCTGCTTGCCCACAAAGTGGGTCTACTGAAGGCCAAGAGTTGGGCATAGCTGGAATGTATTAAGCAGCCAGGTCTAGTTCAGTACCCCACATAGGCCCAGCATGGCATTTTAGTGACAAATGATGCTTCTTTTCCTCTGGGACAGGGCAAGAACTCCAGATCCAAATCCATTGGGACCTCAGGGATCAATCTTGTTTAATGATTGTGTGTGGAACGGGGGGTGGGGCTGGTTAATGTTTCTCTGCTTCCTCTTGGGCTGTGGGCCATGTCAAGCTCCGGTCCTGGGCTTGTTGTCCCTCCCCTGGGTTGGGCTTTGACAGTACCTAGTGGCACTGAGCAGACACGCCTG
>|NM_008130|Mouse|
TGAGTGAAGGATGTTTCACTCTTTGCCTTACAGAGTGTTGTAGCGGAGAGAAAGCTTAAAAATGGCTAAGAAGTGTCTGGAGCCCCACACTGAAAGCTTAAGTCACTCTCTGCTTTTGTCTTTGTCATAAGCAACAAGTCACCAGAAACAAATAACGAATACACTGTCAATTCCGTTAAAAATTTTCCCCAGTTTAGCACGTGAATTTCAAAATGTTCTTCAAATTATTATAGCTATTCATCCACCCACTCTGCCTTCAAGACGGCTGCCACAGAGCACCCTGAGCACCAAGGCACTCCTGGTGGGCCAACTGCTTACTCCGGTATTCTGGAATGTCTCTTGGGTTTTCTTCTTTCTTCCACCCCCTTGAAATCCTCCCTTTCAAGTAACAGGTTGGGGTGAGTACCTGGATGGGGAGAGAGAGATGAGTGCACTGGCCCGTTGAAGTAACATGGGTCTTTTAAAAGAAACCAAGGACAGGCACTCTGCATCTTAAGGAAAAGAACCCCGTGCAAGTCAGGGTTCTCAGCTCAAGTCCCGGTTCCCAGCTCGGGTCTTTGTGTTCTTTGCAAAGTGGCCCACGGGGACAGTAGGCTGTACGGCGAGACGTCCCAAACGGAGTTTAACGCAACGGGGAGGAAAGTCTTCAACTTTCAAAAGCATCATCCCGCGAGAGGAAGTTTCAGGCTTGGCCTAGGGAAAAGTACCAGGAGGTGTGCGGGGGTGGGGCAGTGGCGATCTGAGAGGTCTCTAGAGAAGGAAGGGGAGTCCAGCCCGAGAGCGGAGTTGGGGGGGGGGGGGGCGAAGAGAGGCGGCATGGGCGAAGCGCCCGGCAGCGCGCGAGCCCCGGCTGCTCGGCTGCGCGGGAGCGCAGGCCTGGAGGGCTCGGGTGACATCACCCGCGGGCCCCTTCCTCCTGCCGGGTGGGTGGGGCCTggcgcgccgcgcgggcgcggggTCAAGGAGGGGGAAGAGGAGGAGCAGGCCTGGATGTGTCTGTG
>|NM_013463|Mouse|
TGCTGAACTGTGTCCCTTTTAAACGAATTTATTACTTTTCGAACGACCAAAATTCAACTCGTAGATCGTGATAAGCAGAAAAAAACAAACGTTCAAATAATTAAGTGAAAGCATTTATTGGGCGCCTCTCGAGCACGCATCACTTGCCCAACTCATACTTTCAAGGATGGAATTCCCTCGGGACCCCTCACGACCATCCGGCAGTTTGAATAGTTGAGCGCATGAATGGATGGAGCGGTACTCAGACCGCGGGTCTCACTCTGTTGTTTATTTTTCTTTCTTTTCTTTTTTTCCCTAACTCCGGACCGACCGTGTTTGAAACGCTTTTCATCTTACGGGTCCCTCTTGCGGGCAGAGGGGGAAAAGTCCCCCGAGATCCAGCCAAAGGAACTGATTTACAAAAACACGCACGCAGTCACGACCGTCCACCATTTCCCCACCAGACGCAGCGCAGGCCGCTTCCCGGCACTCGGGGAGGGGGAGGGGGGAGGAGGACGGGGTTTGGGGGGGGAGCCGAGCACGAAAAAGGCGGAGGCGACCCCGGACCCGACTCTGCTCTTCCTTATCACCACCCGGGGGTCCCCAGTTCCCACCCGCACACCAACCTCCAACGAGACCGGGGGATTTTCCTTCTTCTTCCCTCAAACGGCTATAGCGAGACGATAGACGACGACCAGAACTACTTCTGCTCACGTAAGCGATTGATCACGTGAGCATCTACGTCATGTGAGATCTCGGTCACGTGAGCAACTCTCGGCTTAAACTCGGGATCACTGAGATGCCGCACTTCCTCCTCCTTTGGAAATGGGGCGGGCCAAGGTAAAGAGAGCGCCAATACATGCGTTTCTTACCTGACTGTTCATTGGTTCATTTTTGGAGATAACGGCCTAGTTGCCTGAGAAACGATGATGTCATTAGGAGTAGCTCATTGCTGATTGGTCCGCCCCGAGGGTAAACTTAAAAGCCCAGCTTAACTCGGGAAACTGAACCAAAGGATTTCT
>|NM_138595|Mouse|
TAGGCGGGTCCCAGGTTCCTGTCCTTGGGGGTCAGCTTCCTGGAGATGCTTTTGCTTTCATTACAGTATCTGTTTAGGTTTACTCAGGAAATAAAAATATAGCCAATATACCAACAGCATACTCATGCATTCCACGTAAAGGAAGACTGAATTTCAGGAATGGGTGCATATCAAACCAGTACAGAGAAGACGAAGGAGACATACAAAGGAGGGAGGGAGAAGACAGGTGCTGGGGTGTAGCTTGGTGCTAGTTGGGAGATCGGGGGTTTGGTTCCCATCGCATCATATCTCAAAAAAAGTggggtcagggggatggctcagtgattgagagcacttgctactcttatggttgggctatcagcacccacataaaagctcacaacagcctgtaacaccatttgcagggaatctgatgtccacttctaacttctgcaagcattcggcatgtatgtgatacacagacagacatttcacccaacacacaaatcaataaaaaataatattaaaTCTTTATTAAAAGATTAAAGCATAAGATATTTTAGGGGCTGTGCTCTTTGTCCAGATTTCATAACTATGAAAGAACCTTCCTTTGCCCATAGTGGTTTTCATGAGATGTGACCCTAAAGTCAGTAAGTGGAGACCAGCTAACTATTGGAGTCTTCCTGTCTTCTGTCTCAGTGCATTGCTCCAGGAACTTCACGAATGTTAGGGCTGCCCCAATGGGCCCTACAACCCGGCCAGTGGGCCTATAGAGCATCCCGAACCCCTGTGTAAGAAGAGGGATTTGGGACCTTAAACTTCCAGCATCAGGCAGGGGACTCCACCCTGCTGCTGAAGAGGGGAAAGAAGTGGGAGGAGGTGGGAGACAAGGAGGAGAGAGAAAGGGAGGGCCCTGCCTCGCCCCCGCCCTGCAACCCATTCCCATTGGCTAAAGGTTTCCTGGCTCCATCCTACTGCCCGCCTTCGGGCGCCGCTTAAAGTGTGCGGAGCAGGTGCCTGCT
>|NM_020492|Mouse|
cttcccctaactgggctgccttatctggcctcagtaggagaggatgctcttagtcctgctgtgacttgataggtcagggccagctggtacccacaaggggcattcctttctctgaggagggggtgtgagagtgggacttggaggagaggaagaagaggggctgcaattgggatgtaaaatgaataaacgaattaaTGAAAAAAATGATAAACTGAGTCTGCCTGAGCACATCTGGACTGAGGCTCATGGTGTTTTACTTACATACAGCTATTTTTTAAAAAATCATGGTAAGGATTTTGAAAGACTTAAAAGATAAATTCCATGACCTCTCTGGAGCGACAGAAGACCTGAAAAGACCCTGAGGCCTGGGAAGTGCATGAGGCTGGTCTCTGCCAGCACTCCAAGGGTTAAACTCAAGCCAGAGCCTAACGTGCAATTGGCCGAACCTGGAGAGAAGATATGGTTTTCGCAGCTGCGGGCCAATGAACACTCCGAGTGGGAGGGTTTGAAGCTTCTAAGGAGTTTTTCCCCCCATTTTCCCCTCTCCACCCCCTCCCGTCGGTCCTCGCCCCCACCATCCTCTACGCCGCCAGTTTGTTAAATTAATGCAGTAAGAAAGTCTGAAGATCTGAGGGAGTCTGGCCAGAAGAAGATGGGCGAGCTTAGAAATTGGAGATGCCTGTGAAAGCTTGGGTTCTTGAGCCCTGCTGGGAAGCCATGGACCCCAGCAGCCCCTGAAAGTTGTGGTGGGCTCTCTTGCTCCTGCAGCCCCAAGCAATGGGACACCTTTCTTGCAGCGATCCCAACTTATTCGTCGGGGACCAGAGAACACGGACTGCAAGGCGGCAGCAGACAGGAACGGAGGCAGGGGAACGAGATTCCGGGACTCGGTCGCGATGCGCCAGCCTGGCACACTCTCCGACATCTAACTGAAGCCAGCACCGTCACCTGCTCCACCCCCCCCCCCAACCCCTAAAACCCCTCGGGCCAGCCCAGGGCCA
>|NM_008155|Mouse|
ctttccttccaggtagccaactggctcatttcttccccttcatgcttttactcaaatatAATAAAGAGTGAATTTTTTTTTCTTAACCATTTAGTTAAAGGAAATGCTTATTTCCAACCTGCCTTTAAATATATATACATATAATTTCATTTTTATTGTGTGGTGGATATTTTATTAATTATGTGTGGGAGTGGACATACAATTTTTATTATGTGTGTGGGGTGGGTATAtaattttagcattaattatgtgtggggtgggtatgagcataaggatgcaagtgccattggtattcccattggttgcagcgggagttacaggcagttatgagtactgggaacccaattcaggtcctctgcaagggaactatgtgttcttaaccacagtttcatctctGGGGCTTCATCCAGTTTGCCTCTTCTCAGGAGCACTTGCCAGCTCTGAAATCCCATAAATTCTATTTACTTATTTGGCTTACGTACCCACAACACTTGCTTTAGTACCTCTAACCAGGAAGGCATTCCATAAAGTTCTGCTAAATTGggctcagccggtaagagcactcaactactcttccgaaggtcctgagttcaaatcccagcaaacacatccgtaaggagatccgactccttcttctggagtgtctgaagacagctagagtgtacttacatatagtaaataaattctttaaaaaaaaaaaGTTCTGCTGAATTGAATACATGAATGAATGAAAGAAGCAAGCGGATCTGGCACGAGAAACTCCGCCTCTGCCCTTCAAGTCACTTCCGAACAGAAGCCAGCCAAGGTTCATCGCAAGTGGCCACACTTGTGTTACAGAGAGGCCAGCAGAGGCCCCCAGATCTACAGCTGCCGGCAAGGTCGCCTAGCGGACGCGGAGGACAGAGGTGGGGCGGGGCCGGAGGCGGGGCGGGGTCGGACGCCTGCGCCATAAAGCCCGCTGCGCGCACTGGTACCGACTTGCCGCGCGCCGCCGCTCCTCT
>|NM_008173|Mouse|
AAAGACATACTAATATTTTCTTGATTTTCAAATTGGTAAGTTAAATTGTCTACCCTTGCGTAGATTCTCTTCAGGCAAATGAGGAAGTGCCAGTTAAAGGTAGTGTGTAAAATCAAAACAAAAATTAAACTGGCACCTGCGTGATGAACAAAAATTATAATCAATGGTACAACTGTCTGAAGTCATTTTCATTTCCTTCCATGAAGTGGGCAGAGTTGTGGGGCTAACTCTCTTCTCTCCTCCCTTTCCCTCTCGGTCCTCCCCCCCCCAACCCCCATGtctctctctctctctctctctctctctctctctctctctctctctctctctGTTTTGGTTCCTTCTTGCTCTTTTTAGGGCCTGCACAGACCCACGGGTAGCCACTGATCACTCTCACTTCTGCTGAGGAAATGACAGCATGCTTCTCTAAATGGTGGAACGAAAGAGAAAACAGATGTTCTGATACCAAATGGTCAGACTTTGGAGGGTTAGCAGTATTCTCAGGACCAGTAGGACCTAGAATATCTGAGTCTGAAGAGCACTGGGGAGTCACTGGGGGGTGGGTCAGAAGACTAAGACAAGAAAAAGGGAGGTGGGCGGATGTCTGTGTGTTATCTGCTCTGCTGATCCCTCTCGTGCATGATGCAACACCTGACTTTAACCCTCTTGCTATGGTTTCTATTTGGGTCTGACTTGGGGACTATCTGCTGAATCAGTATCTCTGAGCAGAACCAAGAAATTCACCCCCAAAGAGGAGTCACTGTATTAGTCAGGGTCTCTGAACAAAGTTAGACCCAAGAAACAGAATCCTCTGGTCTGAAATGGTCTCTTGTGTGAAATTCTCTGCTTTGTACGCAAAGGAAAGAACATGCCGGTAGGAGCCTGCTCGTCAAACGAGGTGTGAATCTAGCTTCTTCTAGAAAAAGCAGCCTGCGTCACATCGAAGCCAGATTTGGTTCTTTGCTCTGAGAGCGGTTAGGCTAGTGGAGGGCAGGCTTCCG
>|NM_146120|Mouse|
TAGAGCTTCTCGCTGGGGAAAGTGAATATTGTCAGCATTCAGCCTGGAATGGGCATCTGACATTTGGTGCGGTCCCCTGTGTTGTATGTGAATTCTTCCCTAGAGAAGCCGTGTTTGTATTATAAATCCTGCTCCATTATAAATGCTCTGTTTTTCAAATGGTGTCTGGGGCCATGGCGGGGGTGGGGGGTAGGGGGAGTCCCATTTCACACTGGCTTGAAAATGCTCTCACCCTCGCTTCTCTGACCAGTTCCCCAGGGAATATTTGCCTTCACGCTAATATGAACCTTGGTTTATGAGGGATTCACTATGTTTGCCATGGCGTCaagtatctttccctcccatttgacaagaggctgcactgaggcttagatgtgctaagttcattgcccagagtcgtaggctggacatgtcagagttctagtctaggcctcctgactctgatgccaagctactgttcacATTTTAGGAAGGATTGCCTTGGCATTTCTCCTTCGATACTTCAGTGTGACGTTAGAAGAAAAAAAAATCTCCTTCAGTCTCTTCAGTAGGGCAAGCTGCCGTCTGACTGCACATCATGGCTATTCTTGCAGGGAGCTATTTCACAGTCAGAGGGCTTTGCCTCTGAAGGCCCTCTCCTTACAGCTTTAGCTTTGCACTGTAGGCTACCCTCGCCTAGTACACTCTTTGTCCCGAGTCTAGCCTTGGTGTAATCCTGAGTCTCCTTCCCACTACCTCAGGTCCCCTCGGATCTGCCTTCCATGTTCCGAGACTCAGTTTCCTTCTATGGACCGCAGAGAGCTTGATTGACACTTTCCTCGGGACAGAGGAAGCGAAGCGGTTGTGCACTGGATGAATGCTTAGCCTGGAGCCGGAGTCTACATCCTCCCAGCTGCGCTCCTCCCCAGCCTGCCCCGCCCGCCTCGAGGGCGGCTCCGGCGCGTGCCCTGCCCACCCTGCCGCTCGCACAGCGCACCCCGCCCCAAGGCCAGGAACCAGCT
>|NM_008180|Mouse|
CTTTTTTTAAAATCAGGTATAtatagtggctattcctgattgtcaacttgactatatctggaatgaactacaatccagaattggaaggttcacctgtgatcctaatctggagactgggagatacaagtttctgacctggatcttggcatggagatcttgaggcctagtgactatgaattccagaagattaagacagggagacctctgagtttaaggtcatctgggacaaagcaagtcccagatccaggcacacacttttaatctgagccacaccttctgatggagacctacataaggacattggaagaaggaagattagctcttctttgccctgcttgccttgtgggactgagctagatccttggactgacattcacagctgctgttgaccattgttggggagttggactacagactgtaagtcatctacaaattccctcactatatagagactacccataagttctgtgactagagaaccctgactaatacaAGATAACTCAGATTTTGAATCAACCTCTCACAGTCTAGGGAAAACAAAGTTAAATTACTGTAGGTTGCCAGAGGATGAGGGGTCTGTATAGAGGGAAGAGGATAATGAACTTGCATATTTACAAACAGCCCCATGGGGGCTGAAGACAGGGGTGGCTAAGAGAACTTTTGCTCTGGGTTCCCAGAGGATGCGACGCTCTCTTCTGCCTTTGAGTGTCCCCATCTCACAGCGTGCCACTAGCTCTAACTCTCTGGGAACTAAGCTAACAGGTAGCATCCCGCCGTTGTAGCCACAACCAAGGCTCTCCCTAGAGTACCGACGTATTCCTTAAAGCCCAGGTCACTGCTCATGTAATGCCCCTTCCCGGCCGCCGTCCAGTTCCATAAACACAGGGCTCCTTCCCCACCCCTCCTCTTTAGCCTTGCGGGGCGGTCTGCGCAGGCGCACTGGGTCGTACCGAAGCCCCGCCCCCCGAGCCCGGGTAACGGCGTGCGGAGTTTGAGCTTGG
>|NM_010830|Mouse|
TGGACTCCAAAGAATTGGAATTTCTCCAGGAATTTTTTGGTGGGAAGGGGTAAGACAAAGCTTCGAGTTAGTGTAGAGGAAGAACTTGGTTTCTGGAAAGAGATTTCTCAAGTATCTGAAGCTCGTTGAATCCCCATGTAGGACAGTCTGGAGCAGAGATTATGGTGGGTCAGACCACCTCTTACAAGACCATTCTGGTTCCCGTCGCCCGGTTTAAACCAAAACTTCACGTCAGTACCCCCAAAGATGAACTTCCGGGGGGGGGGGGCTGAACTTTATCTTCCTAATGTGGCCCTTTGAAAAAAAAATCTGTTTTTTTGCTATTTTCTCTATTATTCGACTACTGAGGATGAGTGGGAGTTTAGCTCGTTAGGGTTGCTAGGGCCCAAGCGTTGACGCTCAACATTACCTTAGCAATCTCAGTTTCTAAAATATAAAAAATTCTGCACACTTATGCTAAAGGGCTCAGATAAGACTGGACCTTAACTGCCCATCTCATATAGTAAGGCGTAAACTAGTTGAGGCAGTGACGGGCCAAGGAAAGTTTTGTGGGTAGCTGGTTTTGTGGATAGCTGTTCTTGCACTTGGCATTCACAAGTGCCGCTCTGTACAATGCTCTGCGAACGCACCGTACGTGGCAGACAGCAACAACCAATTTCTCAGCTCCTTTCAGTCCAACCGCAGGACCGCCCGCAGGGCCAGGTGTTTCCGCAGCGAGCTCGACGCGGCTTCTCGCAGGGTGCACCCCGCCGTTCCAGCAACCGCGCAAGCCACTTCCGTCTTCTTGGTGCATACTTGCCCGGGTAGCCACCGCGAGCTCCACTGCTTTGCAAAGGCTCAGTCTCAAGGCCCGCCAACCCGAGCTTGGGGGCTGGGCCCGCCCCGCCCCGCCCATCTACGCCAGGGCACGTCGCGGGCGGGGCCCCGCCCACCGCGCAGGCCGACACGCCTTCGGATTGGCCGCTGGGCTACGGATGCTCGGGTAGGACGCGCCTCCTCCC
>|NM_008192|Mouse|
aggcacccatacatatgtagaaaataattttttttttgagacagggtctatgtgtagccttggctgtcctggaagtctctaggtatacttggctgacttcgaactcatagagatccatccacctgcctctgcttcccttgtgctgggaacaaaggcTATTACACTCTGCTATAAATATTTTTTTTACAGTTAAAATTGCAGCAATTATATGTTTGCTGTCTATCAACCTATGAACAATAGATGGAGTGACAGTTTATAATTGTGAAAAACTTAACATCTATGATGTTCTTCAAAATTTCCCCCTAGCTTTAGTGTCCACGGATGATTTTTAAAATTAACTCTAttatcttatttatctttgtctgtatgtacagacagtgcaccaccaggtgctttctctcagaagctagcactggatcctctggaattggagttacagatgattgtgagccatcatgtgggtgctgggaaatgaacctgggtcctccgaagaaagcagcaaacgctcctaaccattgaacctttatctctccTCCTTCCCACAGATGATTCttttctgagacggggtttctctgtgtagccctggctgtcctggaactcactctgtagaccaggctggcctcgaactcagaaatccgcctgcctctgcctcccaagtgctgggattaaaggcgtgcgccaccacgcccggcCCCACAGATGATTCTTATCTGATTCCCTTTTTGAAGAGACAGCTGAAAAAGATAAACATTTTATTTTCATATGTAAGTCTGACGTTGAATTCGTGCGCGGTGTGAGGTACAGTCCAGATTCGCTTTCTCTCCCTGTATGATTAGTTAAAGCAACTGTGGCTGTCTAGAAGCAGGGCAGACCCCACTCTACAGAGGAGCTGTAGAGACTCTCAACCTCCATCAGCCCGCCCTGTTCTGCTTGATTAAAAGATCCTAATCGGCTTGGAGGGATTAAGGGCTGCAGCGGGCTGTTCCCACACCCCCCGCCCT
>|NM_010368|Mouse|
cccaaatcaaaacgaaccaaacaaaaACATTCTTTAGGGAACTTCCTTTTGGCTCAGTCTGAAAATCCAAATGCACACCTTGGGGTGGTTGTATCTTTAGTTCAACTCAAAGATTTAGGTTGAAACCTAAATGATATTTACCTCCGTTTTAAGAACTGGAAACTAACCAggtggcatatgcctttagtcccagcactcaggaggcagaggcgggaggtatctctgtgattttgagcctggtctacagagttccaggacagccaaggcttcaAGACTCGCTTAGCTGTATATGTACTTGCCCAAGAGTGAAATCTGAGCACTGTTTGCTCAAGCCTGTTAGCTAGAGAGGCTGGAGTGATGGATTGGGGGTGGGGGTGGGGTGAGAGTTACTAAGACCACTTTCAGAGAATGGCTGCTGCAGGTCATGTGAACCGTCATCGCAACCTTCATTTGTGACTCGAATGACATCACACAGGTCCAGGAGACACTTCTTTCATGGCCATTGCTGTCAGTTCTACTCCCTTCCTCAGAGACCTCTAAGAAGAGACCTAGCTTCGAACCTGCCTGCGTGTCCTTTCCAGGCTTTAATAACAAACTCCCCAAATTCTTCTCAGTGTCTCTTTTGAACTCTCATCCTTTCACAGGAGTTATGAAGAAACAGTGGGATCAGGGACTTCAGGGCTTCTTTCAGATCTTAGCCTAGTGGTCCTGAGGGGCAAGCCCCAGAGTGTGAGGGAAGGAGGGGGAGATATTAATAGATGTGAGGCAGGCAGCGGCTGACGTCAGGCATATGGGGAAACGATCCAGGACTTCAAGCGACTTCCTCTTTCTGCAGAGTCCAGCCTTGGGGCCTCTAGATAGCCTTGAGCCAGCAGCTGTACAAGCGCTTGCCCTCAACCAAGTTGGCGCAGGCGGCTTCTCTCGAGAACATGTGACTCTTCCAGGTCCCGCCTCTGCCCTCCCAGAGAGGAGGCTAAAAAGCCCAGCCGCTGGTCGGTGGG
>|NM_178878|Mouse|
AACAATCAGTTTATTTCAGGGCTCATCTTTCCAGCACCAAAACAAACAACTCACACCCTGGCGCCCAGAAGAGCTGAACTCTCAATTAAAAGTAGACTTAGGTTCTAGACTAATTCTACCACCTGTGGCGCAGTCTCAGTCACTAGCTACGGCTACTTCACAGAAAAAAGAGTGAGGGGTGGCAGGTTTGCCCAGATGTTTGCTGGGTTAGAAAATGTCCGTGAACCCTGGATCACCAAGCAGACTGGAGGACTGTCTTGGCTGCTTTCACCCCCGAGACCCGCACTTAACGACGCGTTCTCAATCTCTACAGCCGCCAGACTGCCTAGACAGGTCAACAACAGGGGAAACGACACCGCTCTGACACAGCCCAGCGTTTCACACACACGCAATCCATTCGTAAACCTGAAGTGACAAATGCAGACAGAAGACACCGCTGCCGCGAGCTACGCGAGAACGCGACCACCGCCCGCCCTGAGGCGGTTCGCACTGGAGGCCTGGACCAGCCTGTCCCGCTCTTGGGACTTCGACCCTCACAGCAAAGGGAAGCGGCCGCGGGCATCGACGAGAAGAGTCGGGAGCAAAGTGGCACCTGCCTGTGGGGAAATCAGAAGAAAACCGAGAAGCGCGCTGCCGCACCTTAGAGTCCGCGAAAACTGCCGCTGCCAACAAGGTCAAGTCCAGACTGACAAACGTCCGCCCACGCCGAGGGGCGGCTCCCGCTCCGCAAGGACCCCCTCTCGCCCCGCCCGCCATCACCGCGGCATTTACGGGCTGCCCGCTGAACGCCTGAGCAGAAAGTCAGACACTCCGCCCTCTCCTCGGAGGTCCTTAGTCTCACCTTCAGAGAAATCATCCTTTCGGCTCGCTTAGTTGAGAGCAAGAGGTAGGGCGACAGGACGGGTGGCAACTCAGAGTCTGCGTTTTAGTAAGGCGGCACTTAGGACACCCTGCCGGACAGGCTCAGAAAAGAAAAGCCCTCGGCTCCATTGCCCCCCACT
>|NM_145558|Mouse|
CAAAAATTTTTTTCCTCATCAAAATTTCTTTGCCTAAGTCGGAGAACCTCCAGTTTCAACCTTCTATACATTCAAACTAAGATTACTGAAGTGGGAGAGCTGAGTTCTCTGGGGGGGAAAAATGGTTTTGACGGAAAAGATCAAGGAGTGGCATTGATCTGTAAGGCTAGTAGTCAATGTCACCGAGAAGGCTGATAGATATCTCTTATGGCGACTAACATGTAGTAGAGCCTCAAAAATGTGACAGGTCTTACTTAGTCCTCCGAACTTAGCGGTGTCAGGGCCAAGACAAACATTAAGGGAGACAAGAGGGGCGTGAGCTCAGGGCTACAGCAGAGACCTGCGCAAACTGCCAGACTAAGTGGAAAAGACTCAGGAAAGTTAGGGGAGAGCCTGACACTGCCGGAGCAGGGCGAGAGAGGGTGTGACAGTTCCTTTACAAGGACACAGGAAATAGGGTCTCGGAACAGTAGCCCCATTTCCACGGGTCCCGGGAAAGGGGTGGGAGGCAGACAGTGAGAGGCAAACGCTGCTCCCCGCCGCCCCAGTTCCTGAAGGCACTCCGAGACTCTCCCGAGCCCTCTCCAGGCTCACCTCTGGAGCGTAGGATCCTGAAGGCAGAGAAGCGACTGAGACTGCCAATCGCCCGGGACGCCACCATCTTGAGCAGAAGAGGACGAAAGCTCTTCTAGTGGGGGGCAATGGAGCCGAGGGCTTTTCTTTTCTGAGCCTGTCCGGCAGGGTGTCCTAAGTGCCGCCTTACTAAAACGCAGACTCTGAGTTGCCACCCGTCCTGTCGCCCTACCTCTTGCTCTCAACTAAGCGAGCCGAAAGGATGATTTCTCTGAAGGTGAGACTAAGGACCTCCGAGGAGAGGGCGGAGTGTCTGACTTTCTGCTCAGGCGTTCAGCGGGCAGCCCGTAAATGCCGCGGTGATGGCGGGCGGGGCGAGAGGGGGTCCTTGCGGAGCGGGAGCCGCCCCTCGGCGTGGGCGGACGTTT
>|NM_008223|Mouse|
CAAGGGCTCAGAGCCTGCTAGGGCTGAAGCTGCAAAGCAGTCCCTAATAGACTGGAGAGTCTCTCTGAGCAACTCGATGCTGCTCCTGGTAGAGATGTATGTGGAGTTAacacacacacacacacacacacacacacacacacacacacacacacacacacacattctctccctccctctctctcacttatacacacatacatgcacacacactctctcatacaaacacacacacactctctcacacacacattctctttcagacacacacacgcacaaagacacaTATATACACTCTCACACAGATacaacttagtacaatataatccaaagatatattaatttggtaactatatgctgaggaatgacagtaaaaacaacattttaaaagtttttgagggcaagacatagtggtacatgccttcaatttcaacactcaggaggcagagacaggcagatctcttgtgagttcaaagccagtctggtctacatagtgacagccagggctacactgagaaacccgtctTGAaaacaaacaaacaaacaaacaaCTCCAAAGGTCTACACCAATTTATGCATTTCCTAAGTCACCAACCTTAACTTTCCCCTTCCCCTTTCAGTGAGGAAAAAGCTTCCCGTGAACTTAAGGTAACTCCATCTATTGTGTAGCAGCCTTCACACAGACGGAGACCCAGCAGGGGAAGACATGGCTCCCAGGACACTGAACAGTGCCTCAGGTATGCATAACTTCAGCGAGATGTGCTGAACAAGATGGTGCAGACGTGCTGACACAGATAGGAACACTCAACAGCCACACAGCAGCCACACAGAACTGTAGTTTGGAAGTAGCTTGTCCCTAAGTGATCAAAGTGAGCTGAAAGGGTTCTGCTGACAAAGCTACTTGAGTGGTGTTTGAGTTAGGACATATTTGCTTTGGAAAACACACAACAGCCCAGCACCAAAGTTCACATTGAAACCTGCTGCTGACCTTCTCTGGTCTC
>|NM_010438|Mouse|
catgtggcagtgggacccatgatccaagcattcaacaggtagagaccagagatcaaagttgaagaacatccttagctatatagagagttcaggccaggttgggctacataggactttaccaaaaagaaaaGGACCAGGGGTAGGGTAGTAAAGGGGGGAAAGACACACACTAAcacgaagaatccagaaccatgcgtggtggtgggcacgtgggaggcagaggccggtggaactctgagttcgaggccagcctggtctacagagcaaattccagcacacctaggactacacagagagactatgtcttgaaaaaccaaCGAAACAACCAACCAACCAAAAATAACTCATGCGTGAggcctggaaagatgactcagtggtaaaggttgctgcctgctctagcagaggtcctgggttcaattcccagcacccacatggtagctcacaaacatctgtaactccagttccaggggatctgatgttctcttctgacctccttgagcatcagaaacatgcatcacacacacacacacacacacacacacacacacacaatatatatatatatatatatatatatgcaaaatattcatataaaacccctaaaaaattaaaaataaaCccaggcatagtagtgcacacctttaatcccagaactagctagacagaggtaggcaaatctccatgagttcaaggccagcctggtttatatagagagttccaggcctaccagagctacatagtaagaccctgttttaaaaacaaacaaaTAATAATAATAATAAAAAAGACAAGAAACCTTTGTGAGGTGGTCTAGGGCTCAACTGAGAGAAGACACAACACTGCTGTAGTGTTGGCTCCAGGGAACTGCCTGATGGGAGCAGATAAGACCAGGCCTCCGGGAGACAGTCACCCATATCAGGGAGGCAGTCTTGACTCAGAGTTGCTTATCTGGCCCAGGCTGCCTGAGGTGGTGGGGTAGGATGGACAGAGTGCTGGCTAGG
>|NM_013820|Mouse|
GCTTTATCTTCCTTCCATGTAACTTTCAAACTCCTGGCTTTCCATTCTCCACCAGCACCAACTTCATGTCATCTGAGGTGCTATTTCAATATTGATGGCGTCTACTCATAAATGTCAACTTAGAGTCTGGTGTCAGGCATGAGCTGAGGTCGAGGCGGGCTCTTCTCAGCATCTATAAACCATTTCACACCACTTGAGCCTAGGATCAAGCTGTTACAGGTGCCCTTTCTCCTCCCATCTATCAGTCCCAGCTACAAACAAAGTTTCTCTCCAGCCTTTGCTGGCTTCAAGAAAGGCTGGATAATATACCGGGGGTGGGGGAATTGCATTTCAGAGTAAGAtgtgttcctgtcttcatctaccatttgttaggggtgtgaccttgggcaaaactcactaacagcacagtgcctagttccccaatctgtaaaacggggttagtaaaatccatatgctatattggtgtgatattaagaagggctgacttttgtaatggcttagcTTCAGGGATCCGCTGACTCGTTGAGCTACAATTAAGATGAGAATCACGGTGCTTCAGACTTGTCACAGGGCAGTGGCAGCCCCTCACATGATCCCCAGATACCAGATTATGGCGTGTGCTGCTACGATCACTTGTCTTTCCAGTCGCCCAACATCTCTTGGGTCCGCGATCACGCGCCCCCCACCCGAAGCTGAGCCTGACGCGGCGGTGGCTCATGCGCCCTGGAGTCCCGAGCTCTAGCCACGGAACACACGTCCCAACTCTGGCGCCCAGCTCCGCCCCTAGCCTCGGGCGCGTCTCTCCCGCCGCCTGCTTGGGTGCTGGAGCAGCCGCGCCCGCGGGCTCTAGGCGCTGATTGGCTGTGGACCGCGGGCGGACAGCCGAAGAGCGCACACACCCTCTTCCCGCAGCCAATGAGCACATCCACGTCACTGTCCGGGGCGGCCCAAAGAGCCGGCAGCCCCTCAATAAGCCACATTGTTGCACCAACTCCAGTGCT
>|NM_013551|Mouse|
ccTGACAGGACCTTTTATCTCTTTGGAAATTCAAGCATGGTGGTATATGTTCTAATGCTagttcaaggccattctgagctacataacaagtttgaggctaggctacatgagaccctgtctcaaCCAACCAACCAACCAAACAAACAAGAAATACTCTCTACTATggggagctaaggcaagaaaatggaaaacttcaaggccagcctgggctcataacagcacaaatcttgcctcattaaaacaaaaCAAATCAACAAGAAGAAGAAAAAACAACTGTTACACTAATTGCTTATGCCAGCGCTGGAGAGGTGAGTCTGTCAAATTCTGAGGAGCCTTCTGAAGTTCTTTATGGACGATGAGAGCACCCTAGCAGGCAGGCATGGAAACTTGTTCAAACGGTCTGGGACATAATGGAGGGCAAGAGCTAACTCTGTCAGGTTATCCTAGGACCTCCGTATGCACCAACACTACACTGAATAAATGCAATATAAAATagccaggtgagggggtggctttaaatcccagcacttgggaggtaggggcaggctgatctatgatgtatgtaaatttaaggctagtctggtctacagtgctagttctaaaacagccaggggctacacagatcctgtctcaaaaCACCCCCCCCACCCCCCCCCCACACACAAAGTAAATAgggctggagagcttagtggttaagagcactgactgctctttcagaggtcctgagttcaattcccagaaaccacatggtggctcacaaccatctgcaatagggtctgatgcccttttctggtgtgtctaaagaagagagcaatggtgtactcatatacataaaataatttttttaaaaagtaaaagaTAATAAAAATTGAAAAGGAAAAAAATCTTTTTGAGTTGTTCTGTGCAGTGGACTTGAGCGAAGAGGCTGGCTATGTCGCAATCCTAATTCCCGCCCAGAGGAAGGCACCGCCCCGTTGAGGGAGGGCAGCGGACGTGACGCA
>|NM_008254|Mouse|
acttagtaggcagaagtagaggcaggcagatctctgagtttaggtcagcctggtctacatggagtatatgagtacactatagctgtacatatggttgtgagccttcatgtggttgttggaaatttaattttaggacatctgCTCGCTCTAGTCGGCCACCACTCACTCAGGCCCaaagatttatttaataagtacatggtcgctgtcttcagacataccagaagagggccagatctcactacaggtggttgtgagccaccatttgaactcgggaccttcgggaaagcagtcagtgctcttacccgctgagccatctcaccagctccACAGTGAACCTTTATATTCTACTTTGTGACCTTAACCTTTGGGGCGGGATCTGCGCCATTCTGCATGATGCACACGCATGTTTAGTCATTTGAAGACTTCCCCACTGAGGCTGAGGACGGGAAGACAAGAAGGAAGTAAGACAGTGTATACACAGGGACACAATGATTTCCTAATGGCTAGCTTCAGGGTTTCACAAGTCACCCGAGCACCAGTAGTAGCCCCTAGAAGCCCACAGTTATAGCAGTCCTTCGCTAACCTAGGCCTTCTTGCCTTCCCTGTTCCTTTAAGACTAAAGGAGCCATCGGCTTGGCCCACCAGCTTCCCAGTCATCTTCAACCCCAACACGCCCTGGGAACACAACGCCTTTCAGAAGGCAGATAAATGGCCCTGGATTGgaaccgggcgtgatttaagacgtgggggaagcaggtggaggtgaaaaaaatctcgggatctacacatgggctgtcaaatgtcatggctcttcatgggacacgtgttcagaaaatcatggagtgggcatgattggagggtagagctACTTAGAGGGGAGTAGGAAAAGAAAACAGACAGGCTGAGGGGAGGAACCAAACTGGGAGCCTCACAAGAGGAGCGATGCACCGCCTCCGGCCCTAACCACGCCCACAGAGGGATCGGCGGTCACGTGGTGCCCA
>|NM_011537|Mouse|
GATGGAATGTCTGGCTCTCCTGGGGCCCGCAACGCGGGGGTTGGGGTGGGGGCGGCGGGAGGAGAAACTTACCCTCGGGAAGGCCTGACGCTCGCTTGCTCCGTGTAGGGCAGGCCTAGCTTATTGCCCGGAGCCGCTGGGGTGGGAGAAAGTCTGTGCGGTTTCGTAACTCAAAACCCAATGGGTTTCCAAATGCGCGTAGAAGCTTACGCAGACCCACCCGACCTCTCAGAAATTATGCCCATTGATCCAACTAGAAATAATTGCCGATTTCCACAAAACAAAATAGAGCGCCTCGCCCCTCTGCAGGATCCGGCGCTGAAAAAAAAATTCCCTCTGCACAGTGCACCCGTCTCTACCCCTTCTCCCACCCCGCCCCACCACACACTCGCACCCCGCCCCCGTCTGGCCACTCTGGGACCCATTGCATCCCCGGATCTCACTGAAGGAGCGGCAGACCGAATGGCCTTTCTCTCTACAAGGAACCTTGGCAGACATCTAAGATATCTAATATCCACTAAGATAGCAACCAGTACTTATTTCAGCACTGGGCATGAGATATGGCACCCCAAATGTAACCAGCTAAAAGGGCCTCCTCGACAGAAAAATAAAACTGTGTAAGTAAGAAGCCTTTACCTTTTGCAACGAACCTTAGGAAACCTTGGTTTCCTTACAAATGGGAGCTAAAGTGGTCTCGGTCCTCACTTCTCTTGATCTCTCTAAGAGAATCGATTTTGCTTCTATTTGTGTCTCCTGTTCACACTCTCTACTCCAGGGGGCTCTGGGTTTATTTATTTCTTTATTTCCCCCAAGGTCCAGGCATGCTGGAGTTGTGTCTTCCAGTAGACCTTGATAAACGAAGATGGGGAGAGAACCCAGCCTCCCGCCACTGCCCGCCACTGCCCCCCAGTCCAGCGTGACAAGGCGCGGGCTGGTTGCGTGACTTGTGACGTCTCCACGCCCAATAGGACCAGCGGCTGGTGAGATAGTCGCTATCGCCT
>|NM_013556|Mouse|
AGAGCCTCTTAGAGCCCAAATGTACTACTGCTCTGCTCTCTTCCTGGCTCTTTTATTTTTTCAAACACtagtcagtcagtttgttcgttcgttggttagttagttagttagttGtttttcagccagggtctcactttgtaatgcaggctcgtctggaattcacagttgtaattctcctacctctgtagtgctgggattacacatatgtgtcgccacacctgactAAAATCAACATGTAAGAAATGGCATCTTATTTGGTAATATATGAATCTCTATCAGCATTTCTTTTGTGTGTGTTGCAGTCATGTGCAAGATGTCTTTCTCCATCCCTATTCCACCTTAACAATTTTTATTTTGAAGCAAGATCTTAATTGTCTGGGTAGGTCGAATATGTATGTGATTCTCCTTTCTTGGTAGCTGGGCATAAAAGCCTTTTTTTTTTTTTTAAACCATACTTGGCTTAAAATGCTCATTTTATGTAAAGGCAAAAAGCATTTTAGGGTCTATTTCTCCTAAGGTTACTAAGTAGTTTAtttttccttttggattggtactccactttgtagaccagactggccttgaactcagaaatccgcctgcctctgcctcctaaatgctgggattaaaggcgtgcgccaccaccgcccggctGGATCTCAAATCTTATGACTAAGTAAAAATTTGTGAAAGAACTGGGCCTAAATCTTGAGGAATCACATCATGATTTAGAGCTGTTTAGACTCATGAGGAGGGAGAAAAATGCGGAGTGATTATCTGGGAATCCTCTGGGAGACGACAGAGGGCCTGGGGGCTGCGGTATGGCCAGTACCATTTTCTTCAGAAAGAAAATTATCAGGCCCACCTAGTCAGATAAGAGTTCCGGAACTGCCTTTGGTGGCGCGCGCGCGGGAGAACGCCCAGCGGAGCCTCCGGGGACGGAGCCTGGGCGGGCCGAGAGGGCGGGCCGAGGGGCGGAGCCTGGCCGGCAGCGTTTCTGAGCC
>|NM_019424|Mouse|
TCCATTGGCCTTCTTCACTCTTTCTGCCCCTCCAAATACACATAAAAATCTTGATAGTATGCAATCACTCGCAGGTTCAAGACAAAAGCCCTAATGTGTATGCAGCCCTCAGTCAGACTGGGAACCTTTGTAAATCAAGGAGCCCAAAGGTAGCTGGGCTCTTCTGCATGGtgtactggctggttttgtgtcaactcgacacagctggggttatcacagagaaaggagcttcagttgaggaaatgcctccatgagatccagctgtaaggcatttcctcaattagtgatcaagggggaaaagccccttgtgggtgggaccatctctgggctggtggtcttgggttctataagagagcaggctgagcaagccagtaaagaacatccctccatggcttctgcatcagctcctgcttcctgacctgctcgagttccagtcctgacttcctttggtgatgaacaacagtatggaagtgtaagccgaataaaccctttcctccccaaactgcttcttggtcatgatgtttgtgcaggaatagaaaccctgactaagacaCACGGGTTCCGCCCCCTGGAGGTAAGTAAGGGAAAGCACCCACAAAAAGGGTACCTTTCACCTACAACTAGATTCGGCAAGAAAACGAAAGGCTGGGAAGGGCCAGGTGAAGGTGCAAGGAAACCTGGGTTCTGGTTCCATTTGTTCCTTCTTCAGCAAGGGGGTTCCCTCGGGGTTCTCAGTTGCCCCTTCTGTAAATCTGTGGGGAATCCCTTTAGCTAAATCAAGCAAAAGAGACTCTAGAAATGTCACCGGCTCAGCTGGTGCCTCTAAAGGCAGTGAGATACCTACTTATGCCAGGGTGAACGTGGCACGGCTCCCTAGCGGCGGGTGACCAGCAAGCACAGTAGCCTGAAGGGTGAGCAATGCCTGACGGGGCGGGGCTCGAACCCACAAAGCAGGCCCCGGTCATGTGGCTGAGTCACGTGTCCTACCCGGAAGCGCGCCG
>|NM_008293|Mouse|
TTTCTAACAAAGCTTAATGTTTATCAATAACCCTAGGTAGCTTAGAAGAAAAAAATTGTCAGAATATGGGAATAAAATGGAATTTTATAGATATAAAGTCAGAAAGTAGACATCTTTAAAGTAGATTGGGGGTAGGTAGTCTGTTCTATGGAAAGACAGGAAAGAGTTTTCTGGGATAGTGCACATGCTCTGTGTCCTTGCTTGCCTGTAGTGTCCACAAGGAATGACTGCCCTGAACACTTGATGTCTGGCCATCTTCATGCATGTGGTCATTAATTGCCTGTTTTAAGTGTAGAAGGAAACCGTGTTCTAAGTCGCACATGGTGGGGTTCCAGGATACCTCTGAGCTGAGGACTGAAGTTCCCCTATCATCTTCCATTCAAGCTAGTCTCCATGAGGAGAGACACTGTGAGACAAAGGTACACTCTCTCTTGTGACATCAGTCACATGGGCCACATAATAAGGCAGATACTACTAACTTGCTTCTTTTAATGATGTGTTTCCATTGGAGGGCAAAGGTATCATGAGAAAATATGAAAAACTTGGGATCCACATGCAATACTTAATGAAAGTTGCATCATTGCAAGTTCCCAAAGTTTGCAAGCAAGGATGTAGACAGTTCTGGTCCCACTTATAGCTACAGACAAAAGAAAGCCTGCTGAGGTGTTGTTTCAGCCAGATGAGCTCACACCAGGACAGAGTCTAGCACTGGACCTGGGGAtttatctgtttgtttgtttgttgtttgtttgtttTTGCAGTTGAAACTCACACACTGAACCCCAAGACATCTTGTGAACTGGTGGCTGTTTTGCTGATAGAAAACCTAAGTCTTTACTAAAGGATTACTCAACAAGTTAAAAAAAATTATCTCCTTGATTCTCAGAATTCTTGAAACAGACATAGCACATCCCCACATTTACGCTAGATCTTTTCTCTGTATTCCTTTGTTGTTGGTTTTTCCTCCAAGCTATTTAAACAGACCAAGATCAAACTCCAAT
>|NM_018822|Mouse|
CTCTTGAGGGGATGCCTAAAGACGACATTTTCACCCCGAAGAACCTGCTCCTTTCTTTTACCCCCTCCCCGGGGAACCTGACTATCCCAGCCCAGAAGAAGCAGGTCCTGCAGGCTCAGGCTTCCTCTGGCCGGCAGAGTGTGTAGGTAGGCAGCCAGGAGGCCCTGAGGAGCCAAGATTTACACCTCACCAAGTGTACACCTCACCACCGCAGAGGGCCACCAAGGTGTTAGGTAGGACTCCACCCACCACTAAGGGCTGCAGTTGGGGGAAAGGGGGTGGGAGTATGTGACATCCCTGAAGTCAAGATTTACCCAGCACCCACTTGTGGCATTCATAGCCCAAGGGTGGGAGGGCTGAAGATTCTACTTTGTTTTCCAAAGACTAACTGAAGCTCTCAAATTAATTCTAGGTACGTAGCATCCGCTAAGATCCTGGCGAacagacacacacacacacacacacacacacacacacacacacacacacacacacacacacacGTGTCCCAGCCCATAGCTGACTCCTCATTACTGGTCCACACGCCCCAGCCCTGGAAATGACACTCTGGACAAAATCCACTCCTCCCCACCCCCACGCCGCCGCTAGCGCGGGATCCCGGGATCGCGGGGTGGGGTATGGGGGGGGGGGGTTGGGAAACGGAGGCTGAGGTCCCAGTGGGGAACACAAACAAGTCTGAGAACCTGGAGTAAGGCGGCCCGGACTCTAATGGTTTGCGGTAGGGAGGGTTCCCGGAGTAGGGCTCACCCGAGGACTCAGCGCTGGCCCCACAGCTCCTGGTGACCCCAGCCCACACCGCCACACACTCCCTCTCTCCATCACAAGGACCCAGATTCACCCACCGGACGCTGAGACTCAGGGTCTTCCGAAGTGGCGGTAGCTGAGTCCGCAGGAATCTCAGAAACAGAGTGGGCAGGACATGGGCGGGGCCTGCCGTGCACGTGACCGTGGGGAGCGGACGAGCCGGAACCGCTTACCCT
>|NM_010493|Mouse|
actacagggcgtttgaggtcaccctgagctacttgacacctgacctcaagaagagaCAGCagggggagagatgagagggggaaggggagaaactagcacggggcggggccagaggatggaggaagtgggggaaaggagtgagaaggagaggaaACCCCCCCATAAGGCGCGCTGGGGAGTGGGGGATCTCTGCTTTCTGAGAGGTGCCTCTCCTCTTCGGAGTTCTGTTTCTCATCCAGTCTAAGAAAGGGAGGTGCAGGGCTCCACGCCACAGGACCAGACATCTTCCTTCCTTTTGGGGGAGCTGTCAAGACGCCCCAGAAGTCAAAGCAGAAAAGGGGAACCGAGGCCGCGGGGGCGGGAGCAGTCGTGAGTGGGAGAAGGGAAGTGAGGACTGCCTCTCAGGCAGGACTTTCTCACAGCGGATCTGTCCGGGCCTGCTTGGATCGCTGCTTCATCTCTAGTGCCAAGTGGGTGGAGCATGGTCCTGGGGAGAGGGGCACCTCTGAATGGATGGCGTCCCCTAACGATTCCAGGGAGCCCTTATCCCCGGCAAGGGCATGTCTGGTGGGTTAAAGAGGCTTGCAGTAGTTGGGGAAATCAGGACTTGATTTCGGATCCCTGCGAAATGCCGAGCCTCAGTTTATCCCTTTGAGGGGATGGCGGTCCTGATGTCGCAGGGGACTAGGCAGTAGTCAATCAGTTAACCAGGAGGCGTGACTCCTGGAGGCCCGGGGCCTTCTCTCCGGACTCACCTGCTGGTCTCTGACACCACCTCCCCCCACATGTCATTACTTCAGTTTGGAAATTCCTAGATCGCAGGGGCCAGCGAGGCAGGACCACCCCTCTCTGCCAGGGCACAGTCTCCACCCGGAAATACCGAAGCCCTCGTTCCGGAGGGGAAGGCGCGAGGTTTCCCGGAAAGTGGCCCCGACAGCACCGCCCCTCGGCCCCCCGTGAGCCAGAGACTATAAAAGCGCCGCCCGCCTCAGTCTGCACCC
>|NM_010498|Mouse|
GCCTAGAAGATGCCACAATATCAATATTTTTGCAATAACAAATACAAAACTTTCATCAGTGTGCTTGACATTGTGCTAGATTTTTAATGGGTGGGGGATTAGGCGTGACTCATCAATAGAGGATCTAGTTTTTCAAAGCTCCATTTGGTAGAAAGAAGACATATCCTTCTTGGTCTTCAGTCAAAAATGAGCAGTAGGTAATTGTTGCCACAGGAGTCTGACTCCCACTCACTGTGCCCATCTCTTCTCTTCTCTCCAGAATTTTCTTCCTGGCTGGCTCCAGCCACCATCACTGTCTACTACCTGCTGCGTAATTGCTGTTCTCTCTTTTTACAGACGTCAGGTGGATTGCTTCTTCCCTTCTAATATTTGTTCAACAATCACTTCACCAGTGAGGTAAAGTGATAGTGACTAAACTACCTCAATAGAAAATAATCAGACCCTTCCCCTCAGATTTATTTTGTCCAGGCACATTCTCTGAGTTTATTTTAAGCTCAATCAGAACAGGCACTGAGAACTCCAGTACTGTCAACAATGTCCGGTATACATGCATGTATGTGTGAGAGGGCACACACAAGTTGTGGTTGTGTGTGTGTGCATGCGCGTGCATGCAGTGTTTTAATAAGGATTTGTTGAGCCAATAAAGAGGAAAAGAGATCCTTTTAGGAATAAAATGGAAGTTTGCAAAGGGCTTCTTTGGAGAATGGGCTGGAAAGAAATCAAGCCCCTAGTTATCACTGCCTACTGTAAAATGTACGCAGGGAAAGCCACAGCAGCACTGTTTCCGGTTAAGGTTCTGCCCACCTTGACTGATCGTGCTCAGACGTCCGGCGCCATCAGGCTCCACCCCCGACAGGGAGGGGACAGAAGAGAGTTGCGCAAGCGCATTCGTGCTCGGGCCAGCGCCCGGGCCTTTGGGCCCGAGGCAGAGGTGTCGCGCAGTTTTCTCAGAGACTTTggtggtgacagcggctgcagcggcggcggcggcggcggcagcT
>|NM_008325|Mouse|
TACCTTTACCTTCCCAGAATAGACTTAGACTTCAAACTATGCCTTCTATGACTTTCAGCCATAAAGTGAGTCAGAGGACCATCCTGCCTAGGCCACCTTTGTACGGCCTGGGGCATAGCTTCAGATATGCAGCTAAGTCAGTGTATACCTCACAGCCTCCATCTCAGTGGGACTCTGATATTTTAAGAGGGCAGATAGGACAGAGAAAAACAGGTGACCACTCCTATGTCACTACTAGCCCTGAGATCCCATGACAACCTTGCCATCCTCACTAGCAGAAGACACGCCTCTGTGAGGAGCTATGGCCTCAGTGATCCTGCCCAGAGCACACTAGTGTTCCCCAAATAGGGCAGGTTCATTGCTCCCACCTTCGGACCCTGGTCAGGTGACACTGTCAAAGGCCCAGATGTCCCCCACAGATTTGGGTCTCAGCTTCTTGTGAAGCTGCCTCTTCACAAGAGTAAGAATAAAAAGAGGGGCAGTCATGGAATTACCTGGAGAGCTGAGAAAGAGGTGCCATCCTCTGTCCTGCCCAGCCGGCTTGGCAGCTGGGTGGGAGCTGTGCTGGGACATGCCACAACTGTAAAGAAGGCTGGGCCTAGCTCTCCAAGCAGTTGAGCCTGAACAGAGCAGCATTAAATCCCTCTGTGCATCAGCATGCACTCGGGACAAGAATGCCCAGGACCCACAGCCAGCCACTCCTGCTGCCCCAGTCACTGACACGGGTCACTAGTGGGAGCCCCATTGCCCCAAGTCTCAGTCTTACCTTCATATCTCTATGCCCAGGCCCAACAACTGCCTCAGCACACACCTTGCCTCTTACAGCGCCTTTGCATTACAACAACAGCACTGCACTATGGCGACTCGGTCTCCACCTCCCACTAGGAAATCCTGAGATCTCAGGTCAAGAGAGGCCAGACCCAGGGTACCCCTCCTTCCTGACCTTAAAAGCAGGGTGTCACCTCCATAGGAAAGTCCTACTCAAACCAGAGTCTGTCTCT
>|NM_007686|Mouse|
TCAGAAAAGCCACTGAAGCCACAGAGGTCAAGCTCAGAGGGAAGGCGTTAGGGAATTAATGAAGAAGAGACCGTAGCCAAACATCAACTGTGGCCTCACCATGAACGGCAATGTCTGAGTTAGGGAGGTTTCCCCTAATAACTCCCTCTTGGGAGTTTTCTCTCAGGAAGAAGAGACCTGGGGGAAATTTGGAAGAACTACTTTTGTAGTTCAAACTGTGAACCGAAGACACTGGTGAGTCTTCCAGACACATCCTGTATGAACGATCTTGCCAGCCGTCTGTGAGGAATGCCAGAAAACACCAGATAACAGGCGCTCCTCCGTGTTCGTGTCAGCTACAGAGACCTTGTCTACCTAAGGGCAGCGCCTCTCTGACTGAACAAGGTGTGGTGTAATAGCCCAGCCTTCCTCTGAGGCAAGGACCTGACCAATCACATTCTCCAGAGCGCCCCACAGGCAGGCTTTGTTGAATTCACGTAGAGATCCTATTTCTCTGCTCTGCTCTCCCTGGTTTCTCTCTTTTTTTCTATGGGCACTGATGCCTGACAGGAGTCTTGCCCCTAGAGGACTCAGACCGGCAGTGTTTCAGCTGCCCTCAATCTTAAGCCAACGAGTGTAATTTTATTTACCAAATGACACAAAAGTGGAGGTGGGGGGGGGGAATCCCTTCCATGGTACTTTCTGTGTTCCTTGGAAAACAGATTCGAACTGGGGCATTGTCTGGGCCAATATGGAGCAATCTGCCTCCTCTGGTGTGAACACTTTCTATTGGTGGCCTGCCTCAGGAATTTACTGGGAAGGCTTTGGTTTGGttttttttttttttttttttttttttttttttttttttCAGTTCCGATAAAGCTCTGGCTATTAGCCAAATCCTCTAACAGTTCAAAAGTACAAAGCTCTTTAGGAGGCTTTTCCTTTTTAAATATTTTTTCAGGGGTTAAATATTAAATGGCAGGAGCGTAGCTGGAATGGACAAGGGTCTTCCGTGG
>|NM_013563|Mouse|
TATCTCTGAGCTTCTAAAATGATGAtgtcttatttgtcttatgttctcagaacataagcactgtaccgagcacatattaaagactcaataaatgttggctggataaacaaTTTCAGTAAATGGCTTCTCCAATCAACCCTGTGCTCTGAGGGAAGGTAAtctggccacagaatgaaggatggactggagagcagaggcccttgagaaaggggaccagtttgtgggttacgggaataatcatgactggaggtaatgaaaggctgatttagcacagtggctgtggttaacagaaaggaggaaactgctgggagaaataccgcagaaacagggctgattggattctcagtgtgagagagaagggggggacatgaaaaggatcctgaggtttcaagtcgggcaggtgatgatgctatttattaagcaggacaaggaagacagaaagacaagcagatttgcagggagctaggaagtctgaagttAGTACTAGTTAGTACTGCTCTCCCATCTTAGAAGCCGGCTCTCACTAGGGTCAACAGGGACCAAACTCAGGCAGCAGTTAGGGGTGGCTATTCTAGTTTGGATTAGGTCAGAGGAAAGACAGCTATGTTAAGTACCCACATGAATCATGTCAGTACTTTCCATCCATCCTCCCTAGACTGGAGAACTTTGACAGATGTTTAAGATAGCCTAGAGGGAAAAGGTGGCTGGGAATGATGGTGTGTGGTGGGGGTGGGTGTTCAGCAGAGCCTTCCTGGACCTAGGGTCCTGAAGGGTCTTGATTCTGTGACACTGTTGTTGATCAAGTATTAATCTTGACAGAACATCACCTTAGAGCAGAACCCAAATCTCCCTGGGGACTTAGCTTATGTCACTGAACACATTTACCAACCCCCCCTCTCTCTACAGCGTGGTTTCTAAGGTTCTTTCCACCGGAAGCTACGACAAAAGGAAATGTATGGGTGGGGAGGGCTTGTGGGAGAGTGGTTCAGGGTTCTGACACA
>|NM_008387|Mouse|
CCTGATCTTCTTACCCCATCCTGCCTGAGCTCTTCACCTGCTCTCCTCTTGCATTCAAATATCTTCTGCTACAGTAGGTCCACTGGAGTCTCCCAGGTACCCAGAGTGTGAATGTCTGCAGCACTTTCTGGGGGACAAGGAGCAGAGAGCAAGGGACCCACAATTCGGGTCTAGTGTCTGTAAAGCCTTGCGGAGGGTAGAGTTCTAGTTCACACAAGGCACCAAGTGTTTTTGCTGGTTGCCTAGGAAACAGGACAGTGCCAAATCAGGAACAGAAAGAGTCAAGGAACCCCCAACCACTCCAAGCGGAGGCTGAGAAAGGTTTTGTAGCTGGAATAGAGCATGCACTAACAGATGGAGACAGCTGGCTTTGAGCTCTGAAGCAAGTATTACATATGGAGACTTGCTGGCCTTCAGGTGCTTATCTTGTTATTGGATACTGCAGGAGGATGTACCACAGGGCTTCAGCTCAGCTGACCCCCAAGTGGGATATGGAAAGAGAGATAGAGGAGGAGGGACCATTAAGTGCCTTGCTGCCTGAATTCTGCTTTCCTTCTACCTCTGAGAGAGAGCTGGGGACTCGGCTGAGTTAAGAACCCAGCTATCAATTGGAACTGTGAAACAGTCCAAGGGACAAAGATACTAGGTCCCCAACTGCAACTTCCTGGGGAATGATGTGGAAAAATGCTCAGCCAAGGACAAAGAAAGCATCACCCACTCTGGAACAATGTCCCCTGCTGTGAACTGGTTCATCAGGCCATCAGGGCCCCTTGTTAAGACTCTAATTACCCTAGGACTAAGTAGAGGTGTTGACGTCCAATGAGCGCTTTCTGCAGACCTAGCACCAGGGAAGTGTTTGGAAACTGCAGCTTCAGCCCCTCTGGCCATCTGCTGACCTACCCCACCTGGAGCCCTTAATGGGTCAAACAGCAAAGTCCAGGGGGCAGAGAGGAGGTGCTTTGGTCTATAAAGGTAGTGGGGACCCAGTAACCACCAGCCCT
>|NM_008397|Mouse|
ctaaatgtcagaggataataaaaaatggttcactaaaatgtatattgtttgttctcaaccaagttctgagcgtccctgaaGCAAGTTTTTCTATCCTAAAATAAACATGCCTCAAAAGCCAACACCTCGCTGGAAAGCCCCACCCTATGCCCGCGAGACTCAAGCCTTCAAGCCACCCACACGGACCTCTAGCTGTCTCTATCTATGCAGTTCTAACTAGACTAGGAAACTTAGGGTAAGAAAAGGGGACAATAGCTAAACTCCAGGGCCCAAGATAGAAGGACTCAGTGTTCCCTACCTAGAGATCTTCCCACAAAAATCTGAGTTGACTTttttcttttcttttcttttcttttcttttcttttcttttcttttctttctttcttttttttttttttAAAAAAAAAACCAAAACTCATCAGCACAGAGAAGCCCGCTTCCTAGGCCTGAATGAAACAGTGTGTTTTTAAGTAGCACAGCAACGTTTTCGACGTTTGGGTCCCTGGGGAGCCAGCGAGTATGCAACATCAAGCCAACCCCAAGAGCTGGGCATACTTAGGCGCGTCTTGAACCCTTGGAGAACGGATGTCTTTGCAAGTCAGCCCTATGAGGCCCGCAGTTCAGTGACAGGTAGAAAAAAAGCCTGGCTAGTCTTGCCAAGCTCCGGGACGCTTCCGGGCAGGTGGCGGGAAGGTGGGAGGGCTGCGGCGGGTGCGCCGCTGCGGGGCGGGGCCGGCAGGGAAGGTGCGTGTGGCgggcggggcctcgggaggggcggggcggggcggggcggggcCGGAGTCCCGGTCACTCGATAAAACGCTTGAGAGTCTCCAGAGAACAACGGGCTCATTGAGCAGCAGCTAGCTGCGGGCGTGGGGGAGCGGCCGCACAGTGAGCGTGAGCCGGCCGGGGGTGGGGCCGCGCGCAGGGGCGACCGAGGCCAAGTGGCCGCAgcggcgcgccaggcagcccggccccggccccgagcccgcgcgcA
>|NM_008404|Mouse|
AAAATTCTACCAAGCATACTACACGAAGAAAGAGTAACACATGAACACCCAGGTCTTCAGCCAACACCCCCCCCCCCAACCCTCCGCTGTGGTCACCTCCTGGCCTCTGTCTTGTATCCACACCCACCTCCAACCCCCATCCTGATTACAAGGAAGAAAATCTGCCATGTTTTTCTACCATTTGCGAGCATTTCAGCATGTAACTCTAAAGATGCAGGTAGTGGGATGTAACCATGAAACATTGTTGCGGAAAGAATTAACTGTTTCTCAACAAGGCTGACATCTCAAATCTTATGCTAAAGGTTCCCAACTCCCTTTGGTGTCTCTCTTTCTGCCCTCTCTCCTCTTGCAACTAGTCAGGTGGGGTTTTGTTCACCACTAACTTTGTGATTGAGCTCCTACAGTGTTACTTAACACATCCCTCCATGCCCCACTCTGCCCCATTTCTCTGCCCAGGACCTTCCCCTGCCTCCTTCTTCCCATTCGCCTGCTTCCTCGAGTGGGCTACCACCTCAGCCCATCCACTTGTAGCTGGGTCCTTCTCCCAGACTGAGAACCCACACAATCAGCCTCTGCTTCCGCCTGCTGGTCCATGAATCCCTACCTCTTCTTGACATGTGAGAGAGCCCCCTCGATGCTATCAATGGCTGCTGCTTCCAANNNNNNNNNNNNNNNNNNNNNNNNNNNNNNNNNNNNNNNNNNNNNNNNNNNNNNNNNNNNNNNNNNNNNNNNNNNNNNNNNNNNNNNNNNNNNNNNNNNNGCTTCCAACAGTAGCCCCTCCACTCTTGCTGTAAAAGCTTGTCATCGCCTACAAGCCCCTCCCTCTCTCAGTGTCTCTTCTCTAACGTCCCACGTGTAAAGGGGCTGAGGTGATACCCACATGTGGGCCAATCAGCCAAATGTCACTCAACTTCCTCCTGGGCGCTGACTTAGAACAGGAAGTGTCAGGCGGGGGGGCCTCAGCGGCTGTGTTCTTTAGACACAACCACACAGCCAGCTGG
>|NM_016780|Mouse|
tggctttgaactccctatgtactcaagcactacctggaacttctggtcttcctgcctccttaggctggaattgtaggcatcacatcctgtttcacgtagtgctggggatggagcccagtggttgctaggcaagtgctctgccgattgcaccacatcgcctgcccTAGTtttatttatttatttatttatttatttatttatttatttatttatttatttatttatttTACAACACTACCCTTCTTGCGTAAGGATGCACAGGCCCAGTCACTTCTTATGACATCCTGATCAGCTTCAGCATTTTGCACCTTTTGCACGTCTAGGGGTTTCCCATCTGGGGAAGACTCAAGGAAACTAGTGCAGGGGATAGGAACAGCAGCAAGTGTTCTCTGAGGAAAATACTATAAAGCTAGTGAATTTGAGTTGGAAGGCAATATGGTGACTGTTCTAAAATGATTCTTAGACACCTGCTACGGGCAAGCAAGCATTTACAGACAGAGGCTCTACTCGGATCCGTCTTTCCTACCACAAGCTGCAGGTGTGGTATTGACAAGAGGCTGCATAGAAAGCATTTGACAGCTGCCTGCCCGTTGAGGAAAAGAATGAAACCAGGAGGAAAGCAAACTGAGCCCGGTGAAGTGAAATAGCAGTGTTGATGTCTCTGCGGAGGTGGGACTAGCAGAGTCCAGGAAGTGACCCAAAGCTTTTTTTTTCTTCTTTTTTTAAACCGAGCACCCAGGCGCAGACACCTGGGACCCAGATGCACACAGGACCCCGGGGGGCGCGGTCTCCTCTAGTGAACGCGGGCAGGTCCTCGTGGGCGGGGGGCTGGGGAAGATTGCAAAGTTTACCCATCACACTCAGCCTCAGGCAGGGTCCAGGCGTGAGCCGGAGGGAGGGAGCGCGAGCACTCCGCCCGCCCCGCTGTGTCCCACCCACCCCGTCCCCTCCCTTCTTCCCTCCCCTCCGCAGGAAAAGCAGCTGCGGGTGCCAGGCTCGCC
>|NM_010589|Mouse|
aatggccgaggcatctgggatctacacagtggaggagggagagagcagacaccccaaattgtttttttgacctcctcatacCTACATACAGTCAGGTGAGATCACAGGTCTAAGATGTACGTAGTGTATCTGCCTGTGACCAAGTGTGTTTCAGGAGGTGTGGTCAAGTATGTGCCTGTGTTGAGATGGGAAGGGATATTTTTTCCTACATTTTCCTCTGTATGtgtgacaaggcttgtttagccccggctggcctcaactcctgagtccctgccgatgcctcccaagttctgaggtgattggcatgtgctgacaggtttgatgtatgcagtgctggggatgaaacacaggcctttgtgcatcctgggcatcactgtttgaactgagctaTGAGCACTGTACCAACTGAGCTGCAAGCACTATACCAACCGAGTTATGAGCACTGTACCAACTGAGCTATGAGCACTGTAGCAAGCACTATGCATACTGAGCCTCAGCTCCTGCCTATCTATGTGTATATACTAAACGTTCCTTAGCATCCTGTGTGTACAATCTAGATCTGTATCTGCAACATGGAAGCTTCCATTGCAGAGGAGCCTGGAGCCCCCATATATCCAATGGCAGCCCTAGCCATAAAGCGTCCGTGGGGAGGGTCGTGGGTGGTTGGAATGAAGGTGTTCCCTGACTGTGAGGGTGAGTTCAGGTCCACTGGACACCTCCAGGCCCAGCTTTACCACGCCCAGCGCCCCACTCAGGCCCCACCTGCACCTCCCTACCTCTCTGCCTGTTTCCTCTCCCCAGAGCCCTACCCTTCATTCCCTGTTCTGCCCACCATGGTATCCAGGGAATTCAGTACAAATGTCTCCTGGGCCTGGCTTTCTGGAAGCCTCCTTTCTTAGGCTGCACGCCCTCCACCCCCACAGCTGAGCCTCCGGTTTGCGTCAGAGTTGGGGTGAcgcgcccccccccccccgccccAGGAGGCAGGATGGGAGGACACG
>|NM_008434|Mouse|
gacaatcaagacaatcttcctcagacacacccacagtctaatccaatttaggcagtcctcctactgattcccttctcagatgaccctaggctgtgtcaagttgacaactgaagctaacAGGACGGTATCTGAAAGTTATTCTTGTGAGTGGTGTGAGAGGTGGGTGTGGCGGATCACAGGAGAATGGGATTTTGGAATTGTCCTGGGATGCAGGTGCCCTTCCATCCCACACAAAGGCCAGTGTAGCAAGAGCCAGCTGCACAAACCTTCTGACTATCCTCACACCACCACGGGACATAAAGCTCCTTCTGTGTCACTCTGGAGAGGTACAAACTTAAAGGGAGTGTAAACATGTAAACGCTCAGGCAGCCCCGCGGGCGGTGTCTACCTGTAAAACCCGCAATCTAGCACTTGCCTTTGACCCCACTCTTAGTGAGCACCACTCTTGGTCTGTTCCCATCTCCTCCATCCCGCTGTCTTATGGGCTGCGATTAACTACTGGGAAGAGATTTTCGCATTCTCCGCCGCCAACAGAGGCTTCTGGACACCCAAGGGTGCTCAGTGTCCGCTGGGCTAACACTTCCTCATTCTGTGCCGGAAAGTGTCCATGCGTGGCCTGGGATGCCCTTTTCTGCCTCCCGCTCCCTCTCTAGGGTAGGTTCAGATAGCGAGAAAAAGGGTGCTTGTGATTCGTGGTGGTGGTATCTGCTGGTCCCAGGTTGGAGGACCCTAGAGCCAAGCAGGCGGGCGGTCCTCGGGGTGCGGGGAAGCACGTGCGCCCAGCAGGTGCGCCCAGCCCGGAACGCGGAGATAGCCTGACTTGGCTTGGCGGAGCAGGTAACCCGCTGGCTGAGCAAGGCCGCAGGTAGGCGCGCGGTGGCGCCCAGGGGCGGGGCGTCCTGGGGGCGGGACATGCCATCCCCGGGGACCAACCCCGCCCCCGCCCCCAGGCGGAGCAGACAGCGGCCCCCCGTGGCTGGGCTGGCAGCAGTGGCTACCCG
>|NM_008424|Mouse|
ctctctctctctctctcGtttttcgagacagggtttctctgtatagccctggctgccctgaactttgtagaccaggctggcctcgaacccagaaatccgcctgcctctgcctcccaaatgctgggattaaaggtgtgtgccaccactgcccggctACTAGGCCTGCCTTTCTCATGTAGCACTGTAAGATACAAGATGTGGagccaggtgtgataccgcatgacttaaatcttagcacttcagagggagacacaggtatctgtgaacttgaggccagcctggtctacacagagtgttccagaacagtcagagtaacatagtgagactgtctcaacaaaGAGACAGATGAAATCCACATTATAACCAACCCACTAGGCGACATTTTGCTAGTGGCTTCATTGGATATTTCATTGAGAAATAACTTTGTATCATACAAGCCCTAGtttaattattaattgtatttatttatttatttGGCTTTAGGCATCAAGattttaattattataaataaaaCTATGAAGAACCTTTATATCCTTAAGACTTCTCTAAACCCAGTGCCTCTCTTTGGAATAGATTTCTCAGAATAACATTACACGCTGGAGGCAGTCTAGTGCTCTCCACTGTGGCTCAGTACCTGGATTCTGCCACCCACATGGCCACAGCTCCCCATCTGCCTTTGTCAACAGGAGTATTATCTTGGAATGTTGCAGGTAAGCCCGTGGGAGGGCCTTCAGTTGTAGCCAGTTGTCCCCAGGAGCCCATAGGGGCTGTGGTCCTTAGAAGTGATCAGATGAGGAAGACCACCTGGGGGGGGGTGGCGGCGGGGGGGGGGGAGCAGTTACCCTTGGCTGTGTCCTTTCGCTGTAGGTCAGAAGCCTGCCTCTGTATCTCATCTGCCAGCCTAGCCAAGCCCTTCCACCGGAGCTGCCCCTGTTGACTCACACCTGTCAGGCGGGTGGGCAACGCTATGAAACTGACCAGGAAGTCACCTGAGCAACTTC
>|NM_019659|Mouse|
ctTGTCACTGACATCAGCATGATAAAAGCTACATCCCCAAAGAGTCTCCTGTCCTCTAGCAGTTGTTTCCCATCTACAAAGTTCTGAGGAGGGGCCTTGTGAGTCTTATAATTCTCTTGTGAGCTTTGTGAGCATCTATTGTCCTTCTCAGTGGAATGTTTCAATATGGAAGAAATGGCTATACAAGTATCTATGGTGTCAGAGCCGCTGGCACAGCCATCTCCAAGCTGAGGTGCTTCTCGGCCCTTCTGCTTGGTTCCTTGGTTCCACTCCCGAGTTGAGGCTGGTGTTTCCTTGTTGTCAGGTAATGAGACAGTGCGTAGACGGCCACTGTTTCTCCTGCACGATGGCGGCTTTCCCACGCTTCTGATGGTGATCAATGGTGATGTAAGTGTTCTGAGAGGACATTATAACCCAAAGGAGCTCCTAGAACAACAACTTAGAAGGGGTCTAGGATCAGATGTCAGTCGGGGTGACTAAAGAGAGCAGAAACACTTATACCAAGGCACTTCCTGCATTATCTTACTTCACAGTACAGACTTCTTAGGTCAGGCAGCACTAGGTTACTTGCCTGGGGCAGAAGTTGGTGGATAGGGTCTCAACCCTACTGATCGATCTCCTTAAGAGTCTGTGCTATAAAGTGCTATAAAGACCAACATTGCTTTATACCCATAGTGATGAAGAAGGACCATTGGAAGGTCAGGTTAGCCCAACCTCCTAGGACACTGAGTGATTCTGGACCTTGTATATTCACTTATGTGATATGGACACTATCACACAAGAAGGCCTTCCTCTGGTTCCAAGCCCTGGCTCTATAAACCAGTCTCTCTTAATTATCTTGGCAGCCTAACACCTTCGGTGTATCTCAATCATTTAAGGCCACGCCTACTCTTGTTGGATCCGGTTATAAAGTAAACCATGTTCTTTGAGAACTGCTGCATATAGATGAGTCAGGAGCCAGTCAAAGCTGACCCACAGACATAAAACCCAAGGTACTGGGC
>|NM_021099|Mouse|
cacacatattcatgtaagtaaaacactcatacacattaaaaaaaaaCTTTAAAAGGAAATTATTTTGCTTTTATCTTGCTCCTAAGGCAGACCACAGTCGGATCGAGTTGGGGAAAGGGGGACTCAGAGGGGATGGGGCGGGGGGGNNNNNNNNNNNNNNNNNNNNNNNNNNNNNNNNNNNNNNNNNNNNNNNNNNNNNNNNNNNNNNNNNNNNNNNNNNNNNNNNNNNNNNNNNNNNNNNNNNNNAAATAGGTTTTAAAAACCGAGTTTTAACCTAACTCCTTCACAGGATGCCTCTGTAGTCCACTGGCCCAGTTTCCACAAGTCTCAGCAGGAGCTTGGCTGGGTGGAGGTCCACGCTGGCCAATAGAAATCAGCTGTATTCTTACAGGTTTCGCAGCAGGTGGAGAAACTGAGCATGAAAAATTACTTAAACGTGGGCTCGGTCTTTTACTGAGGTCAGGGGTGCCACGATCCGTCCTCCTCTACCAACAGGAACAGAAATAAATGTTGGGGACCCAGTTTCCTAATCCCTTCGCCCGGCAATCCCGACTAGTAACACCTCCACCATAAGCCGAATATATTCTCCCCGCTCCGGAGCTTGCTGGAGGGACCGGTGGTTGTCCTTTATTGTCTAGGGAGCACCTGCCAGGTGGCTGGCCCGTACCTAATGCGCTCGTGGCGCTGGGCTTCACAAAGCGCGGGCAGCACCTGCGTGGCCAGCCAGCCGCCTGGACTGAAGGACCACCGATGGAGGGAGAGTGCTAGGAGGAAGAGGATCCAGGGTGGAGGGCCTGTGGGGGCTCCTGGTCTTAGAGGGCACAGCGCCCCCGGGATCAGCTTATTGCAGCCCGAGAGCCCCGGGCACTAGGCAGCGGGAGGGAGTGCGACCCGGGCGGGAGAAGGGAGGGGCGTGGCCACGAGCTGGGAGGAGGGCTGGAGGAGGGGCTGTCGCGCGCCGCTAGTGGCTCTGGGGGCTCGGCTTTGCCGCGCTCGGTGCA
>|NM_010661|Mouse|
agtactgagccatctctctgaccccTGGATAAAATTCTCAGGATCATGCTTCCCAAAGAATTCACAGGAATTTAATAAGACAGCCTCCCATTGGCTGTTCTGTGATGCAAAAATGCATTCCTCTCCATCCACCGAAATGACTCTCTGGCTTCTGAAGCATGGAGTTTTAATCATTTCTTATTTTGGACAgtgtttgcgtgtgtgtatgtgtgtgtgtatgtATTTTGTTAATGGTGGAACACTGTAGGTGATATACTATCCATTCAGCCAACAGATTTACTACAAAATTCTCACAGGTAATGCCATTGAAGAAATAGCAATAAGCATTCAGCCCAGAGCCCAGCGTCATGGTTCACTGAGAATGCCAATCTTTTGTTAACTATAAATGTTCGACTTCCAAACAGCTGGCTCCCATGTTTAAGTGTTCCATTTTCAGAAAAGCAAGAACCACACAACTCCTTACAGCAGATGCTCTCAGAGCCTTGCAAGCTCAGATTCTAATGTCCTCTTGGAAAACACCTCTGTTTCTCACCTTCCAGGAATGCGCTCTTCATCTGCCTCTGAAACTGTCCCTACAGAGAGAACCACAGCATGGTTGGTTGGCTTATACTGAACCGAAAGAAATAGACAGGGGAGGGGAAGACAGAGCTTCAGGAAGCATGGGGCTTCGGAAGGATTCCTTAATGCTCCAGTCGTCACTCTTCTGGTGTCTGGAAGATACAGGCAGTGCTGAGGACAACTGAAGGTGACAGATTCCTTACGACAGCCTATCTGCTCCACCCAGCCTTCTTTCTTGTGTGTCAGATATCTAGTGGTAATGGTTATTCGATTATAGCTATATCAGTGAATTTTCACGATGCATAAATCACATACCTGCTGAGCTGGCCAACTGGGTGTGGGTGGGCATGCGAGAGTTGGAACGCAGAGAGTGAACTCTTTAACCGCAACACCCACCTCCCAGCCTATAAAGGCAGGACCCCTTCTGGCATACCAGCACTGCG
>|NM_212483|Mouse|
AGCCTGAAGGAGGAGCTGGCCTATCTGAGGAAGAACCATGAGGAGGTGAGGCCAGCATAGGAGACATCGGAGAAGCCCGCAGTGAAGCTGGGTCCACAGAACTTCTGCAGGCTGAGTCTGTGTACTAGGTCCAGCCCTCATCACCAGTGCGTTCCTGGCCTGGTGCTGACCCTTAGTGAACCTTGAGTGAAGTTTGGGGCCAGGGGTGAGGGTGGGGATTGCAAAGGGTAGTTGGGAGGGGGCAGGGGATGTGGGGAGTGAAACTCCAGAGACTTCCTTCCGCTCATCCCTGCAGGCTTGGCTGACCGTGCAGGAACAGTTAGCTCACTAATGAGTGAATCAGGCTAACACGCAGTACtaattattataattaattataaCAAGGCGCATTTGCTCAACCTTACAACTGATTCACTACAGTTACTTCCACTGATACTGACAACATGGCTCTTGCCCTTCTCCTTTGGAAGCAAAGAAACAGAGGCTCAGAGAGTGTTAGAGACATACCTAGCGCTGTACAGTGACTTGACCTCGTGCCTGTCCTGTCTGACTTGTATCCATCCACACGAGGGTCTGGCTCCATCTCTCCACAACTCCCCACCCCCCTGACTCCCTTTTCTAGAGACTTCTGAATTTTATGTCCCCAGAGTGCAGTCCAAGGATGGAGGTCTAAGACCCCACTTGGGACTCAAGCACTGTGCATTTGTGGTTTCCTTCCCAGCTCAGCACTGCCTGTCCTGGGCCGGGGGAGCTTGACTCCCAGGTGCAGGACACCCAGACAGTGCTCCCCTTAACTTTGTGGCTGAGTACAGAACTGCCCCTTCCCACCAGACCAGCATTGCTTAATACGGTCTGGCTTGGACAGATAGATGCCACCACAGGGTGTCTCACCCATGCTTACGCTCTTGGGTTGATGGCTAAGGGACAAGGCTAGGGGTCAGAAAGTAGGGTGAGGTTGCCTTTTCTTCCCTTCCCCCTCACCGGAAGCTTCCTCTCACTTC
>|NM_008484|Mouse|
tcacggtccttgttgacttttttagtgactttaatgccagcctagggtatgtggaaccctgactcagaaaaagagaGTCTCCTTCAAATTGTGACTTTGAGGAAAGTGTGTTAAAAAAAAAAATCAGTGTCTTCAGGACCAGGACAGGATCCATGACTTTCCAGGTTTGCTGAGATGCTCTCTGACCCAACCTGAAGGGGAAGTATTCTTTCCTCCTGGTCCTGCTTCTGCACTTAGTGGCTGGAGCCCATGAGACCCCACAAAGGGACTATGTTCCTGGGCCTGGCTGGTGCCAGGGGAAGCCTGCCTTGGCTTTAGTAGCCTAGCTGTGCCTCAGCCTTCTCCCACCCCTGGTCAGGTCTATTTCCTGGCCCTGCAGGCTGGCATTCCTGCCCAGGAGGGTGGGGCTCAGGAGCAGCTGGGACAGTGACTCACAGGCAGTTACCTGTCCTGGGGCTCCTTGCCAGCAGTGCCAAGGGAGCGTGAGGCTCAGAATGCAGGCTGCTCTGTTCAACTTCTGTGGGAAAACTGGGCTTTGTCCACTTCCTGAGCTTTTAAGGGCATTCTTCCCCCGCCCCCCAAACTTCCCTGGAACTTGGGATTTTCCACATTTTTTCTTTGGGATGATTATGGTGCTTTCCAGGGTTCTGAATATTTGGGTCTACTGTCCAGCCCAGTGACATGCCCAAACCCTAACACGATCCACTATATGCTGTGTGTCACCTGCCCGGTTGGTCTTCTATCCAGGGTAGTCTGGGACTTAAGAGGAAGCTGACACCTACTAGACTTGGGAAGGTGCCAAATTTCCCTGCCCCAAGGACAACACCCCCCCCCCCCATTTCTGAAGCCCCTGTTGCTGTCTGTTTCCAGCACCTTCCAGCCCTCTAGACACCTAAGGGCAGGAAGCCTCCAAGACCAACCCACTTGCCTAGTCCTGTCCTGAGGGTGGGGGTGCAGTGACATCAGATGGGCGTGGCAGCTGCCAGATTCCTGAGGCCGCC
>|NM_008490|Mouse|
GTGCGGCGCATGCACACTGCTGTGAAGCTCAACGAGGTCATTGTCACGCGCTCCCACGATGCCCGTCTGGTTTTGCTGAACATGCCTGGCCCCCCTAAGAACAGCGAGGGCGACGAGAACTGTATCCTTTTGTGTAAATGCTGACAGTGGGGAGAGGTCCTCTCCTTGAGTGGAAAGTGGCCTTGGTCCTGTGGCTGCCTCCTTGACCTGACAACCCTGCAGACATGGAATTCCTTGAAGTCCTAACCGAGGGCCTTGAACGGGTGTTGTTGGTGCGTGGCGGCGGCCGGGAAGTCATCACCATCTATTCCTGAGCCCCGATGGAGTCTTGTGGCCTGGAGTTGGGGTGTCTAGGACAACAGTGCCCGGCCTTGCACCTACTTGCCAGTTCTGCTTTGCCCAGCCTTGCTTTGGACCAGCTCTGCTACGTCTCCAGGGAAACCAAGCTTGGGCCTTGCAGTGGAAATGGATCCGAGGGCCCAGGGGACCCTGGTGGATTTAGGGACTGTCCCCTCCCATACTCCAATAGAGGCCTATCCTGACTAGAGAAGACTGGTGAGGGTTGATACGGGATTTGAATTCCCAGATGGGCCCACAAGTGCTATTTATTGTATATTTATTGTTTGGATGTCATCATTTCAGAAAGGGGAAGAGGGGCACAGTAAGAGGGGGAGCTGAGCTGGGCCTGCCTGCAGGAAGACCTGGCCCAGGCTGCTGTGGGCAGAGGCCCTCATCAAGCCAAGTGGAATGGAGCCGGCCAAGCTGAGCCTGACTTTTTTCAATAAAACATTGTGTACTTCTGGGCCTCCTGCTGCTCCGGCTCTTTTTTCCCTGGCGCCAAGGGAAGAAAGACGGAACTGAACCCCAGTCCAGAGCCAGATCCCAAAGGCTATGCCCCTTCCTGGCCACCCCCATTGGCCGTCTGTCCCTCCCACTGGCCCCGGGGGCCCCTCCCACCCCCGGTCCAGATAAGGCCAGCCCAGGACTGCCTCATCTGTCAG
>|NM_008493|Mouse|
catgtcagaactattgttcttgtttgtttcccagccatttaataatgtCTTATAAAAAAAATCATGCTATTTCTATTTTTGTACCGGGTAGTACCAAACCAGGCAGTCAGGATTTAGGGGTTAGTCAGGGTCTTTCTACTCAAAGTAACTGTCTGGCTGGTTCTGAGGATGATGGTTTGTTTTCAAAGCTATTTTCAGTTGGGGTGAACTCAATAGGCCTGATCCAGTTGTTTCACACCTGGATCCCTGGCTATCTCTAATCCTTAACAACTAGCTGAGGTTTTAAGACAGAAAGCTGAACTGTTCTGTATCTGTTTCCTCCCATTAGGAACCCAATGATATTCTTGCCTTAATGaaaaaaaaaaaaaaaaaaaaCAACAACCGAAAACAACAACAACAACAAACCAAACAAACATTGTTTGATCAGGGACAGGCCCTTGCCACCTGCCCCTGGGACTGGTCCAGAGCATCCCTAAACACACTTGCGACCTTCGAAGCAGGTGCATTCTGTGATGTCACAGGATGAAATGAGACGACTGTTCTTCGGGTACCAAAGGAAGACAAGTTGCCCTGAGCTTGGGACCAGTTTCTCCTCTGAGCAGCCAGGTTAGGTATGCAAAGAGCTGTCGGAAAAAGCAGCTGGCAGAGTCCTGGCTCACTGGTCTCCCTGTCCCCAAGCCAGCCTTCTGTAGCCTCTTGCTCCCTGCGGTGCTGGAAGCACCATCCCAAGGGACCCGTCCTTAAACTACCGCTGCTCAGTAGCTGCTGGCCGGACCTCGAGGATTACCGGCTCATACCAAGCGCCCCCAAACTTGCACTCGAGGGCGCGGCTGAAGTTCTCCCTCGAGGCGCCTAGAATGGAGCACTAGGTTGCTGCTGCCACTGTTGCTGGCCCGCTGGGTGGGGCGGGAGTTGGCGCTCGCAGGGACTGGGGCTGGCCGGACAGTTGCGCAAGTGGCACTGGGGCAGTTATAAGAGGGGCAGGCAGGCATGGAGCCCCG
>|NM_011890|Mouse|
ATTGTCAAAGTTGATAAATGGGACCAGAGCCAAGCTATTACCCAGACACCGCCGACTTTCAAACCTGTGGGTTGTGATTTACATAGTCTTCCTGACTAAAACGCAGGTTCGTCCCAGTGATAGAGCCAGGCAGTTTTAGCAGTTGGGGAAGAAGACAGGACCAGGCAAATGACCACATAGATACAGCTTATATCCGAAATCAGGCATGAGAGAGGGGGAAGGTTGGGAGACATTTGCTGTGTGTCAGAGTATTTAACTCCACAGCCAGCCAGCCATCAGAAGTAGGCGAAGCAGGGAAGCTGAGTTAGAAAAGCAAAATGACCCAGTACCTGGAGAGAAAAAGCTGAATCAGACATCTCCCTTGGGTGGCCTAGGGTAGTTTGTAGAAACTACTCATCATCTGAGGAGTTCTTGAACTTAGGATGCTACTCATTCTATTGTTTTCAACTTAATCAGTGCAGAGAGCAACCAATGTGCACCTGACTGTCTCCTGGTGCTCACTGTGAGTCAAGTTAGGTTCCTAAGGACCTAATATAGTCTCCAATATTAAATGGACAATCTGCCTCTAATGCCTCAAAGAAAGTGCCAGACTTGACTTCACAGGCTTCCAGAGGAGTTGAGGGGGAAGAGACTAGTTTGATTTAAGCTACCTAAAGTTTCCACTTGATCTGCACCCAAGTCTCACCCACCAGTACACTCAAATACTCCCTTGCAGTTTGTCACAGCTCAGGACAGGACAGTATCCCAAGACGGGGAGTTGATATAAAGGTAAAGGCATGTTTTGGATTTTGAGGGCGTCCTTTCCGAAGAACTTGAGGATGCCCCAGAGATCCTTGCCACACCCATGCAACCCGCGGGCGACTTACGGTCGTGAGGGACCGCCCTGCAAGGATGTGAACCTACACAGAATCTTGCCCACTCTGGATTTCTTTCGGGGGAGTGGCGAGGGCGTGACAGGGCGTGGCCATCGAGGGTGTGAGCCCCACCCCAGTGCCAGAGCG
>|NM_013582|Mouse|
GTCTTTACAGGGCTCAACATCCACCTCTTCCAGAAAAAAGAAAATTGCTAATATTTCTAGAGTCCAAAATCAATCCTTGGAAGGAACGATGCCTAATGAACACCGTAGAGGGGAAATGACCTGTTCCTGGGGCTGCTGTAAGATCAGGTTTTCTTTCTGCGGGGTTTAGAATCACAGACCCTATAGCAGAGGTTTTCCACTAGTAAGAGACAGGTGGGTGACAGACAGGAGTCAAAAAGCACTCCTCCATCCACAAGTTGGGTTACCATAGAAACTGTATACCTTGTTGGGTATTATGTTCCTGCTACAAATGCCCTAAGAGTCTGGTGTAACAGACATGATGTGCGGCAAGGCATCTATCACAGTCTTAAAGCACGGTGCACACCCGTTGAGGCCATTTTACCCACTCACATAGCAAGCCTTTGTTAACTAAAAAAAAAGAATACAAAGTGAGTCCAAACTGAATTTTGCCCTCAAGGGCTTCACAGTGCAGTGGGGATATATAGGACAGACCCAAATAGCTATGCTGAGGAGAACAGTTACAACCAAGAGAAGCAGAGAGATCAGTGAGGAAGCAGAGAATGGAGAGATTTCTTGTCAAGAATGGAGGAGCAGAGCCTAGAGCTAAGACACAGCAGGCCTGGCACTTTGGCTCTTCCGATGTGGATATGGACAGAGACATCTCATAGAACCAAGACAAGTCTCATGGGGACCATGGCAGAGCAGAGTTCAAAGCCTCACTCTAAGCGCTTACCACACATGACTCTATATTCTAACCCTCAGTTCATTTGCAAGCTTAGAGCAGAGGGCAAGTCTTAGGGAAACAGCAATGGGGTGGCTGGCCACAGTCCCAGGTCAAGGAGAACAGggacaggcggtgagaggggagggctggagcgggcgggggccggcgggtgggaaggcaggccgaggggcgggcagagggtacgggcgggcCCCCCGGGCGGTCCAGCATACTGGCCTAGCCACCGGAGCTCACA
>|NM_021460|Mouse|
aagtaccacagactgcctgcctgagatagccttgttcacattaatgatggttacgaggtgcagtgtttgtactgcatgtaaaaagttttctgctgttatagaaagataacagttaagttatagaaagccaaggcttttaatatttttcccactgtctttcctcagcatgtaagtataaaagtagcattcctttggattccattgtgttacaatgtttgatttttaaaagttattgtttggtttccttgaccgagtttcataaaaagtcataaactgaagtttgacttgagataggacaaaacttgagcaatttttgcaatgtctctaaaaatacttcagacattctgtgctatgtatttatgggctgtactggtctcatcggctacacctccaacaacaaagtaggaaccaattctgagaaccgttttatgttgctgaatgtgcagcagtattttgtaaaagtaagcacatctgtctcactaatacaccaatttgtttttgtttgcagaaaatggtaaatatacatatatatatacatatatatatacatatatgtgtatgtatatatgtaatactaaaataattgttttaaaatgaatttctttataatttattgttaaaaaatgcttgatttgtatacctagctagtggagtttgaatgagaatttctgaagtaaaaggaggtcatgagaggaaaaagtttataatgctctgCTAAGTGCTAGGTATACAGGATGCCCACCAGCTTTGAAGCAGGAGGAAGCTCTGGCTGGGCTTAGAGCAGGCCTGGGCTGGGCTGAATCTTTTGGGCGAACAGAAGGCGCATGCTCCTCTGAGTCCGCTTCCCCAGGGCTAGGCCGATGGCCAGGAGGGGTGGAGTCACCAGGGCACTTCCCGGTGGTGGACTGCCCTGATTGGCTGTGTGAAAGTCCTGGGCAGGGTGACGGCTCCGCCCTCCCACCAAGTAGGTGTAGGCACCAGGTTGGCCAAGCTCGCCTGCT
>|NM_008280|Mouse|
CCCACAAGAAGCNNNNNNNNNNNNNNNNNNNNNNNNNNNNNNNNNNNNNNNNNNNNNNNNNNNNNNNNNNNNNNNNNNNNNNNNNNNNNNNNNNNNNNNNNNNNNNNNNNNNNNNNNNNNNNNNNNNNNNNNNNNNNNNNNNNNNNNNNNNNNNNNNNNNNNNNNNNNNNNNNNNNNNNNNNNNNNNNNNNNNNNNNNNNNNNNNNNNNNNNNNNNNNNNNNNNNNNNNNNNNNNNNNNNNNNNNNNNNNNNNNNNNNNNNNNNNNNNNNNNNNNNNNNNNNNNNNNNNNNNNNNNNNNNNNNNNNNNNNNNNNNNNNNNNNNNNNNNNNNNNNNNNNNNNNNNNNNNNNNNNNNNNNNNNNNNNNNNNNNNNNNNNNNNNNNNNNNNNNNNNNNNNNNNNNNNNNNNNNNNNNNNNNNNNNNNNNNNNNNNNNNNNNNNNNNNNNNNNNNNNNNNNNNNNNNNNNNNNNNNNNNNNNNNNNNNNNNNNNNNNNNNNNNNNNNNNNNNNNNNNNNNNNNNNNNNNNNNNNNNNNNNNNNNNNNNNNNNNNNNNNNNNNNNNNNNNNNNNNNNNNNNNNNNNNNNNNNNNNNNNNNNNNNNNNNNNNNNNNNNNNNNNNNNNNNNNNNNNNNNNNNNNNNNNNNNNNNNNNNNNNNNNNNNNNNNNNNNNNNNNNNNNNNNNNNNNNNNNNNNNNNNNNNNNNNNNNNNNNNNNNNNNNNNNNNNNNNNNNNNNNNNNNNNNNNNNNNNNNNNNNNNNNNNNNNNNNNNNNNNNNNNNNNNNNNNNNNNNNNNNNNNNNNNNNNNNNNNNNNNNNNNNNNNNNNNNNNNNNNNNNNNNNNNNNNNNNNNNNNNNNNNNNNNNNNNNNNNNNNNNNNNNNNNNNNNNNNNNNNNNNNNNNNNNNNNNNNNTGGCTTGGGTTGTTTTCCTTGGTTTCCTTCTCCCCTTGCCTGAGGAAAAGAACTGAGGCCACCTTGTGGCCTGCAGCTCCAATGCCCAATGCA
>|NM_008509|Mouse|
GCACCCTTTTCATTTAAAAAGATACTTGCAGATGAGCACAGTATATGATGTGCTTTTATTTTTCTTGCTTTTCTACAAACATGTGCTAGTCCACTTTGCAAAAGCTCAGTattcacccttgcaaagtacaatttaatatcaacgcatcaacatagctgaacaatgataagcataatggaatttggaatatttctatcatgctcctcaccctgcccccacactcctagcaccccatatcccctcgccctggaacatcactaatctatggactgtctttgtaggtttgGAATGGTCATTTGGCATGGCCTCTCCCACTGAAAATCCAGGATAGCTTAAAATGTTTGACCATGACTTTCTGCCTCTGAAAATAGATGTTATTCTTGAGTTTCTTGCTGAATTAAAGGATCGAGTACAATTTACATAAGGCAAAAATTAGAAACTAGTTAAAGCAAGTGGGTCTTTTCTTCTACTACAGAAGGAGACCCATATTGCCAAGATACAAAGCAGACCGTGCAGGCACCATGCGCTGAGCAATATGTGTCCTAAGGTCCCTTTGGCGCGTGGGGACCTGTGGGTGGGTGGGGGAGGGTGTGCGTTTGAAAGGATCTCTCAAGTTTAACAAAGATTTATCAAAAGGTTGTATGTGTGTGAGTGTGAAAGTGTTAGGTACACGCTGTTTAAGAGCAAAACTTCTTCCCCTTAGAAAACGGATCGTAGACTACTCAACATAAATCAGTGTAAACCCCTCCTCTCTGCCTCTATAGGGGTCCCTAGGGACCAGATTCCTCCCGGTAGGCAAACTGGAGTCTAAACAACAAGCAAGCTTTCCTTCCTGCCCTTTCCCCTTCTTCTCGCTGGCACCGTTGAGCCTCGTTACCGTTTGCTCAAATATTTGGAAGTGCATTTAGAGTCCTCCCCCCAACTTATGATTTTATAGCCAATAGGTGATGAGTCTTATTTGCATATTTCCAGTCACTTAAACAGCTGTGCAGTGGAAACAG
>|NM_013569|Mouse|
GAAGATGCATCCAAGAGCTCGCTGGGGCAACAGGAGTGGGCTTCAGTTAGAAAGGACACATAAGTCAAGGTCAGGCTGGGCTTGAGTCCTGTAGGCCAGAGTGGTGTATCAGATGGGCTGGGGTGTCTGCTGTGTTCACCTAGTGTGGAGAGTGGCTGCCTTCTTTTGTGGGTGGGGAGCACTGCTAGTGGGTATAAAGCTATCAAGGGTCAGAGAAGAATAGCAGCGTTTGACTTCTGTAGCCTGTTTTGAGGGCTCCTCTGGTCCCTCTGTCCCTCCTAGCAGTGAGGTGGCTCACAAGACCACTGCCTACGCAGCCATAGCTGCTGTCCATGTTGGCAGTGGTGAGGTCTTAGCAGGGAGAATCCCTGGAGAAGAGGGGCCTGTTGTTCTTAGCTGCCCCCATCGCTGCTGCCCTGTGAGGGAGCTGCCCAGCTCTGGGCTCCCTTGGCTTGCCTTCTGGCCATACTCCCGTGCCTCTGGCTTTCTGGGTTCCAGCTGCCCCTTTGCATTGCCTCCAGAACATGACGGTCACCCTGGAGCCTTTATCTGGTTCACGCTTCTCCCTCTCTGGGTCCTACCTAGCTCTTCCCACCTGGGTGTCTGGCATCTGCCCAGTTCCTGGACCCAAAGTGCGTATGCCTTCGTTGTGTGAGTCTCTGCCTGTCCGTCTGTGGACTGCCTGAGGTGCCCCTGCCAGTCACCTGGCGTCTCTCCATCTCTGGGTGTCTCTGCCTGACTGTGGCTGGCTCGGCACTGGACTGGCGGGGCGGGGGTGTTGGGGAGACCATTAATCTGCGGTGACAGGCCAGGCTGCCGGGTGGAGGGGGAGGGGCTAGGGCTGCGGGAGCGGCTGCAGCAGGAACCTAGAGCGGGCTGCAAGGGAGGGGGCCCGCTGGCCAGGCACGGGGCAGAGGGCGGGCACGGGCTGGGCGGGGGGAGGGGAGGCAGAGTGGTGGAGTCGGGGTGGGAACCTGGCAGGAGGAGGGGCTGGCCAGCAG
>|NM_013590|Mouse|
CCTTTGATGCTTTCTGTTTTGATGTGGAGAGAGGATGCAGAGAGCATGGCGTGAATGGGGCAGGAACGATGCCCACAGGAGCCTCCCCTACACTAGTGAGATGATACGAACCATAGCCACAAAATGCTCCGGAGTACGACGCAGCGAAGCAATGTGATGTCATGTGACACATTCTTCTGAGGAAGAGATACACGAGGCAGGTCCATCTGGGGGAACATACACACAAAGTGAGttttgtttttgtttttgtttttgttttgacagggtttctctgtgtagtcctggctgtcctggaactcactctgtagaccaggctggcctcaaactcagaaatccacctgcctctgcctcccaagtgctggaattaaaggtgtgtgccaccactgcctggctCAAAATGAGGtttttaaaagattaatttatttattttatttatgtgagtacactgtagttgtcttcagacgcaccagaggagggcatcagatcttattacagatgattgatagacatcatgtagttgctgggaattgaactcaggacctctggaagagcaatcagtgctcttaacttctgagccatctctccagcccTCCACACAAAATGATTTTTAAAAATCAGTGCAAAATGTTTGATGCACACAGAACGTAATACGAAGACATGTTGGTGAAAGTAGTTGCTGCTTTTAACTGTAAATATTAGGGTTTTTTTCTTTTAGTCCCTTAACGTCAAATTAAATCGAAGGAAAACCCTCACTTAGAAACAGAAGTCCTTCTCCATTCCTAATGAGCCCAATCTTTAAGCAATTTGAAATAAATTCTGTGCATTTATTCCTGGGCTGCTAGAACAACTCTTATCAAATATATGACAAAGAAGGTCAAGTGCTAAAGTCCATAGATCTGTAGGAACTTCCTGCTTTACGCACAGATCAAATGTAGGAGGCCGCAAGCTGTTGGCAAAGGAGGGACTTGGAGGATGCTTAAATAGCAGGCATGCTTTCTCTA
>|NM_173740|Mouse|
TGCCATTTCCCAGACCCACGTGGAGAAGTCCCATGCAGGCAGTAGTAGCTCTGCCAGCTCGTTCGAGTCCTCCCACCCTCTGCGGCGGACCGTCTCCCAACCCCTTCCCTCGACTCGGACGAACGAATCCATTCAGGAGCAGGGGAGTCCTTCGAGTGCCCTCAACATCCCTCAGAGCCTCAGTGATAATTTTGGCCAGAGGAATGCCCAGGGCCTCCGCGTTCACCATCGGGGCGTTCAGGTCCCCACAGTTGCCTCAGACTCCACCCTCCTTAGCTCTTTCTCTCAGCGCATATCCACAGTAGGATCCATCCCAATGCCAGACTCATCCCTATCTGGGCAAAGATTTTCGTTGGCTTCTGTGCAAGTGTCCTCCATGGCTTCTATACTTAGCACTTCTGTTGAGTCAGAACTGGGGTCTATCCCTGCCTCACTGACCAGCACTCCCCAAGGGTCGGCAGTGGAGCCCACTCCATCCCTTCCATCCGTATTGTGTCGCCCCTCCTGGGGATTGGCACCAGAACATCTTATGCACAGAAGCACATCCCTGCCAGACACACCAGACAACTCCCCACTAGAATCGGCAGAAGATTCTCTCAGGCATTCTGTATCAGCCTCTTCTTGGTTATCACCATCAACACTTTCCGCTCCCCGTGACGAATCCCTGTTGCCTATGTCACTCGATAGTCCTATATCCATATCTCCTCCACTGTATGATCAAGGGCCCGCTCCTTTCCATGCCTCTCAAGTGCCTATGCTAGGGCCATCCCTGCCCTGCGTATGGGGCTCTCCCTGGGTATCTCAGCAAGGATCAGCTCCGCCCCTGAGCGCTCCCCTAGCTTTTGCACAAGAGCGCGCTCCGCCTTCAGGGCCGGGCTCTTCCCGGGTATGGATAGATACATCAGCTCCGCCCTCGGACTTCAGTCAAGGGGCGGTACAAGGGTCTGTTCCACCCTGGGCGGTCCCCCCTTTTAAACCCAAGTCTCGGGAGAATTTTACCC
>|NM_019453|Mouse|
ctcacagaaatccacctgcctctgtctctcaagtgctggttgtaaaggtgtgtgcctccagcaccacctggATTCAGTCACAtttattgtacatgccaaagtcacctgcttaggatggtatcacccccagtgggcttggcactcctctattggatatcaatcaggaaaaagccccacatacatgcctacaggccattctgatggaggcattttttcaattgaggttccctcttcccaagcatgtcagattgacaATCAATGTCAGCCTTCACAGATATCTAGGGTATTTAGAATGATAGATAATAATGCTTTTTATTTATTCTCCAATGGTTAAGACAAAAGTAAAGGAGGCCACAGAAAATTTAACCCAGAAGCAGTTAGTGGACCTAGGAAGCCAGGGCCAAGTTGGCTGTGGGAATAGATGCATGAGAATGCTGGCAACAAAGGTGGTCCGCAGGTCCCGTGTGAACACTTTACGTTGCTGGATAGACTAGACATGGACCAGACAGACTGGACATGCATTGCAGTACCTTTCTGGCTTCTGCTTTCTTGAGAAGGCCCAGGCAAAGCCTATAGGGATTATTTGCTGTTTGTTCCTTCCCCTGCCATTGGCCCTGGAGGTCTATAAACCTCAAGAGTCCAAAGAGAGCAGTTGGCCAGAGGGGACCAACTCCACGTAAGATCATCTCCCTCTTCCACAGCCTAGGGTCCTGAGAGCAAGCAAGAGCTCAGGAGCAGCTGGAAGGTCTGGCTGTCAATCCCAGAGCTACCCTTAGAGTCTGGCCTGCCTGTTGTTTAATCAGGACATAGGCTGGCAAGGTGGAGACCTCCCCACTGGAAAAGACTCTGAATCCTCAAAGAAAGTATGCAGCAGGCTAGACCCTGGACACGCCCTCATTTTTACTCTCAGTTCCCACCAAAGCTGATGTGCTTCCTGCGCCTTGTCCGTTATTTCACAAGCTATTTCTTGCTTGTTCTCAAGTTGCACGAGAGAGGTCATT
>|NM_008591|Mouse|
AAATCCTTTTCAATTTCTTTTAATATTCGAGATTTGAACTTATGTGTTGGATTTGTTAGTTGCTATTTGTCTATGTAACCGCCTTGTGTCCATTTGTCTATTTAATTACCCTGTGTCCAGCTATGAGGAAAAAAAAGTGAAAATTAACCAGAAGCCTCCCCTGGGTTAAACTCCTGGGGTTCTTCCAGAAATCTGAGAAATTATACTAGGGGGATAATGATTGCAAAATGAAATCATTGGGACAATCCGTCCATGCACTCCCAACATTGTCTGTGACAATGAGCGCCTTGTTTCCGTGGCGCCTAGATCTCTGTCCACGCGGGTGAGTGCGGGGCCGCCACCTCGGGCGTGAGAGAGGCTGCAGCTCCGGGGTGCGCCAGGGGGTGCGTGCGCTTTGCGCGGGTGACTTTGGAGCACCAGGAGGGGGAGACTCGGGGCCACTGATCTCCCTCTGCGCTGGCTTCAGACTCCAGAACTGGAGGAGGAAGAGAAAGCGCATAGCTGGGGAGAGGGAAACTTCTCCACCTAGAAAGTTTCACCTTGCCGAGGGCGGGGGGTGGGGCGGGGCTTGAGGAAGTGCGACCCCCCGGGCTAAGCGTACTGGCTGCGGGAAGGGCGGGGACGCCAACCCCCCCCCCCCCAACCCTCCAAGGGTGGTGCCAGTCCCCATCTCGGGCCCCAGGAGGGACCGTTGGGGACAAACCTAGAGCGACAGGGACGAACAGACACGTGCTGGGGCGGGTACCCGGGTCTCTTCGCCTCCAGCCCGGACGCGCCCGGGCGCCGCTGTTGCCCGGCTGAGTCACGGGCCGGGCAGGGCGCGTGTGGGAAGGGGCGGAGCAGTCCGAGGGCGCTCGGCGGGGTTCGGCCCGGGCCGCAGGTGACCCGGACGGCCTCGCCGCCCGCAGCGTCCGAGCCCGGGTGACCCTGTGCGGAGCCAGATGCTGGGCGACCGCTGACTCGCTGGAGAAGGGCGGAGCGCGCGGGTGGTCCCCAGCCGG
>|NM_007575|Mouse|
tgttcagctaccttgtttattcagtccagattcctggcccacgtgacagggctatccccccgcccccccgcccccccgccccctccccccAATGAAGCCTCTCTGGAACATTCTGACTGAGTTTCTGGGAGGCGACTCTGCAATTTACATGTGGATCTGCCTGCCAGAAGGCTGAGAAGCGTATCCACAGAATCTGGGACCACTAACATCACCATTCCCTGTGTCTACTCCACTTTCTAAGAACttttttgtaagacagtgtcccaggctgaatgtgagctcactgggtagctgaggctagctttcattagcatgtgttctcccaactactgggtttacagatgtgagccaccatgcTGGCTCCAGCTTCAAGTTTTGTGTTCCATTTATTCAGAGCTTCAAAGCAATGACATGCCCATCCCTTTTAAATAttattctttgtgaggcagtcttgtgtagctcagggaaggcttgaagtcactgggtagccaaagatgaccttgaactcctgatctttctgcctctacctccagagtgtcggaactatgggctcatatcgccattcccactttatgcggtgctggggattgaacccaaggcatagcagatgcaaaaccatcacttccccaagtgagctacaGTTTCCTTTTTTTTTTTTAACAGAGCAACTAATCTGTAATAATCTGCCCACATGTGATAGTTTTTCCACCCTTCAGAGGGCTTCTTCTCTATAAAAAAATAAATAAAATGAAATGTAAAAGCAGAAAGGAAAGCAGAAATTTCCTTACTCTTATTGCTGTCCAAGTCACCCCTAACCCATTTCCGTTCATCAGGCACCCTGGCCTGCACCGGAATGAGGAAACATTCCTAAGAAGGAGAAGGCTACACTGACAACAGAGGTTCCTTCATCCTGGGTCTCACTTCATGTTTTGGATGCTGCAAGGCTGGATGAGAGGCGACTCCAGGCAGCAGGCAGCCTCAGAGCACTGCCATGAACCACT
>|NM_026810|Mouse|
ATGAAGACCAGCAGGTAGTTCTCATAGGCCACAAAAGCCTGGTCATCCAAAGCAAGGGAATAGGCCTTAAAGTCCCTGGCTCGGTTAAACAGCTGGCTGCGGAGGTTGCTGTCAATGCTCAGAATCCTCTGCCGTGTGATCTCTGGAGACAAGTCAATGCCTTCCAGGACGCCGACGTGATCCGGCAGCACCTCTCTCAGCAACACCTCCATGCACTGGTGTACGAAGTCACCCTCACCCCAGCCGCGACCCTTCAAGGCCAAGAAGCGGCAGAGGCCGAGGCCTGCCCGGGTCGCTCTCTCCTCCGGAGTGAGCACGGCGGCCAAAGACATGTCACCCTGCCGCAGACGCTCGACCAGGGCCGCGCGTTCCTCGTCCCCTACAAACCGCTCGTAGAATTCGTGCTCGGCCTCGTAGTGGCGCCTCACGTCGCGTTCCCGAGTAGAGGCGACCAGGCGGCGACACACCAGGCACAGGGCCCCGTCACCCTCCGCAGGCTCCACCACCAGGTATCGCTGGGTCCACTCGGGCCGGAACACCAGAGCCTCGTCGACTTCCATCCTAATCCTCTTGGGCGTCATCCACATTCTGCGGAGGCCACAGGAGAACGCCGAGCTCTGAGGCCGCAGCAAACGGGGAGGAGCCCGACGAACGCCAAGCACCCCCTGGGTTCTGCGCCAGATCACCCGAGCAGGGGTGCACCAGCCTCCGCCAGGGCACCTCCGTTCCTATTGGCTGGAGATTTCGTATTCCCTCAGCTCTCAGAAATGAGCCAATAGGAAGAGCGGACCGTGAACTTTGACGCGCAAGCGCGTTGCCTTCTAGCCTGGTGTCGGGCCGCTGTTTAGAGCGGGACAGAGATCCCAGGAACTGACGTGTAAAAGCGCTTGACTGGCATTCATGCTGCCCAATCAGCACTTGCCGCTGGGAAGACGGCGCAGGACTGCAGTCGGCCGAAGCTGAAGGAAGAACTTGAGCGTGAGGAGCTCGAGTGATTGGCT
>|NM_008628|Mouse|
tttatttatttatttatttaGGATGCAGTCTCTGGTAGCCCAAATTGACCTCCAGCTGCGTAGCCAAGGATAATACTGTACTGTGTTTCTTGCCAGACCCacttttaacttttggcccttctgacctcctgagagctggggtttcaagtgtgtgtcaccctactcgtttCCACatttaatatatatattttttctttaaattaataaGTGTCTGCACCTGACCTCCTCCACCCACACCGAGGATCTGGAGTTACCAGTTATGATGAGCTACACTAGTGATGGGGACTGAACTCAAGGTAGGCGACTATGAAAACATTAGGAAGTTAGGAAACTGCTGAGCCCCCAATCTGTCCtttatttgtttatttatttatttatttatttaCCAGACAAGGTGCTGAGCCCCCATCTGTCCTTTAtttatttatttaccagacaaggtttctctgtgtagtcctgacttccctggaactcgattggtagacctggctggcctcagaggcccccccgagtgcttggattaagggcatgcgccaccacgctcggctTGCCAAGTGTCTATTGGATGAATTCGTCAACCGATGGGCGAAATGCAAAACTGGGTCAGCAAGAGGTTGTGCAGAATATACCTGAAATTTTACCTATGGCAGTTTGCACTGCAAGTGTATAACGCACACTCAAGGCTGGGTGGGGGAAAAAAGATAGTTCTTTGTTTACAAGTTCTTTGTGATTTCACTCTTACGTTTCCGGTCACTTGATAAAACAAATTCCTAGCTGACCCCGCCTAGCACACCTACCCACCCACCAGGCGGACTTGAAAGCGCAGCCTCTGGAAGGCCTGCAAGGCTGCAGAAGTCGGACGCATGCGCAGTAGCTAGAGTCCTAGAGTTCGCGGGAAGCTGGGACCTTGCTCGCTTATGATTGGCTACTGCGGTAGACTCCCACCCACCGGGGCGCAGCGCTGCATGGTGATTGGGCGAGCCCACAGAGGCCGGACGAGG
>|NM_019926|Mouse|
CAACTTCTGTAGCTATGCAATAGGTTTTGAAATCAAGACTatggttttggatttttagaatctattgatgagtatgtatgatgggatttttctatttctacaaaacatcttttgaactttgatagggattacaaggaatttatagatcatttcaagtaatatatattaacaGAATGTAAAAGTAAGACATAGTAACAGAATGGAACCTTCTGATCCATGAAACTGTGGCATTTTTCGCACATTTGTACCTTTAAATTTTTCTGTCAATAATAGAATAGCGTACTTACAGTATAAGGTTTTCTGTATACATTTTGTTGCTTTATTAACTTTAACCCAATTTCACTCAGATTCGGTGACTTCTCACTGACAGGTTTTGTAGGTTTTTCCAGTTGTTATTATGTGTGAGTGGTGAAATACTCTGCCACCATGAAATAGTAAGAGAAAAAGAGAAAGCTCTTTTAATAATCTGTTGGAGTAAAGCGCATTTGTTGACTGTTTTCCCTCACAGGGCTTGCTTTCTCAAAAACTAATGCAAGAAATTGGTAACTAAAAAAAATTAAAAATATTCagccacgtgaggtagggcatgcctgtaacccctgcactttggaagactaagacaggaagatttcaagttcaaagccagggaagcacgtatcaaggcgccttctcacaaaacaaaaGGCTGGGGCTGGAGCTGGAGCTTTATGCTCTTGGATTTGATCAAGAGCACTGAGGACAAAAAGAGAAACAAAACAGGCACAAAGAGTAAGAAACACTTGATTTGTGGCTGGGCTTCAGGGTAATTTTTTTTAACATGCTGCTTTCTGAACTGGACTTGAGTCATGTCACCCACTGCATCCCCCAACCCCCATCCTGTACTGTGAACACTCTACCTAGTGATGTTTCCTGGGAAACAGTGTGATGTCATAACCCTGTGACCATGGATGCCTGGGAACAAAGAACTTAGATTTGTCTCTGTGTGAATACTTTCACACTCC
>|NM_008642|Mouse|
agaaagaaagaaaggaaggaaggaaggaaggaaggaaggaaggaaggggaaagaaagagagaaagaaagagagaaagaaagagagaaagagagaaCTGTAACTCAGAAGGAACAACGGGACTCTGGCTTCCCATTCTAGGAACCTGGGTATGTGGGAAACAGGCATCACTTGTCTTTACAGAGGGCCACTCTAGTATCCTCAGTTGGCCTACTGACACACTAATGCTGTCAAATGCTGACTGCCCCAACCCTGACTTTTCTCTCCCATATAAGGACGACGATCTGTACTTCAGGGATAAAAGGCCTAATCATAGCATTATCCTTATCAATGGTGGTATGACTTAGGATAAATTCTGCAATTGGAAGTCATCTTTGTAATGGTTGGTGATAGTATAAAAATTCAAAAATAATCATAGAAGATGTATTCTGGTTCAGTAGGGTTCAACGAGGTTGGGATTTATTGAACCTCACGTTTCCTTACAAATTATAGGATTCTCCAGGTTTGCTGATGATTGTGTACTTGAGCAGAAAAGTATCACAACTAGGTTTTTTTGTTGTAGTTTGTTTTGTTTTGTTGGCATGACTTCTTAGTACTTCGTCTTTTCTGCATATGTAAGACTGTTCACTGGTTTAGTTTGGAATACAAGATAAAAACTCCCTTGATTTTCCTTCTGGGATGAAACATTTTCTTTTCTTTTTTTTTttttttttttttgagacagggtttctctgtgtagccctggctgtcctgaaactcactttgtagaccaggctggcctcacactcagaaatccacctgcctctgcctcccaagtgctgtgattaaaggcgtgcgccaccactgcccTACTGAAACAAATTTCTTAAAAGCGAGAGACTACAAACTATAGCCCACCTGCGTTTAATCATTAATAGTGAGCCCTTCCATGAACTTAGGTCCTGATTTTGGAGTTTGGAATCTGACCTTTCCCCTATAGATAAACACTGTTGTCGCCGGTTCT
>|NM_008650|Mouse|
agaaagaaagaaaagaaaagaaaaaTTAAGATAGAAGATAAAAATTCCTTACTGTTCCCAGATCCACAGGAAATCATAGCTTAACAGTGGGTTGGTAGACACCGCTATGACTACAATTATTATGTATGAGATATACTAAATGCAATCAAATGACTTGTGGGCAGCTGTGGGGATATCTTTGGATTAATTAGCCAAGACGAAGAGAAATAAAGTGCTTAAATGAAACCAGCGTAAAGTCGGACGGCGTGACAGCTCAAAGAACATTTTTTTTTTTTTCTTTATGAATCAGCCCGTTCAGACTAGATCGAATCCTTATGGGAGGAGTGGAAAAAGGCGCTCCGCTTCGGTTTGCTTGTTGTTTTCTTGGCCGGTTTACTGAAACTAGTTTAAACCGACTTATCTCAACTTAAGCTGTTCATCTGCGAACCACTAACGAGAGTGAACTTGGGCTACTCTGTCCGTCGCTCCAGGACGAGGTACAGAGATTCAGGAACCAAGACCGGGAGGGTCAGGGGGACTAGAGAGGGAAGATCAATATTTTCACTCCACTCTGGGGTTATCTCAAACAGTTGCCCTAAATGGCAGAGACCTATTCAGACATTAGACATTGCCCCTTAaaaacaaaacaaaacaaaacaaaacGGAGTTTTACCACAAACGCGTGAGGCTCAAATTATCCCCTGGATCTGTCAGCCGCTTTATCGCTTCCTCGACTCTTCACAGTTGCTTCACGGATTCAAAAGGCGCGCTTCTGACTTAATCCGCCCAAACAACCGGAAAAGACGGAGAACTTCCAGGATCTGGGAACCGGAAGCGTCAGTGAGGAACGCAAACACACTTGTGTAGAGAAGGCCGGCCTGCGGAGCGTATGTCTTTACGTCATCAGACGCGCGCCCGCAATGTCCGGATTGGATTGGCTAATCCGAGGGCGGTGTTGGCTACGCCCCCTGATTTGATTGGCTGCCGAGCTCCTGCGGCGAGCGGGTGTGACCCCGGCGTCT
>|NM_008653|Mouse|
agtgcatacccagaatagcagcacttaggttgaggcaggaggattgtcattggtttgagaccaacctggattgctagttatagcttcaacacaCACACTCATGCACATGACTTAGGAGCAGGTGATATGACTCTAAAGTAACTAAAATTGGGTGGAAATCACGGCTAGGTTTCTATTGACTGGAAAATGCTTATATGTGAACTCCCTCCTTCTGGTATAAGCTATCTATTCTAGTCTAGAATTCCTTAATGGAGATCCCCGTCATTTACTTTTTCCCCTGTTACACCTGATGAGCCTGATCCAACTGAGGGTCACAGAACAAGAACAGTGGCAGTGGGGTGGCAGCTGGGGGGATTTGGAATGCTCTGCATTCATCTTTGGTTAGTCCTTGTGACTTTAGCAAGAGCTAGCTCTGCTCCTGTCCTCTACTTGGGAGGACATTTAGAGATCCACTCCCATGCCCTCGCCTGCAGGCTCGCCTAGTTTGTCCCTTGTGTGTGTGGGGTGGGGTGGGGGGGACTAACTCCCAGCAGATTCCCTCCCTGCCTAACCCTCCGCCAAGCCCACTCAGGATTCCGTGGTCCAAGGCCAGCCCCTGCCCCTTGTGGTGCAGTAATGTGTGCCAAAGCTCTGCTGACCAAAAGAACAACAGCAGCTAGCCCTGGATACCCTCTCTCCCACCCAGCACCTGTGCCCTCGATCTTTAGCTGTGGGTGTCACGGGCCAAGAGCACCTCGACAGTGTAATTTTCTGGTGGCTGGATACACAGACAAAGGTGGGGCTACCCCTGAGATCCATGGAGGAGTGGAAGGGCGGAAGCTATCCAGTCCTGCTGGGGGTGGGGAGGAGAAGCCAGAGGACCAAGTGGCTCTATCTTCTCCATGAAGATACCTCAGCTGGATGGAATTTGTCTATATTTAGCAGGTGGCTAGCAGGAGGCTGATAAGCAGGGCTGGGGAGGGGGCAGTCCTCATAAATAGTGAGAACACAGGACACTGTTC
>|NM_010864|Mouse|
GACTCCAGGATCAGCATCAGGTAGTGCTGTCACGATCAGCAGAACAAAGGTCTCATTCTGAATGGTGGCGAACCTATGTAAACGCCCAAGTCTAAGATGGGCCATTTCCCAGTGCCATCTTGTTTTCAGGTTCATTGGAGTTTCTGTGTGTTAGAGGCCACCCTATGTCCTTGCATCACCAAGGGTGCAAACCCAAATGCAGAGTGACCTTGAGCATCCTTCAAATTCCGGGTGGTGCAGCTTCCCGCCCTGCCGTGAGCAAGTCTCTTCTGGAGTTGCAGGTTCTCAGAAAGGCCTTTCCCGAACCCTCCCCTACCTCAAGTCCTCTCCCTACAAACAGCAGGGCCAGGAGGAGCAGCCTTGAGGCTGCCGGGTCTACGCGGGCACTCTAACCGTCGCTACCTCGAGCGGGACGCGCTCCCTCACTGCCCCACCTTCGCGCACACTGTGGGGGGCCACTCCGCCAAAGCAGGTTTGGGATGCCAGCCGCATGGGCCGAGGATGCTCGGTGCCCGCCGCCGATGGGAGGCAGCGTGAGCCCGAAAGAGCCGGGAGGGATCGCGGTGGCAGCGCTCGAGCGCAGCCTCCTCCCGCTCCCACAATGCACAGggcggcggcggcggcggcggcggcATCGCGCGCCGCGGAGGAGACAGAGGAGGCTACAGAGACCAGGCCTCTAAGGAGGCGAAGCGGCTGAGGAAACTGAGGGAGCGAGGGGGCGCTGAGGACGCGAGGCGACTGAAGAGACCGCAAGGGCTGTGTGTGTGGACCAGGCGGCTTGGGGAGACTGAGGCGGCGACGGCCGCGGAGGCTGGTACCCGAGTCCCCCGAGCACGCGCCTCGGGCTCACGCGGCCGCCGAGCCCTGGAGGTGATGACTGTCAGGCTCCCGCCCGCCGCTAGCGCCTGACGCGCcccgccccggcccgcccgggcccgcccgccagcttggcccgccctgcccggcccggcccTTCCCCTGCTCCCCGCCCGCCACCG
>|NM_010865|Mouse|
ATTCCCTTACATTGCATTCAAAGTAGTGGGCTCTCTTTGAAAAGGGAGTACTATTAGCTTACAgcccgtgaatttgaattagtaagtaaactaaatctccattttcacaaccttctcactcagttatttcatctcctcatggatagctacctaaacctaaagttatgataacaatacctgtattttcatccctatgttacagttgatacaggtttcatgaaatactgtgtatactcaaaagtactttaaaattaAGCCTTATGTTGAATAGCTTATGTAGCATACACTTCTGGCATTTAAATATTTTCATATTGCTAACTAAATAACGTGTTTCTTTGAGTCCTTACGTTTTATACGTTTGGAGTTATCTTTCAGAGGTGGGCACACAGGTTTCACCCGTAGGGTTTGGGGGGCACACTCATCCTAAAGCCTGGTCCAGAGCATTGGCACAGGTTCCTGAGACAAGAGCTGTGGTTAGGGAGCTTTTCTGAGGATGTTCACAGGTTTATTCTAAATCTAGGGCAACATCATGTTCTCATCCCCTCTGTAGGAACCAGGAGCCTGGAGGCATTGGGCTCTCCTTTGGACTCTTCTTCGTCTCTGCTACAGGACGTGTCTACTCAGGCATGTCTGTCTCCCTAGTTCCTTATGCTGGTCCAGTGAAACACAAAATAGACTTATATCCCTGTTCAAACTAGCACACAACCAGCTTCTCCTGTCAGACAAGGTGCGCATATGTTCACAAGCACACACAAACAGACTAGAAACTTAGGGGTTATTATTGGGATGTGGGGTACATGCACGGGGACTTCTAAAAAGAAAATAAATTCAAAATAGCCTCCGGCACTTTGTTTTTAAAGACTCTTGCTGGCAGTGTGAGTGTAATCCTCCTATCCCCCCATGGCTGGTCCAACCCAGCTTCATGTGATCACCTCTCCCTCCCTCCACACAGGGCTGGGTCCCCAGGATATATAAATGTCTTTGGACTTCAGGCTTGAGCC
>|NM_013792|Mouse|
ttttttGAACGTACTGAACACGAGTTTTcctttgaaatgcattaatttaacagaccaccagcttccagcatcctggaagctaagaatgttatctgaagcctgcaactgattcccagattcactataacccacttctgatgtctccaccaatctattcaaaaaagtgttttgatatgtgctccattactataaaaacttcaaattatttccacattggaacatggaaactgggttgacctaaaactgttccagggccatggtcattcatattgggcttcagaataagctctcagtccttttgaagcgagagttgtgggttttgctgtcaataGAGGACAATCTCGGGTGTTACCTTCTACCTTAAGATAAGGTCTCTTCCCCATCTGTCACTTTATACATCAGGGCAGCTGTctccagcgctcatctcccgggagcactgggattgcagcctcccaatgctgggacagctttatgtggattctgccaattcaaatgaatgtcctcaggtgcaagcgctttatccactgagctatcttctcacccAGAGAAATCCTTATTTGGTTTCCAGATCTTTAGCCAGAAATGACAACTGAGACTTCTCTAATATAAACAACAGTCTGATACGAAATAAAATCCAAATACACATTTATTAGATGAGGGGTTAGAATATAGCTTAGTGGTAGAGCCAAGTCTTGGCTGGCTTCAATTCTCGTCGCTTAAAAGAGTGGCTAGATATTTGGAAGGGAAGTGACTTGCGGAAGAAAGAGGGCCGAATCTGAAAGGGCTTGGGCATGCGCAGCGTCTCATCGGGCCGAGGATGTTTCATAGGGTCACGCACCCTCCAGCCACGAGCGCGGTCAGCAGACCCTGACCAGTGTCTGAGTCCGGAAACCAGGTTCTCCGGGCGGGTAGCAGGAGCCAACCTTCAGGTCACGTGGCCCGAGGTCGGCAGCCGATTGGATGCTGGCAGCCCTGCCCCGCGGGCCCGGAGCTTGGTATTG
>|NM_008957|Mouse|
AGGACGTCCCCTCTCTTCCAGGTCTTGGGCCGCCTCTTCTCCCAGCCTGCCGGGGAGGGGGGCAGTTGTAAACAAGTTGCCACCTTAAATCTTCGGTACGGGTGTGCGGAACGGCCGGGTTCATTGTGTTTACGAGGCTGGCTGAAATGTGTGGAATCCGGGGAAGGCAAGCACCTAGCCTGGGGCCCGCAGGGGCCCTGGCCAGCACCCCGGGCTCCGCCGCCCGGAGAGCAGCCTGCGCCCAGCCAGGACCCCCGCCGGCGCCGGCCTGGGCCTCTTCCTTGTGCACTCGGCTATTTTAAAGAGTTCACCAGGAGGGAATGGGAGAGGGAGGAAAGATCCTTGTGGCCGCCCTCTTCCGAGCACAAATAGTGTAAGTTGTAGATGGCTGCCGCATTTCCTAACTGAGCTCCCGCGGTGTCTCCTAAGGCTGTGGAAAAGAGTGTGGACCGAACTCTGGCTGCGGGGCTCACCACGTGGACCTCGCGTACAGCCACACCGGGGCCAGATGGACCACGGTTGCTGTAGATTGTCCCTAAGTGCGCTTGCGCCCTTCACTCGGCCTCCGGGGCACTGGAGGAGGCCACAGGCTGGAGCAGGACTTAGGGAAGGGGGGACGTTTCCTGGGGGTTCTTTAGTGTTGGGCTTCTCGGCTAGGATCACTCAGGCCCTCCCTCCAGGTCCCCGGTACTAAACCATGGCTGCTGGTGGTGGCTTCTCAGTTAGCCTCTCTCCCCAGCACCCCAAGTCTCATTCAGGACTGGCGCTCAGGCCACGCGTGGGGGCGCCCCCTGGTCCCTAGAGTACAGTTCCCACGCTGCAGTCTCACTGATTTACAACCAAGGCCCCCACGCCCCCAGGGCTTCCTCTGGATGGTCCTGGTTCCAGTCCGAGGGAGAGGCATTGCGCCGCGGGCGCCCACGCCCCACACTGCTGTCCAGAGGGGATCCCCGGGCGGGTGTGCGGGGGACAGCGATTCCCCGGCGTTCACTCCTCCCTTC
>|NM_010876|Mouse|
tttaggacctcCCCTTGCTCAGGTCGGACCCTCTCACTTCAGATAACTCTTCTCTCTCCATCAGTCCCTGCTTTCTCCGCCCAAAGATTTATTTATTATTATAcattgcagatggttgtgagccaccatgtggttgctgggatttgaactcaggaccttcagaagaagagcagacagtgctcttacccactgagccatctcgctggcccTAAACTTTtctttaatgtaggttctagagatagaactcaggtcctcaggcttgtatgccaaggactttatctgcggagccatgtccAGTCCTGGTCCTGTAAagacaggacttctaaagtcaatctcacgtaggccaggctatcttcaaactcattatatagctgaagctggccttgaacccttgattctcctgcctctacctcccaagggctggggtcacaggcTtttttttttttcctgagatagggtttctctgtatagccctggctgtcctggaactcactttgtagaccaggctggcctcgaactcagaaatctgccggcctctgcctgccACCACACCCAGCttttttttttttaagatttatttatttattttattaatctgagcatgctgtagctgtcttcagacaacaccagaagagggcatcagatcccattacagatggttgtgagccaccatgtgattgctgggaattgaactgagaacctctggaagagcagtcagtgctcttaagcactgcaccagctctccagccccATGTTTGTTGGGGGTGGTTCAGAACTGTAGAGAGGCCCCAGTGCCTGGGTTGGGCCATGGTGTCGGTAGAACAGGTTTCTGTGCTTCAGGGCCCCTGGCTGCCCCACCACTCTGTTGAAGCTCAAAAATTCTCAGAAAGTGAAAGACTAAGTCTAAGAGCCTCCTGGGCCTTCCCCGCCCTTACCCCACAAGCAGCAGAAACCACTTCTTCTTTTTAGTGTATTTAAGGCCCAGCCCAGGCTATAGAGAG
>|NM_010897|Mouse|
ccgagcAAACTATCTTTTGGGTTTATCCTCTTTTGTAAGTGTGCACAGCCAATTCCACACAAGTCCTTCAAACTCTGGTTCTGGGCATTGGGAAGGCCCTTGTTTCTGGAGAGCCATCCTTCTCGATTTGTTCTTAGAGTCAAACCATTTTGGTACTTATCAGCCCTTGGGCATGTATCCTGGAACCTCCAGTGCTCTGTTCATCAGATAGGTCAGGCTACTGAGTCCTACTGGAAAGGTTTGTTCGAAAGGCTGAAATGCATAAATGTTAGGCCTTTTAAAGGTCTTTACAGTATGGTGAACTAGTCTTCAATCTGAATTATCATCCGTGCAAAAAGTTTTATTAACTTGGTTGTCCGTCAGTTTAGTTGAGGAATTTCGGATTGGGGAATTCTAGTCTCCAACTTGGATCACCACTGGGCCTTGCTTTGGAATTTAAGCGACATTAAAAAGAAAAAAATCACGGAATCTCTCTTGGCCTTCTTTTTACCCGTTTTCAGCAGCCTTCAGAAGCCCCATCGACTGCGTGGCGGTGTGTGCCTTACATTTTTAAGTGAAGAAAGCGGAGAGAGACTGACTCCAGCCTCCGGGACAGATCAGCGACAGAGATCAGCGGTCGGAGAGAAAGCCTAGCCTCAGGACACCCTAACTTCTAACCCCGGGAGCGATCCAAGCCCGGAGGCCAGCGGGGGAAGGGCTGTTCGAGGCGGCGGTGGCAATGACAGCCTACGCACCGGAGTCGGCTCAGATTCTCTGGCCAGAGCCCCGCGCCAGTTTAGGTGGGGAGACCCGCGGCAGCGAGGGACGCGCGCCTCCGGGCCCGGAGGAGTTAGGTGACGTCACCTCCAGGAGGACTCGCTTTTTCATTAATGAAACCGGCCGGCCGCGGGCGCATGCGCAGCAGGCCCCTTCCCTCTCGCTTCCCCCTCCCCTTTCCCAGCCGCGCTCTCAATCTCAAGCTCGCTCGCTCTCCCTCTCCCCGAGCCGTGGAAAGGATCCCA
>|NM_010898|Mouse|
TTAAAACAAGTAAAAACTCTACAAATCCCCAGAAAGTTGAAATTTTCCTAAGCATATTATACATTTGATGACGTTAAGCTACAAGTACTCCAAGTATGTAGCTTGGAAATTaaaacaaaacaaaacaaaaaaaccaaacaaaGGAACAGAGGGTAAAATGAAAATTCTTgccgggcaatagtggcgcacacctttaatcctcagcacttgggaggcagcagcaggcgaatttctgagttcgaggccagcctggtctacagagtgagttccaggacagccaaggatacagagagaaaccctgtctcgaaaaactcaaaaaaaaaaaaaaaaaaaaaaaaataaataaaaTTagctttctatatgtattaagcaagtttcaattcctcaaccacctagtaaggtaaggactatcatGAATTCTGTGGTTATTCTAATTCTCTTAAAAAGAAGTTGAAGGATCTGGCAGGCAAGTCGGGGCAACTTAAGCGGCCTCACTTCGTGTTTTTAAAGTTTGAAAAATATTGAGTCAGCATATATAATTAAGTGTCAAAAAGGAATTTCGGCCGGATGTCCCAGATACGACTGAAGCTCTGGTAAGACGCTATAAATGGGATCTCTCACTGACTGCAACAGTACCTCGTGCGGTGCAGTCCCGGCCTCTACAGGTTTCCCGGGAAAGGCGCCGCCCGCTCCTTCTCAACCAGTCTTGCTAGAGTAGGAGTATACTTTAGGAACAAAAGCGCTCGGAGTGACCGCATCTACAGCCACTCAACGCCGAGAACAGACCGGCGGCCCTCGTTCAGTGCAACTTTCAATTGGTGGAGTAGGCCTCCAGGAGGCGGGACGAAGCGGAAGTCCCGCTTCCTTTGGCGTTCCTGCCAATCACAGTATCTTAGAGAAAAAAGTGTTAGGGTGAGTCGCTGAGTAGCGTAGTGGGAGTCCGGAGGGCGGGGCGGGGCGGGGATCCGGCAGGTCGCTGAGGTGGGGGTTGGTAGAGGACG
>|NM_013632|Mouse|
ctactactactactactactactactactacactactactactgagacagaacctcattaccaacagtccagggtggcctggaacccagagatcctctgatttggccctgagtactgggattaaaggtctataccaccacaccgaactTTCCAGCAATTATTTTTACTCTTGTGCTCACTCCACTAAAActggtgcacagttaatgctcaataaatattttttaagtgagtgaGAAAAACAGGTTTGGAAAACAGTGGCTTGAGTTGTGGTATAAACTGTCAAGCAGGAGAGAAAATTTCCAGGAGAGAAACAGTTAAAGAATTTCAAGAACGAAGCATAGGTGGTTATGTAGTTTGATTACAGAAAAGAGATGCCAAATACTTTCCACAGTATACTGTTTAATTCTGGGGTGGGGGTGGGGAGCAATGTGTGCTTCTATTATGTGAAATTTCTTCTTGACAAGAGTTCTCTgccagacagtggtgacacacacctttgatcccagcacttgggaggcagagacaggcagatttctgagttcgaggccagcctgctctacggagtgagttccaggacaaccagggctacacagagaaactctgtcatgaaaaaaaaaaaAAAAAGAAAAAAAAAAGTTCTCAAAGTTAGCAGAATTGTTTGGACTCCGTACTGTGCGTCCAATCAActtgccatcttgccatcttgccatcCTGTCTATGCCTACCATCTAGAACTCATTTCTATCTGGGTCACGAAGTGTTTCCCCAAATCCTGCAGGCTCCTAGTCAGCACTGTTACCCGCCCAGCAACCGCTTCCCTATTCCCGAAAGCAGCTCAGACACTGTTTCGTTTCATTTTATTTCAAGATTGCGCAATCTATGAAAAAAAATTGAATTTTTTCGCTTTTCAAATTCTTATCCAATAACGCAGCGGAGAATGGAGTTGCAGATAGGCAGTTCCGGGGCTCTCTACCCTGCTTCTCTTTCCGCACAGGCCTCCT
>|NM_008720|Mouse|
AAAAACCTCACAAGAAGAGAAAATACAGAAAGTGTAACATCGATTTCCTGATGGTGGaattataagtaatttttaaaaaattaagtgattttttaaaaattCTTGCTAAATTTTTGTGTATTTTCTATTCATAAACATAGGTTCACTGCTGGACGCGCCTCAGCCGGTAGGTGGTGCTGTTTTGTGTCAAACGTACTCTGTTAGCAGTAAACAGATCCCGTATCAGAAGGGCCACCACACTGTGTTGTCACAGCACAGCAGGGTCAGGCCATCGCTGCCTGGGGGCTTGGCTAGAAGATGCCCCAACACCGATCCCTCTTAGGAAACTGGACTTAGGAGCAGTTGATCAGAGTACTACTTATTGGGGCCTAAACAAACTGGGATTGAAATGTCCGAGTGATCAGTGGAACAGGGGCTTAATTAGGAAAATTGCCTCAAAATACTACGTGCTAAAACCTTCTCGCCTAATCTCTCCAATCCAGCAGGGAAAAAAAGGAGGGAAACAGTAGGTTAAAACATAAAAGTTAGACATTGTTGGAGTGAGTCCAGAATACCACCATCCCAGGATGGGTTTTAAAGAGCAGTTTCCCAGGTGTGAAAGATGCCAGCATCGCAACAAGGGACGCGCAGGAACGACGAATCACAAAAGAGCTGGACTACTTCCCGGGAAGGTCGCCTGCCTGCGTGACCCCTGCCCGGGGTGAGGATTAGGGTGTGGGGGCGGGGAAGGTGTTCCAAAACCTGCATCTAAGGCACGCCCACAAGGGGCGGGGCTACGCAGACGCCGGAGAAAGGGCGGGTTAGCCGGTCGGTAGAGGGCGCTTGCAGACGTGGCTCGGCAAAGGGCTTGGCCCAGCAATGCGCTCTAAGCCGGGTCCCTGAGAGTTTAGCCCCGCCTCCGGGGAGGGCCCGAGAGGCAGCAGCGCTGACACCGCCTCCGTCCTTCCTGCCTTGCGCACACAGTCCGCCGTCTGCTCTTGCCCCCTCCTTGGTCAGGCGCC
>|NM_016902|Mouse|
agggctgagggatgctggaagaatctggagacccggtctgctttgatatgtaaaatacgcacttcagttccttcccaggtttCCCTGAAGTAAGTTCAGTGACCAGTGTTCTTGGAGAACAAGGCAGGGGTTTCGTGGTCCCTGGTTTCCCCGTCCGAAACCAAATACTCTCCTCCCCCCCCATCCCCCCACCAGAAAAGTCTTCCATGGACACGGTACTTTGCCCATTGAAATTGGGAGTCAGGAGTCACAATAATAGATACCTTGGCAATAGTATACCAGCTCTATCCAGTGGTGAGCTTGGACCATCACCATTCTTAAATCCAAGGTTGCTGTCGAGTTTGGGTATTGGATTTAGAGGGCTGTCTCCTGAGAGTGAAAAGAAAACTGGGGCTCTTGAGAAATCTATTTGCCCGCAGGCTTGTCCCACATGGCAGAATCAGCACCCCCAAAGAATTGAGGATTTACCACATGAAAATTTTCGAGAGACACTTCAGCAATACCCCCAAATGGCAAGATTTTAAAACCGTCTCTGGgccaagtgtgatagcacatacgtttaagcccagtactagggaggcagagaggcccgcggatttctgtgaattcagggctacaccatgagactaacaataaaaccACCTTCAGAGTGAACGTGCAGCGAAATCGAGTCCCACAAATGCCAAGGGAAAGCTCTCATAGCTAAGGTTTTCCATACTAGAACTATTTTTGAAGATTAGTTTCGCAGACCCGGCTTCAGAAAGCTGTGTAGAACAGAGCACCGCACGGTGTGAGGTCGTGATAGTTATGAGACCTGCAGTCAGGGACTCCCGGGGACCTCTACTACTATCCCTAGGAATCCAGAGGAAAGGAAAGGACttttttttttttttttttttttttttGCAAAGCCTAAACCGACCGTTTAGTGCAACCTGTGGCACGGGGTTGTGGCGCCCGCTGATAGCGTCATCTTGCTGAGCCCTAGCTTTGGTTTCCCT
>|NM_010951|Mouse|
cacagaaatctgcctgcctctgcctcccaagtgctgggattaaaggtgtacaccaataaacctggctAGAGTAAAACTAGAAGTAAACTAGACTAATCAGGAAGCTTTAAATTGGAAAATTTCCACCCCTCTGGTAATCTTGGTCCTGTTTCACCATTCATGCACATAGGTGTATCAGTTGgtcaagggtggtagcacaccattttaataccactactctggatgtagagacaaattgatttatgtgggttcagggttcaaggtcagtctggtatacaaagtcagaccctgtctcaaaaacataaaGGTAAAACCCTCAAGTCTCtgtgtgtgtgtttgtgtgtgtgtgtgtgtgtgtAAGTTGTTTTATTTGGTGtttgcttatttgagacaagatctcactgtgtagtgttagctggcatggaactcactgtgtagaccatgatagatgtgaggcttgcctttgtctccaaagtgctggaattaaagatgtCATTAATTTAAATGGAAGGTCTCTGTGGGCTTCCATGAGAAAGGGCCACAAAGGAAGATACTATTTCTTTCTTGGATGTATTCAGAGGAGCCAGGCTTAGTGGATAAACATCAGTAGGTTGCATCTCGGGCATCACATGAAGATGTCACAGACAGAAACAGGAACTGTCTGGTTAATGGGACATAGCTCTCCAGAGAGACCAGTTAAGAGAAAATGGGAGGTTAGGGGTTGCAGGTTTTGTAGAGGTAAGGTACAAGGAAGGCCTGGTGGATGGAGAAATTGCTACCCCTTTCCCACTTCTGGTGCTCCTCCCCCATCTCTCCCTCTGCATATCCAGCATTAGCCTCGTGAGACCTCGTGGCCTTTGAGGAGGGCACACCGCCCAGCTGGAGCCTTTGCAGCCTAAGGGCTGAGGTTCGGGAAGAGGCACAGGGCACATGACGCCCAATCTCCCTCACCAGCCCAGCACCTGATCAGGAAAAGCTGAAAGCTGTGGGTTCCGCAAACC
>|NM_016978|Mouse|
catagagatccacctgcctctgcctcctgagtcctgggattaaaggtgtgcaccaccaccacTACTACCACCAGTCTTAACAGACTCCTTAGGCTCCTGGCTCCCTCCAAGTAGTCTTTCCTCAAACTCCTCTCTCTTTGGGGTTCTAGAAACCCCACATCTAGCCCTGGATACGTGGACTGACAGTGGCTCTCCCTGGTGTGCCAGTCCCTCCATCCTTGTGCTTTCTTATTCACACACATTCTTTCCAAACTGGAGTGTGAAATCTTTCTGCCTGACCCTGAAGTGTAAGGTAGTGAATCACTGGCCCTCTGTGGTCTACAGCTTTTGGTACAGGATTGGATAACTCTTCTATTCTCTTCATATTTTCTGATTTATAACGAGCGTTATAGACAAAAATGATACCTAAGCACCTTCTGATTGTGTTTATCCTGCAATATCCTTTTCCGGTTTGAGTTTTAACCATGGTAGTGGAGGGAGTGCAGGCAAGTCTATACTGCGTAGCTGTCATTTCCAACCACTTATAACAACAGTTAATAACATCCGGGCGGCGTTTTACAGCTGCAGAGATGATACTAGAAGCATCAGTAATCTGTTTTGTCATTTTGGTACGTGAGGGTTCAAGGTCATGTGGTTTCAGCATTTAAGATATGATGTTGCTCCCAACAGGCTCTTTCAGGAAAGGTTTTGGAAGGTCCCTGGGCTAGAGAAACGCAGTGAGAGGCCACCATTCCTTCGGGCCTCCGTTCCCCTTCGGGTAAAAGAAAGCGAACTGCTCCAAGTTCAGTGCAGAGCTCAAGCGCCACAGGCACAAAAGCAGACTGCGCACTTGGGGAAGGCAGCAGAACTTGGCGCCCGGAGGCTCAAGGCCGGGTGGGTGGGGCGAGAGTGAGCCTCTTGTGATTGGTGTGCGGCCCTCCGCCTTAACCAATGAACTGAGAGAACGGGCGGGGGCGGGACAGACACGTCGTCTTAAACGACCTGACGCGCCGGGCAGCCAC
>|NM_021879|Mouse|
TTATAGAAACTCCCCAAAAATCTATAAATGGGGGCGGGGGggggttgagcaaaatggctcagcaagtaaaggcacttgctgcggaacccagtgacctgactttggtcactggaaaccacacgctagaaggagaaaagtaactcccgcgagttgtctcctgTGGCATGCATGAacacacacacacacacacacacacacacacacacacacacacacacactcatacaAAATAGTTTAAAAATTTAAAAGTCTGTGAATGATGGGGGAGTGGAAAGCAGCTCCCTTGGCTGTTACAGTGACTACTTTAACCCTTTGCTAATCTGTATGGAGGCACTGGGGACTGCTGGATTCTGGGCACTGTGTCATCCTGTAGTTCATGTCTGCATGTATGATATGTCTTATGTGCCTGCTTCTGTACCTGTGTGTGTCTCTCTCTTTGTGTATGTACTTCATGAGTGTTTTGGGTCTGTGCATGTTGTGTTTATAACTGCATATCCTTCCTTCTATATGGGCTTTTGGGTATTTGTACAGTTTGTGTATTTCCATGTAATTTATCATTTCTGTGAGCAGTCTTTGCGTATTTATTCATGGTCATGGGTGTGTGGTATGATGGAGCTTTCCTTGGATGTAACCTTGGCCACACTCCTGAGTTGGAGGAGAACAAGATAATGAGAAAGTTTATCCTCTTCAGTAGACAGTTCTTACAATGCAGAACAATTTATATTTCCTCAGTTCTTGCCTTAAGGTAAAATCTGCCACGTCCTATGCCACCTATGAAGGCTTGAGCTTGCTACACATGGCTGGAATTTTCCAAAAGCCTGGCTTCTACAGCAAGGCTCTCTGTTTTCCAGCTGAGGCTCCTGCATGCTGCTGGACCATTCTCAAGAGGGGGCTGGAGCCACTGAGCCTTTCAACTTTGTGAAGGTCTGTGGGCGTGGCCAGCACAGGGTGCAGTGAGGAGCACAAGCTATCCAACCCTCCCTCTGGGGCTGCAAGTGCCT
>|NM_177215|Mouse|
TTAAAGGAggggctggagagatgtgtcagcccttaagagcactgactgctcttctgaagctcctgagttcaaatcccagaaccacatggtggctcacaaccatctgtaatgagatctgatgccctcttcttgggtgtctgaacaaagcagcaagagggctgggcgagtggggccggagcagtctgaaaacagctacagtgtatttacatataataaataaatagatcttaagaaagagaaaaagaaagaaagaaagaaagaaagaaagaaagaaagaaagaaagaaaggaaggaagaaagaaagaaagaaGCTAGCTTAAAGGAGAAGTGCAACTAACAGGATTTCTTTGGAGGGAAATTCAGTAACCCAGATGGGATATCATAGTAGAGTGATggcgggggggggggggtggggggtggggaggaggagagAAGATAAGAGGAAGATAGCTTGTAGCTTTAAATTTCCGGGCTGGTGGCAGAGTGAAAAGGTGAGTTAGTTTTGTCAATGAGAAGTATTTTCACAATGGGCTACACTAAGAGGCCTAGACTCACCCTGTGTGCTTGAACTTTATACACTTGGAAGTCACCTGGAGAGGATGAAAAATGGGAAATAGAAGAACAGAAGGCTGAGCTATGAGTCATTTTCCAATTTAGGGGATAGAAGAAAGAAATGGAAAGAGAAAACACCTTAAACGATGATCAATAGAAGGCTTCATAACCTTCAAAACCTTAAGGATTTGGGGGTGGGAGAATAGTATGCTTGTGGGTCCTATAGGCCCAGTTCAACTGGTGTAGCAGTTTCTTTTCTCTGAGCATCTTCAAAGTCCTCAGATCCCTTCTAGGATGTTGCAGATAGCAATTTGAAGAGGGACCTGCTATGGAGTCCCCAAGTCCTTCGGGTGCCTAGCTGCAGTTCCCCAGGTTGGCCGCAGGGGGCGAAATCTGCGGCGGCCTGGCAGGCGGGCGGGGGCGGGAGGCGCCGCTCTCTCTCTCTGGTC
>|NM_008777|Mouse|
ttctttctttctttctttctttctttctttctttctttctttctttctttctttcttccttccttccttccttccttcctccctcccttccttccttccttccttccttgcttgctttctttctttcttgctctttccctctttctttctttccttTGTTTTTTTTTTTTGGTTNNNNNNNNNNNNNNNNNNNNNNNNNNNNNNNNNNNNNNNNNNNNNNNNNNNNNNNNNNNNNNNNNNNNNNNNNNNNNNNNNNNNNNNNNNNNNNNNNNNNtccttccttccttccttccttctttTTTTAGACAGACATTTAAGCATTAGCTTCCATTTATGCAGTGTAAATGGTGAGAACAGCCCCGACTGAATACCCAGAGCATCATCTCGTCTGTGTCATTCATGCACATAACATATCTCAGCGAGGTGGCCCTTCTGTCCTCTTTGCAGAGACCCAGCCACCATACTAGTACCTAGAGAACTGGCTGGATTTCAGCCCCGATACCTCCGGGCTTTTGCTCATGTTCGCCTCATAGGGTCATCTGGGTGGTTGCCTAAGGAAAAGTATGTCATGGAGACTAACTTGCTTGGCATTGAATAAAAGGTGAGTTGAGAGTGGAGCGTGTTTAAATTGCAATCCTGCCTCTATTTCTGTGCTTGCAGGGAACAGTCATCCTTAATTGCTATCCTCCATCATCATCATGATTATTTCTGGTTTTTCTCTGGTTGCGGAGAATCCATACTCCAGGTATTCCAATGTCTCAGCATTGCCAGGCCTGTCTGAGCGTCAGGATGTAGGTAGTCTGGGCTCTCTGCCTTCTATTCTTGTCCAGGATACTCTGCCAAAAGAATCATGTTGTGGCTGCCACCCCTCCCACAAAGCCTCCCGCTTGGGTCAGTCCAGGACTGGAGTTGGGTATGGACTGTTCATGTCTATCCACTGCTACGTCAGGGCAACACCCACTGAGAGTGACCTTGTAGACTGCAGTGGGAGACACCCTTCA
>|NM_025273|Mouse|
cctaagtgcaattccaggggatgcaatgttcccttttggcctccatggcatctacatgcatacagcacacagtacacataaATCCATGcacccacacaaatgcgcacgcgcacacacacacacacacacacacacacacacacacacaAATAAATCTTAAAAATTAAAACAGTGATTAAAACAGCAAGCAAGGTGATTTACTCAATACAGCTTTACTGGGAAGAGAAATGAAGGGGTCCATGAGCCTCCAAGTCTGTCCACTGGGACCTAATCTACGGCTCAAGGTTAAACAGCGGGCAAGAGGAATACCTTACTAAACAAGGTGGCCTGGCAAATTGCCAGAATGGTGTGAAATCTTTCCAGTAGACAAGTTTCTTCTCTGGCTGGCACCAGACCTTAGTTTTTCCTTTTCATACCATGCCTTTCCTGGAAGAAATTCTGATTTCTTGGGTTCCATTGTTTCAATAGCCTGATAGCCCAAAGGAGGGATACGTTGAGTCCCTTTAGAATATCTTCTATTgggctggagagatggctcagtggttaagagcactggctgctcttccagtggtcttgagttcaattcccagtaactacatggtggttcacaaccatctgtaataggatctgatgccctcttttggtgtgtctgaagacagctacagtgtacttatatataataaataaatcttttttaaaaaaGTCTTCTGTTCTGTTAAGATGGTTAAAACTGTGCACTTTATATATGTGCAGTCCAGTGTATGTGACATTTATCTGGGTGGCTTTTGTTGTCGTTGTTACTGTAACAATAGGTCAGGCAGTCTGGTGCCCAGAGTCCTCTGGCAGAGAGGGAGCAGAGGTACTGAGATGTCAAAGCTTTTGCCCTGGAGCCCATCACGCAGCCATGCTCACAGAGCACAGGGCATGGAAAGCATTGCAAGGGCGTGGAGCAAGGAGGACCCATGTTAATTATTACCCGCGGCCACCGGATCTCTGCCCCG
>|NM_144844|Mouse|
aatctgatgccctttgacctctgcaggcaccaggcacacatatggtacacatatagtcatgcaggcacttatacacaaaagtatacataaaTAAAAATTACAATTGGATATTATAATTTTTCTTCAATGTATTTACTTGTACTTCTCAGATGGAAAAATTATTtgtgtgtatatgtatgtgtgtacatgtgtgtgtacatgacatgcatatggaggtcagagaataacttgtggaacttagtgctttcctctgatttaggtcctagaaatcagacttaggtcctcaggctccgtgattaagtccctttaTAGAGCCAAGTAGTTTCTATTACAGGCCCCTTTCACTGAAGGAATCTTTGCAGTAAAAACAGGACTTTAAAACTACAAACTAAATACAAAGATGGTGATGAAAGTAGCAAGAGGGAAAGAGAAGGGAAACTGGGTTTCCTGACTAGGAAAATGCCTCTGGCGCTGGTGAAACAGGTAATTTTTGCTACTTATGTTCCTACTTTGGTAAGAACTTTCAGTTTCTCAGCCAATCGCAAATGTTGCGAATTGTCTTTTTGGCTAGACCTCTACATGTTGCAGCCTGGCTTCCTGACTGTTTTAAGTTAATTCTGTAGGACAGGCGAAGTAAGTGAGCACCAGTCCTGATACAGAGATGGTTATTGGTGAGATCTACTTTAAAATATCCACCGAGAAATTAAAAGGAGCATGGATGCACCCGATTGGCCAACGTTGGTTCTTTGGAAGCCAAAAGCAGGCTCCAGTCAGCTTTTTCAGCAGTAGGGGAGTTGGACTGGCTGCTGGAGCGCCTTGGTCGGCTCCCTCCGGGTCCTAGTGCGGTTCTCATCCCATATGCGTAAGCCCTAGGCGACCGGCTCTGCGCCGCAGTCGGACCAGCTCCCTCCCAAGCCTACTCGCCAGGGGGCGGAGCTTAGAGCTCAAGGCTCCTGATTGGCCGTCCCGCGGGCACTCCCCTTCCCCGCCCCTTGACGAGG
>|NM_008806|Mouse|
GCTCAGAGCAAGTTTCTAAATTCGAGAAAGTAAAACACTTCCACACATTTGGCTCACACAACACTCTGTGTAATTCCACTGTGTCATATGAACTTTATAAACCCTGAGGAAGGGTCTAATCCATgaaagagagagagacagagagacagagagatagagagacagagagacagagagacagagagagacagagagagacagagagagatagacacagaaagagagacatatacagagaggcatacacacagagagacagagacagagagtcagagagaTTCTAGAAAAAACATGTGGGCCCAGGGGCCTGTTAGCTGGTGATATCAAAAAGGAAAGTCCTGAGTCTATAACAGGCAGCTGCTCAGCCTGAGCCCCTCCTGCCATTGATAGCCAAATGGCTGCAGAGGGCTGTTTACTCCAGACCTGTGCTCTCCATAACAAGTAAAGATGGAGAAGAAAGTGAGAAGCAACTTCTATCCAAGTATCCTAGGGACAGTCTGCCTAAAAATCTTCATACTTGTTTTTCTTCCAGGCAGGGACGTCTCCACACACCCCCTGCCTCAGAAGTCAACTGCACCACTGGAAGGCCCACCACCTTCCCAGGGTACCTGAGCCAAGGAAGACCAGGGACTTTTTATTGGACCAACCCAAATCTGTCGGCAGCTCCCCAAGCAAAGAGGGTCATAATGTGTGCTTGTGGGGTTACCTAGTCTCAGGACCCGTTTCATCAGAAATGACATTCCTTCTCTTAACTGCCCATAACTCCTGTAACAAGCAGGAAGCCCACCTAGCTTTACCCCAAACCCCAATTCCAAATAGTCAATATTTCAGGCGAGCTGGGACTTCCGGGTCTCTGAGCAGAGACAGGTTGGGCCACTCATGTGGTATGAGTCAGCTGCCTCCCCTGGGCTCCCTAATCATCACTAAGAAAGACTTTGCTGACAACAGGGTTTGCAGAATCCATGTGTACCTGGGGGTGGAGAAAGCCCCGGGCACAGCAG
>|NM_008810|Mouse|
TTTCTCTGACCCAGTGATAATGTGAAGCTGACCGATCCAGGCAACAGTTTGAACTTTGAGAAATCATCATCTGCACGTTTCCCGTGTTCTCATAAAGTCTCGTGTCCTAATCTTAATAGTGTTTGGGTAACAACAACACAGGAGATACAGGATTCTGCCTTTTCCCAAGCATAAAGGACAGACAAACTGCTTGTCTATAACTGAGTCCCCCATGAAAAGAAGCAAGCTAACAAAAAATCAAAGAATAAACGCTAAAGCTAAACTCTTGGATGTCTATGGTCAACGATTAATATTTGCTTTCATTTACTTAttttgattttttttttagatagcctcgctaagtagtccaagcttgtcttgaactgaacagacagcctgacctccaactctggctatcatctgacttcagactccctaaggaaggaatgacaggcatgtgccaccacacccagcAACATCCAGCATTTAACTGTTAAATCTCACCCAAGTCAACCAGGGCAACACTTTGCAAGGAATATGTGACCTTTTAAAGACAAATTAGTGGCAGGACCATTTCTAGAAACCAGATGATCTGTCTTTCTTGCCCTGGCACCATGGCTTCTCTGTGTAATGGAACAAGGCTGCCTGCCAAAGCTGTACCACAGGCCCGACTGGGCAAAGGGCAGGACCCGCTTTCACCACTTCTTCGCTGGTCTGTGGTACTCAGGGCAAAAGGAAGGAGAGGCCTCTTCCCCACGCCCCGGGGCCCCCCACTTTCCCACGCAGGCGCCCTGGGACACCGGCCTCTTCACCCTCCAGCCACAGCCCCACCTCATTTTTTAGTTAATTAATGGACGGCCACATGTTCCTCCTCAGAAGGGCGTAGCCATCGCCAGCAACCATTCTGGTTGGCCTGCAGACTAGCGCGGCGTGTGATGCCGTCGCGACTCCGTCACTGCGTTTTGGGCGTGGCTTCGGCTCCGGGCGCCTCAAGGAGACTTGGGGACGCCCGCACCACTCCT
>|NM_008820|Mouse|
ctgccttcctcatggggcttttgtgagaccactgtgagcagtggtgctaacatctgcaaagcacttgaaccagtgtctTTAAGTGCTGAGAGTAAGGAGGGCAGTGCCTGCCTTCTGATGCTCATTTCTCTGTAGGACTCTCCTCTATCACCAGGGCTCAGCTCTGCTATTCCCCACCTCATCCTCCCCTCCCCTGCTCTGCCCCTGCCCCTGCTTCTCTTTCTTCAGCTCCTCCATCTTGCACTTGAGGAGGTTTGGACTAGAGCCTATTAGATTTAACTCTCCAACTTATATACAAGACCCTGAAGGCCTTGCTTATCTCTCAGCCAGAGACTTTCTCCCCAGACTCCCTTTCCTGAATGCTGGAGGCTTCTATTACTCCAGTTGTCCCAGCTCTCCATCATCTTTGGCCCTCCTCCCCATGGTTTCTTTTTTCTTTTTTCTTTACCATATGaataaatatttatttatttattttttaaaattaaaaaatttttattagatattttcttcatttacatttcaaatgctatcccaagagtcctctatgcgccccccccccccgctcccctaccaacccactcccacttcttggccctggcgttctcctgtactggggcatataaagtttgcaagaccaaggggcctctattcccaatgatACAGAAGTGGATCCCCATGGTTTCTTTATTCTTGTATGTTCTTCTCGCGGGTGGGCGGCAACATACACACAAGGTCAGGGGCTAACCTAGAATCAATTGATCTCCTGTCTCAGGACACTTCTTCCCAAGAGGGAAAGCCTTCTGGGTTGCTGCTCAAGTTCCTTCTAGTTTCTTGTGGGAATCTGAGATGCTTAATCAGCTGCAGGACTCCTCCACTTAAGGGTGTGAAGTCCGGAGCTGGAGTGGGAGGGACTGAAGCCACCACGCCCATTAAAAATCCCGCCCTGGCCCCGCCCCGTCCTCCTCAGAGGAACCCTAGCTGGTTCAGCTGACGCTGCA
>|NM_134025|Mouse|
CCTTAAAACTCAAGGCTGAGCACGAAAGCCAACTTGAATGCTAGCCAAGGATATGTACATAAACCTTAAGACTCTTAAGCTGAagccgggcgttggtggcgcatgcctttaatcccagcactcgggaggcagaggcaggcggatttctgagttcgagatcagcctggtctacagagtgagttccagatcagccaagggctacacagagaaaccctgtctcgaaaaaaaaaaCCAAAAATCAAAAAAACTTTTAAGCTGAAACAAACATTATTTAAAACAAAAATCTTTAATACTTTTTAGAAATTCAACAATTGCACTTCTGACAGTGACTTTAGTGAAGTATGGATCATACTTTAGAACTATAAAAAAACTTCAAAATTTAAATTGAAACTAAAACCAATCCCTTTATAAGGTTCTCATTATACAAACCAATTGCCCACTTTTATACCCTAAGGTCCTCTAGAGCTGAATGCTACTATTCAGTTCGAGAATCATAACGATCCCTGCGCTGCTAATACTGCTAATACCTACTGAGCTGGAGGGCAGGAATCAATTTCATCTAGCAGAATGTGCCTAGAGCTATAACTTAATTTTACACATGGATGACAAGTTAAGCTGTCTGTAAGTAAGTAAAAAAGTAGCCGTCCTAAATTCTGGTAGGCAAGAATGAATCTTTTGTCATTTTAGTAAAACTTGCTGATAACTGACTAACACTCGGGAAGGTGGCCGACTTTGAGCTAAGCACCACCTGGCAGAAAGGACCTGGCTTGATCTCCCATGGCAACCGGCGTCAGGCAGGGACCCCAGCTCGGCACAGAGGCTCGAGTACCGCCCTCCAGGAAGCTTCGCTCAGAGCTAACCAGGAACAGAATGCACTCACTGCACTAACCCGTCGCCTCGTCGTCAGGGGGGCGGAAACGGAAGTCCCAGTTGGTCATAGAGTTCCCGAGTTCCGGCTCAGGGCTACATTCGATGCTAGAGCGCCTGTCTTCCGCCCGCCG
>|NM_145488|Mouse|
GAGAAGTGTGGCAACACCAAGCAACAGGGCTACATGAATCCCATGCATTAATTCAGCCAGCAGCCGCTGCATAAATAGATTGGCATAAGCATGGCTGGGGCAGTTTTATCCCACCATCCCCCTTACAACGTTCCCGGTAACCCTCAAGACGCTGTGCCTACAGCTGAGCAGGACAAACTAAGACATCCTCAGGAAAATGGACTTTTTCCACttttctttgtttttaaagatttatttattttatgtaagtccgtacactgtagctgtcttcagacaccccagaagagggcatcagatctcattacggatggttgtgagccgctatgtggttcctaggatttgaactcagaacctttggaagagcagtcggtgctcttaaccactaagccatctccccaaacccCATCCTTCTTTTCACACCAATTATTCTTTTTTGTTTGTTTGTTTTGttttgtttttcgagacagggtttctctgtgtagtactggctgtcctggaactcactctgtagacaggctggccttaaactcagaaatccacctgcctctgcctcccaagtgctgggattaaaggcgtgcgccaccaccgcctggcCCACACCGATTACTCTTGGTCAGTTAAATACTGAGTTCAAGTTATGGGGCATGAAGGTCTAGAGGACGCTACTTGCCCTACAGNNNNNNNNNNNNNNNNNNNNNNNNNNNNNNNNNNNNNNNNNNNNNNNNNNNNNNNNNNNNNNNNNNNNNNNNNNNNNNNNNNNNNNNNNNNNNNNNNNNNGAGAGGACGTACTTTCCCCTACAGAATTGTAAAAATGCTCGTCCGCTGAGTTTCAAGGGGCGCGTGCGTCGACAACAACGGAGGCGGTCGTCAAGCCAGGCTCCCCCCCACCCCTGTGCATCTTCTCAGGGGCCGACTTGGCCATCGGCACCCCGCCCACTTTCCTACCGGAAGCGGAAACGCCTCTCTTGCCCCGGACTTTTTCCGCCCCCTATTTCCGGAAG
>|NM_008822|Mouse|
GAATCTACCCAAAGTGCTCTTTCTCTATCAGGCTAGACTGAGTCCTGGCAGCTACCATCCCTTGCGGTTTTAGGTTTCCTGGGTTCTTCACCCTTCTCCTGATCCCACAATGGCTTCCAACTTTTTAGTTAGAGAAAGTCATTTGTATGAATTCACCCTAGATTATCTCCTTTCTAAAATGTTCCCTGACACCCTACCCTAAAAACATCTGTGTATATTCATCACAGCATCAATAGCATTTTGATTACACTTGACAGCTTTCAAGTCTTGTAATCTCTTGAGCTCAACCACGTATCCCAGTGGGTCTTTTGAATGCAAAAGTCTAGCACCAAGCTTGGTACATGACTTGGTCTGTGCAGGTTGACTGGTTTAATGATTAACAAGTCTCTTTCACTCTTCAGTGTTTGGTTTGGCAAACTGCACATTCATCTACCACATTGCATATGCTTGGCAAACATTTGAATGAAGAAATTAATGAGCCCAAGTCTTCCTTAATTACTGGAATATATCTGCATAGTGCAACTAACTACATAAAACCTATAGACCGCAAATTGCACATGATAATAGTCCTATCCTTTAACTTCATTGTTGTCTGGATTCAAATTACCTTGGGCAACCTAGTACTCCATTCGTTGCCCTTGGACTCACTAACTGCTTTCCGAGTTTGTTGTGGCTTTTATTTCGTAACCATCAGGAAAATGTCAGAATAGCAAAGTTTTAAAGTTCAAGCAATTAATAAAAACACAAGGTTTTTATTTAAAAAAAAAACATGGAGGTTGCAATTAAACGTGAACAACTGTCTGAAGTGACTCCTAGCGAGTATCTTCTCTTTTAGGTCTAGAATAATCTCTGAAAGACCAGTTGATTTTAGTTAGAGCAAATCATTGGATTTTTGCCCAAAAGAAAAATGGTCCTCGCGGCGTCAGTTCCCTTTTCTATGTAGCCCAATCAAAATCTAGGATTCCGGGCGTCGGCGTCGTCACTTCCGCCCGGCCTTCCTG
>|NM_021514|Mouse|
ATTACAAAAATTAATTTTTAGCGCACTAATGAAGCTACTAGAAAAATATAGCCCTGTACAGTTACCTGTATCCAGAGCCAACATGTGCAAGTAAGCATGCGAATAACACAATGATACCCTGTGATACAGTCTACACTTCACCATCATCTGTCACCTGTGATACACTTTACACTTCGCCATCATCTGTTCAGGTCCGCACCATAGTATTTTTATGTGGACTCTCTCCCCCAGTTAAATTAGTACCTTAAGCACCTTACTATTCTAACCTTTAAATAGTACTTAACTTCTTACACACATACACTAAGTGTGGGGTTCTGGGATATAAACACAAGAAAGCTCTGGCCTTTGCCCTTTAGTAGTTTTCAGGCCAGGCGAGGAAGCCAGATCCAGTCACACAGACAGCAAAACTAGTATGACGGGTAGGAGAAAGAGAAGACAGTGGAAGAAGAAAATTACATCACCTTAGCCACAAGTGGCAGAACCTGTTTGTAAACTCATCCACTCCCTCTCCAGACCTAATTCATCAGATGAGTGATAGGCTACCCACGTTTGCCGTTTGGATAATTGACTGAAATCAGGGAATGAAGCTCTTTAAAGAGGGGGTGGGGTGGGGGGGGGGACAGGTAGTCTAACTGGAAGGTTCAGGTCACTATTACAGGTGTCACTGTAACCTCAAGGGCAGTAATCCACATTTCAGCAAGAGTCGTGAATACAAATCATCTTTATGAAGAATACTTAAACATGTTTTACTTCATCCAGAATGTCCTACTACATCGAAAACCCTACATCAAATGGTTGATTGCACATAAAAGGACTATACAAAATTTTGCAAGAATCACCATCACTCCAAATACAATTAAGTATGCCACGTGAAGTAAGTAATTTTAACAAGTGTGCCTTAAAAGTGATAAAGGAGCAAGTTATTGCCAACAAGATAACAGAAAAACTGTAGAGGTACTGATAAAACAGAAATCACCAAGCTCAAGACAAGAGGAAGCCAG
>|NM_008828|Mouse|
AGGCAAGCACTTTACCACTGAGCACCGTCCTTAGCCCAAATGAGTGTCAGTAGAGATTTAAAGttttgtttttgtttttaaacagtgctggagattggatccacggcctctggcccgcattttaccactgagctacactcccaaAGCAGTCGAAATCACAGTGGCCCAGGATTGAAATGATCACTTAGATGCTTTGCAGTCTTGATAAGACACTAAATCTTTGTCTATCAGTTACTTCATCTTTAATAACAGAACGTACTTAGGAATTTTATGAGCATTGTTAGTTAGCATGACACATGCTATATGTATTCGTCATTATGAATAATGTAACCACAGCAATTACATTGTACTTTTTATTATAAAAGGGGGGAGGGGAAGGCCTGGTCCTTTTTTAACTTCTGAGAGGTTTCGATTACTAAGTAAGACCTTATGTAGACTTCCATTTGGGAGCTGAGAAAGCAGAGGATTCCAAAAGGGGATGACATTTGCAAAGGTCTAGAAAAGGCGCCTGGGAATTCTACCGGGTAGGGGAGGCGCTTTTCCCAAGGCAGTCTGGAGCATGCGCTTTAGCAGCCCCGCTGGGCACTTGGCGCTACACAAGTGGCCTCTGGCCTCGCACACATTCCACATCCACCGGTAGGCGCCAACCGGCTCCGTTCTTTGGTGGCCCCTTCGCGCCACCTTCTACTCCTCCCCTAGTCAGGAAGTTCCCCCCCGCCCCGCAGCTCGCGTCGTGCAGGACGTGACAAATGGAAGTAGCACGTCTCACTAGTCTCGTGCAGATGGACAGCACCGCTGAGCAATGGAAGCGGGTAGGCCTTTGGGGCAGCGGCCAATAGCAGCTTTGCTCCTTCGCTTTCTGGGCTCAGAGGCTgggaaggggtgggtccgggggcgggctcaggggcgggctcaggggcggggcgggcgcCCGAAGGTCCTCCGGAGGCCCGGCATTCTGCACGCTTCAAAAGCGCACGTCTGCCGCGCTGTTCTCCTCT
>|NM_172783|Mouse|
CAAAGAATGCGGCCTGTGGTTAGCAACCTTGACAACTAATGGGATGCCAAATTTCAAAATATACTATTATAAATGAACTGCAAAATTCTCCCAGGAGCTAAGGCCAGGAGCCACGGGTACCAGGAGTGTATGTGGAGGACAGTACTCAGGCCTCCCTTTCTTGCTTTCAGTGCTGAGCTCCACTATGGGGACTCTGTCCTCAGGTGAGGCCCAGGACAGGGCGGGGCTATGACGGCCGGTCATCCGAAGGATGCCCAGGCGGCCCAGCCTCTTTCTAGTCTCCGGTGGGTTTGGCGGCTCCGCTCAGGAGACCTTGTCATTGCCGACCCAGAAAGCCGACTTGTTCTCTGCTTCCATCCAAGTTCTCCATACTCCTGCGGGCTGCCCCATTTTCCTTCCTGGTCAGGCCATGACAAGGAGGGCTCCAAACCCCACGGAGGAGGCGGACTGGGGGCGGAGCTGCGAGCAGATCGGTACCGCCCCCCCAACGCGTTCCTTCCGGGCGGGACTGCACGGGTTCCGCTTCTTGGTTCGGGCCGGCGTGAGGGGTGGCCTCCGTACCCCGGGGGCCGCGACCGAAGGACTCTGCTCCTTTAGCCTCAGCCGCGGTTGGAAGCAGGTTGAGGTAGGAGCAAAGTCAATAAAAAAAACTGAATTTCCGTTAAGAGCCCAGCTCCCCGCCGCTCCCAGCGGCCTTCCTCTGTAGACCCTCTCCCTTTAGGCGGAGACTTGGAGAGTCCGCCCCACGAGGGGGGCGGAGCCTAGTAAAGCTTAGGTGAGCTCCCAAGCAACCCGGAGCCGCCTCCCAAAACAGAGGGGTACCGCCAAGGCCTTTCTCCAGCCTAGTGCCCAGTCTAGGTTCTGTCGAGCATGGTGGTGGGACTAGAAACCCTCGGGGCAGCTGCTGACCGGGAGGAAGCCGGGCCGCGATAGCGCCACCCCCGTCTCCTCCCCCGCACCGCCCAGCGGCGCGACACTCTGGTTGGCTCGCCTTGCAAGTC
>|NM_026888|Mouse|
ATGAGGAAAGGCTCTACAGTGACAGAAAGCAAAAACACTAAATTACTTGGTTTCCTTATAGAAAAAGCTGTTAGAAAATCATGCTGTAATCTAGGCGTCCTGAgccttaaatcccagcactcaaactgactgatctttggagttccaccccagcctgggatacacaacgaatccctgactaacaagggctacatagtgagacaccgtctaaaaaaacaaaaATTATCATTTCTCTTTTGCTGGACTGTAACCTTGAGGATTTGCTTTTTTCTTTGCTGTTACTCCAGAACCTTGGTTTTAGGATATGTCTGGCTTTGGAATTACTCTAGGCAGGACCTTAACAACCTTGTGTACTTAATGCAGGAGGGTCTGGGAGCAAGACGGTAGGAGTCTGTGACCCCAGGATGATGGACACTATCCTGAAAGCTCTAGTCAGGACCAAACGGCCAAGCTGCATATGCATTTTGTTTTGttgtgtttctcaaaacagtttctctgtataaacagccctgccggtcctggaactcactttgtagaccatgctggcctccatctcaagagatccatctgcctgcctcgcctcctagtgctgggattaagcgtgcatgaccacacttgtctACACGCAGGTTTCCACAAAAAAAGGAATTTTGGAACAGGCTCTTACTATAATAAATGAGGATTCCAGAAGGAAACTAAAAGGGCCTTGTCCGAGGGCACGGTGAGGTAGTGCGGAGACATCACATTTCCGGTAACCTAACTTCCGTGTCTCTTTACAGACCAGCAGCACCAGGAGAGAAAAGCAAGTGCTACATGTTGATTGGCTGTTTTTCAGGCTCCTCCTCATGGTGGAGACCTTTTGGGGACTTCTAGCGCCAACGGCCTTGTCCGCCCTGGAATCCCGTCTTCCTATTGGACTGCCATTTTCCAATCGGAGGGTTTCTAATCCCTAGTTCTCAAACAGCAGGGGCCATTGGCTGCAATGATGGGGGCGGTGCCTT
>|NM_009247|Mouse|
CCTAACCTTCTCCAACCAAACCAGACAGACCTTCAAGAGCTGTGACCACCCTCTCCATGTCCCGGAGCAGAGAGACTGCTCCTTCCTAGTCTCCCCATCCCTAAGGAAAGTCCCCATCTAGAAGGAAAATCCGCATACTAGCTTCCTGGAATCAATGTGGAACAGGCCCAGCTCAGAGGAGGGGAGGGTGGGAGATGGGAAGGCTGGAAAGAACTTCTTAGACTGAGACAAAAGACTTACAATGCGCATGTTTTATTCAAGCTTCCTGTACCCTTAGCAACCATGATGGCTACCAATCTGCCATTCTGGAAATGTCTCTGGTTCAGAGAGGTCAATTAACCTTTCTAAGGGCAGCCCAGCTCTTCCTTACAGAGCTATTCTCTGCCCCCTAGCCTGTCCCCTGGCCACTGTGCACCAGCCTGTCAGGAATTTCCTGTCAGTCAGAGTCCATTCTCCTGCAAAGGAAACAAAGAATTCATATCTACACTCGCAAGGAGCAATCTCTTTGTTTTGGTCCTGTGTCTCCATTTGTCAGGTGGGCACATAACCTACTCTGAGCCCCTGGTGGAGGCAGTGAATCTTCTGCCCCAGGCATCTGGAAGCAGATGGCTCAGTAAATATTGACTTTGCTTACATGTGAGCAACCCAAGCATTGCCCAGGAGAGTACAGGACCAGCCAGCCATGTTGTGTCTTCCTAGAGGCAATGTGACTCAGGACACCAGACACACCTTGGACACCGGATGTTGTGTTTGTTGTGTTTATGAGGGATGGGTGTTCTAACTGCTTTGCTTAAGACTCCATTGATTTAGGACCAGAGAGAGCTGAGCTCTGTCCCGAACAGTGTGGGTGGTACCTCAGTGCCCAATCGATGGACATAGCCCCTCTCTGTTTGCTCTACCAATAACTGTGGTGACATTGGTTAATATTCACTAGCAAACTCCCCCATATCCCCCTTGGCTCCCACTGCTTAAATACAGACTAGGACAGGGCTCTGTCTCCT
>|NM_008861|Mouse|
GGGAGGGATACCACCCATAGGCTCCCAATCCAGTCCTATCCCCAAGGCTAAACAGAGAGAGACCAGTTTAGTATTAGAATGGCAGAAGAGATATGGAAGTGACAGAAATCATTTGCTCTGCTGTGGAATGACAATGTTTGCAGTTAGAGTAAAAAGCATTAGAGAACCCCTTGAGGACAGAAATGACAAGAAGACCCCCGCGGGACTTGACGAGGAGGTGGATGAGGACATCCTATGAGAAGCGTCAGAAGTGAGGGCAGAGATGCACAGATCTTGGCCAGGAATTTAACTTTTAAAAGAGATGGGAAAACCATGGAAAATCGAATTTGGAGTAGGCTTTGCCTGACCCAACTGCTGTCTTAAGTTGGCTGTGCCAGCTGGGGCGTAGCGAGGATGGAGATCTAGACCTAACGCCTGAGGCAGGATTCTGTTACTCAAGGGCTGGCCAGGAGCGGAAATGAGGTAATGGTGGAGGCATCAGAAAGTTCCAAAATCCAACCCTTGGATGCCTCTAGATGTCTGGAGAGTGGAGACAGGAAATCATCCAGTAAACACAGAATCAAGGAGCTGAGGGTCACCAAATGCAAGCCTTGCCGCCTTGGTGATTTCTTTCTGGTTTTTAAACGAAGGGTGGATTTCTTTGCCTTCCCTGAGAATTCAGTTCAAGCTGGATTTCACTAGTTCTTTCTATCCCAACAAAAGATCTCCATCTTTACCCTCCTCCTTGCACCTTTGCAAACCCAGGGGGAGTATGGACAGAGTCTAAGCACTATCTTAAGGTCATGCAGGCATGGACACACCCAGGAGCCCCTTTCCCGACGAGCTGGCTGACCAAGCAAGCTACCCCGTAGGAATGTGGGCACCGATGGGGACCCTGGCTCTACTTGGATCCCTGGCCGCTGGGGCCTTTTCGACGCGCCTAAGTCCAGTCCAGGCGAGGCCAGGGCCCGGGAGGCGGGCCGAGGGGGCGGGCGGAGGCGGGGAGCAGCAGGCCGACTCCG
>|NM_013631|Mouse|
TGGGATATGGAAAAAAAGTAAGTGCCAGGTGGCCCGTCTGTTGGTTGGGGTAGTTATAGGGAATTTTGACAGCAGGACTGCAGCTTATGCTCATGGTGGTCAGCAAGGCAAGGTCACTCTCCCTGGTGCCTTGGTAAAAAGTGAGTTGGGTGCGATGTCCCCACGATGGCTGAAGAACTCCCCTGTGCTCAGGCTTCCTGTGTTTACTAATATGGTTCGTCAACATCAATCTAAACAAGTTTATCAATTAGTGCCTAGAACTGTTTATAGTTTCATCTTTGGATTCACAGAGGAACAGATGCGAGAAACTGAGATACCCTCTAACGTCTATCAAAGGGTTCCCCTCTgccaggtggtggtggcgcacgcctttaatcccagcaacttgggaggcagaggcaagcagatttctgcgttcgaggccagcctggtctacacagagaAACCCTGTCTagaagagaaaaggaaaggaaaggaaagggaagggaagggaagggaagggaagggaagggaagggaagggaagggaagggaagggaagggaagggaagagaagagaagagaagagaagagaagagaagagaagagaagagaagagaagagaagagaagagaagagaagagaagagaaaaaaaAGTTCCTCCCTCTTTTCCACAATCTAGTCCCCACATTCAAGCTCTTGCTCTGAGAATATACCTAAGATTCTTGTCAATAAAATACAAAGAGAAAAGGATTGTATCACTGGCGATGAACTAGTCTCTATTGAAGCTGATGGACTGACAGTATGAATGGACTAAAAATTGACCAGGAAAAACGGATGACCTAGGGGAAGGGAAGATGTGGGGACTGACAACCGACAGCCCTCCAGAAGGGACTCTGTGTGGGGATGGGGCTGCCTACTGGGTGTGCCTCTTTTCTATTCTCTGGCTCCTGCAGATAAGACCAGCAGTTAGGGTACACTCTCCTCCCAGTCTGTGGTTCTTGCAGCCCCAGTCCCACACT
>|NM_019645|Mouse|
GGCATTCAGTCACTGAGACCCTCAACCTAAGCTGACAAGATGTCACGGCTGCGCACATCAGTGATGGACACCCAGAACCAGAAACCCGAGGCATCAAGAAATGCATAAGATATTTCCAGTATAGCTTCAGTGGGTAAAGCAGGGTGTGATGCCTTTAAGAAAGATTGCCATCAAAGTGCTTTTAAGACTCAGCTGCTGTCACACACCAAATGCACTGCTGTGTCACCCTCCATCGCTCAGGAGGGTGCCACATGCTTGAAACATCCCCACACACATCCCAAGGTTGTGTGCACATAGAAGAGAACACACACAGTCCTTGGCACATAGTAGGGAGTTTTTCCAGTAAGGGTCTGAGTAGGTTTCAAGTTAGTGTTTATCTCAACTTCTCATTGGACGCCAGGCATTGGTGTGGGGGTAGTACATGCCTTTTCAGAGAAGGTCCATTATTGACAGGATTTCTGTGTTGGGTGTATCCACAAGTGAGTGTTACTTTGTGGGTTGTTTTGTTTTTTAAGTCTTGCCTTGCCCCTGCCCCTGACTTCACTCCCTTCAAGCTAAAGGCACTCTCTTTGGCCAGTGGCAAAAGATCCCTCATCCATCAGCCTGAGAGCTCCCAAGGAACAGGGCTGGTCTCTGACATGATCTCAATGCTTGAGGGTCGCTTTGCTTTAGGGGGCGAGGGGAGGCGGAGAGGGGGAACTGAGCTAGAAGAGCTCCCTTTTCCTCGACAGAGGTCCCCCGTTGGTCCTTAGCTGAGCACGCACTTTCTCCTGGAGGCAGCAGAAGCAGGACCCAGGGGCGTCTCCCCTGGACGTCACCTGGAGAGGAAGGACGAGCCTGGGAGCATTGCACACCGGGCACTCCCCGCCGCCCAGCACACACACCCCAGCTCCCTCCTGGCAGCCACAGTGCCCTGCAGCTCGCGTCTGAGCGGCGGCCTGCGGAGTGGGTGGCGCAGGGCAGGGGTGGTATATCCTGTCTGACGGAGGGCGGGTCCGGCC
>|NM_011122|Mouse|
tacctcctgagtgctaggatttgggcagaccccaccctacccCACCCAACCTTGTTTTGACCTATCTGCTAGGCAGAGGATCTATCTTTAACAATGAGTCATACTGAAGAGAAAACCTTTCCCACTTAGCATCCTGTAGATGCCTGTTTCCTTTGTGAAAGACCAAATCTCCCTAACTCCCTGATTTCGTCAAGCCCCTCCTCCCCCGCCCTCCCGAACCCTGCCCTAGGATCTAATCTGTGGGACTGAGATTCCAGGGTCCCTGTTTGAGCTCTCTTCTACGGCTTGACAGATTTTGTCTAAATGTAGATGTGCTTGGCTCACATCTGGACCAGGAACCCTTGCTCCAGAAACTTTTGACCTTCTTTTACTTTGTCTGTGAATGGCACTGAAAATTTTCACTCCATCCACTTAGCCCTcattcatccatccactcactcacccatccatccatctggccccccatcatccatctatccagccagccagccacttacccatccatccacctataccgccatccaaccatccactcactcacccacttacacacccacttatccatccatcTAATACCCCCCCCCCACCATCACCACACACACACACATCCATCCCATAATTAACCGCTGCAATTTCCTTGACTACTTTCTGATTTCCTTCCAGGGAGCGGAAAGTTGAATTAAGTGATTCTCTTTTGGGAGCTGGGGCTAGACTTTATATATATATTCCCACCATCGCGGTGCAGATGATATTAAGTCTCCTCTTCTAGACATCAAGGCCTCGCCCTCCTCGCCCACTTGGAGAGAAGCGGGGGAGGGAGAGCATGGACGGTCCGGCATCGGGACCCAGGGGGCACAACGACCTGCCCCAAGTCTGGAGGACCTAGAAGCCTAAGCAGGAAAACCCTTCCCCGAGGCGGGCGGAGGCGTGCGCGGCACCGCCCCCGGGGCGGGCTCAGTGCGTGGCAGCGCCCGCCGGCCCCGTCGCGAAGTTTCCAGTTC
>|NM_016881|Mouse|
AAGCACAAGCATATGCACACAAACTAAACACACAAGATTAAAACAAAACAACAAAAACATTTTTAAGAACCTAAGCCCTCCCCCACCCCACCTCACAGCCCCAAGTACAGGGAAACACGGGCAGTCTGGAGCTCGGACGGGCCCTTCCTCCTAGGCAGGTCTAAATGAACATAGAAAACCTGTCGTTTCAGCTATTCACTAGAGACCGGGCAACAGCGGACTTGAAGGACCGCCCTTCCTTAAGGGGTAAATCAATCGGTGTCAGAACCCCACACAACAAAGCCGTGGGGTACTTATCACAGGACCTCTGCAGTTCTCCGAGTGCCTTGCGCGGCCAGAGAACCTCTTTGTATCATTAACCTGTCTGGGAAGGAAGCAGAGACGTGAGGCACGGAGGCCCTCAACACACTGCCTGTGGTTCTCTGGAGTGAGCAGATTCTGGGCTTTGGAGTCAAGAGGACACTAGCTGTGCATCCTTCTTCACCCTTCCAAAGAAAACCTCAGAATACGCTGAGGGAGACACGGCTCTTAAGCTCTGAACCGGGTGTGTACGTACGAAGTGGCAGCGACGCAGACCGTCCACGTGACCCAAGGGCCCGGGACAAAGCAGGAAAACAGCCCAAGCTAATAGACTCTGGCCTTCCACTGGCCGGTTTCCCGAATGGTCAGCCCAGGCGTCCTGCCTGCCAGTCCTAGACCCGACCGGGGACGGGGAGCGCGTTCCCTCCTGACATTCCTACCATGAGCCCGCCGCCTGCTACAGGACGCACGCTGTACTTGTCACCGGAAAGTTGAAGGGCGCATGCGCGGGCGGTTAAAAACCCGCATGCGCTAATTCAAAAAAAAAAAAAAAAATTACTATGGCTTGGGAACTGTAGTTCAAATTTTGTAACCGCCACCGGTGTTCTGTGAACCATTAGGGAATCTTCCCATGGTGCCTTGGAACTCCAGGGCTCGGAGCGGACCCGGAagttccgggtagagttccgggtagagttccT
>|NM_008885|Mouse|
AGAGACTGGGGAAAGTGCCAGGATTCCAGGAAATCGCTTCAAGTAAACCTCTTCCGTTAGATGAGCATCTGTACTTGTTAGTGATGAAGACCCTTCTTATGTGATAGAGGGGGTGGGCTGAGCTGAGAAAATGCTCCAAGCGTCATCTGCCAAGCTCTTGACTTCCCAACTGCTCTTCTGGTCTATCCTGCCGGAGAGGTCAGAACCATTTTTTTGTTTGtttgtttttgtcagacagggtttctctgtgtagccctggctgtcctggtactcactctgtagaccaggctggcctcgaacttagaaatccacctgcctctgtctccACTGCCCGGCTTCAGAACCCTTTTCTGCAGAGGGTTGTTAGCTTGAAATGAGTGTCCTCACCAAGGTCACTACTTAATAGAGATCCGAGGAAAGATACATTAAAGACAAAGCTGAAAGACATGTTTCCCTAAATTCCATTCTAATACTCAGCCAGTATGGTATGCTGGGGCTGAGGGAGTCAAGGCAGAAAGAGCAGATATCATGGACTCTTGCTAATTGGGCACATAGCAAAAGGAACCTGACTTTGGTATCACTGAGATATTTGGTTCCCTGGCATGATGTTGATGGGCTAAGTTGTACCACGTTGGAATGCTGTACAGTGATTCCTTGCACTGTGTAACACTGTATGTATATACCCACTACACAGATTTCAGTTCTGCAGAATCCACTCAAAATTGCAGATAGCTAACTAAGAATGGGCTGGCTCTCTTTGCCTATATACAGGTTAGCGTTTCCAGGGAGGACAGCCCCGAGCTTTCAGGTTCAGGAACACCACAAATTCATTCCAAGTTCATTTCCTGCAAGGCCTCTTGGGATCACTCTATCCTGGAAGATACACAAGCTGGACACTGTCTCTTTAAATAGTAGAGGCTGAGAACCTCTCAGGCCACCATGACATATCCCAGCATTGGACCAGCCCCTGAATAAACTGGAAAGACGCCTAGGACAGCTTC
>|NM_183308|Mouse|
gcctcaaactcagaaatccacccgcctctgcctcccaagtgcagggattaaaggtgtgcgtcaccacacctggctATAAATCTTAATATAAAAGGATGTAATTCCAACTCTAACTTCTTATATAAGACCTGTCCAGAACCACTTTTTTCCCATCTAAAAGAAGAAAAAAAAGGAAAGGAATATTTAAAATGTCTGAACGAGAGAGATGTCTCAGCACTAAGAACACTGGCTGTATTTCCTGGTGTAGTGggcacccttttctgacctatgtggataccaggcatgaatgtggtgcatatacttacatgcaagcaaaacaaccatgcatatgaaataaagaACTAAGGCAAAACATATTACTCTAGGCAGGGCCTTGAGTGGCccaagaacttggcatatggaggtagacagatcagaagttccctaccagcctggaccacatgagaccttatgttcaaaacaataagaACATTTAAAAGTACAATTTTAATAGATTTCATATATATATATAATATACTTTCTGTGTTGtttaataattactatctaaatatattttatatttaaatataGAAATGTTATACACACGTATGTGTAATAACAAAACTAGTGTATgactgtagatatggctcagtactagcctaatatgaacaaagtcctgagtttgtttcctagcttctcaaaGCCAAAATTATACACAACAGAGGGGGAAAGTATCCTCAAACACCAGGCCAAAACAGCAAAAAGCAAGCCCAAACTTAACTAAATTAAGGGAACTCCGCAGAGGCCACCCTAAAGTTTTCAGGGAGCTGAGCAGGTGCAGCTGCGCGAGGATCGGAGGCTTGGCGGGGTGTTTGTGAAAGGAATCAAGTTCAGTTGGGTTCCCACGCGGGCATGTGCGGATGTGCTCCGAGGACGAGGCGCCGGGCGGAGCCTGGGCTGCAGAGCCGGCGCTCGGGGCGGGGATCGGGCGCGGCTCCGCGCTCGGGGCGGGGAGCTGGCCC
>|NM_008901|Mouse|
ATATTTCCTTCTCACTGCCAAGGAAGCAGGATACAAATGTTTCAAAGAGTTGTCAAGGGGCAGCATTAGGCAGGCATGGTGTTATGAATGCCTTCCCTTCTGCCTACTGGGAGTGGGGGAGTGGGTTTTCAGTGTGTCGGGGTGAGCGTGAAAGATGACTGCGGGCTTCAGCAAGCAGCTCCCCTGGCATAGTGGAGAGACCTCTGATGGAAACTGGCAGGGGAGCCAAGATAAAGCCAGGTTTCCAATTAACCAGCAAACTTCAAACTGACTGAGTCTTCCAAAGATCACTTTAAGATTTACATTCCAAAACCTTCATACACTGAATCTAAATTTTAAGAAAAAAAAGGGGGGGGTATCGTTTAAGCTTTTTAATTTCTTATAAATGAAATATAAGTGAGCAACATATACTGGGATAACGTTTATTGGATCATGGAAATTTTATTTGGGGTTCTGACCTAAGACATCGCTCTTTGCTCAAAGTTTGCAGATGCCTTTTATTTTCCCTGTCCACACATTAACCCAAACGCTAACTAAACCGGAATTCTTTCATGCATTAAGATCAAAATGatattttaatttgttttatttatttgttttaatttaaataaGTTAAAAGGCGACCTGAAACTGAAGTTAGCCTCCTCGCTGCCCCTCCATACAAATATCTACCTTCTATTTATTCTCTGCCACTAACAGCCTTGTAGTCTCCGGGAGGGGGGAAAGGGTTAACTAAAAGAGCCGCTGCCACTCTGAGCTAGGCAGCCAATGGAGCCTAAAGATTGATTCACTTCCTGCTTGGGTCTCACTGAAACTCCCGAGCTTTGCCAGCCTAATTTGGAAAGCGAGCTCGGCCTCCCGCACCACCATTGGCTGTGTTTATGCCTGGCCAGGCCAAGTCGCACTGCGATTGGCCTCCGCGGGTGCCGGTAACCCGCGCTAGCGGCTTTGGTTCCCCCGCACCATAGATGTCAAAGGCTGAAGCTGCTCCCTTTGCCACA
>|NM_008906|Mouse|
ccaaccatccccacaggctgaggcagaaaagactgtaaaaagtccatccggagcctacctgggctacttactgaaatccagagcagccttgtctccagagtaaattagtctcagaaaaccaaaaATAAATAAACGCACAAAATTCTCAACAAGTCTCTGGCCTAAAATCAGTTTTAGAATCCCTGTCTTCCGGGCTGGGGCGTGCATGAGAACCTGACTTGGTTTCCAGGACAAAATTTAAAAACCACAGACTTgggctagagtgatggctcactgttaagagcactgactgctcttctagaggttctgagttcaactcccagcaaccacgtggttacaaccatttgtaatgggatctagtgccctcttctgatgtgtctcaagacagcaacaatgtattcctatacataaaataaatattttttttttctgagacagggtttctctgtatagccctggctgtcctggaactcgctttgtagaccaggctggcctcgaactcagaaatccgcctgcctctgcctcccgagtgctgggatcaaaggcgtgtgccaccacacccggcaataaatatttTTTTAAAAGCCCACATCCACATCGTCCAAACCAAAAGGAACCTGCAGGGTGTCTCAGTCAACTAGGGGAGATGAATATACCAGGCGGGCCCACAGCCAAGGTGTGATGTGCGTAAAATCACAAGCTGGTGCCCAAGGCAGACCGTGCATCTTCAAAACTAGTTGCAAGGCCTTATTAGCTGGCTGTGGGGTCCTAGCAGGTGTCCGTCCCTACACTGAACCAGAAGGTCACTCCAGGGGTGGGATACCTACAGCCATACTCCAGCTGGACCAGACGCACGCTCTTGGTGGAAGCAAACACATCTACCACAGCGTAGAGGGGCTGAGCAGCTGGCAGCCCCCGGGCGCTAGGGCCCATGTCCTCCCCGTTGATGATGATGTGCATGTCGGCGGTCCCATCCTCACGGGGGCAGAAGAGAACACCCA
>|NM_008911|Mouse|
AATCTCACTTTTTTGTGAATAAATTTATTAAGAAAAAAGTGATGTTCATGTTTGTATTTGTGGATAAGAGGGAATGGATATCTAGAATTTTGGTTCAATTGGAGCCTTTCTGGGCCCCAATTCTGTCTCTGGACAGGTGGGGGCGCTCTCACAACAGAAGGAAAAGAACAGGGATTGAGCTGGCCCCAGCCTTGGACCCAAACACTGAGTTTAGTGGAACTAGGCAGACAAACCCTGAGACCTGTGAAGTTGCGGGAAAGCCTGAAACTAGAGTGCAGGCATTGGCACGCCGGTTTTTCCTGAGAGGGGTACTGCCCCTCGAGGGCAAGGCATCCAAGAACCCCTGTTGACAAACACTGGTACCGTTGCCGGGCGGCCCTTGCTCCCGTAGGCCCTGTCTGTTGCTAACATCAAGGAGCTGTTTATGGAGCCTTCTCCCCACGGACTGGCCTCCAAGTGTCTCTCTCTTTCTCCCTAACTAAAGCTCGTGGGGCTCTCCCACCTCCAGGGTTTTCACCACAGACCTGGGAAGCTTGAGCTGGGGAATGCTCAAGGATTTCGCTGTCCTGTCCCTGGGGAAGGCAGTGCCGGTTACTGCAACTAACTCCGATTAGGACACGAACAGGTTAACCCGCTCCACGGAACTGACTCCGAAAGCGGCTGTTGCTCCTCTGGTAGCGTCACTGCCAATATGGTGTTTTCATTGGTGAATGTATCCAGAGCTCACCAATCCAGAACCCGCACTCCAAGACCCTCCAATCAAGAAGCAAGAAAGTGAAACGCAGTCACGCAGGCCGCCAGAAAGGAATCGACGGAGAGTCGGAGGGACCCTAAAAGTTAGGGGCGGGGATACCAGACTTGAACCTGCTCACCCCTGAGGCTGGAAAAACCGAGTGCTGTAGAATTCTGGCCTCCGAAGGGTTTGTGCTGGGGAGATAGCGTGGGCGTGGCCCTTATCTGCACACGGACAGGATGGACTGCTCCTAGGGCCTCTATCAGTC
>|NM_008917|Mouse|
AAAGCCGGTGTCAGAGAGTCCCACTGTACCGTGAATACACCCTATTTAACAGATTCCTTTAAACATTTTTAATGCTTTTTTAGGGGAAAAAATGTTTGACACTGTCATTGAGGTGCCGAGGCTGCACTGAGGGAATCTAGAAAAGATGTGGGAGCATAGACAGGAGCCTCTGGGCTATAATAAACCAGAGTGGAGCTTGGATAGGACGTAGCTATGTTTCCCATCTTCCTAGTACATGAAATACCTGAGAGTCCATGACAGCCTGGAAGTCTTATTACATCTTTAATAAGATACTTTTTTCCCTCTTCAGGAGTCCAAACTTCCTCCTCCCTAATTACATCTTTAGCTTTTGAAACCCCATCTTAGCTTTACGATCCAAACCAAACCTCACCATGATATAACTTGCCCTGGATGAAAATCAAGTCTCCCTTCCCCAGTCCCGACACTGAGCCTTTTCTTCCAAGGGCTATAAGTACTATGGCACTGTGCTGAAGAGTTTTCTGCCTCCGCCTCCGAGGACCTTACCTAATTTCTCACACATGTGCTAAAATAAAAACAGTCTCCTAGGGGGAAAGCACCTGCAGCCAAGCCTGATGGATGACCTCAGTTCAATCCCTCTGACCGCTCCTGCAAGCGGTTCTCTGGCCTCCACACATGCGCTGTAGAACGCGAGCCGTACACATATGAAACGCCCACACATAGAATTAAAATTACGTGCAAATGACATAATTGTTAGCGAATAAACAGCTCTTTTCTGCTAATACACAGCTGAAAGAGAAGGCAAAGTTCCGTAGGGGGAAGGGGGAATTGTCACCTAGGCGTCCTTGGGTGTAAAATGAGAGCAGTGCATAAGATCAATTAAAAGATGGAAAGCCCTTATATAGTAGAGTCTGGTGGGTGTTAAGCAATGAATAAACGTCTCTGTCAGGATGCAGAGCCCGGCAGGGGGCGTGGCCACCGGAATTACTTTGGTCCACAGTCCCCGCGGTCATGTGATTGCT
>|NM_011170|Mouse|
catgagggtgcatgtcaacctatgtgtagaggccagaggtcaatgtcatgtcttccccaatcactgcccagtggtccctggattccaaactcaggtcctcacgcttgggaactgagccagtGCCCCAGCTCCTAACCCTCCCCTGttttaaaaaggtctcattatgttgcccaggtcagccttgaacttgagagtctcctgactgcaggctttcACCTGTCCAAGTCAGCAGGCATCTTGAACAAGAACATCATTTCCTTTAAGCTGTTTCAGGCTGTGTTTGGTGGGAGCTGTTAAATGCAGTGCATTTTTTCCTTTGGACACAATAAAAGAAAAAAGTGATTAAATGagttgggtgtggtggtgcgagtctacaatcctagaactcacgagattgagggagaagcattgctttgagtttgaggtcagcttaaattacttagtaggaacaccaggccaaattgggctatgggattgtctccaaagataaagaaaaaagggaaggagagaaaagaaaaagaaaggaaagaaggggaaaagaaGGAATCAGCAGAGAATAAATAAGTCAACATGCAATGGCCAATATACTTTCTAGGCCTCTAATTCTTTTATAGTTTGTGGGAAAATGTCGAAAATCTTCGTTACCAATTTCTTGTTACCAAAGTTCAACGATGGCTTCCTCGCTCCGTTAGGTAACCTTTCATTTTCTCAACTACCCATTATGTAACGGGAGCATTGGGTACTGGATCAGTCTTCCATTAAAGATGATTTTTATAGTTGCTGAGCGTCGTCAGGGAGTGCTGACACTGGGGGCGGTTTAAACAGATACAAGCATTTAAGCCAGTCCGGAGCGGTGACTCATTCCCCCACCCCCCACCCCCCCGCGAGAGACGCGGCGCGGCCATTGGTGAGCATCACGCCCCGCCCCTCGCCCAGCCTAGCTCCCGCCTGCCCCGCCCCTTTCCACTCCCGGCTCCCCCGCGTTGTCGGATCAGCAGACC
>|NM_008934|Mouse|
TCCTACTTCCTGTCTTGGGAGCCTCCCACCTCACCTCCAgtgtgtgtgtgtgtgtgtgtgtgtgtgtgtgtgtgtgtgtgtgtgtgtTGGGGTGGGGGGGAGGAGGGGACACTCTGGTGTCTGTGTCACCTCTCCTCCCCCTTCAGTTTTCTGAGTACAGCTCACACCTAATCAGTTTACTAAGATCTTATTCCTTGGTACCGAGATGGAAAAATCTGATTGGCTCCCTGGGTCAAATACTTCCCACCCTGTACCCAAGAAGATGAACCCCCCTTGGAGCCGAGCTCCCCATTCTGAGCGAGGACTTTGTGGAGCAGCAAGGTCACCAAGAGCATTAGGGCAGGGAAAAGATGGTAGTTTCCCTGCACAGCTAGTCACAACGAAGGAAGGCGCTTAGGGAACCCTGGCAGCTTGCAAAACGCAAAGGGCTACGGCTGCATCGCTCTTTTCCAGACTTCTCAGCTGGGAGCTTCTGGCAGTTTTCCCGAGTCACTCCTTTCTCTCACTAGCTCACAAAGTGGCCAGCTGAGTCAGAAGCCTCCTTCTAGTACAGGCCTGCCTCCCACCAACGCCATCAATCAGGACAAGTAAGGAAGACTTCTGAGTCGCCCCCCCCCCCCACCGGTCAAATAGAGGGGACATCTTATCACTGATGGCATCCTAGATTGGTGATATATGTAATTATTTTTGAGTGTGCTACCCACGAACAAGCTATATCTGTTTATGGTTGCTGTTGTTTTGGTTTTTGTTTTCTTTTAAGGTTCTCATCCCTCAGCCACTGCGGGCAAAAATGAGACCACATTTGCCAATAAGTTTGAACACGCTCAACCCTCTCTTTCTCCCTCCCTTTCTGATAGACAATTCCTTCGGTAGGCAGAGGTGAGCAATGGGCACACGGAGCCTTCCAGAGCTGGGATCAGAAAACCTCTTGTTTGTTTGTCTGGGGAGAGGGAGGTTCGGCACCAAGGGCTAAGCAAATATTTGCGGTTATGGATTAACCT
>|NM_011173|Mouse|
gagaaagagagagagagagagagGAAAAATGACCCTTAAAATATGATTCTGCCTAGTAAGTTTCGTTCACACACATTCAAAAAAATCAATCTATGTTTTAATTGGACAAAAAAGGATTAATATACTCTATGTGCGTTGAGTTCTACTAGTTGGCATGGACTTAATGTTTCATATCGATAGCATCTATAGAGTCTCATGTCAACACGATGAAAACCTCttatctctgttacagatgatatgactaggacttaaaagtgtaagctcttttcttaaagttataaaacagtgttaagagcaagttctatgttttcaacccaggcagtttagtttcaAGTAGCAGGGAAAGCCTGATTTACACGTGTATGCCTGACAAAAACCAAAAGGGTAATGCTAACACCAAAACAAGCTGTTCTGAGGAAATACTCTGTGGGTGATCAAACCTTTCGATTTTCTTTCCTCCCACTACTTTGGTTTTGAGTACCCTTCTTCCTAAAGTCCAAGTTGGCTTCAGTTTAAGTTGACATCCTGACTGGCTGGCAGTCTCTGGAGTTGGAAAGAAATGGGGTGGGGTGGGGAGAAGGGAAGCTGGGTGGAGGAGGAATGGGGAAGGGATGCTAGAGAAGGTAGGAGCAGGGGAGgagagagagagagagacagagacagagagagagagagagagagagagagacagagacagagacagagagacagagagacagagagacagagagagagagaTACTTCACCCTTTGAAAACAACTTTCTAAAGAAACGAAGTAAAAGCAGGGCTGGGGACAGTGACAAAGGACCTCTCTGATAAGCTTCCCTCGGCCTCCGACCTCCTTCCCGCGGCCCTCCCCACCCCACCCCCGCCCCCCAGCTGCGAAGAGCTTCCAGGAAATGTCCCAGTCACCGCTTCCCCTCCCGGGCTGGGGGCTGGGAGCGGGCGGTCCCCTCCGCCCCTGGCTGCTCCGCCCGCCCGCGCTCGGGCTGGGCCGCGG
>|NM_008960|Mouse|
GGGTCAGAACCTGGCCATCGCGATCCAATTCTGCCGGGTTTTCATAGCGGCCACGAAGTGGGGATTGGGGGTGGGGGCTTAGCTCTTTGAAGACTGAGCTTGGCTGTGATCCGGTAGACCCACCGCTGCGGGGAGCTGCGGGTCTCATCACCGGGCGGTGGAGGGGTGTGTGTGAGGTGCACTCTATTCACGGAGACCCACTTTGTCCAACCAGGGGTGTCCTTTGGGCCCTGGAAACTCAGGGGAGATGTGAATGTACACGCCCCGTATGCACAATCATCATGCTTGGCTGGGAGCGTTCATCTTTCGGGCAAATGAACCCAGCTGCCTGGGAAGCAAGAGGCGGGGCAGGGAACCGGAGCCCGATGAGGTGACCCACGCGGGAGACACAATAGGGGTTGTTCTTTGTGCAAAGACTGACACCTTGAGGACACCGTGAGGGGGAGAGGTGTGTTATCTAGGTAAAGACTGTCGCCGACAAATCCTAGCGAAGCACTGCAATCTGACCACAGCGCAGGGCAGGGAATGAAAGCCGTTCCGAAGAAACGCAGGGACAGACGCAGGAAGGATAATCCTGCCCCTGAGGCTCCCGGAGCACCGACCAAGGCGGTCAGCTAGTGCGATCCACCTGTGAGCGGTCAGCGATTGTGCTCAGCGCACCCTCACTCGGCCCCAGCCTGTTGTACCTTTGCCGGGTCTCTCTGCGCTGAGGCCAAAGCCGGCGTAGCTCCGGGAGCGAGCCGCGGACACACTGGGCATGCTCCGCGGCGTTCCCCGCCCCTGTCCCTTCCGAcgccccgccccgccccgccccgtcccCGGCTCAGcgcccgcctcccgcccgcctcccgccTCCCCTCCGGCTTTCCGAGGCGCCCTGCTCTcccggcggggcggcggagggggcgggctggccggcgcACGGTGATGTGGCGGGACTCTTTGTGCACTGCGGCAGGATACGCGCTTGGGCGTCGGGACGCGGCTGCGCTCAGCTCTCT
>|NM_011220|Mouse|
gcaggtgagttccaagccagtctggtctacagaccaagttccaggacagccaaagatacttgggtaaacattttttttaatttagTTTTTAAAATTTAATTAATGGATGGGTGATGTGGGGGCTGCCTTGCCAAAGGTGTCCATTTGAATTATGTataggattttatccttttgagacggaccttgagcttgtcaccctcctgcttcagcctcagtgctgggatcactgatatatgccatctctgactgacAACATTTAATAGAAGCTAACCTTCTGAGACAAATATCTAAACACAGAACCAGCAAATGTTGCACAAGAGCGGTTGGGATTACACTGGAATACCTTTCCATTTCAAAaactctgaaagccaggaatctaaaaccaggaacagcgtattccttctgagggctctgaacggtgaatctgttttctggctgtctctggtttgaggaagtctctttgtatgacattctctcacttggatattgagatgtcaaaattttcctttattttcCACttaagctagtgttttactatgttgcctagaacagatcgggactcctaaaatcaatgccccagcttcagcctgcagggtaactctaatgacagtgcattgccatcCTTAGCTGGGGTTTCTTTTTGGTTAAGGACACTTTCAATGTGGTACCGGGCTGGAGAACATCTGATAAGGGCACCCAGACATTGGATTTGTCAAACCCAGGACTGTCAAAAATGAAGCGAAAGAAGAAGACACAAACTAACCTGGCAATTTAAAAATCCAGGCCTCTGGCTTCTCACCCACCCACTGGCCCCAGGTATTTCTGACTGCCTAGCGAAGACTGAACAGCAGGGGGCGCTAGTGTTTGCCTCCAAGTCGGCCGAAGGGTGCCGCGAGTCGAAACCACTCCCAGGAGTGCTTTCGGCAGGGAGGGCCGAGTTTGCACTGCGCAGCCGCGGGGGCGGGACTGGCCTCGGTCCCGGAAGCCGGAACCGCTAGCTT
>|NM_008994|Mouse|
TCCTCCTACAGTGTTTTCTACACTGTCAGGTTACTTGTTAAAAAGGGATTTGTTTGCTTTCTTTGTCTTCCACCCAATTTTGCTCCCAAGTTCTCCTTTAATATACTCCAGATACTAAGGTTTTTTTGTTTGTTTTGTTTTTTTAAAAACACACATTATTTAAAAAACAAAAAACAAAGAATCAGAATTGTACTGAGTGCATGATTCTGAGGTTCTTATTACCGCCTCCTTTATGCTGTCCATGTGTCATGCACAGAACTCTGATGCTCTGGGTAATTTCTGAAACAAAATACAATGAAAAGTTTTGGGGCATTGGAGACAATTGTATTTTTGTATCACTACCTCCACGAGCCTGGGGATGCAGGCGGGGTTGGTAGCATTAAAAAGACTTTACAACTTCGGTAGGCTCTACCTGATTTCCTAAGTACCTCCCGACCAACCCACCCAGCCAAGGCCATTCTAGCTCCTTGTCACTGGCCTGCCTCCCATCGGGTGGCCTGCAGCCTCTGCCCCAGTGGCTGCCCGATGGGGACCTAGTGTGCTGCCACACATCTGGGGACAAGGTCAGACCGACAACCGGGAGGACCCAAGGTCAGTCCCCGGCCCTCAGGTGCGCAGGCGCCGGGTCGCCAGCCGGCGGCACTTGTCCAGCGGCCGTCAGCGGCGTCCTTGGGCCCAGAGCCTGCCCGCAGAGCCCAGACCTCCCTCTGGGCCGGGACAGCAAAGCCTCTTCACGCCCGGCCCTGACCCCGCGCTGACCGCTCGGTGACGCTTCTGCCAATCAGAGGCAGCTTTGCGGACCAATCCCAGTGCGTGGAGTGTCCTCTTGGGCGTCTCTtcccttcgtcccttcgtcccttcgtctcttcgtcccttcgGCTCCTCGGCATTTTCCGTGGCCAGGCCTTATCCGGCTTTCCTCAGACCCGGTGTTGCTTCTGGGTGTAATTCCCCGCTCTCTCTTCAGCCACTTCCGGGTCTTCCGTCGCTCCGGAAGCCCG
>|NM_008995|Mouse|
CCTGTGTTCCCTGAGGAAGGCTACCTTTGAAATCATCAGGGCAGCAAAGAACCAAGCCTGCCCCAGGGCGCCACCTACAGACTACCTGCTTCTCCCGCACCCCGGGTTGGGACGTACGTCAGGCCTTTCTAGAACCAGTTTCCTCCTAGCCCACCTACCAGCACTCTGAACCCCTCCCCTTCTCAGGACGTCAAGGAGTCCGTCGGTCTTGGACCTAGGTGAGCTATCAAGGTTTGCTTTCCAGTGTGACCTTGAGGTCTGGCACCCGAGCCATTTCTCTGGCAGATGGTGGAGCCTGAGGCTTAGGTTCATATTCCCTGATCAAAGGTATTCCTTGCCACGTTTCCCCAACTTGGAGCTGCAGGGAATCAGGCCATCGTGACCTTGACCAGTAGGAAAGAGGAGAGAGGAGTGACTCACAGCACTCTCCCCATCCATTACAGGATTGAGGTCTCAAAATGCGTTGGACCCTATTTTAGTCACCAGAATTTGTCATCATCCGGAGCTATTTTCTTCATTACGCAGAGATGGTAGAGGCAGGCCCCTGTCTCCTTGGAGGCTGTGACGCTGTCCTGAAGGAGCGTCTGTTGGAAGGGGGGTCAGGCCTAGGAGGCCGAAGCAGGTCATAGATTTGACCTCCGAAATCTCCCGGGCTCAGTTTGGGCGATTTAGAGGTGCAGGAGAACCAGGAAAGAGAGCTGAACCGTGGAACCTGAAACCTTGGTTTTTCTCCAAAGCCAGAGAGGCCTCTTCTAGCTCCAGTCCTCTGAGTTTTCCACTAATAAATCCTGGCGTTCTAGGGACTACTGCAGGTTTCCCCAATCCAACTGTCCAGGACTGTCTCCTTTAAGGATCTCGGCTCCGCCCATCACGCTGCGCAAGCTTGAGGCCCCGCCCCTTTACCCGTTTCCGTTGAGCTGGGCCGCAGCGCCGCCGTCCCGGCCCCTTTAAGGCCGAGTCCCGCCCCCTTGCTCCCGCCCCCTCCCTTCCCCCAGCCCACT
>|NM_024236|Mouse|
AGTGGAAATTTGTGCCCCTACCAGACCAAAAGCTGTTGCGCTATATACTAATACTATTTCAAATATAGTAGTAGCTCCCCTTCATATTCTTTGTTTTAAAGGCACTAATTCCAGAAATGGAAAGGTTTACACTTCAGAGCAATACACATTCTGTATTACTGTTTTGGCAGATTTCCACTTTTAAATGTGACCCCTTTTACACAGTTGTCCTCCTTTTGATCAAATGGAACAGACTTCTAAGTTGCTCAGTGAATTTtaataaccagtattgattaggctaatagctgtgcactactcgatgtaccttttatactcttttctccgactctaggcacagcctattattcacattttatttgctaggaaacggacgcacagcacaaaacaattgaagtcgcttaggccatgcagctattaGACAATGGGTCAAAGTTCATGTCTTACTTGGGAGTTAAAATATTGTGGTCTGTTTGTATCTGTAAATACTTTCACTAATTTGAGCCCAGCAACTTCTGCTCTAATAAACCCTTGCTTCTGGCTGCGTGAGCGCTCCAGAAAGCTCCCTGCCTGAGGGCGGAACTTAGCATCTGTCCGCGCCCTAGGTAGGGTTCACTGCACTGCAGAGAGCGTGCTGCGCGCCTACTGGGCTACAAGAGGAGGCGGGGCGGGTGGGCAGGGCACAGCTTAGAGCACGAGCCTAGGTTGCTACACTCCTATTGGCTCCAGGGAGGTGAAGGCGGGGCAGATGGGCGGGGCGCAGTAGAGCGCGTGTGTCTCGCGGCTTAGTTTCTAGAGGTCCACAGAAGAAAGGCGTGGTTTACTGTATCTTAGTTTTAGGGCGTGGAAGGTAGGCGGGGCACAGTCGAGATCACGCGCTCCGGATTTCGCAAGCCTATTGGTCGAAGCAGGAGGCGTGGCTCCGCAATGTCTCCGTCTCCACCTCGAGGCGGAGCTTTGGGGGCGGGGCACAGGCAGGGGCGGGTGTTCTGGGCAACCTTTCT
>|NM_009029|Mouse|
TATTTTATTCACAGCACTTCAATTAGTGAGTTGTATGAATAAGGACTGACAAAGGGAGAAAATTATGTTGACTGACAGGTAAAACGTAACTAGAAAAGCTACCATTGCTGAGCCAGCTTTTGGTGGCGGTAGGTAGTTCTAGTATAAAGTATGCTCTTTTCCGGTGTCTGTGCGTCGGCGACATGgtcagacaaatattacttgggttcgagtcctctgccagggacctgctatgtgacgcgggcaaattGGCTCCCCGAACTCCCCACTTCCAACCCGCAAAAGTGGAATGCCGACCTTCCCAGTTTGACCGGCTGTCTCGGAGAAACCATTATGAAAGGAGGCCGGATCGTGCGCATGAACACGGCCAACTGGTTTTCTGCTTTCGTCTCAAACGCGTTTGTAAGCGATTTTTCAAAGTCGGGTCCGCCTGGCAAACTGGTTTTCAAAAGCTACTTTCCCGCTAAGATCTGTCCCGCTCGGACCGCGCCTCCTGTTTCCCCATCAAAAGACTATAGTCTGTGCGTGCATCGCCCATCTTCCCTTGTCTCCAGAAGGCCACCAATGGCCCCACCCTGGACCGCCCACCCGGGCCGAGCCCACCTCCCACTGGCCCGGCACGTTTGTTTTTGTTTTGCCGGCCGCGCGGGCCGGACGAGGGGCGCGCCCTGTCNNNNNNNNNNNNNNNNNNNNNNNNNNNNNNNNNNNNNNNNNNNNNNNNNNNNNNNNNNNNNNNNNNNNNNNNNNNNNNNNNNNNNNNNNNNNNNNNNNNNNNNNNNNNNNNNNNNNNNNNNNNNNNNNNNNNNNNNNNNNNNNNNNNNNNNNNNNNNNNNNNNNNNNNNNNNNNNNNNNNNNNNNNNNNNNNNNNNNNNNNNNNNNNNNNNNNNNNNNNNNNNNNNNNNNNNNNNNNNNNNNNNNNNNNNNNNNNNNNNNNNNNNNNNNNNNNNNNNNNNNNNNNTCTGTGGTCCCCGATgcccccgccaccgccgccgccgccgccT
>|NM_011269|Mouse|
TCACCTGGCAAAGCTGGTTCTTAGTATGCTATATATTCTTGTAACCAACGAGATAGCCACCAGCATCCTCAGTGTTGTATGCATGGCCCCTGCTGACACAGACAATCAATAATACATATTTATTTCTGGCCACCCCATTCTTCCCTTCCAATATCACTATTTTCCAAGTTTGCTTAACAAATTGCCATACCCTAAATATACTGTGATTTTCTAAGATGTAGCCTGTCCCACCTATGTTTTAGAGAAAAAGCCCATTGAGTTTCCATACCAATTCAGCTTTACAAGCTAGTGATCTTAGCTTAAGATAAAGTATATTAAAAGTTAAGTTATGCTTTGGTAAAATGTATATTCTCTAATTACTTTAATAAACCATAGGCAAAATACCATTAAATACAACAGTAGCATTTATAGTCTTCAATTTTTTATTTTATGTTTTATAAGACACATTATGTTAACTCAACACCTATACAGTTGTTAAATATTATATGTTTTTGTCCAATAGAATCCCTTGGTATTTCCTATTCTGTTCATCACTCACTAACTATGATGAAAATTTTGAACTCTTCTGATCATCttaaatatataatataaatattCTTTCATCCCTTATTTGTTTTCATACAACCACTTGCTTATATTTCTACTTTCTCAAATAAATTCTCAATTTTTTCAAGGAAACTggtaaacacattatatattttgttcaaatctgcatcttttatagagcctagtagaatattcagtgcttaacaagcactgaagaagtgtctatttaatCTAAACACATATACCACATTCTACATTGTATGGGACATTAGCTTCTGCCAATCTACATAGCATATTCCTCAACATTCAAAATAATTACATTACAGAATCTAGCATTTCCATTGGGTGGAGCGTTTTAACTCCCCTTGATGCTCTGAACTCTGTGTGTGCAACCTAATTTCACACAGAGAGAAGTCCTCTGCTCTTATCAACACTATACAGCCTGTGGAGCTCTC
>|NM_020599|Mouse|
aacagcatgccacagcctaggtgaattaaccaatagaaaatcattctctcggaatctcggtagttggaggtctaagatcaaggtattatcctttggtgtcacctccttatcttatagatAAACCCTGAACTGTGGCTGGATTTCAGAGAACGACCTGTGCACATGAGCTCAACCCTACCCTGAGCACATGGAGGAGAGAGAACCAGGACCAAAGGTGGGCTGCTTGGGTCCAGACTGAAGATGAATTTAATTACAGACAACTATCTGTGGTGGAAGTAGGGATCTCCCTGACATTGGAGGCCCCCACAGAGATCTAAAGGATGTGTATCCCTCATACCCCGGTGATAAACCAAGGCAGAGTCTGGGTGCTCCTTTGACTGTTGGATGCATTCCCTTAGCCTGGGTGCTCACTGGCTCTCCATTCACTGGGTACAACTCAGAACTCCCCAGAATACTTCCCAGGGATTGGGCAGCTAAGCCCCTGAAGTGGGTACTTTGCATCTCAGGACTTTCCCCACAGCTTCAGCTGGCTCTCTAGTCATCCCAGTTCTCAGAGGGGACTGAGTCATGTCGTGGTGACATAACCACACTGAAAAAAGTGCAGTAGCAAGGACAGAAAGTCGGACAAGGGAGATCTGCTGAGGCCCCACACCCATCCCCTGCTTCCTTGCCTTTGCGAGGCAGAGATCGGCAGAGATCGGAGGGTCAGGGTACCTAGCAAGTCCTCCGCTGCTCAGCCTCGCCCGCTCCATTTCCCTCTGCCACATGGGACAGTGGACCATAGGCCTGGGTTGCAGCAATGATCACATTTATAATTTCTCTTCACTTCTCTATATGTCCTGCCCTTTGTGAAGAAGGAGTAGTCTCCCAGGCCCCCCTGCCTCCCAGTTTGAGAAGCGAGATGGCAGGGAAATGAGACGGGGCTGGCCCAGATCCCAGTGAAGTGGCTTCCACATGGCTGAACAGAGAGCTCCAAGCAGGAGCTCACAAAGCAGGGCTTT
>|NM_009073|Mouse|
TGTAAGGCACACAATCCGGTGACTGTACAGCATATCAGTGGAGAGCTGTTACAGTGTACATCCCAAGGTAAGGGTAGAAGTCCGAAATAAGAAGACCCGGAATTCCCGGGGAAGAGGCCCAGTGTGACACAGTGGTCAGGGAAACTCAGAGGGGCACAGGGAACCAAGGAGTAGAATGGCATTAAGGAAGTCCAAAATGACTGTAGCGGGTTCCTAGGAACTAGAATTGGACGACCTGAAGAACTGAGGAGGATGCTCAGAGCCCCCGAGGCGCAGGAGCACGCGAGCACGCCACTAGACAGCGGTCCAGCACTAGCAGTGCCCGTCCGGCTGGCGCTCAGGGAATCCAGGCCACGCCGGCCGCCCCGCCCCGTACTCACCGGGCCCCGCAGCCCCGTCCATCCGGCCCCCGCGTTGCTCCGAGCAGCGTCGTCGGAGGCGTCTAAGCCGCGGGGGCCATGGCTAGGGAGAGGGGAAGGAAGCACTCGAGCGCGCGCGGAGGGGAGCCGTGCCACCCCTCGGGGGCGCTGACGAGCGTGGGGGTCAGGAGTTAGAGGGGGGCGCTGTGGAACCGGTTCTTTTACTCTCTCGGGGTTAGGCTCCCGGGGTGCGGTGACGGGCCGTCCGGAGCCCCTGCGCTGCAGCACAAACAGGCGCGGGACACGGAGTCGCCAGCAAGCGCGGGAGGGAggcgggccggagggggggggcgggccgccAGGTAACCCTTCCCTGTCCGGGACCCGAGGCTCAGGCCGGAGGCGGGGACACACGGCTGACCCTTCACCCCGCCAGGCTCTTGCCCGGCTTCCGGCCCGCAGGCTCCCAGAGGACCTGGGAGGGGACGTAGAGCTTGAGATCTGGGTCTCTTAAGCCTGAAGCCCAGCGTACCAAACTCACTTCCGCGAAAGGGCAGGGCGGGGTCACGAAATGGGCCTTAAGCCCGGGGGCGGGGCCTTTCCTAAAGGGCAAGGCTAAGAAGCATCCTGAATCGGAGCCTG
>|NM_011285|Mouse|
TAACTATGTCCAGACTTCTTTAATTTCATTCAGTTTCTTTGGCTTCAGACCTTCCTGACTTTGTCGTCATCAGACAAGCTTTTGTCTTTCTTAAATCCCTGTTCCCAGGTCGGTGCTCCTTGCTAAGCATCTTTACTAGAATCTCATCCTCAACTTTAGTTTGTACACAAGTGATTGGATTCTATTCCCTCTTTCCTTCCTAATAAAAGTGCCCTGAGTAAGTGTAGGTAATAACTCTCGAATTCTGGGAGCCTTAAATTCAGTTGTGCTTGATTGAGACCCAACTACCTCAGGTATACAAATGGACTCATCCTGGAAGATTTTCTTCCTATTTATTTTATTGTGGCCAACTATTATGGGTGGAAAACCAAGGTTTATCCAGAAAAATATAATATTTCAGAGGAAATTGTATAGATCTTGGCCCTTTAGTTTTATAGGAGATGCAGGCGGACTGTTTAGACCTCAGGCTAAACAACCTGAACTGTGCTTCTCTTCCTATGTTTAATTGGCATATCCGCAAACAGGAATGGCATTATTCAACTTGCATGATTGTAATAACATTTATTACGACCATTTATTCAATAAGGATCTAATGTGTGCATCGAGTATATTTGTTTTGTTCCTAGGATTGCAAATGACATTTGGGATGTAAACCGCCTAGTACCTTGCTGTGTTACAGATTGTTAGTCCTAGTGTGTTGTCAAAGCTGTGCGTTGACGTTTGCATGAGTCACAGAAGTTAGGGCTATGTGAGACATGATGTTGTCACCATATCCCCTCTAGGTCCCTGCATGGCCAGGATCCCTTCAGAAGTAGATGCGCTCCAGAGTCTGCAGCATGGCCGCTTCCAATCGCGACCGCTAGAGGGTGTGCGGTCGCTTACCGCCGCGACCATGGCATCTGCGCTTGCGCCTCACTGACACAGCTTCCGCCAGCCTCCTTCCAAAAGCCTTTCGCCCCTCCCCGCCCCGCAAGGCTCCGCCTCCGTTGCCCCTAGCGTCT
>|NM_029987|Mouse|
TGAGGCCAGGCACTGGGTGCTATCACCACCTTCTCCTTTTGCCTATACTTGTGTCTGTGCCCCTGCTGCAAGTAAGCTGGGAAAGTTCCTCATATTTTTCTGAGTTCTTGGATTGATTGCTTTACACAGCTTTGCTGTATAAGGAAAAGTTGTTATAACCATTTAAATTTAAATTTATCCCTTAGTTTCCTGAAAGTGATATCATTGCTCTCTCTTGTCTATTTTCCTAGGACTTCTGTAGACAGCACATGTCTATCCTTAATAATAGCAGTAGCTTAATATGAGTGTTGACATGTGAATAAAATGGCATTATTTAGTCTCTGAGTGCAGAACAAAAGCAATGGTGAAGACAGTGATGGACAACAGGCAAGCAGTGGTGATAAGCAAAAACATGTAGTGTTTCCTCTTTAATAAGTTCTCAGCTAAAGTTCTCAGCCTTGTTGAAAGGACCTGGATACTGAACTGTGCCGAAGAAGGATAGCAGGGTTAAAACATGCAAAGACAGCACCTCATATACCTCTAATGTTGTTAACAATAGCTAACTTTTATCAAACAGTGTCCTGTCACCATGACAGTTACAACATAATGATAATGACTGTACTTTCTCTAACCAGGTCTAGATCACTTATAATAAATATATCTTTTAGTAATTGAGTAAATGAATTACAGTGAGGATAACAGCAAAGAAATGGTGGACAGATGTTTACACCAAGAAAGTATGATGACTGAGGTCAGCTCAGGACTGCATGGCAGGCCCACATGGCTCTTTTTTATCCAACTCACTACTCCCTCTCCCTTGAAAGGATCCAAGTCTGGAAAATAGCCAAAACACTGTTATGTAAACACCAAGTCCAAATAATGTGCAAGCATCTAAAGTATTGAAAGCCACTTTTGTTACCTTCCATCAGCTGAGGGGTGGAGAGGGTTCCCAGAGCCGCAGGCTCCTCCAATAAGGATTAGATTGCATACAAAAAAGCCCTGGCTAAGAACTTGCTTCCTCA
>|NM_009124|Mouse|
CCATCGACTGACTGCTCAGTGCACAGGTTACCTCGCTTGCGATGAAATGAATGATCCACAGTTAGCCCTGAGGAGTGAGTGAGGTCGGTTACCAGGGCTAGCTAGAGCTGAGGCGTTCCATGCCCACAGCAGATTTCGAGACCAGCAGAATTTGAAAGGAGGACCGGGAGGTCGCCAGCTTGTCCAGGCAGGAAAGGTGAGGGTGCCAGTGCAAGCTGGGGAAGCCTGAGAACTTTCCCGAGTTGCAAGCCAAGGCAGCAGGCGCGGGCCTTGCCTCGGATGACGCAGGGCTGGCGGGTTGGAGGGTTAACAGTAAGGATACAATGAGTCCTCTTTAGATGCTCACCCGGGGGGCACCAAGGGCACTTCGTAATTAGAAATCAGCCGACTTCCCCGCCCCCTTGGGTATTTTACCAAGTAGGAGCCAAATCCTGACACCCGTCGCTGCGAGTCTCCCAGGTTGCCTGAGTTGCACCCTGCACTCACCCTGTCCCCCTCCAACTAGGTTGCAGGGAGCCGGGGAGGCGCGCGAGCACCGATCGGTCACCACTCCAATGACCTCATCGCCCCAACTTCCCCGCCCCTTTCTCAAACCTGGAAGGCACAGTCCCCTCCGGTCGGTGTCGGGGATCCGGAGCCACAGTTGCGGAGAGACAACCCGGCCTCCCCTGGAGCGAGCGCCGCTCCAGCCCGGGTGCATAGAAGGGTTAAGGGCGCGGGCCGGCAGCCGCGCCGTGCGCTCGCCGTGCTCTGTGCGGCTCGCCGGGCCGCCTGCCAGAGGGTGCCTCCCCCCCCCCTCCCCCCCCATGAAGTCGGATCCTTGAGCTGCGGCGGCGGCAGCCAACTGCTCCATATTTGGCTTCTATTACACATTTACATACTGGAGCGAGCGAGCGAGCGCGAGAGAGAGCGCGAgggagggagggcgggcggagggaggagggaggggaggggggaggaggaggaggaggaggagAGAGCAGAGTATACCGCAGACATCA
>|NM_139227|Mouse|
AATCCAGTGGGGGGGGGGGACCCTATAGACACATTTCTAAATGTGTCTCACAGAAATTGTGTTTCTGCtttatttatttaagacaagctcttactgtgtttctcagtctcacctgtattacgatgctgcacacttgcttcagcctcccaaacactggggactctgggtgcataccacacccagctCAAGCTTTTAAACTTGCACCTATGTCAAACCCCTTCTCCAAGTCCTGGCTTTAATATATTATGGAAACATTTTCATATGCACTTTTGCGTTCATTTTAACATTTGAAAGGTTTTTTGTACTTCAACAGAGATGTTGGTCACATCTGTCTTACTAAATATTTGCCCCCCCCCCCAAAGCCAACAGATAATAGCAGCAAGTCGAGAAAGCTCACCTCTTCATACAGTCCCAGAAGGCACCTGTAAGCCTGAGGCTCTGAGCAGGCTAAAAAGATGCTGCTTTACTGAAATGAGATAACAGCTTAATAGGAACTAAAGGCACCCTGTGGTGGTCCACTCCTGTGCTTTACTTGTTTGATGGTCGGGGAGGGGGTGACTGTATGTGCTAGTGCTTATTAATTTGTGATCCAAATCTGACGAACGTCTGGTATATTCCTTAAGCCATGGGGGTCTCATCGGATTCTAGGAAAGACAGCCATAAATAGTGAGAGACTAACAACCCAACTTTAAAGTGATACACTGATTTTGTAGCTTCCTTCTTGCTGGAGAAGAAATTCAAGTTCGCAGGACACAGTGTGACCTTCAGTTGTGGGCACTCAAGTGCACGTTCCTGGCTGGCCAAGCAGCAGGGGCTCGATGCGGACGCCTGGGCTAACACCTGGGCGGCATTTTCACACCTGCCACTGGCAGCTTTGGTTTCTGGGCGTCCGCACAGTGGCTGCTTCCCATTCATGCTCCAGCTACTGTGCAGCCTCCCGCGAGCCCAGAGCGAATTGCTGGTGCCCGGGGCTCCGGAGGGAGGGCCTGGGCGACGCTTTC
>|NM_011325|Mouse|
GGAAGAGAGGGGACTGACACATACAGGTGTCCTTAGTCTGTTCTCTATCATAAATGCCACAATACTGGATATGTTCAAAAGAAGTGTGTTTTTTGACTTGCAGCTCTGGACCAAGGTCACTAGGTCCTGCACCTGGTAATGTCCTCCTTGTGGGCAGAGCCCTAGAGCCACGTTCGGTGCTCCTGGAAGATCTAGTCAAGTTACCTGCAAAGGCGAGATGACCATTAATCCATTGGCCACATAGATGAGTTAATCTGTTAACTGAGTAGATGAGTGACCCTATTCCTGAGGGGTCTCCTAATTAAAGTGCCACCTACACTCCTTTTAAAATGCAGGCTCAATTTCAGCTTGGAAAAGATAAGCCATGTTCAGCCCCTAGCCTAGGAGTAACAGTGATGACTTAAAGTTACTGTAAGTGGAGTGGGTAGGCTCACTGGGAAGGAGCCTCCTTCCCAGACTTCCAGGTGGCCTGTAGTTATCTACCACAGAGGTGGGGTTATATCTCATGATCAGCCATGAGCAAGAATGTTCTGAGAAGACCAACAGCAGAGCTTCCCTGAAATCCCCAATTTGTAAAGTGAAATCACTGCATCAGTAGAATAAGGCTGTAAGGTGATGTGTCACAGTGTGTGTGATGCTCCACACACATGCTGTGATACTCCAGCATGTGTGGTTTATGCTGGTTGTGGTGTGAGGATACACGGAGGAAGGCTTTTCTGCACCAAATGTAGAATATGGAATCCCCTGTCGTTGCCTCCCCACAACCCTGTATAGAGACTGGGACTGGGAGGTGAGAAGTGGCCTGGGGGGACTGCAGAGGATACTGACCTGGAGCCTGTCAACTGGAACAAAGTGGCCTGGGAGCTGGACGGTGCAGGTAGCCCTGACTAACCCAGGAAGGCAGGCTCCTCCCGCAAGCCCTCCCGGTAGGTCCCCGCCCTCCGCTCTCCCTCCGCCTACAGCGTCCCGGGCTCTACAGGTGACCCAGCTCCACAGCCACT
>|NM_011891|Mouse|
GGCATCAAGCAAAGATGAAAATTCTTGAATTTAAAAAGACTGCACCTAGTTAAAAGCAATACCAGCGTTAAGTTGAAAAGGTTCAGAAGTATTTAGAGGTAGGCTGGTGGACTGCAGGTCAGCATGAAGCAATTATGAGGGACAGAGTAGGCTGACAGGGAAGGGCTAACTGCTGCCTCATTCCTGATGATCTTGGACCATTTAAAGACTTGGAGAAATGTGAATTTGAACTTGAGAAGCCTATCTAGGGCTGAAGACAAATCTCAAATTTGAGAATGTGACAACTCAAGTCAAAGAACTGGAAGTTCAAGAGTATATAGAAAAGAAGCTCAGAACTGGGTAGCAAGGTGTCCTTACATTAGAAACAAGGAAGTTACAATGATTTCCTGGAGGTACCCATGATGGAGTGGCCAGCGCTAACAGATGCTTGTGCTATCTTATGTGCAAATGAGTAGAATGTATAGAGATGGAGTTATATTCCTCTATCCTTTGGTGTCACTTGGTCATAGAACAGAGATAAGCACATACTCTTTACTAAAGAGATATTCATACCAAAGCAACGTCATCATGGGAAAATAACTTCTCTCTACTACATGATTTCCATTTAAAACAGATGGGCAAATGAATATTGTTGTGGACTAGAAAGATCTTTGCAAGTGTAATACTATAATTACTtggtggtaggggtgacatcagtgacaactgttggtgctggcccttgtcctgcttgtagttgtgctggtgggagtagttatgatggcaaagctagtcatggtgcttgtggaggcgacaatggttatagtaatggtgctgttgatggtgctaattgtgtggtATGTATGCATGCTCAGGTTTGAGATATTTTTTAAATCACTCAATGCTCAATTCTTCATTGTCGTTTAAGAGACCTAATTTTGTTTCTAGAGGAAGTGGTCATTGATTTGGTATTTCCTCGCTGATCTCTGTTTTGAATATGCAAATATTTCTTTTGTCATTTTGTA
>|NM_183354|Mouse|
AGAGCCTGCAAGGAGGAATTGCGTGTGCCGTCTTAATCACCAGCTCACAGGTTGGAGCCGTACCGTCTTCTGAGCAAAACTCAGAAACTAGACGTGATAAAAATGGCTCCTCCGCGAGGAGACAGAAAAGCCATTTAGTAGTACCACTGGGAAGTGTGCCCGGTTTGACTCGAGCAGCTTAAAGCGGTTTTCACACTCAGCAGAAATCTTTTTAATACTTCACTAATTCTACCCTCAGTCTGCTCACTTCCTATGCAGAGAGGAGGCAAGGTAAGTAAGGTCAAATAATTTCAGGTAACATTTCCTAACCACAAAATATTGAGACCATCTCTTGGTATTTTGGTTCCTATGCTGAGCAATATGAGGTCACTGGGTCTCATCAAAAACAAGGTGATAagctaggcctggtggcagaggctgcttccagctccttgggaggctgaggtcaggaggatggtgagactccaggggtacagagtgagctcaggccagcacaggcaattagcaaggcAAGACAGTTAGAGATgggctggggagctcaggggtagagcgcttacttagaatatgtgaggccctgggttcgattcTTACTgagagagagagagagagagagagagagagagagagagagagagagagagagaaacagaaatagagacagagacagaATGGCAGACCATAGAACTAAATTTATCTAGTCCCAAACAACTGAAGCAATATTTTTTGAAGGATTTGTTGTTGTGCAATCTGTAAATTAAAGAAACTTTATTTTGTTTACTGCCTAAAAGGATTAATGATTTACTACTAGTTACTAGTTGATGTGGTACTTACAGTTGGTTCCTCAGGGCTAATGACTGGTGTGGGGCTTTTCCCACTATTCCAGGCCAATGACTGAAAAGTCATCGCTTTCAAGAAAGTTTTTAACCAATGAGCAGAAGCCTAAGGTTGTAGCTTAAACTCTAAGGCCCCATATATGCGTGTGCGACGCTAATGTGGGTTAC
>|NM_019415|Mouse|
GGTAGCCCTAAGCCTCAGATGATTCAGGGAAACACTGGGTGGTTCCAGAGACAGGGCAGGATGCCAGGCTTTTGTGCCCCACAGCCATGGATTACTGAACGCCCAGCCTCTTAGGGAAAGATAGTTATGGGTGGGGCCATTAATGTAAGGGCTGACTCTGGGACCCCTCACAGCTACAAGTCCATTGCTTTCTTAGGACACATCCAACATCCACTAGTTCATCATCAAGACCCAGAGTGTCTTTCATACCCCAGGGCAATGCCCCTGCAATGGCTTAGGAGCCTTTGCTGACCAGATCTCCTACTTCATGGGAACAATGCATGGCTCCAGGGAGGGAAAGACCAGTTGCTCTGGGCTCCAAACTACAGCCCCGTAGGCCAGCCTGTGAATGTGTAGGTCAGGCTGCACTGTGCCTGTTTACCCTAGAGGCCAGTGGCCAGCACCAAGCTCTCAAGGTTTGTCAGTCAAGAGGTGGCTGCAGGTCTGGCTTGAGGCCACTAATCACAATGGCTTATGTATATTGAAATGTATCAGGAAAGACGCTGAGACTGTGAGGGATGGAGATCGGAAGGCAGACTTCCTTTTTTTTTATATGCATGTCCTAAGATGACATCCATTCAAACTAGTAAATAAAATGAAAGAAATACATTGTGCCCAACACGAGGACTGTTAACCTGCAGTGTAGGTAGGCACCTTGCAGCAGGCCTTCTCTGGGTCCTCTCTCATGTCTGCTGCTTCCTGGGTCCTAGCTGCAGAACCTCTGCTACCCTAGGCTTAGAAGGGCTACTGCAGGACTCAGGGATGTGGCCCTGGCTCTAGCCCAGCCCTCCTGCTCCAAATTGGCCCCTGTGTCAATGATCAGATAAATGGGGGCAGGACAGCAGTTGCTATGGCTCCGCCCCCCACCCTGGCAGAGACCCTGCTCACTTGCCATGGGCGGTCTGGACCAAGCTCCCGCCTCCTCCCAGCCTATAAAGCCACCCTCAGTGCCCTTGCCCACT
>|NM_031197|Mouse|
GTAAACTGGCTCCATCCAGATGGACTGTGTGGATGGCAGTGACCACAGCTGGCAGTCCCAGGGAAGCTACCCAAACTTTGGTATCTCCCCCAGTATTTTTGTATCAGATGCCACAGGGGATTCCTAGGAAGAAACAGGGTCAAGACACGTAAGCAGAATTCACTGGAAAGCCAAGGCTATAGCAAGCACACTACGGCTCCCAACcaggctctctatgtgtagccaaggctatcctacaactctcatgtgatccagtgagtctccaatgcacagcctccccagttagagcattatagatgtgcgccaccgcatctggctCCGCACTCTCATCTTGAGATACACTGACTTAATAATAACAGTAGAAAGCACATTGCCACTATCTACTGAGAACTTTTTCTGTGCCAAACATTTATCACGTTATTTCCCTTAATCCCCTCAACAAAACAAAATGAGTGTGCTATCTTCCCTATTTTATCAGGCCAAAAATCAAACAGTAGAAACCTAAGACACAGAAAAGTCACAGGGTTTGACTCGCTTAAGTTCATCCTCACTAAAATGCTGTGATTCCAACCCCAGTGCAGATCCCTCCACACCTCACACAGATAACCGATGCTGCCACACTCTGTGGCCACAGAGCCCACAGAACTAATTTTCTGCAGAACAAACTGCTCTGTGCCCTCCCAACTTTGTCTTCCCGACACCACTGCATGCCTCGGCTTCCACAAAAGACCCCACAGGCTGCCCCTCTCAGCTGTCCCTGTCCCATTTCTGCCACACTTATCAGGCTGAAAATGGGTCTGTCTCTGGTTTGTAACTTATACTTATGAGACCTGCTACTGTGCTCAAGCCACAAGTCATTGGGGTAAAGGGTGTATTGATTGGATTACCATCAATACTCAGCTTCTGTTAAAAAGGTCAGAACTACCTCTCTTTGCTCCTCCTCCTCCTACAATGTATAACCAGGTAGAGTGAGCACTCTGGCTGGTCAGCTATTCATCCAC
>|NM_009205|Mouse|
ACATACAGAGCTTAGTCATACACAAGGGCTGTCTGGAGTCAGCCTGGGATAAAATGATGTTGCCTGCCTCCAGAGCCACCTCCGTGGGTCTATAGGAAGACACTTTAAAAAAAAAAGGGGACAGCCAGTTTCTCCTTATTAGTTCAAGATCATTTTTATACCTAGCTAAAGAAAGAACATGATGCTTCAACCATTGTAAAACagatttaacactacccatttctttaataattggctcagtggcaaatggtctgcgttgttgtaggaccacaattgtccatctcgaaaactcatcaaaatccccaggtggaattctattccattggccaacagtttcccacagttcctctgaaacccacaagcacccgtctgttttctgcttctgtgactataggttctttctcgaaggggaaccacacaatatttgtcttggatgtgtttttttttttttttcctcagcataatgtccccaaagcccatccatcctgtagtatgtatcagacttgtttcccctttcagggaataatttctgtgcgttcatttcacattGCCCATCTCTCTGGGTCCCCACCATCCTTTGTAGTTTTGTGAATCGCATTACTGTAGGCAGTTGGTACTCACACAAGTAGCATCTTACAGCGTTTGGACCCTGCCTCTTCTCCGCAGTCTCCTCCTTCACATACTGTTACTGTAGATGAGTCAGCCACCCGGTATAAAGATAATTTTTGCACACACACACACACACCCCTCCTCCCGACCCCCTTTATTGAACTTTACGCAATCTTCCTTGGCTGGACAAAGTCCAGCCATGATTATTTATAAACCATTCAAAGCTCATTAACAAAGCACAGCGCTCAGCAAGACACCTTTCTACCTCTGTCCCTGCTGGAAAGCACCAGGAAGAGCTACACAGGGTAGACATGGATGAGGACAAAGGCAAGAGAGACCCCATCCAAATGAGTTTGAAGGGATGCCGAACCAATAACGGGTTTGTCCAAAAT
>|NM_011403|Mouse|
tctgagttcgaggccagtctagtctacagggtgagttccaggacagccagggctacacagagaaaccctgtctcgaaaacaacaaCAACAACAAataaatagatagatagatagatagatagatagatagatagatagataaataaatGAAAAGAGATTGGGGGGGGCAACCAACCAAAACCTGGACTGTGAAAACCTGGACAGCGGTGCTCATTCTGAGGGCATCATGAGCTCAAAGAGACTTGATGTCCAGCATGGAGAGTTACTGTCCCCTGGTCATTGCGTTTGGGGGAAGCATGTCCCCTCTCTGTCACTTTAAATGCTTCCTCTGCATAGGGCACAGAGGGGGCTTGGGAGTGACACCGCTGACCACCCAGCACAGGCTCTGCAAGCAAGGCCTTCTACTCTAGAGGATTCTGCCCTCACCCACTGTCCCTTTAGCTTTGCTGGGTCTCAGCCATCACGAGCTAGTGAGGGAGACCACACAATATGTTCCATTTGCCCATCTCTGAGTTTTTCTATTGTTGGAGCCTGAACTTAGTGGGCAAAGAGTCAGGGTCACTTGAGTGCTCACTCTCATTCACACTCTCTCCCTCTCTCctcatatatctcaggctggcctcgaactccctaagtatgtaatggaggataccttgaacttctgatccccctgtctccacctttcgagctttgggatacccctaccccacccccaagtgctggaattacaagtgagcagcactagccaggcggtggtggcgcacacctttaatcccagcactcgggaggcagaggcaggtggatttctgagttcgaggccagcctggtctacagagtgagttccaggacagccagggctacacagagaaaccctgtctctaaaaaaaaaaagaagacaagtgagcagcaccacacccggttttacgtgttgctggggattaaagcagggcttcatgcatgctggagaaggactctgccatccgagctacatcctcagcccT
>|NM_023219|Mouse|
ACCTCACTAGATTGCCCAATAGCCCTCTCTTCCTCCATATCCAGGCCATATTTTTTTTTTAGAATCACACACTGGGGTTTAAAAGTAACTAATGAgggctagagagatggttcagcagttaagagcactgactgcccttccagaagtcctgagttcaattcccagcaaccacatggtggttcacaaccatctgtaatgggacccaatgccctcttatggtgtgtctgaagacagtgacagtgtactcatacaatagataacttttaaaaggataaacaataaaaataaaaaagaTAGAAAAATAAAAAGTCAACATATAAAAAAATAACTAATGAAATTATGTTATCATGTATAGAAGACGACGTAGCAAAAATCACAGTTAAAAAGCCCTATTACAGCCTATGTGCCCTCTGGTTCTTTTGAGCATGGGAACCTGCCCAATGAATGTGCCAGCATACATAAAAGGTGTCCTGGAAGCAGCATTGGAGATGATTGTCTGATCAGAATCCCACAACACCATGGTCTTGAACCATGATACACATTCCATTCAAGTTATAAATCCCAGAGAAATATAGTATTTTAGAAAGCATGAAATAAATAATTAACCTTATTTTCAAAAGATAATTTTTTTGCCATAGAGCTATGTGCTTTATAAGGAACCTTTACCTCATCGCCAATTCTGTTCTGCTCTTTGAATCTTCCATTCCCTCCCTAGTCTGCAGCTGAACCTGTCCGGTCTTGAGTGTGCTGTCTTTCCCATCAATGAACATTCTGAACATCACTTCCAATTGGCACCCCATTTCTGACTTTTATCCCATACTCTTACATGCTACCAAGAACAGGACTAACAAAGGGCCGAAGGGCCAAGGTCCCAAAGCTTGGACACATACAGAGGTTTAAGGTCCATGCATCCAAGATCAGCCCTGACACCTTGCTCCATTTGCCTGAGGGTTGATCATTAATCCAGTGCCTACATAAAGACAGGAGGAGGCATCCTTAGG
>|NM_009221|Mouse|
AACATAACTTGGTAAAGTTCTGAGAGGCAGAAAACCAACGCCCAGACGCAACCAAAACAGGCCTGGCAAAACATTATCCCGAGGAAACGTTTGTGTCCTCTCATCTGGCTTTAGACTATTGACAAATAGACCCCAAGAAATTGGAAGTCCTCCAGGAATTTGCTGAGGGAAGGAAAAGGCTGAAGCCTTGTGTCAATTACAGGGTGAGCATGTCTCCCAGGAAGAAATATCAGATATCAGATACTTAGTCAGACCTCCTTGCAGAAGAGACTGGAGCGGAGACAGAGACAGTAGCTGGAAGCACACTTTGACCTACTGCTTAGTCATACATACATCCTGACCTCTATCTAAACAAGATGAACTTGGGGCACTAAACCTCTGTTCCTCTTCTTAACGTGGCCACATTGAATTACTCCCATTTCTAGTATTTCACTATTTATATGTCACTTTACCTGGCTGGTTGAGGACAGGTGTCCTAACTTGGCAGGATGGGGATGCTAGAGCCCAGGATCTAACCCTATCTACTGCAGAGGTGCCACCTTTTCCTTTAATTTCAAGTAAACATGGTATGTGCCACTAGTGTGTAGGAAGGTTGATTTTTAAAGGGAATAAGAATTGAAGGCGTTGCTTAAACAGTTAATTTCTGTCACATTACTTGTACTCTGCATTTGTGGTTTTATCTGCCTCCTTCCTTTATAGCATGCCAAACAAGCTGCTTGTCCCTTGTTTCAAATGCTTTTTTAGACTTCAatttatttatttatttatttatttatttatttatttTTCAGGATTCAGAAGTCAACTGACTTCAAGGATCAGAGAAAGCATTCCCTCCTACGACCCCCCCCCCCTTTTAATACAGTAAACGCTTGATTTAGCTTCCAGTGCCCAACACAAGTTCAGAATACAAGAAAGGAAAAGCAAGGCACTCTGCTGGGGGAGGAGCTTGGCACTCAAATCCACTCTGCTATAAAACAGTGGTATTCTGCTCATCTCAG
>|NM_053188|Mouse|
GTATGTTCAGGTACAGGTATGACATTTCTCTTtataactttggatatgtttcttttcctatttaattctgtccattcttatttcactgatttttcagctatgttatcggcagcacataaatatttaagatcaccgagtcttcctgaaaactcatcctgcttactgccatgaaattcttctcttttatttctCCAGTGCTGTCTATTGTACAGCACACGGATGTTGGAAGTGGCTGCTTAGACGATGTGTCTTTTCCCATTTGTTCACATCTATCTTTCCTGAACCTGTAGTTAAGTAAAAGATAGTTTTGTTTTCGTTTTTGTTTTTAAATCCTATTTACCTTCCTCCATTGTCTTTAGTTGAAGACATGCATGGCTTATAGCTACCACTTTATCATTTGTTTGTGATCTGAGAAACTTTTTGTTTTGTTTTCTTCCATTGCTGATTTTGGTTTTTGGTTTTATTTTGGGTTAATAAATTGAAAAAAAATTTTCATGCACTTTTTGTCTGTTAATCACCTACTCTTGCATTATGTCTTGGAAAATAATTGCTAGAGAGATTACAACTGTATTTTAAGATTCTCCAAagaagagaggagagaagaagaaggagtgggtagtgggaggaggaaggaagaagaggaggtagagaaggaggaggggggtggttattttcagaagtgactgtgatggtaggctgttctggcaggctagaagatcgacagcctcaatctgaagtcagtctggccgagttcctccttccctgggggaggtcagtctttgttctgtgagaatatttgtctgattggacaaagctcacattatgatagttaagcttttctactcaaagttcaccaatttcttacccacacacctacacagaaacaaacatccagattaatgtttgaccaactatctggatgctgtggactggccaagttggtacataaaattaacTGCTCTGGTACGCCACTTTGGCTTGCAAATGATCACTTTTGCTAT
>|NM_011485|Mouse|
TAATTCTAAGGTTCCCTGGATCTGCCCAGTACCACAGGGATCACATACCTGCAGGGACTGACAACAGTCAATGTCCAAATGATTTGTGTTTCTCACCTTTGTGCACAGGTCAGGACCTGTAGCAGGGCAGGCCAGCCTTAGCTGCATGAGGAAAGGGTGAGCTTGCAGGGTGGAACCCAGGCCTAAGTTACTCTCTGCCTTGAGAGCTTACTGGGTGGGTCATCTCATTTCCAGAGAGTTCCCAGAATGAGAAGTTAGAGTGGAGTTGGTATCAATGGGTGAGCAAATAAATGAAAACTGAACACATGGGGTGCTCAGGAGGCCCCACATAGAAGGAACCAAGGCCAGCTAGAGGACTTGAGCTATTGTCCTATATTGCCCTAGCCCTGACACTGGCATCCTGTTTGTCTTTGAGCCAGCCATTGATACCCTCCAGACCTGATGGACGGTCTTGCAGGTtttgtttgtttgtttgtctgtttgtttgttCttttgagacagggtcattctgtgtagcccttgttgtcctaaaccttactatatagaccaggctgggcttgaactcaccagagatctacttgcctctgccagggagagtatgtgccaccatgccTACCTCTGGTCTTGTTGCAAGAACTCACTCTTTGACTCTTTTACCCTGGCTCCCTCTCTTGGCCAGAGCTTCTATATACTTTTTGATGCACCTCAGTTACTGGGCATTTAAGCGGAGGACAGGGCTTGAAGTCTACATTTACAACTTTAGAGAAGCTATATATACATATCCTCTGCCCCATCTCCGTGACCCCTGCTTTCCCCTACCTGCAGAGTCTGGTCCTCCCTTTACACAGTCTGCTCCCTCCCACCTTGGCCAGCACTGCAGGATGAGGCAATCATTCCATCCTTGACCCTCTGCACAATGACTGATGACTTTTTTATCTCAAGTGATGATGCACAGCCTTCCACGGGAAGCATTTAAGGCAGCGCACTTGATCTGCGCCACA
>|NM_007378|Mouse|
TGAATGTTGTCATCTTCAAATAATCCAAAAGCAGTTCTCTGGGCCTTGCTCTACCCAACCCAGTCACATAgtctctctctgtgggtgtctctgtgtctctctctgggtctctcactgtgtgtctctctgtgtatgtgtctctccgtgtctttttgtgtgtctctctctgtctctctccctcccctctctctctgtgtctctatctctctctgtctctgtctctctctctctctctctctcacacacacacacacacacaTTTGCATATTGAGTTGGGGAAGCTCAGAACAAATCAGGTGGCTGGATTCTCTCCATGGCTCAGCCTCTCTTGGATTCACCTCCAATAGCCATGGTGTGAAGACGTTCATCTTCACCTGGGACTTTTTCAGGCTAACAGCAGGCAACTTGAAACCCAGAGGTTCGGAGCTGAGCCCTGGGCATCATTACTGCCTGCATACCTAAAATGTTCGCACCTCATTaaaaaaaaaaaaaacacaaaaaacaaaacaaaaatcaaaacaaCCGTGTATCCCTTTAGTACTTTAGTCTGTCTGGTGAGGGGTTGGAGGTTTCCCATCTGATTCGCCCAGGTTGCGCAGGCCCCTCTGTCCCTCCTCCATCCCATTTTCTCCTCCACCCCAGCCCTCTGTCCTTCCTGTTTTCTCTCCCACTCTGGTGCACAGCTTTGACATCTTGCTGAGAAGCAAATCTGTCCCTTGTCTGTGGATGTTTATTTGTGGAAACTCAGCCGAGGAGATGAGGCAGACTCGAAGACCTCCATTCTGCTGGGAAATCTTGAGTTTCCAGTCCTTTTCCCCCTTCTCCGTGGCTGTGGATGGAGGAAAGCTGGCTTTTGGGCTCACAGCTTTCTCCTCTGTAAATGTACCTACTGTAGCACAGTTCGGCTTCTTTTTTTCCCCCTCTCCCTCCATCTCTACGCCACTGTGGCTTTTACTTTGCACTCCTGTCCCTGTGACTCTTGGCTAGCCGAACATTGAGTT
>|NM_177891|Mouse|
ACTTGCTCTCTGGTCcttgcttgctctcctactgctcacctagctctctccactcttacacagtccagggccctgttcatgaaatagtgttgcccacagtgggctgggtcctcccacagtaattaataatcaagacagttagccacagacatacccacgggccagcctgatttaggcaattcctcaactgaggctcttaattgattctaggttgtggcaagtggacaattaaaaactatcaggcactggggagaagtccccgtggttaagagtattcccatgggctctcttgaggagaccaagttctgttcccagtaacgcccatgccaggcagctctcaaccaataattccagctccaggggatccaagttcctcttctggcctctattggtacctacacacacacacacacacacacacacacacacacagagagagagagagagagagagagagagagagagagagagagagagaaaaccaatctttaaacaaacaaacaaaaacaaaacaaaaaCCCTAATCACCACAAGGGAAGAGAGCTAGATTCAGGCCAGGTTCCCACTGGCTAGCAAGGACACCTTGAATCTTTTAGGGGAAAGATCGGGACAGGCTGTGAGGTCACTCTGCGACCCCGCGCCAGAGACACTTGAAAATTCCCACGCACCCTCCTAAGTTCAAGTTCTTTAGTTTCTTTGGACCGAATCGGGTACGGGCTTGTGCCACTCTGTTCCTATGGGGACCCCTCTGATCTACATCCAGCTGAGCCTAGTTCCAGAGAATCAACATTCGGGAATCCCAAATCCACGCACTCCGGGCTCACCCGGATCATCTTGGTTACTACTCCCACTCAGACACCGCCTCGCCTGCGCACCCAGCGCACGTGCGCATTGGGTGAGACCCCACCCTCGCCCCACAAGAGCAGCTGGAAGGGCGGGGCCCAGCGGCAGGTGggggcggggcgggccggggcggggcggggcgggCCGTGCGGGAGCCC
>|NM_146214|Mouse|
GAATCAGAGTGTGTGTTTCAGCATAGGAGAGAGATTCTACCACTAGTGTTGTTAGTTCCATTGTTAACTTTGTGATCAAATACAAGCTGCTCTGAGAATTTCCTATTCTTTAAAGAAAAAATTAAAAACTTCAGACTTCAGATCCTTCAACTCACTGCATTCCTGAACAGTTTTGTACCCTAATGAAAATTAAGCTGCAGAGAATTTGGCTGCCTTGTTTCTTGATGGATTATTAATTTGTTTTAACTTCCCATTTTGTTCTAAATGGAGTCCAGACCTCTGTGGTATGCCAAGTAAAGGGGATCAAGGCACAGGACAAAGTAacaacaacgactatgacgacgacgacgacgacAATGGCAATGATAAATGCCCACTGTCAAATGAGCGCGTGATTCTATCTGTGCTTTGAAAATTTATTAAATCACGTATTCATTTATCTCTGCATCTATTTATCTATCCTTATACTAACCTATTTGATGGAATTTTTTAATTTGTTTTTCCTTGGAGTGCGGTTGAATTTTTGTGGAGATTCCCATTGTCCATAGCAAATCCCACATGCAGTAGATGAATAGTCAACCAAGCTCTTATCATTGCCCATGTCCAGGAGTGAGACTGGAGTGCACAGAGAAAGCACTACCAGAAGGACCCTCATTTTAATGCATTTCTGTACTGTTAACACAATAGTTTTCATAACAAAATAAGGACAATAAAGTTAATCGCTGTCACCCCAACTGCCCTCCACAGTTTCCTGAAACAGCTCACCAAATGACCAGAAAGAGTTAACACAGAGAATTCCAGATAACGTGATGTGTGGACAAATCCCAGATTGGATGGTGGCCCAGGGTTGGGGTGAGAAACAGCAGAGTGTGGGGGGGGGGAGTGGGGGGAGGTCCAGGGGAGGGGCTTAGTCCTCACTCTCAACCAATAGCATAAGGGCTTCAGGCCCAACGCCCATTGGCTGAAACTATTTCAAGGGTCAGGACCGCACCTGAACTCAT
>|NM_177920|Mouse|
GTGACCAACTGAGTTTGGGAAGTGGGGTCATGAGATCATAATGACCACTATGATGAAGTATGAATGCGCTGTATTAAGCTTTAAAACCCTAGTGCTCAATCTGGTGTTTTGTTACTATAGAGCTTTACTGTATTTGATTGAAAATGTAAATTACATAATATAGTCACCCTTACTGACCCCACTTTCTTTTCTACACCACCCCCAGTGTCTTCCCAATTGAGTTAAGTTTAAGTGTTTCATATTTATTTTAGATTTCAAGTCCTTCCATAAACTATATGTAGCATTAACTTGAACTAGCCCAGATAGTTCCCTACTCCCTTGATTAACAAATTGTCCCTTAAGGTAGTTCTTGAGGTAGCCATGTGGGAAATCAGATACTTTGTGTCTTGTCCTGTGCATGGTCAAATAGTAGAGAAGTCACTTTTATCAGTATCACTATACCTAGAAAGTGACAGAGGCTAAACTGGAGTTTCTGAATGAAATCTGTTTGTCTCATCTGCTTCTTTGTATTTAGCACACAGCCAATCTCAGTAAGAAGCTAGTAGTCTTAATTCCACATTCCTGGCCCCATTTGTACTATATTTTGGAGTCCTTGGGTTAGGGGGAGGTGTAGTGGATTTTAGTGATCAGAAGAAATGACGCGTTTCCCTTTGAGCACTAAAAAGCCTAGTTTCGACAACATGTTCTCCACATATACACAAACCATCCTATAACACCAATTCAAAAGAGTCCCCAAGTCTCTTGTCTGTAAACCTTCTTCTCAAATGTAATCATGGCCTAACACTGACAGGAAGAACTATTTTGAATGAAGTATGTATGCAGAAGCCAAATCTTATCTAAATTTTACCCAGAGTACAAACCTTAATTTTTAAGCCCTTTTTTTTCCACTTGGTCTTTGTTTTGTGCATCAGCTTTGCAAATGTCATCCCAGAGTTCATGGCATGGTTAATTTGTAACCAGGAATGCTCTAGTTTTGCAATAGAGGGCATGTTATAAAGACT
>|NM_015749|Mouse|
tgtctccctgagttttgagatgaggtctcagtagcccagcctggcttggaacttggaatgattctcctgcctcagtctcccacattctagatataggtgtgcaccaagagccatacttggctccccaccgcctcttcttccagcttctcttcctccttTTAAAgagatagggtctcatggttactcaagctggctgccagtcagtcctacttcagtctcctgagtggctggggctagaggtgtgcaccCCACATGTGACCCCCGCATTATGATAGAGTCCTTTGTCTTTTTCAGTTTCTCTGACAACATGACCTAGGCCAGCAACAACACATGCATTACGTTAATTACTGCTAATTAATAACTGCTATCCAGGTCCATATATATCTGTGTTGGGTCTTAGCTTGTGATAATTACCCTGGCACAAAAATAGATTCTCTTGAAAGTGTGACCTTTGACAGTTTGCTATAAAAATAGTTGTAACAAACATCTCATTTGAAGATGACTAGAGGCATGTTACGGTCTCAACATCTTCACAAGTGGAACTGGGAAATTGCTGCTAGGATAATATTGTTTAACCctctctctctctctctctctctctctctctctctctctcgagagagagagagagagagagagagagaATAACTTGAAACTCAGAGAGGTCACCCATCGCTGCTAGATTCATCCTTCGAGTCTCCAGTGGGGCTGGGCAGATAAGCAATGTTTTTTTTCTGCCAAGATGTCTTTAAGCGACGTTCCTAGTTCAGGGCAAGTAGCCCTGCAGCCCTGCTCCCAAAGGTTTTGCAACTTGCTAGATTCACTTGTTCTTCAACTTTCGCTGTCGCCTCAAGGAAACCCAGGCTGTGTCTGGTTGATTGAGACTTGTTTGTCTGGGCCGGGTCCAGCAGCTGCCCCGCCTCCTTGGCAGAACAGCTGACGCCAGAGAGCTCCGTCACGTGATCACCACAGTTTCCCAGCTCTGACCCCGAGAGTCAAAG
>|NM_011552|Mouse|
ccctacccagacatatccacaggagtatctcttaggtaattctaaagtccagtcaccactaaggattaattatcataTGTGCTTATGTGGGTCCTAAACTTTCGTAGAAATGTATGTTGACACATATTTCTAGAGTGAAAGCTATCAGCAGATTTCCAACCAGTCCTTGAGGAACAGCCGCCTCAAATATTCTCAGGGTACTCCCATTCTCTCCTGGTCAGTGCCTCCTCAACAAACACAGTAGCCTACATCCGGAGTCTTTTCTGTATTTTGGACTTTCTTCTTCCCAATTCTACAGCCTAGCAGTACAGGGTTCTGTTTGGGGTTCCCTTACCAAATACCAAGGTGGTTCTCACATTCTGACTCACTCAGTACCTCCAGCCTCTCTGTGGTGCTTAAAAGTTCCTGCTGTCTTTGGGGCTAAATTTAAATGTCTCTTGGGGGTTGGGTGCTCCTCCTCCATGCTTCCATGAGCTCTGACTTCTCTCGACAAGGTGCACCAGACATCTGAACTGTAATTACTAGGTTATTCACTGTGTCTCCCACATGGGTGATTTTTGAGTCAACTGTTTGCTTTGTTTCTCTTTACGTGCTCCTAGCCTAGCTAGGCGCGATCCAAACATATAGAGCTCAGGTAAGGGTTTGTTTAGAGATTCAACACACTAGTGACATCTCATGCCTCATTCATGGATCCTAAACACTGTGTGAAATGAATACTCGGAAGCTGGGGACAGTGATCAGGAAGTTCAAAACTGAATAAAGGCGCCGCAGGCATCAAAAAACCTAGACAGTAAATCCCTTCAAAGGGTAAGAATTAAGATGCAGGAGACtttttttttttttttttttttttAAATCATGGCGGCCCAGAGGGCGGGTCTAGATCGGGACACGCCTTCGAGCCAATGGCAGAGCTAGTTAGCCTTCGTGGCTCAGCCCTCTTGGATGGGATTGCCCACTCCAGCTGCAAGACTACACTTCCCAGCGTGCCGCGCGGCCCG
>|NM_009369|Mouse|
GACATACGTCCATCCCTTCTCCACTTCCACCACAGTCGCTCAAGCTCCAATGTGGTCCCCTCCTGCTCACTCGACCCTCCTGCTGCCTGCTCAGGACATCAACTGGGCCATTCCCTTGCTTCCTCAACACTGGCAGATTCTTAGCTTGGAGCCCTGATGATACACTGCTGTTTTCTGCTCTACTCTCCACCCAGCGCGCTTTGCTGAACTGGATGCCTGGGTCCTCTTAAACCATCCTCCTTTGGCCTGGCCAAATCCTGTTCTGCCTTCAGATCTAAAAGCGGCCGCTGCCATACTGTGCCATACTGTGCCTAGGTCAGGTGCCTACTCCAGACTCCTAATGCCCCAGCTGCCTCTCTACATCTTTGCTAGGCCCATGTTCTCCCAAGCACTGAGAGCTCACCCCTGGGACTAGTAGAAGCAGGTAAGGGGAGGGTGGTTAATAGATGCTAGGGCGAGTTCTCACCTCCCTACCATGTGACCGTTGGCATATTTCAAGCTCATCCAAGGCATGGTTCCTAGCCGATCTATCTCTTGGCAGCATCTACCTCACATTCACAGATCTTTATTGAAGCCAGGTGAGGGATTCCTGAATGCCAAGGTGTGAGCCCCACCCTTCCCACTTTTCTACGGTCTGTCAACAGGAAGACTTACTCCTCCTCTACAGTGTATCAGCAGGGCTGATGCATCTGGACTGCAGAGGCCAGTCTGTCCGTGCCTAAGTGTGAGGGAGTCAGCACAGACCCTCTGGCTTCCTGCAGTCTGCTAGAGAGCTATCTTCGGGCTCTAAGCATGAACACCTTAAGAAACTGAAACTTGAGGACTAGTTCCTTTGGACCCGCACTTTGTGCGAAGTGGGAGGGGGTGTGTGAGCTGGGCGGTGCAGGAGGGCGCGGGTGCTTAGTAGTGGCGTGGTCTGGGAGGCGCCGGCTGCCCTTCCCCTCCCTCTGCCGCTCCCTCCCTCGGGCTACTAAACCCAGCGCGCGCTGCCCCGCTGCTCT
>|NM_019984|Mouse|
GTTGTCGGTGCGGTGCCTCGGACAGGGCCAGAGAGAGCCTCCCTAAAGCTGTCTGGCTCCTCTCTGCCTTGGGGCAGTTTTAATGACATCTCTGACGGTTCACCCAGAGCCAGGGCAGGAGCTGGAAAGGACAGAGAGTGTGTTCCTGGAGCCGGTTGGTCTGGATTCTCAAGAAGAATTCCAGGCTGCAAATGAGGGGAAATGCTTACCTCCAGCTGATGAGACACTCTCAGTGAAAGAAGGGAATACCAGGTAGCCTGGGGAGGAGGCTCCTGTCCACCCAGACCTGAAAGCAAGCCAAGACCTAAGCCTTCCCGAGACTTTCAAGCTGGGAGGATCTCGAACTTAGAAGAAACAGAGATAGCCCACTCATTCTGGGGGCTGTGGAACAGCTGAAAGAGAGACAGAAGGGTGCAGTATGCTGAGGGGCATGAGAAGACCTGGTAGAGCTGGCTGGTCAGGGACTGACAGGTGGAGCCAGTTTGAGGGCCTGGCCGCTGATGTCATCTGTCTGCAGCCTGAGGTACTGGGACCTTCCTAGGCAAAAGAAGTTCCAGTCCCAGGGACCAGTTTCACAGGGCCAAGCCCGGTGGGTGCTACAAGAGAGCTTAGCAGCAGGGCCCTCTGAGAGCAAAAGGAGGCATCTCCAGCTAGGGAACAGATCTGCCCTGCAGGCCTGAGTGGAAGAGCCCTTCTCTTTGCTCTCTGAACACCTAGTGTGGTAAGAATCAAGTTGGTGTGGGATCCGTCACCAAACGCCTTTCCTTTTCACTTCAGCCTCAGGTCTGACAGAACTTTGATCCGGACCCCCTCCTTAGCATGACCTCAGTTCCTAGAAAGGAGAAAGTGGGTGGAGCCAGTCTTTCCCGCCCCTACCAGAGGACAGCCCCCAGAGACTGGCCTCTTGACAGGAGGGATGAAGCAACCCTCTTCCCCTTTTCCCAGAAACTCGGCCCCGCCTCCCCTCCCCTCATAAACTGCTTACCCGGCCCGCCCTACAC
>|NM_009378|Mouse|
CCTCTTCAATGCCCTTTGTGAGCAAACGGATTGTGTAGGCACCTCTATCTTTTGAGACTCTCAAATGACGATGGAAATGATCACGTCAAAAGGAACCAAGTAGGCTCTATTGTAGCTCATACAGTCTCCTTGCAAAGCCCCCTCCCCCCCTCCCCACCCCGGGGCCAGTTTCATTGAGGGGTCTGAGATAGGCTTGGAGGAAAACAAAACAAACCAGAACAAAGGAACGCAACACACCTTCCCCAGAGGATTCTGCAGGAATTGAACTGGGAAAGGGGGCCATGATCTCTGAGCCCAGACAAAACTTGCACGATGTTCTCAAGCAACTAGATAGGGTCTGGCCTTGGAGATGCCTGCTCAGAACAGGAGAGGAATGGAGACTGGAGAAGGGTTTGGGGTTATTAGACCACTCTCTCCTCTTGCTGCCCTAGTATTGTTTCCCCTGGCCTCCTCCAAGGTCATTTGGGACCTAAACCTCCGATTGTCAATGCAGCCAGGCTTCCTGAGTTCCTGCCTTGCATTTAGCTCACCTTTTTCAGAGTCTTGCAAGTCTCAGACACACCTCTACTGGACTTTTCTTTTCCCTGCCCCACCAACCGGACCATCTTCCAAACTTTGGTAGCATCTATGTGGAAgtgtgagtgtgagtgtgtgtgtgttcgcgtctgagtgtgtgtacgtgtgtAGAGGTTTAAACACAGGCTACCCGCGGGCTATACCGGAGAGTCTGGGGCAGGAACTGTCGTCTTGCTGACACAGTTCTGTTCTGTGGTGGCGCCTGCAGGCCACGCCCGAGGGCCTCCCAACGCCCAGACAGACTTTTTAACTCATCGCGCAGAGGTGATCCCAGGCTGGAGGGCGGGCGCAAGGCGTCCGGAGAACCCAGTAATCCGAGAACGCAGCATCAGCCCTTCCCACCAGGCACTTCCTTCCTTTTCCCGAACGTGCAAAGAGGGAGGGCCGCGCATTTATAAACTGGAGCTTCAGCGGAGTGGCATGTT
>|NM_011595|Mouse|
TTTAAAATGGGTTGGTAATAATGTTACCAATATTGCTCTATAGGTGGTTTTCTCTAAGAACTGGTTTTATTCCACGTACTGATTGCTTTACCTCAAATGTTCCTTGCAGAAGGAAGGATTGCTGTCTGCCACCAGGGAGACCAGCTATCATACTCCCCCTTTCCCTATATTCTTTCCTTCAAAGAAGACCCAGGCCTTTGTGATTGATGTTCTTCTGGCATGATGTCACATCTTTTACTGTCCCACAGAAAACAACGCCCTCTTAGTCATTCTAACCTAGGTCTCCAACTATTCTAGTTTCCTCATCATACTAGCACAATCGCCCTGGTTGCAAGGGCTTGCTTGACGTCCAGAACAGGGTCTGTTGAATAATTCCACAGATCCATTTACCCCCAATGGCAATTACCACAGCCATCCCACAAAGGCAGAGgtgtgtgtgtgtgtgtgtgtgtgtgtgtgtgtgtgtgtgtgtgtgtTGGGGGTGGGAGGTGAGGGAAGCTGATGTCCAGCGGTTTCCTCTTACTCCCTGCTCTCTCTAGGAAAGATAAGAAGGTGAAAATTTCTTTGAGGCTTCCTTCTTGACTTTTTCCAGGAGGCGTGATCAAGGACTTCAGGGTGCGGGCCACCTGGGGCCCTTGGAAGAGATTATGCAGGAAGGCTGGGTGGCTGGGACTGAATCCTTGTTTAGGTCCAAGGCTCATAGAGAGGCGGTGGGCGTAGGGCGAAGGGGCCGTGGGACGCCGCTGTAGCGCACACCGGCCCAGGACGCGCCCAGCCCACCCACTCGCGTGCCCACAACTGCATTATTCCCTATAAGGATCTGAACGGTCCGGGCCGGCTCCGCCCTGTcgccccgcgccccccggccccgcccccTTTTTGGAGGGCCGATGAGGTAATGCGGCGCTGCCATTGGTCGGAGGGGGCGGACCCCGAGCTCCCGAGGGGCTGGGTCCCCTCGCGCCCCTATATCACTCTGCAGCCCTGGACTCTCGCTCACA
>|NM_011619|Mouse|
CAGTGTCTGGAAGCGTCAAGGGATCTCAGGGCTTGGGGCGCCTGGAAAGTTGGGCCTGGTTGGTGGTAGTACATGTCCTTCAGATTCTGCTGGGACCTGCTGAGAAGACTGGAATGGAGAGAGCCAGCTGCCCCCTAACTTAGTTTCCTTTTAGTTCTCATCACCCCctgagccccaccttgtgccagtcactctgtgtgggctggtggacataaatgttcaagctgcagtacaaacttggtcctgatcttatggatcttttgatctagtgagcaagccagacACAGCAGCTCGCCATGACCACAGTTTCTAAGCCCGGGGAGAATTCCAATAATCCCCTCTACCACACTCTTACTGCCAGACTAAGGAGAGTGGCCATTCTTGAGTTACTTCCGCCAGCGGAAGGAAGGAGGCTACTTCTGTGAGGATGACATAGTGTGTGGCCTTGGGGCTCATGGAGAAGACTAGATACCCTCACCAAGGCCTGCAGAGCCATCTATCTGCCTGAGGCCATTTGGCTCATGAGAAGCAGCCAGCAGCCCAGAGGACGTCATTACCCCCAGCCTCATTTCCAACAGTGTTCTTGTCCTTTGTTCCCTAGGACCTGGCTCAGAGGCTCGTGAAGTGTCTCTGAGGTTGACTTCTGCCCTCAACTCTGCTCCCAGCTTGCTCTTCTGGGCCTGGGCTCCTGGCATCTGCTTTATCGGGATTCTCAAGAGGGACAGCTGGTTTATGTTACAAGCCTGTTCCCTGCATATCTGCTCTGGTTTTAAATAGCTTTATCTGAGCAGCTGGAGGACCACATGAGCTTATATGGCGTGGGGTACTTGTTCTTTTAGCCCTGTGCCGGGCACCTGCCAAAATAGCAGCCAACACCCCCCATTGTGTTGTTCCCCCCCCCCCCCATCTCCTGCTGCACATTCCTCCCTCCGCGGGGCTTGGCTCACAAGGCCCCAGCCCACATGCCTGCTTAAAGCTCTCCCCATGCCCTGCCCTCAGCC
>|NM_009415|Mouse|
CTTGTGGTGGGGCAGAGGAGGCTCTGAGGGAAATAGGACCCTCCCCACACCCTTTGCCCTTCTGCCTCAGCCTCCGGTCTGTCTTTATGGTCCTCTGGAAAAATGCCAAAATACATGATGTGAATAAAAGTACGGGGGCTGACTGGTTTCAGTTCTTTGGGGGAGACTTACTAGTTCTGGGGAGGATTACTGGAAGGGGAAGGTTTAGAGAGGCCCAACTGGGGTCCTTTGCCGTCCCCCCCCCCCAGGCAATTTCCTTTTCTCTAGCTCTAGAAATGCTCAGAAAACTGAGGTGGGGGGATGGGAAATAAAGGGAAAATTCAGAAGCGAGGCTGCATCACCCCCCCCCCCCCAACTGACCATGCACTTGGTCTAGCCCCACTGTTGCTGGGCAAATGAAGGACCTAGGGCAGGGTGGGCAGTCCACACTGACTGATATCAGCTGACTCCTTTACACGGCTGCAGCCAGCCTGCCTCCCTCCCTGCCCCCCACACACTAGTGTCCCACTCTGCTCCATTTGGCCAAGGTCTGACAACTGCAAGGACCCCGTAATCACCAGCGACGTTGGTGACACACTTGGCCCCCTTCCTTGTGATTACTGGAAGGGCTCCTCAACCGTGACTTTGCTTTATGCTATGAGGGAATGGGGCGCTTTCGGAGTTGGAAAGGTGCCCTCAACCCCAGGGTCCAAGGCCCTGCTGCTGTCACCTCCACAGGAAATGCCCCTTGGTCTTCTGAAATCCCAAAAAGTTTGTTTCCCTGAGCGCGAGGTTCAACATCTCAACTGTCGAGCCACTGAGGCAGGACGTTTGAGCCCCCTGAACCCTCTAGAACATTGATTGCTCTAGAACGCCAGAACGTCGAAACACCgggaggtggagaggcagatggaggggaaggcggagcagcaaggggccgggctaaccatggcggagggcggggagaaggaggagTTCTGCTTCACAGCCATCTATATAAGTGGCCAGTGGAGAGAGCCGTG
>|NM_024427|Mouse|
ATAAGTAACCGACTCTAGTAAAACATGCAAATGAATAAATGGAGGGAAGCTACAGCATTGAAGCTGTTACAAATCACAGCTGCCGATGACTAAAGACCAGacacacacacacacacacacacacactcacactcacacCACTGACTCCCACAGGGAAGAAAAACGCCTAGACCGCTACACACTGACACACTCCCTCTGCCCTTTCCAAAGCACAGCGCAGGCACTTTTGGGCCTTAAGTCCCTAAAGTATTTTACTACCCACCCCCAGTTTGGTGAAAAGACTCGAGACTGCCTGTGTGTCACTATGTCCACTATCAGGGGCAGAGAGACAGGGTCTCAGGAATGGCCCTCAAACCTTCCTCCACCTCTATTTCTCTGCTCTGGTTGAAATGTCCAGACCGTGAGAGCCCAGGACGACAACTGGTGAGTGGGCTGAGTGCTGCCACAAGGACCCAGCTGGGTACCGAGAGCTCCCAGGCCCAGAGGGGAGGGGCAGTGGCCGTGACTGGCAGCCCCCGGACCTTACAATGAGCAGCACCCCAGGACCTGGAGGCAGAGTGAGCCGGTGCGCACACACCACCTGCCCTATTCCGGGTGGTTCCGGGCAGGCTCTTCTGGGGACCTTGACCGCCAGACGATGGCTCTGAGAGGTGGCTAGAGACTCTCGCCCAGTGCCGGGCTCCTCTCCAGCGAGGTCCCGGCGCTCTTTCCCAGGCGTGCAGGTTTAGAAATAGGACGGCCTCGCCCGGCCGCGGCCTCGGAGGCTCGGGTCCCCATATATAGTCATATCCACCGTCAACTGGGAGGCCGGCAGGCGGCAGCGAATGGGCGTGCGGGCCCCCGCGGGAGGAGCGAGGAGGGGGCACGGGGCGGAGGCAGGAGACTGGGAAAGGGGGAAGGAGGAACAAGCTTTTCCAAAAAAGTATTGGCTGTCCTAAGGAATGCGGTCGCCCCCCTGGGAAAGTACATATCAGGGAGCAGCAGGCAGCTCCGCGCTCGCA
>|NM_016785|Mouse|
TACAGCTCCGGGTGGGAGCAGAGAAAGGGGTCCTGCCTCCATGTAGATGGGTTCCCTACAGCGCTGGGTGGAATCCCAGAGTAAGACCCCTCCTCCAGGCTGCGGGGTTCCCATAGCCCAGAGTGGAAATCCAGACTGGGGTCCTGTCCACCCGGTCCGCAGCTGGTGCCGGCGCCAGAGTGCCAGGTGCAGCCGCCGCCCAACTCACCTCCGCCCGGCCGAGGCGCAAGCAGCTCCCTGCAGGGTTCCAAGAGAGCGACGAGTGGGAAAGCCCGCGGCGCCGCAACCCCGCAGCCCAGCGCGGGAAGCCCCGGCTTGCACAGGGTCCCCCACGCCACCCCTTCCAAACGCGGGACGCCGGGGAGCCCCGGGGAACGCGCGCGCCTCCAGACCAGGCTCAACACACAGCCGGCCGCTTTGTGCGGAGCTGTCACCCGAAGCCCGCCGCCACCCCCAAGCGCGCCCGCGTGAGGCTCGAGTCCCTACCTCAGAGCGCTGGCCAGGGGGCGAATGCTGCCCTGGGCTGCACCGGGCTGCACCGGACGGCCTGATCCGCACTGCCAGCTGCAGCAGCTCGGCCGCCGCCGCTTCCGCCCCTATCACGCCGTGACCCGGAGTGGGAGGAGCGCACAGGCCCAGGGAGCAGGAGGGTCCCGGCGCTCGCCCCGCCCCGATGATTTCCGCCACTGCGCAATCTCGGCAGCTGCTAAGGGCGGGGCCCTACGCGTTCTGGGCGGAGACCTTGCTTCGGGGCGGGGCTTAGGTTTGAAGGTGGGGCCTGGGCGGCCTGGGTGGGGTCACAGGGTCCTGGGAGGGGCCTGCGCGCCCTGGGCGTGGTCTGCACGCTGGGCGGAGCCTGCGTGTCCTGGGCAGAGTTCTCACGCCCCGGGCAGGGCCTATAGGACCGGAGCCTGGATAATCTTTTCCGGGGTGGGATCAGACCACATTGGGCGGGGCCTTCGCCCCTGGGGCGGGGCCTGTGAGTCCTTGCACAGCTCCCG
>|NM_022887|Mouse|
GGTGGTGGTTGTGGCGGCGGCTGCTGGGGCAGCTgcggcggtgaacacctttaaagctagcacctttaaagctaggcagaggcagaagactctcttgacttccaggccagcctgggctacagagcaagttccaggatgggcaaagcataaagagaaactttgtcttggaaaaCCttaataaatacataattaattaaaaaaataataCAAATAAGGAAAATAACAGCAAATGAAAACTATATACATTCTGATATCCCTCTAAAAAGCTTTGCACCACAGCCGGCAAGGTTTGAAAAGACTTGACACCTTGTCATGGCATGCAAGTAAATCAAGGTATTCTGACTTTACAACATAAACTGCATCCTCTGACTAAGGCTGGCCTCTACATGTCACTCCACAGACTCTTCTGCAAAGGAAAAAGTGGTGGTGGGGGAAAGCCCCATCCTTTTTGCTGCAATTGACAGGCTGTCCATCCAAGGGGATCCCAGAGGCTCATTTGGAAATAGGAACGCCTACAGGGAGACCCCAAAGGTGGCAGGTGTGCCAAAGACAGAGGGACCTGGCTCGAAAGGGCCAGCGCTCTCCACTGAGCCTAGCCCTGCCAGCTTGTTTTTGACTGTGCTTGTTCCGAGCGCGCGCCTCCTGTCACCATCACGTGGCCGCCCCTCCCCACCCCACCCCTCGGCCGGTCTCGTGGCTCCGCCCTCTGCGCCGGGACTTCTTTCGGCCTCCTTCAGAGTCACAAGATCTCTCAGTGGGCTCCCACCTTCACGATCCTTCCGCCGTCCCCGCCTCCACATTAAAATCTCTTTCGGTTTTATTTATCTCGGCCAGCTTGTATCGTCATAAGTGGTATATCCTGTCCTGTCTGGAGAGGCTGAGACTCTGGCCATCTGGCATTAGGCTCGGAGCGTAGTAGAGACCCGAATAGGGACTCTTTTTCATAGCGGAGGCCCCCGCCGCTCGAGACGCTTCACGCCAGGGGGAGGTGCTGCGCGTCC
>|NM_011648|Mouse|
TTCTTCTGATTTCCACCACCACACCTTTCCCTCCTGCTCTGGAGTTACCTGTAAAAGAAGCCGTGTGGCATGTGAGGAGTTAGTATTCCTTTTGCTCCTAGAGGAACGAGCAAGCAGTTATACTTCCAAGAAGAAAATTGACACAATCTAGTTTACATTTGTAGCTAATATTCTTGGTGGGTGTGAGAAGAGCAAGGTGGCACTTAAGTGTTCTCTTCATTCTGGATTTCTGGAGAGGGTGGATGAGAATGAAAAGTGTCTAGGATTCTAAGCAGATTCGTAAAACCAGACTGTTACCGTGCAGGCAAGGGAACCTGTGTGCGCAGTTCCCAGTTATCTACAGCAGATGGCCCCAGAGCCCAGCGCCTGACTTCACGGAGCTGCTGGGTTTGGTGAGAGCAGCATCTCCAGACGTTTAGTGGCGCCTCCAAGCTGGACCGTGGCTGTTCCAGCTAGACAGCATGGAGGATTGTCTCGCCCGGAGTGACTCGTCCCCCTTCAGCTGCACTCTAAGCTGTCACGGGTTGTGCTGACTGCTCCGGAGACTTTTAACCTGGAGAAGCCGAAGTTCCACGGGACACTAGAGAGTCCCACAACAGTCCCCTCCGTGGAGACATTAGACGGAGCCCATTTGGGTGGGTCCCCGGTCGGCACAGCTCTTAAAGGCTGCTCAGTCGGGAAATGTAGCTTCAGGAGTTCGGAGACCAGGAGAGACGAAAGCGTGTCTAGACTTAAGAAAGAACTAATAGGTGACAGGGAGGGAACGACACAGGGACCGAGGTTGGGTGTCTCGGAACAGAAGGCGCTGCGAGGCTGATGAAGTGCCGCAAGCAGGCTTGTTTGGATGGAGAGTTGCCTAGGCAAGCGGAGCACTTGAGAGCCTCTCCTTCCCCCTCTCCAGCGTGCTCTCCAGCGATGAGGTCACAGCCCCTCGGAGCCCTCCTCCTCCCTCCCTTCCCCTCCTGCACCCGGGTCTCTTCCAGCGTCAGACGCAGGGCACT
>|NM_013697|Mouse|
AAAAACACACAGACAATCAGACGTACCAGTAGTCATGTAATCTGGCTTCAGAGTGGGAGAGAAGTCAGGAAACCGAGATGTCCCAACATGGGACCCCATAGattattttcatgtgaatgtaaggcaactgctgtcatcttccagtttctcaagacaagccaaagtccaggttttaatgcaacgtggttcaatttgcaatttttgcagatatttcaaaaTCCTAGAGAAATGGTAGAGCCTGTGGTCAGGTGGCAGTCCAGCTTTGCCAGTTTACGAGATCCTGGGAGGCAATTCTTAGTTTCAATGGATTGTGGAGTTCAGTAGTGTGGAGTTGACATGTGTGGGTGAGAGATTTTACTGGATAGTGATTCCTGTATGAAGAGGGCTTTCCATCACATTCTGAGCAATGGAAAGTAATGATGTCAACCTTGGTTGACAATGCACAAGAGATTCTGGAGAAAGCATCTCCTTCTTAGGCACAGATATTGAATGGAATCATCTGACATTTGTATTTTCCAGTTTATAAAATGCCTTTATATCTTGTCACATTTAAAGTTCTTAGAAAATCTCCTTCAAAGAGAAATGCGATATTTCTGATTTACAAATGTGTGGTCTGATATCTGAGATAGGAAATCATTTCCAGAAGCAAGCAGGACATTGAGTAGCAGATCTGGGATTGGGTGTGTCAGAGCCTCCAACACTGTCAGACTCAAAGGTGCAGGACAATAAGTAGTCTTACTCTGGCTGTATCTTCTCATTGTTGCTTTTGGACGGTTGCCCTCTTTCCCAAAGGTGTCTGTCTGCACATTTCGTAGAGCGAGTGTTCCGATACTCTAATCTCCCTAGGCAAGGTTCATATTTGTGTAGGTTACTTATTCTCCTTTTGTTGACTAAGTCAATAATCAGAATCAGCAGGTTTGGAGTCAGCTTGGCAGGGATCAGCAGCCTGGGTTGGAAGGAGGGGGTATAAAAGCCCCTTCACCAGGAGAAGCCGTCACACA
>|NM_011661|Mouse|
AAATACTGAAACAAACCCTAGGGAAGAAAAGAAGCAGAGCAGGCTGACATTCCAGCATTATCAGGAAAGCAATGATTTTCCTAGATTTCCGCAGCCCCAGTGTTCAGATAAACGGTTTCCTCAAACCTTCACTTCCTTTCTCCTACAGTATAAATTAAAAGAACCACTCAGCTTTTAGTATGAAGCAGCATAGAGAAGGGAGTTCCAAAGAGACGTTTGTTTCTTGACCATTCTCATTATCCTTCTTTCATGGAGCAGTGCTATTCAAACCATCCAGTAAGTCCATTACTCACTTCCACATTTTATGAGCAAAATAATAAAagagagatagagtaagaatgaaggagagagagagagagagagagagagagagagagagagagagagagagagagaggaagagagagagagagagagagagagagagagagagagagagagagagagagagagagagagagGTGTTTTCTTAACTAGAAACTTTATGCATTGAAGCAGTTCACCAAAATAACAAAGTAACAAAGTAAGATATCTTTGGAATAATCAATTCAAGATAATCAAGGAAAAATGAGAGGCAACTATTTTAGACTGATTACTTTTATAAAATAAATAAGCTCAGCTTAGCCAGATATAAGCAATATTCTGAGTTCTGAAGAAAAATTTTTGACAAAATGAGTTCTATAAATGTTATTGTCTACTTATGATCTCTAAATACAACAGGCTTGTATTCAGAATCTAGATGTTTCATGACCTTTATTCATAAGAGATGATGTATTCTTGATACTACTTCTCATTTGCAAATTCCAATTATTATTAATTTCATATCAATTAGAATAATATATCTTCCTTCAATTTAGTTACCTCACTATGGGCTATGTACAAACTCCAAGAAAAAGTTAGTCATGTGCTTTGCAGAAGATAAAAGCTTAGTGTAAAACAGGCTGAGAGTATTTGATGTAAGAAGGGGAGTGGTTATATAGGTCTTAGCCAAAACATGTGAT
>|NM_009471|Mouse|
aacccaaaacaaaCGCTGGGATCTATGGGGGTTTCCACGCTGGGAGCTCAACACGATCTCTTTAGAGAAAACAAAGAGACAAAATGAAATCTCAGTCTGTTTGATAAGTGGCATTTCCTTAAAATAGGAAAATACAGtcaatcccagcacttgagaggcaggtggatctctgagttcgaggccagcctggtctacagagtgagttccaggacagccaaggctatacagagaaaccctgtctcaaaaaaaaaaaaaaaaaaaaaaaaaaagaaaaaaagaaaaaaacaaacaaacaaacaaaaaggaaaaTACAGTcttaggggattatcattattattaacacaggctcactagatacctaggtcagccttgaacttggaatcctcccatttcaggttcttacatagctaggactacaggagttcacttaaccagctaagggttttgtAAACCAAATATGCTTGAGTTTTCAAACTGCCCAACATTCCCCTTCCAGTTAGCCAATAGATACTGTCAGTTGATCCTCCCTAACTGGCCCCACCCTTCTTCATCTGGTACACTTCAAGTGGTCTAAAGGAAGTTTGTCAGCCCCTGAGTGCACGGTGACCTGCTTCAGATTTCTATGTGCAAATTACTATGAAACTCTCCCACGCCAACTGCTGTAAAATTAATACAAGAAGGTAGCCACAGGCTCTGTCTTAGAGGATTTTTATTTTATGGAAAGAAACCCTGAGAGATTAGGGAAGTGGCTGTTAACAGTGACTGGATCAGATAAAGAAGCGCTCAGCTATAAACAAAACAAACAAAATAAAAAATGAACGAAGCCTACAGATCCCTCCGGGGGAAATCAGGCTTCGATCTAGCTTTCAGGTTTGAAAACCCACCTCCCCAACCAGGAAGCATCTAGAACACTCAATGAAGCCCGCGGCCCGGGCCGGAAAGGGGGGCGGAAGAGGCGGGACTTCTGGGTGACGTCACGGGCCCCAAGCCCCTCGGCTTCC
>|NM_009479|Mouse|
gtcaacagagtgagtcccaggatagctcagggcgacacagagaaaccctgtctggaaaaacaaaCAAACAAACAAATCTGAAGAAAGGCCATCAGTTCTGTGAGGCGATAAAAGCAGTCTGACCAGGTTGGCTGTCCCAGATTGGCAGTAAATACGGTCTAACTGAGATGTATAGTAAAGGGAAAACTGCAGGATAAAGAGCATTTGAAAACGGTGCAATAGGACAAAGCAGGTTGCCTTTATAATCAACATCAGAGCGTGAGCCTGGCTGTGTAGAAGGTGGAGAGCGGCTGTAGGGAAGAGGAGAGACCAAACTTCGCAGGTCTCTGAAGGTACGTGTGCGGCTGCCGGGCTTCTGGGGTGGGAATAACTCATCCGGGAAGGGCTACAGGGATTAACGTGTAGGAAAGCCCGCAGTGGGAACCTGGGTAAGGATGTGTCCTATATAGTGGAGGGAAATCACAACTCCCCACATCTCCCATTACGTTCCCACAACTTCGGCTGCCTGAAATGGTCACGTGTGCTTTCTCACCTCGTCCACGATTTCGTCAACTTCATCCTCTTCTTCGTCACTGTCGtcctcgtcttcttcctcatcctccacctcatcctcttcttcttcttcctcctccCGCTGGCCCGGGGCTCCCAGCGGCCGCTGAATTCCATTTCCCACCGCTCGCTTCTTAGCCTTAGATGCCATGTCGCCGGTCACACTGCGCCTGCGCGAGTCCCGCCCCCGTCCTTCCGGACTCTCTCTAAGCCGACTCGGGGGAGACAGTAAGCACAAGGTCTCCGCGGATCCGGCGCGACTAGAAAGCTCCGGGGTTGAGTCCCACTGGACTAATCTGCTAAATTGCTTCCTCCTTGGGGCCGATTGCCTAGCCTTCTCTTCCTCTCTCCATCCTCCCATCTTCCTCATTCTCTCCTAATCTCCCCCTCTGTGTGTAGTGGTTTGGCCCATCCGTCTGCGTTCCTTCCGCCGGCGCCTGGACGCCCCT
>|NM_009504|Mouse|
GGCCAGCCAATCTCTGAGACATTATTGCCCAGGATGCAGGAAAGGGGGTCTCATAGGCTGACGACAGGCCACATCTGCCCACACCACCCATAGACACCCAGGGCCTAGTAGAAATGACCAGAGACGAGGCTTTGCCTTATGGGATGCACAAGGCGGTTCCAAGCCCTGAAGTCCCTCCTGCAAAGAGCATGTCCCTGGCAGGGGTTATTTGCTAATATACAAATGGCTGAGTTAgggactggagagatggttcagtggttaagagcaccaactgctcttccagaggtcctgagttcaattcccagcaaccacatggtggctcacaaccatctgtaatgggctctgatgtcctcttctggtgggtctgaagacagctacggtgtactcatacataaaataaataaatctttTTTTTTTTTAAATGGCCGAGTTACAGAATTCCTAGGTAGTTTCTGGTAAAACTGATCAGAGATAAATACAGAACAGAGACAATCTGACCAAGTGACCAACACCACCCTTCTAAGGACAATAGAGAATGGTATATTTAGAGAGAAAAAGAAAAAAGAAAATTCATACTTTACACAGAGGATCTGGCACATGGGTCCTGCAACAATCTAGAGGAAttttgttttctgttttgagacaagatttctctgtgtatccctccccatcctggaactcactctaagaccaggctggcctgaaactcatagatccacctgcctctAAAGTAATTTAAAGCTACTAGTTCTGAAGTAGAGTTCCCAGAGAATGTTGTCTGTTCTCAAGGCTTCCAGGAAAGAAAGTCTGAGAATGTAGCCTTCCTTCCAGGACCTACCCAGGTATGTGTGAGGTCAGGAGACAATGACCTTCTTTCTAGAAGAAGAGAGGGGGAAAGAAATCTTGCTTTTCCCACTGTTACAAAGTTACTTTTCTGAGAACAAAGCTGGGGGTAGAACAAATTCTTATTCAACATAAATACAAAGTATCTTGTTAGAAGG
>|NM_011728|Mouse|
GTTCTTTATAATTCTGGTGCTCAGATTCCCTGCTCTGGCCAGAAaatacatccacagagttgcacaatcatcaagagtgtctagttctagaattctcatcacctcaggaggcagcctcatacctacagaggagcatctcctcctggttactccttagctgcaaactctaggaacctctggactgctttctgttatggcgggcttgcttattctgtgagtttcacataaacatatgcatttgtgaatggctttttcctcttagagtaacattttcaaagttcagtcatgtcgtagcatggaccagcgcttcatttttctcatgtttgaagaaaaatagttcattgtatggtaatactatgcattgtttagccattcaaaagttgatggacatttgggtagattccagcttttggttttcgggagcagctatgctatgaacaAGCCCCCTGGCACATCGGTCCAAAACACGGGGAGTAACAATGTGCATTTCTTTTCCAAAGCCATCTTTGGAAAGATGGCTCACACAGGAGGAGTCACTGCCACATCACGTTTCCCCCACTGGATGAAAACAAGGGTTTCATTTGTGTATAGAATGGCCAGTCTGTTGTCATGGGGCTGTCTGGCTCTCCATGTGGCTATGGCTTTGGCTCTCTACCCATGGCCCGCAGCTGGGTTTGGAGCTCATACCACGTCCCACTTTTCTCTGTTGCCTTCCTGTTTTCTCATGCTTTTTAGCTGTCACACAGCCATTCTTTCCCAATGCTCTTTTCCATGTTCtctttacttttggagacagggtctcatgtagctcaggctggtctggaacacagggatgactttaaagtcctgattctccCCCATCGCTTAGTCCGGATTGTTTGTCAACAAGTGCACTATCATCTCTTCCGCCACCACTCCTCGGCTGCGCAGGCGTACTGCCTCGCCCTTCATAGGCTTTTCCACCAGGACTCCTCGACTGCGCATGCGTAGCTCTTCTCCTT
>|NM_007437|Mouse|
TAGTCGCCAACCAATCAAGCAAGCAGCCTATTAGAGTGCTATTGCTATATATAGTAGATATGTAGTATGGTTTGAACCACTCATTATTGGGCTCAACATATATTTTGAAGATCAAGTCAAAGAGACAGGGAACACTGTAGGAAGTATGAGTTGTTTGCTGAAGAATAATAAAAAGTTCTAATGAAATTAACTATAAGAAGTCCATTATAAGTGTAAATAGAGATTAGCATTTAAATGTGTCCTTGGGAGTCCAAGGAAAGATTGGGTGAGAGCCTTCTCTGCTCTCTACTGGTAGAATTAGATGAGTGACTGCGCGGAGAGAACTTAGTCCCAGACATTTGAATACTTTAATGGGTCAGAAAAGGGAGAAATCCAGAGATGGAAAACCTAGGGAACGCCAAGGAAGGGAAGCGGAAATGTTTCCAGAAGATGGGAAGGACAACACAAAGTGACCGCCGTCGCTGAGCAGCCCCAGATGGGTACGAAAGTCAACCATTGCTAATTAGCCTGGAGAGGAAATTTGGGAAAAAACCTTGGATGGTACGCAGTAGAGAGGATTGAAAATCAGTGTGGGCGATGACAATGCTtgtgtgtgtgtgtgtgtgtgtgtgtgtATACACTGGATTCACCTCCTTCGCGTGCGTCACCCGGCCCGCCCCACCCAGGCCCGCCCTACCCAGGCCCAGCGACTTTGCCTCTGAATCTGAGGCACTGCAGGCGAAGGGAGACTACTTCCGGCCGGGTGAGCACCCTCGGGCCTCAGTTCCTCCTCCTAGAGGACGCTTGGCTCTTTTCTGAAGCCAGAAGGACTTCTTCCGCGTCTTCGCGTGCCAAAAATTGCACCTACACACCCGGCGCCCGGGGACCGCAATCCCGCGGCTAGATTAGAGGTAAGGGGCGGGGCCTCATAGTCACGTGCAGCAGCTCAGCCAATGAGTGCGCACTTTGTCGTTAGCAGGGAAGTGCTGGGGTTTGGCCCACACCCGGGCCGGGTCTAGGCC
>|NM_009646|Mouse|
cccctctcctccccCAGTTATTTTATtttattattttcttttatgtgtttaagtgccttgcttgcatgatgtatatttggtcaccacattcatgcagtgccagtaggagccaaagagggcatcagatgctctggaaccggagttacaaagggttgtgagccatcctgtgggtgttgagaaacaagcccaagtgctctgcaagaggaacaagtgctcttaccactgagccatctctctggccccTCTCTTTTTAAGTTCAgtgtgtgtgtgtgtgtgtgtgtgtgtgtgtgtgcgtgtgcgtgCATTCTCGCTTGCATATGTACATGTGTATGGAATAGTGAATATAGGGTGTTTTCTTCAATTGTTCACCTAACTTCTTTTTTAAAAAAATTCAgtttctctgcgtagggtttctgtctgtgtagccctggctgccctggaactcactttttagaccaagttggcctcaaactcacagagatccgcctgtctctgcctccctagtgctggcactaaaggcgtgagccaccacactcagctTtccatgtaatattttgaggcaggttctatccctgaaccttgcttgagcttatccattcagttagttgcctggtcagtgagctctacagccactcctgtctttgcttccccaCACAGGCAATTTGTCCACAGAGCCATCTTTCCCGCCAGTCCCGGTTTTTAACCCATAAACAGATCCTCTGTAGGGAGACTGGAGAGACAACTTTCCCGCTTCCTCTATCCCGAGGCCAGGCAGCTGCACTGGATCTCACAAAGAAAGAGTATCAGAGCGTCCTGAACCCAAAGGCAGGGCAGTCTCTAGCCCAGCTTTCGAAAGCTGGGCCCTGATTGGCTCTAGGCTAAACAACAGCCTCTGTTCTTTCCTGGTTGAAAGTATAACAGAGTCGCTGAGCAAGACAAACGTCGCCTTTCCGCCGCTGGGGAGTAAATATAAACGCTTACAGGTGCCTCTCCGGATAGCA
>|NM_007472|Mouse|
GTTGAATATTGTATGCGTGAGCACATCCATAGCCTGGCCGCTGTCTCCTGCAAGGCTGGAAACCTCTTCCACTTTCCACCATCACTCGGATAATGCTTCCTGTTGCTCTGCCTATCATCCCATCACTGCATCTGTCTCTTAGCCCCAGCCCATGTCTCCCATTCGCTCCTTTTCAGGTCCAGCTGTCATTCCTTCCATCTCTTCAGTGACCTGCTAGCTACTTTATCTATTAGAGAAAAAAAAAAAGCCTAAGCAACATTATCTTCCCCACCCCCTCTCAAATCATGGCCTCAAATTGTTTTAAGTTTGAGGAATTGGGGGAGTTTTCCAGCAACCTTGCTTGGCTAAGGTCTGCCATTGTCTAAAGAATGATAGGTGGCTCCCAGAAAGCTTCTCTACTCCCATCAATGAGGCCCGGGGGGCGAGGACACATCCCCAAAGTGACATGCAGCTGCTTGGCCCAGGCCAGGACATTGGAGGCCAGACTGGCCCACAGATTTCTCAGCCTGAGAACTTCAGATTACTAACTCTGCTCAGAGTGGGATGGGACAGGCAGGCAATTTCTGGTGCCACCTCCAGGGAGGGCAATGTCCGTCTGGGGAGTCCAGACAACCCCTATTCCCCACCCCTTCTAGAGTGCCAGCCTCTGCCCTCAGGCACCCTTGAGCTTTGCAGGCTGGGCGGGGACACCTGGATTTCTCTGGCCCCCTGAGAAGAGCCAGCTTGGAAGAATTTCCCAAAGCCTATTAGAGCAACGGTTGCCTCCTGCCTCCTTACGCTGGGCAGGGCCGAGGGCTGAGGCGGGTggagggagcaagggagggcaggagggggagaggaggaaggaaAAAGTTGGCAGGCAGACAGCAGAGCCCTGTCTGCATCCATCGCAGCGAGGAGGCTCGTGTGGTGTGGGGCGGGCCAGGAGCAAGGAGAGGCCTTCCTCCCTTTGTGCTCCCCCCACCCAGCCCTATAAATAGGCCCAGCCCAGGCTGTGGCTC
>|NM_178645|Mouse|
TCCAGACATCAGAATTCCTCTGAACCATGGGTGATTTTCAATTTAAGACTTAGGTTTTAGGCTCCATGGAAAATCTGAATAGTAAGGCTACAGTGTGCATTTGTACTTATTTTATTATGCAGTGGACTCTCCCGCCCCGTCTTGAAAAACTGATTAATTATCTCGAAGACTCtgtgtgtgtgtgtgtgtgtgtgtgtgtgtgtgtgtgATTTACAGGTTTTGTAGATATTAGCaaaaaaaaaaaaaaaaaaaaaaGCATAAAATTGACGTAATCATTCTCCTTAGCCCAAGCTGGGCTCAATAGGAACCACTCATGAGCCTTGCGAAGCCCAGAATGTGTAGATGAAATGAGCAGATGTGTATTTGTAGAACCGTGGTAGTAGCTTATGGGTGGGTGGGAAAGAGATTGGTTCCAAAATCCTTTCAAATACAAGAACTTTGTTCTCACTAGACTCTAAGCAACAAGTTGCAATTGAAAAAGATGAACAGATTGGTCAGCTAAGTGCCTACAGGAAAAGCCTTTGGGTGGATTTCTTGAGATCTGCCGTCCCATGGCTAATTTTGGGTCCCTTACTTCCTTTTCACTTCACAAAACCTCCTCTGGCTTCTCAAAGGAGTTCTAAGCGTCAGTTTCCCCAATGCTAGACAGTGAGGGATCTGGGTTCATCAGCACGGAACCCTCAGCCTCCTTCCTCTAGGAGCTTGGGATCCCGGGAGGGCGCCCTTGAAGCCAGGAAGAGGGATCACAGATGGCGGAGGGCGCAGCCGAGGCGAAGAGTGAGCAATGCTGGCAGTGGGGGCTGCAATCGTGGGTGGCTTCGCCCTGCCGCTCCCGGGCCGAGGTGCGGGCCCCAGAGTCTGAAAGGCCGCCCCTGTCGGCCCTCCCCCGGGCGGGGCTAGCCCCGATGGCGCTGACTCAGCAACGCGAGGGGGGAGTTTTGTCCCTCCGCGGACCCCGTTTCTCTCGGCCACCATTGAGCGGGTTTCCTTCTTCCGGCGCT
>|NM_020520|Mouse|
tctgcatgagtagtgagcagaatgaatttccgttcactaacaggtccttcgggttttcctttagaaaatattcaccattggatcgcacctcgttaacaactctgctatgtgctggtccaagccaacatttctactcatgacctttaactttctccagccccctggatttcctctggctgttttcaccagcagttacagcgatcctgatttttgtctgtttgttttaaaatccgatctgagattgttagtctccatctaaaacctgtcatagaagagactgatgtcctcacagttcctcctgatgagtagtctccgtttctcctgtcctcactggctgctccaccatcccaccgcaccccattcccacccctgtggcctgtggtttctcagatttgacaacacagacatctcagagttttcaaattttctttatcttctgccagaaaggtccttcatccTTTACCGGGTATCTTTAGACAGGACTCATTTCCATGCCCTAGATCTTAATCCTTTGCCTTCCTAATGAGAGCTTCTCTTGTTTAACAAATTAGTTACAAATTATTTGTCTCCCACACTTTACTTCTTCCCGGATTTATTTTCCTATAGAGCCATTTTTACCATAGGACATATGCCATTTTTAACTTAGTCAAGGCTTATCAAAGACAGGGACCTCTATGGGGTACCTCCACTCTTCAGCACCTAAAAAAAAAAAAGTGGCTGTCACGCAAAAGGGTGTATGCGACCTCTGGGGAGTGCACAGATGCATAGGACCACAGAGGACCAGAGAAAGAAAAAAACTCAAGTCCAAGAAGACTTCCTGGAGGAGTAAGTCCCTGACAATCATTCCCAAGCCCCTCCCATACATCATTAGGGAAAGAGCCCCGCCCACTAAGGAGGAGGGCAGCCGGAAGTAGACTTCAGGGCGGAAGCCAGGCTAGTACGACTGGGCCCTCTTTCCGACCTGCCCACGGCCCCGCCCACCTGAATGTAGGTGAAAGGTC
>|NM_007669|Mouse|
ctgttttctcatagcaacagaaaccctaaATGTGGCATTCACTGAACTATCTCGTCAGCTGGTCTGGCTAccaccttgtgtttttgagggtctgctagagcctggagctcactgaccaggttaggtgcactggccaggaagtcccttctagtctcctgcttccagtgcctcAtgtgtgcctgtgcgtgcgtgcgtgtgtgtgtgtgtgtgtgtgtgtgtgtgtgtgtgtgtttgtgtgagtctatatgtgtgtgtgggcctatgtgtgtggtgtgtgcatgcatgtgtgaatgtgtgtgcatgtttgtgtaagtctgtatatatgtatgtgtgtgtgtggtgtatgtgagtgtggtgtgtgtgtgtatgtgtgtgtgtgtgtattacaagagcatgcagccaagcctggctctttcctgtgggtgatgggatttcaacttgggttctatacttgcaaggcaaacaactttaccagctgagccTCAAAGGAATACATTTCTAATGATGGAGCTGAGACTGGAGAAGTTTTAGAAATGTCAGTTCTGATTTCTCAGGGATATGAAAAGCTCTATCCTGACCCTCGTGCTTAGACCATTTTCTATTCTCTCTTTGTTTTGTGGTCGAATTTCTTGGGAGTTTGTGTGGAGGTGACTTCTTCTGAAATCTGACAGTCCCTCTTTGGTACTCCCCTGTCCTTTTCTGGGAAGTGGTGATTTTGGCGTCCACACTTCCTCTTCCTTCCTGGGTAGCAGCAACAGCTAACATGGAGTCTTCCTTATATCTCCCTTGGTCCCTTGGATTTCCTTTCTATCAGCCCCAGAGGATACCTTGCAAGGCTGCATCAGTCCTCCCATCCCTGGCTGTTGCCTCTCGGAGACCAGCAGCAAAATCGGAGCTCAGCAGGCCTGGGTCTGTTCAGTCCTGGGTGGGGACTAGCTTTCTGGCCTTCAGGAACATGTCTTGACATGTTCAGCCCTGGAATTGAAGAGGTGGGGCTGCTT
>|NM_018818|Mouse|
AAAAGTACTTTACTTACTCCAGTGTACCCCTCTGCCTATTTTTTTGCTTTACTATTTTCAGACAAACATACTTTTTAAATAAGGTAGAATGGGAGCTGACAGACCTTGAAAATGCTCATAAGAGTTATATTAACTGCTTGGCATAGACAGTCTTAAGCTCCCTTATCAAATATACCCATTTCTATATTAAGTCTATTTTATTTTAATCATTTCTCTGCAACGTCGTAGGAGAAACTTGTTTGGGTTTTTCTTAATTTGGCAGAAAGTCAGATTCTGAAACAAAAGATTTATTAACCGTCTACTATTCTTTAATACTCTTTACACTCCCAGTCCCCCACTCTCACCTCCATCTCTAAAGCAAAGTTAATGTTGCAACTTACATTGCTAGGAGGCTCTTTGGAATTCCATGAGGAATTTCATTCTGTGGAAACTAGGCAACGAtttttttcttttcttttttttttctttctttttttcttttttttttcttttcttttcttttttGGTTTGGTTCTTTCACTGAGAAGGCACAAATACAATAATTGGACAGTACTGGTATAAAATGAAAAGAGAGGTCTCAGGCTCTAAAAATACAAACACACTCTAGGGTAACAGTTTTCCTGGCCTGAATGACTCCTTTGTTCAAAGTGAGCCCTTTTGAATTGATTACTGACTGAGCGTCTCTGACCAATTTTTGCTTGGTAATTGTCAAAGGGGTATACAGACTTGCCTCATTCATCCTTGCTTGAGGAGTCGAATACTTACATTTCTTTTCCATATCAAACCTCTAGGATAAATAAGGTGTTTCACTGAAGTCTGTGAAATAAATAGAACTTTTAACATTCGCAATAACATTTTAAAAACTACTCTGTTGTCGCCTACCTGCACCCGCGTCTCTAGAACTACAACACCCAGAATGCACTGTTTTTCCTTCCGCTTTCTACCTAGGGAGTGCCTTAGAAATTCACATCTACAAACTACAGTCACATGACACGTTTCCT
>|NM_009906|Mouse|
tggtctgaagttctctatctttgttggatctttctgtggtttaggtatcagagtaatagtggcgagagccacagagcttcttaggcagcgtcatctttggctccagacaaccggccaccttcctggtgagagcacaggggtttgtgcatcaggccctggcggcgggagcctccttggctccgggactccgcggagggcaggctgcacgggtgaaggtgtggaatacagaggacagccgtttctgggacaggcgagagccacagagcttctgaggcggagccatctttggctccagacaaccggccaccttcctggccaaagcaacacagcttctgggaaagatcctgttttgggccttcatcttcagccaggaggaggtccaaacaccagttaactgtgcaccttccctgaaagaggagagcttgcctgcagagactgatctgaccactgaaactcagaggagaaagctagtctcccatgtctgctgatagagggtaacaaaatcaacagaggaacaatctctaaacaaagacaactataacaactaactccagagattgccagatggtgaaaggtaaacgtaagaatcctactaacaggaaccaggaccactcaccatcatcagaacccagaactcccacttcgcccagtccagggcatcctaacacacctgaaaaggtagacctggatttaaaagcatatctcatgatgatggtagaggacataaaaaaggaatttaataactcacttaaagaaatacaggagaacacttttaaagagttacaagtccttaaagaaaaacaggaaaacacaatcaaacaggtagaagtccttatagaaaaacaggaaaacacatccaaacaggtgatagaaatgaacaaaaccatactagacctaaaaagggaagtagacacaataaagaaaacccaaagtgaggcaacgctggagacagaaaacctaggaaagaaatctggaaccatagatgccagcatcagcaacag
>|NM_007737|Mouse|
AAATATGCAGCTAGGACTACCACATTCCGTGGAAAGCTGGTGTGGGGTTCATAACAGCATCATTCACTTTTATGTAGCTCTTTGTAATTTAGAATCTAGTTAACAGCATATTGCTCAGTTTAGTGTCACCAGATCCTGCACACTGGTCAGGCCAAAGCCCCTTTTCTAACAACAACAACAAAAAAATTTGGACagttaaggactatgtataaattcacaaaattggtgagttggcagatctgatattggaacctaccctttctgagacttaaaccagtgtgttttccTCCCTCCACAAGCTTAGTGAACATATTTGTTTTTTAACACAATAGCATGCTCTGTGACGAGGAGAACGTATAGATGTGCCTACTAAAAAGATGTGGAAATAACTCAATGTAAAGTATCTCAAGTTCATTTTGTATTGGCCATATTCTGCCTCCTTTCTTCCACAATCTTCTCAGAGCATAGGAGAGGGAGGAGGATGAAAATTGGGACAAGAATCCTTCCTCCATTGCCAAAAGAAAGGGTTAAAAAAGTGACGTTTTAAAGGCTTAAGTGGCAAAGAGAATTCTGAATTATTTAAGTGCAAAAGAAAAAAAAATCCACTAAAAGGCTGTAATCCTCCCTAAAGTTTTTTTAGTGTCTCTGGAAAAAGTCAGTGGGTGTGTGTCTGGGGAAGGGTTGGGGAGGGTGGATCAGACTCCTTCTAATAGGCTTTCTTTAAAAAAAGAAGAAAAGAAAACACACACACACTCAAACAGAAGGAGAAATAAAAGTTTGTCTCTGTTGAGAAGCTTCCTCTGTGCTTAAAATCTACAAGAAGCACTGAAAACTCAAGTCGCAGAGGCGCGCGCTCTGATTTGGTTGTTTACCATCAATCAGACGGTTGCTTGGCAGACACTGGATGGTTATGAGCCTGAACAAGCTGAAAGGGGCAGGAAAAGAAGTGGAGGCAGCATTCTTCCTATTTAAAGCTGCACCGCTTGAAAAAAGTTTTCGCA
>|NM_007780|Mouse|
gctaggcccaggcatactctgacaagagacagctatatcagggtcctttcagcataatcttgctagtgtatgcaatggtgtcagcatttggaagctgattatgggatggatccccggatatgctagtgtctacatggtccatccttttatctcagctccaaactttgtctctgtaactccttccaagggtgttttattcccacttctaaggaggggcatagtggtcacacttcagtcttcatttttcttgTCACTCCCCTCCTCTTAACCCCAGCAGCCTCAAGTTattcatttgttcattcattcattcattcattcattcaCTTTATACCCAGTCATGTGTTCCTCCTCTGGGCCATGGCTGGGCACTGGGGGAGGGGAACAGACACAAAACATCACTTGCTCTGAAGACAAGATGGGAAGAAAACAGGGACTCTAGGGCAGGACAGAAAAGGGAAAGCCAAAGCTGACAGCCAGGGATCAAGACTGCTCCCACTGCCTACTGACTGTTGTCAACTTAGGTTTTCCATGTCAATGGCATACCCTCAAAACCTTTCTGGTTTGTAGGTCCTTCTAGAAAAATACCCCAAGGTGTCTCAagacttgaagaggccacctgtagctgatttgcataaggccacatgctaagaagtggtgccctcaaggtcctccccagctctgcctggctctgggcacatgctTGCAGGGAGGTGGTTATTGCCCTCTGTGTCTGCTTCCTccagaggagtcagggaggggtgtggaggagaccatttcaggctgagacctgaagggcacatgagagctgactgggagatggtggggagcgagctactctggcagaACTAAATGTCGTGAGTATTATCAGAGGCTAATGTCCACAATTCTGAGAATCAGGCGAAGCTGCTTGCGAAAGGGCACTGGCAACTTCCTCAATCTGCTCTCTGTTTCCTCCAGATGGGGCACAGATAAATAGGAAGAGCCTGCAACTCACTGGCACT
>|NM_007802|Mouse|
ctggaagaataggcagtgcttttaactgctgagccatctccctggccctgtagggcatttcttagtggttgatgggagagagcccagctcactgtggatggtgccattcctgggctggtgCCCCAGCCGttgttatttttagacaggatctcactaaattgcctagagtaggttgaccttgaaAGTAAGttcttacttagagacgtctcactgtatggctctggctgactttggactcactctgtagactgttgtggcattgacctcacagagaaccatccacccctgccatccagtgtgtatgttgaggggacagaggtgtgccCATAGCCAGTGATGGCTTTGCTTTAGCTTCCTGAATATCTGGGATTACTGCACTGTCTCACACACGTGACTTTCTGGCCACTTTTGAACCATCTCACCTGGACTTTGTGGGCAGCTCCTCCCTTGATGTACAGCCATAATGGGTTAGAAAAACTACTCCATGCCCAGAAGCAGTTAATAGCAAACAGTCACAAAACGGTTTTAAATGTTTAAATTAGAGCCTTACATTTCTAGCCTTTCCTCCCCTCTCCCTCACTCCACCCCCATCATCTCAGAAGAGGATCTGACACAACGTTGGAAATGGTGCAGAGTAAGGAGGTGGGTCAGAACTAGATGAGTTGAAAAGATGGAAATTGCCAGTCAGACATTTTGAGGAAGAATGGAGACAACTAGGGCTGTGTTCTTAAATCTCCCACCAAAGTCTCAATTTGAATATTGTGCTATCTTATTTTTGCCCCCCAAAGTCAGTCAGATGAAACTAAACACTTAGCAGCTATCCACACTGGCATATGATACTGTATACACACATTGTGCAAATGTGTGTCCTTCCTCCCTAACCCCTCCTCCTTTTCATCCTATCCCTGACTCCCTCCCTTATCCAGATTTTCCAGCCACTGCTGGAGTTGACTTCCGCAATCCTTACCGAATAAATCTAGCACCCTTAGTCTTCCGCTCAC
>|NM_007807|Mouse|
TGAAGCCTGAGTACCTGCCAGGAGGTAGTTGTGTTCCATTTGGCTTTAGCATCTACCGTACACTGATGTACCTTCGATCTGACCATGTTTACAAGCTTAGCATATAGAAAGTCTACCTGGGACCGTGATTGTTATCTAAACATTTTGGTATTTCCATTGCTGTAGTCCTATGTGGGGTGTTTAGGGTGGAGGTGACAAATTTAAGCTTGTTTTTGTGTTTCCTGGTATTGTACTTACAAGTGATATCAGTtgtttggacttcaaataagcaactgtattattccttggcactgtaactgggtccaagtaaattcactgttctgggtctcagcttcctcatttataaatgtaatcataaaatagaacctaatctataggaattgagttgtaagaatcaaatgacttgatgtatatGTGTGTATGGTTATGTTTCTGtatatatgtatatatatatgtgtgtgtgtgtgtgtatatatatatatataCACACATGATACCATTTTAGGTACCTATATCCATTTTAAGATATAAAATTGGCATCTGATAATCATCCTATAACTAACATCTATCACTCCTTTTTAACTTTACCCAATGAGAATCAGTATTGTTGGAAGAGCCTGTGAGAAGAACATGTGTTTTATCTAGCTAGTTGGATAACTTGAAAGTTCTAACTACATAACTAGTTATTATTAAAAAAAAAGTCACTGTCTAAAATACACCCACAAACTACACAGATAATCTTATGAATAATAAAACAAATTTTAAAACCTGACAAATCGTCTCTGAGTTGTAGCAGTAGCTTTCATTTTCCAGTGTATTTACTTGTGACTGAATCACAAGATCTTTTCTCTTTCTGTAGTTTTTGTGTGGTTTGAAGTTTTAAATTTGTTATGGGAACAGCCTTTCAGTTGGCCAATGATTAGCTAATTTCTGATAATAGAAAAGGAAACCTATTGCCCCAAAGCTGCTGTTTTCATTTCCTCATCAGAAGAAGAAGCACA
>|NM_029787|Mouse|
atcttccctaaagttgccttcggtcatggtgttttaccacagcaacagaaaagtaactaGCAGTCTCACCGTGTAGCCTGGAACACTCACAGATCCACCTGCCTCTTCCGGTATTGAACGCTTGGGTCATCAAGTGTTCCGGTATTGAAGAGTTTGGTTAATAGTTCTCAATTTTTAGGCAGCAAGTCTCTTCCTCACTCTGCCGCTCTCAGAGCAGTCTTCCATTCCCTATCTGGCCAGGACCAGGTTGAAGAAAACTCCGGAATGCCAGGGACATACGAGTGTTTATAGAGTATGTGATAGGCTCTGTTCTGAGGTCCGGGTACACAGAGAACTGACTGCAGACTCCTGGCTTGGGGAAGCCCCACCATCTAGTGGAATGGGTACGTGGGCGCAGAGCATCGTGAATAAACAGGCAGGATAACTGAAGCGCTACAAAGACCGTTCTGCACTAGTGGCGTCCCTTGGAGGGAGCACAGGGCCAGAGCTGGCCTAGCTAAAGAGGTGACACCTGAACTTTAATCCGGAACTGGCCTCAGTACGTTTGGAGATTTGTTCAGGAAGGAACGACTGGTTCGCAGGCTTGAAAATGGGGCAGGGCAGGGCTGTAGCCTGAACTCTGTAGCCAGCGGTGTTGGCAACACGCCCCGTGAGCGGGTAGAGCCCTGGCCAGCACAATCAGCTCCGGCAGGCTCCCAGGACCGAAGGCTCAGGATTTGAGAGCCCATCACGGGGGCGACATCTTGTTCTCTTCACCAGGACAAAACAGGCCCAGAAGCCACAAGCTACCTCCCGAAGCCACACAGAGGCGCCACAGTAGCCAGTCTCTCGCCGAGCCTCTTCCGTGCAGCGCCGTCAGCCACTCAGCGCGCACTCCCGTCTTCACAAGCGGAAGTGGGCGGGGACACTGGGAGTCTCCGCCCCCTATCCGCCCACCTCCGCGCTCCTGACTGGCTCCGCAGGGCGTCCCCGCCTCCGAGGTGTTGAGACCGAGGCGGGTT
>|NM_010118|Mouse|
ATGGGGTTGGGTTCTCTTAAGACAGCAGCATTAATATGCTTGGTCATTCCTTCCCTGGAACAGGTCTGCAGAGTCGCTACATTGGAATTCTCCCTCTCCCTGAAGGGGTCTGTCTGTAACAGCCCCCTCTCTCTTGCCTTGTAGCCACCCTCTACTACCACCTCAGCTTCACTTTCCTCTGAAATGCCAAAGCAAGATGAAATTGATGAAGTCGGCGTGTTCTTCCCTAATGGGGTGAGCCAGGCTTTCTGAGCACCCCgcatagtgaccagggcaagggacttggatcctgaagaccgggcagcagatttgaactggaccaccaatcaccagctgcgagactttaggcaagttcttttagctttcctgaacttATCTGTCTAAGCTCGCTGGGGCTGGCTTGAAATATGTGCTCTTGATTTTGTTCCATTATCTACGCTGACTACATTTAAAGGTTTGTACTTTTTTTTTAAAGGGGGGAGGAAGAAAGTGGGGTATGGGGGGGTAAGTAAGGCTATCAAAGACTGGTTCTCCTCCGATGTTCTGGAAAGGCTGAGAGAGGGACTGGCCCCGGGCATCCTTCAGAGCCTGGCCTGCCTCGGGGCAGCTAGCCTCTATTAGCACCTGCCTCCCCTCCCCCATGTTTAGCCATAGCTGGGTCCAGCGAAGCTCTTAAGGGTAGGTGAGAGAGTTCTTGGAAGGCTCAGCTTCCACAGGGTTCCCCCCCACCCCTCTCCCCCTTTCTAGACTCCTTGATGGTATGGAACCACTTCTCTTACCCCCACTGTCCTCCTCTGCGAAGGTTGGTAGCGGCAATCCGCCAGCTTCCCGCGCTCCAGTCAGTTCTACCATCATCGGGCGTCTTGCCCTGGGCTGGCTTCCCTGCTCCCCATTCTCTCCGCCGCCCGGGAGCTCCCCCTCGGGGCGGCGCGAGGCGGCAGCCTGCGGGGTTGGCGACAGCGCGGGGGAGAGGGGCGGCTGCTGCAATCCTCCCGCCCACG
>|NM_007949|Mouse|
AAGGTGATATTTGAGCAAGAATCCAGAGATATGAAATAACTGACAGCATTGTCCAGCCCTcaggtgggttagccacaagctggggccagccacccaggctatagagtgagctccggaccagcttgggttacatagtacgactgtctACTGAGGCCTGTACCTCATgagatggctcatgaggtacaggccttttgacctgagttcgattcccacacatagtggaaggaaaggactgaaccaaattctgcaggtttcctcttccttccacaggccagaggtattggattccatggagctagccctaaaggtgatcgatcataagctgcctgatttggggggtgggagtggagagtggggcggctgggaaccctgctcctcttcaaaatcagaaagtgcttttaactactgagtgattcctccaggcccttaattaatgaagttttgtttgtttgtgacctatgctttaacgtctgagccatctttccaacccatattaataaatgcttaaaaacacgtgctaggcagggcagtggtgggaagcagaggcaggtggatttctgagttcgaggccagcctgtactacagagtgagttccaggacagccagggctacacagagaaaccttgtctcgaaaaaacaaacaaaaaaacaaaaaaaaacacccgaAAAACAAAAAAATCAAGACGGTCTCCAATTTCTCTGTTATTCTCTCTTAAACACTATTTTCACGACTTGGACAACCAGAACAGAACCTGGAGGAGCGAAGCAGCAATGAACTCTATCGATTCTCTCGACTCTCTTCTTTCTGTGTTCTGCTCGAAGTCCTCGGCGATCCTCAGCGATGCCTCGGGCACCACTTCTCTCCGAAGTCCGCCCTCTCACCGCCATGCGCACGCGCCAATTTTCCGATTGGCAGAGTGACGGGAGGACTCGGCCAATGGCGTCCCGAGGAAGGTGTGTCTCTGGGTCACGCCCCCTCGTTGAATATTCAGGAGCGGGCG
>|NM_010163|Mouse|
TGTTTGTTTGTTTGTTTTGttttgtttttcgagacagggtttttatgtgtcgccctggctgtcctggaactcattctgtagaccaggctggcatcgaactcagaaatccgcctacctctgcctcccaagtgctgggataaaaggcgtgcgccaccattgcccggctGGATTTTTTTCCCAGAAAAATATTATACTTACACCTGGACACAAGCATCTGCTCACACATTTTCTCTCTTCTGATTTTGCACAAGCACATTTTAACTAAAAGTGATCGTGCTTGTCCCTTCTTAAGGGACTGTGGCTTCTCATTAGCCTGTCTTGGAGATATTACCTTGCTGACTGGTATGACGACTCCTTCTCCGTTGTTCCATAATCCTACAGTTTACTTTCTTGCTAGTATTAGAAATAGTGCGGTGAATGtttctttctttcttttctttcttcttcttttttttttttttttttttttggtttttcgagacagggtttctctgtatagccaggagatgtcctggaactcactttgtagaccaggctggcctcgaactcagaaatccacctgcctctgcctcccgagtgctgggattaaaggcgtgcgccacctcgcccggctGGTGAATGTTTCAATAAGTGGTGAGACTTTCTGCAGGGTAAACTACAAAGAAGGTTGGTTGGAATTGCAGGGCTAGGGAGTTTTTTTTTTTTTTTTACACCTTGATGGATACTGCCAAATTGCCCTGGgggcctaactatgctttgcagagttgtagattgtctctttatggctaagctagcctggaactagtgagtgatccttctgctgtgctgagattatggatataagccaccacgcctgacCCAAATGCTTGCCTTTTCCACAGTTTTATCCCAGAGCTTGGTGCGCCTGGCTGTCACTCTGCCTTTGCCCCGAACGGGAATGCTCACGTGCGCTGACTCCTCCTGTCCAGCAGGGGGCGCGGCGCTACCGCTTCGCATGCGCA
>|NM_178389|Mouse|
TGGGGAACACCCTAGGACTCGCTTCTGAGAACGTGCCTGTTTCCAGAGCAGGAAGATAGATCAGGAagatagatctcttactggtctggaactagctaaggagactaggctggctggccagtgaaccccagggatccatctgtatctgcttccagtgagataacaaacttccacaatggtcaacttGACAGtattattattattattattattattattTATTCACGCGCTAGCTATCTTCAGCTTCCCTTTTCATAAACTCACTGAAATTCTGCTGGGCCTGAAGACCTGTACTACCAGGaaagatttagcttcatttatgtatttgtgagagaatgccagctatgtatggtatgtgcaacggaggtcagaagcgggcatggcatcctatgtaatgagaggcggtaggtatgtgggtgccagaaacaggactcggggcctctgcaggagcagcctcccgaatgctgggattaaaggcgtgtgccaccaccgcccggTCCCGCTTTGTATCTTAAACCGAGACAAAAGTGTCTTGAGTCCCTATACGGGGGCAGGTGCGCAAACACAGCTTTGGGGGAGGGAGGCAGCGGCTCAGCGATGGGCACAGCAATTGCTACTGTGAATGTCAAGGTTCCTTCGCCATCGCGGGTTTCTTCCCACGTGAACTTGGACGCAGCCCGGGCCAGCCATGTCCTCCAACTGGAGCTGCCCGACCAAGGGTTTGACACAAACAGTGGCTCTGAGTGGAGGGACTAGAAAGGGCCCAGTCCCGACCTTGTTTCTCCTCAACAGCCCGCCGGTAACCGGATGGCGTCCGCACCCCTCATTTCCGCCCTCGATGGAAGCGCACTGCGCAGGCGTTTAAAGCCTGTGCAGACCATTTGTCCCTCCAGGGTTGCCGTCCAGGCAGTAACCCAGTACACACGTTTCCTGGAGGGCGTGGAGGGGCGGGGTCGGGCTGGGCTGTCAGGTCTTAAAGGGGCCGCGGCGCTGGTCGCGGG
>|NM_009752|Mouse|
gaagctgcctcagaaaaacaaaCagaaagaaagaaggagagagagagagagagaaggaaagaaagaaagaaagaaagaaagaaagaaagaaagaaagaaagaaagaaagaaagaaaggaagaaagaaagaaagaaagaaaAAggggatttaggggtgtggcccaatagtagagtacttgcctagaattaatgaggacctgagactcaccgatagcattgcaaaaaGTAAGTGaaataaataaataaataaataaatGAGATAATGCCTAAAATAAATGAATATTGTTATTGACTACAACTCATTAAAGCTGGGAAAATCTCATGTATATTTAAGTCAACGTCAACtaaagcagaggtgatgacccatggctatacttccagcattcaggaggcagtaggcggaagatcagaagttGCCAGAGGGAAGGGCTACTGTTCTCATTAAAAATCAGGGCACTTCAAAATAACTTGGCCATAGCTGAGTCACACTTAGAATTCCTCTGTAACCTACTACAGTGCTTCTTCACCTTTGCTTTCACTGAACCTCGGAGCTGGGTCCGGGTCTAGGACttcagggtttctgggctggggcccagagtctgcatttccatgtttaagtctcgttggcctgtggaccacaccttgtgaaTGTTAGACCACGTGCTAGGGAGAGTTTTAGGGGCTAGGCTTCTAAGGCCAGAGCACTGAGGACTGACTGGCTGGTTTCCTCTTCCCTGCTCAGTTCTTTTCTGGCAGCCGGGACAGGCTGAAGGCCCCTGTGAATGGCCAGCCCCTGAACTTCATCATTGCTCATTCAGGGGTGCCGCCATTCCGGAAGGAAACACAGTTGTGGGAGATGCATAGACCACAGCTGCTTCTGAGTCACGTGGCCTACAGAGGCTGGACCTCCACTCGCAGCACAGAGCCTCGGGGCGGGGCGGAGCTGGGGGCGGGTCCTGGCATAGGGTCCTCAACAACCCCCGGAGGTGCAGCGGCTGGCC
>|NM_010299|Mouse|
AACCGTAGTTATTGAATAAAAAAACAGGGATGGGCTTCTAAAATCTTGTAGTCAGAATGAGAACTCTAGGACCTAGAGTCTTTGAGAAGGCCACAAACCTACTTTCCAATGTGACTTAACTTTGTTCCGGGCGCTATTTTGTCTCTTAAGTCTCATGTCTTAAGCCTATATTTTAAATAAAATCACTAACTGTGCTTCACCGTGAGGCTAGTCCTCAAATTCTTTTCAGCGACAAAGCCCAGTTTGGCCTTGGTGAAGGTCTCGAACTCCTCCTCGGGCCATAAGGGTGACAGTTGGACGTTCTTTCTGTCAACGTTTCTGGTATTTTGTACTTTGGAAAGTAAACTTTGGTGTCTAACGAAAAGACTGCGGACAGCGATAAGCACCACCATCTCCTAAACTCATCGTTAGGCGCAGGCGCTTTCCCAGGTCTAAAAGCCTCAGGACCTGGCAGCGCTTTAGATGCTGTTAAATGCCAACAACCACATGCCAGGAGTTACAATATGAGCAGGAAACTGGCAGGGAGCTTTCTCTCTGTGTAGAGAGGAACCTAGGAAGGAAAAAACTGAACCTTGAAAAACACTCCAGAACTTCGCCCCGCCCCGCCCAACAAGCCCCGCCCATCTCGCCTATCATCCTCACCCAACCGCGTGTGGAGCCCTGCTTCTGCATTCAgctccgccctagcactcggccctgtccctcccgcctcttagccccacccctcccgcagtcccgcccctcgcgctccgcccttctccgtcctcttagcctcgctccttccctcagccccgccctcaatcgaccccgcctcTTTCGCAGAACCTTTTTTTTTTTTTCCTCAGAACTCAGCTCCGCCCCTTCCTCCGCTGGCTCTGCCCCTGCAGTAGGCCGTTGAGGGTGGGGCTGAAGCAGGTGGTGTTTGGGGCGTGGCCGGAGAAGTCCCGCCTAGGGCCTGCAATCTCAGCCCCGCGGGGCGGAGCGCTGAGCGCAGCCAGGCT
>|NM_010274|Mouse|
AACTAATTTGGCACGAGGAGCTTTTCGGATCAGTCCCTGCCTACTTTTCAACACCATAATCTCAGGATTTAAAGTGGGGTCTTTCGGAACCCGAACTGAGCCCTCCTTGGGTACCCTTGGTTTTGCTTAACCCTTTTAGTTGCAACAAGTGAGCTGGGCATGCTCAGTGGGCAGGGTCGGGTTGGGAGGGGGTGCAAGTGGGAAGCCTGTGGCTCCGCAGCCAGGGTTCTCCGCCTCCCCCCACCTGTACGAGGCCCGGCCCGCTGGGCCAGCGCTCAGCATCCCACCCTTGCTGATTTGGCTTGTTCTTCTCAGCGGGTCCCGGTGCTAACATTCAGGCCCGGGGTCCACAGGCCTGGAGCGCCCACAGAACACGCTGGGGTATCTGGGCCGAGAGCTGCAGGCCGAGTCCCTAGAGTCCCCCGACTCCTAGACGCCTTTCTAGGCCCAGGGAAGCCTGGCGGCTGGGAGGCGCGGAGGAGGGGACGCCGGATCTAAGGGCGCGCGACGGGTGATCAGGTAAGGCAACCCCGGTAGGCAGCAGGCGGGGGAAACGTCCTCCCCCTAGGGCAGATGGCAGGAGTGGCCCGCGTGGGGAGGGACAGAAACCCAACACCACAGCGGCTTCCCCGGCCTAGCTCAGCCCTCTCTTCTTTCCTCCAGCTAGCAAGGAGTGGCAGGGTATGGAGTCGTGCTCCGCCGGGGCTCAGGGCAGGATCGATAACCTCGGGCATGGCCAGCCCACGTCCCTGCGAGACCCAGAGCGCCGGGTCTGCAGCCGCCCTTTCCCACCGGCTGCACTTCCGCATTTCCCTGCCGGGCAGAGTCGCCCGGGCCGCGGTGTCGCGGCGAAGGCGGTGGCTGAGTTGCCGGATCATCCCCCGGGGAGGCGGAGGCGCACGAGGGGAGGAGGAAGTGGCCGGGAGGGGCGTCGGCGGGCGGGTCGGGTTACGGTGGCCCCGCCTGACCCGGTGACATCCCGGCGCGCTCGCCGCGAGCTC
>|NM_010424|Mouse|
gaaaagaaccaagatccgcaagtcatgctttgatttccacgagcatgcccacatatataactcccacacaATAAATAAGCATATGTGTGTGTATGTGTGATTTTAAAAATCTTTTATCCATCTCTACTTTACAATATGGTGTGTGTTTTTTGACATTTCAGATTATGCAACTGGTTGGTTTTTGTAACTTTGCCTGCCTTCCCTCTTTCCCTCCAGAGGGTGTGAGATGCAGTTGCATGTTTGTTGGGTGGGTAGTTAGAGCATTTAGTACATACATACAAGTGTGGAGAGGGAGGTTAGGTAGATGTGTAGTCGTGGAGGAAGGACATGTAAATACATGTATGTGTGAAAGAGGTTAGGGACGCACTCATATACTGAAGACAGGTCAAACACTTGTGAATACCTGTTATCTAGCTTTGGTCTTCATGCCATCCTAGGAGGAGGATGGGTAGGCATGTTAACTGGACCTCTGGAGGTTATTTCCACATAGGATTTTAAGAGCTAGCTGGCAACAGATAATTCTCCCGTGGGATGTGTGTCTGTTGCTGACACAACGTTTCCAGTTCTTGTTCGTTGCATAAGTGTGTAAATGTTAAATATTTAGATCTCAAATTTGTGATAAGTTTTCACAATTAACAATATCCATAGCGATTTTGGTTTAAGGGATGGGGACGAGGGCATTAGGGGTGCTGGGTCACTGACTGTTGCACAAGCAAGCATTCTTAGCTTCAGTATACAGATTTCAAATTCTGGATACTCTCTTGTTCTTTTTCATTTTAGAGTGAgtttgtttgtttgtttgttggttggttggttggttggttagtttgtttgtaatcagtctcactttgtagcccaagccgtcctgtaattcattatgtagccttagacttgcaatcacagcaatcctgactcagcagtggctccagtctgtgctgggctcacagacttctgccactgcAACTTGTTTCTTCCCATCAATGTCCCGGAAAGGGATCTAG
>|NM_053176|Mouse|
agggtctctgtatcaacgcccacctccagttccttgtgctgattgcctgtcccgacttccttcaatgatgactgttgatatagaaatatgaggcaaataaaccctctcctccccaagttgcttttggtcatggtgttccatcatgacaataggagcttaattaagacatccccacataggcttatatgtgtcggaatgcgtaggcatagagaatggcactacttgagaagaattaagagctgtggccttgttggagtgaatgtggccttgttagaggaaatgtgtcactcagggtgggctttgaagtttcaaaaggccaagccaggcccagtggcttctgcctgtggatccagatgtaaaacttgtagcgatatccaataccatgtctgtctttgcatgccaccatgcttcccacaatgatgataagggactaaacctctaaaactgaaagcaagctccaatgaaatgctttctttgataagagttgccatggtcatggtgtcgcttcacagcaatagaacagtgactaaggcaGAGGGGTTCTAAAGCATTACACAGTAATAAGATAACAGTGTCAAATGTCCATCTGATTCCACAGTCACAGCTGAAGGCCAGGCCCTTCAAGAGGCAGGCTGTGGGATGGGTTACCTGCCTCAGATAATTTTCCTGTGTTTGGCTAAGGAATTTTAGCGCCATAATCCAAAGATGCAGCTGACAATAGAGATTTCCAAATGAGACAGCTATAAGAAAACTTATTCCCAACTCCACCATAACAACACAATAAGTGCTTTGGGTTAAACACACCCTGAATCAGTTACCCACCAGATATAGCATATTGCACAAATGATGATTTTACCCACTCATTGGTGTTATGTCTCAACTTTCTCTACACTAATTATTTACAGACTGTTGACAGATATTTGAACCTGGGGTCAAAGTGAACATGCCCAGTTATACAACAAAAAATCTATAAAGACCTTTATCAATTGAGTGTGCATCAC
>|NM_010475|Mouse|
TGTGACAGATTAGCCATCGCAGGGACCTGCTGGAATAGGTCCTCAAATCCAAACAAGCCCAGAATGCGCCCCACCCCACCCCCGGGCCTGGGAGGAGACAGGGTATGACAGTGAGTGACAATGATGGCTTGGAGGGAAACAAGGTGCTTTCTTCCACTCCAGACTTGGGGCTTAAAGTACCATTTTCTGTTATCAATAAAGTGCTGAATCCACCTGGGCCTATTACATTAAAGTATTGGACGTTGCTGGCATGTCTGGAAGGGTTCAGGTGCACATGCGGACCCTAATGTGGAAGCCGCCCTTCCCAGGCCTCACTTCAGCTCCGTTTTAAGTCTGGTCCCCAGCCTTAGAAGCTGTAGAGCAGCAAGCTGGTAGTTATAATTGTCCCTGAgagtgtggtggtacacacctggaataacaaccctgaaaagctagaggcagaagttcaaggccaacctcagctccataaggagtctgaaggcagcctaaggtaggtatataagtatctccaaaaaactaaaaaCGAGACCTTTGCCTTTAATCCCAGTGTTGGTGGGTCAGAGGTAGATGGATCGGAGTATCTACTTGGTTATCTCAAAACCAAACGAAGTTTCTTGGATAGAAGTGTTTTCCCCCattgcttctcagccttttggctaagatcaagtgtaAAAGCGTTTTCCCTGTGGTCAGATCTGCCTAGCACCGATCAGTTTGAACCTACCGATCTAGCTGCTACTACCTATAGAGCTTGTTACTTGTAGAGCAACCCATCCCTTGATCAACTAAGGTAGTTACAAACAGCACCCTTTGGTGCTTTGACCCACACCAGGCTGGGGCAAGCCTTCCAAGGACCCAACTCGGCCTTGAGATTGCCAGCAGACACAACAAGGGGTGGGGCCGCTGTGGGCAGGAGCAGAGCCAAGCAGATACTCAGTCCTAGCTTGCCAATAGGACCCTTCATGCTCGCTTGCTTGCTCTGAACTTTAGTACTATTCCAC
>|NM_008292|Mouse|
TTTTTATTTTCTTGCTCATCTCTACTCAAGCCCCCTTAAAAGGACAAAGTGTTCTTTCTAACAGTAAATGTATTCTTAACCACCTTCTGGAGTAATCCTGCTCAGAACCATTTTCTGCACTGAAATATGATCTAATTAGCTCTGTTTTGTTTTGTGGCTCCATTCTTTTGCTGCCCCAGCCTAGCTAGTACCTCCCCTCCCTGTATTCCCAAGCCCCCTCGGACTTGCCCAGTGTTTAATTAAGCAGCGCTTGGTCACTTCCTTGGGAAAGTCCTTCTTTTGTCTTCTCTCCAGGGGTACATAGTGTTCCTATATCTTGCCACCGTCCATTGGTACACTTGCACACTTTTTTCACAAGTCCTGTCAGGCTGCAATGCTATTGAAAGCTAGGCACCACACTATTAATAGCTTCAATACCTCCCTTTGTTCTCTGTAAGTTTGTTTCTAAGACCTGGCTGCTCAATGTTTGTTGAATGAATGACTGACACTCTCTGGGTGTTCCCAACACGTGAATACTAAACTCATTTAGCAGCACTTTTTGTTTGTTTAGTTTTGTTTTTTGTTTTGTCCACTATGTCTGGGGAAGGCAGTTGTGgggatggggatgcaggattctgcattttgacaatttcagggtgattttcacatagtagatccagcggatacactctgagaaGTCTTGATCACTGTGACAGATAACTTTCTTTTTTAGAAGCTATGTCAAAACACCCCTCTAGAACGGAAGCCAAGCGCTATTCATCTAGGGCAATGGCTGAACTTAGAACACATTGAATGAATGCTGAAGCTGTAGGGAAATATATGAAAGTAGAGTAAGTAATAAGCCATTTAATCACACGGACCTTGGCAAAGCTCTCTTCTGAAAGAACTTCCAAGGCAATTCTCTTGGACAGATTTTTCTCCACCAAGGAGACTCGTACTGGACTACATTTCCCATGATGCCAAGCCAGTCCCACGCAGGCGCACTTGGAACCACCGGCGCC
>|NM_010491|Mouse|
GTACATTGTTTCTTTACCCGTAGAGATTCTCATACATGCATACAAATGTGCCTTGAACAAATTCAACCCCGTTCTTCCCTCCAGCTGCTCCCAGAATGCTCTGTACTTCACACACTCCCTCCAAATTCCCTGTAGATTTTTTTTTAAATCTGAGTCCAGTTATTTTTTCCTTTTATGTACTTTTTATAGTAATTGAATAATGCAGTTTATTGTATGGGTTTTTTATTGACTTGTTTAAAttaatttactttttacactctgtattccattccccaccccactccccatccaccctccgactgctccacatcccatacctcctctccacccacccccttctccatgtggatgcccccaaccctcaacccacctgacctttaaactccctggggcctccaggctcttgagggttaggtgcatcatttcagaaggaacacataccaggaagttctctactgtatgtgtgttgggggccccatatcagctggtgtgtgctgtctgtttagtagtccagtgtttgagagatgtcgggggtccagtttaTGTACTTTTTAAAAACAGTTCTTACTGTGGTATGATAAAATGTTTCTGAGTATCCATGACACTGAGAAAATGGATCATTTGCCCTTGGCTATGACTTCTCCATTTCCCTAGCATTCTCTTTGCATATAAATACACTTTATTGTTATTCCTAATTACTATCTTTTAAAAAGTCACTTCCTTACTGTCAGACTTAATTGTTCAAAAATTCACTTGTATCTCACAAAAAAAAAAATGAAACTCTAAACGCCTACGGCCCCTGATGCGCCATCACCCACACAAAGGCACTCAGTATGTGGTCTACTAATATTTACCTAAGTGTTAATGTGTTGATGGCCCACCTGCTCCATCTGCCAATGAAACCCTTTCATCTACAGGATGGACATTAATGACAGTCTCTCTGGTGACAGAGCTAAGCAAGTTGAAGGATATATAAGAGCCAGCTTGCTAATTGCCAAGTC
>|NM_010511|Mouse|
AAGGGGAGAGTGGGTTGCATTCAAATTCCTTGCAGACATGGTGATAAAAGAGAGCTGAGGCGAGTGAGGCAGCACAAGAGTGTTGTCTATAGTAAGTGCAAGGTCACTAAAGTGAATTTAGGGGAATGAGAGAGATTTAAACTAACCGGTGCGGTCAGAGAGGCAAGAGGGACGATCTCTTGATGAAAGACTACTTAGTGATCCGCCCTTTGACATTTCATCATTAAAATGGGCATGTGCTTTTTGTGGTGGTAGTTTGTTTTTGCTAAGAATAAAGTGCTAGCCAAGCACATTGGATTTGCGTTGTGGGAGTCTGAACAAACTGTCTTGAAAACCAGAAGTTTAAGTTCCGCGGACAAAACTGGTGGGAACTGGAGAAGGATTTTTGTAACTTCTCTAACACCTCAGGCTCCAACACGCCTCATGCTGAGGGATGAGATAAGCATGGTGTCTGGTTGTGGACTGAGGCAAAAATCTCCAACCCCAGGTTACTACATAACCAGAATGAGGAACTGAGGAAGGTAGTGTCAGGCTGAAGAAGGTAAGGTTCCGGTCAGAGTTTCAAACGTATCCACAGTCCAGGTCCTGAATACAGAGAAGAGCCCACAGTTTCAAACCTCAGGCTAGTCCACCCCTTCTCCAACTTAGTGAAACTTCTCCGCCCACGCAGCGCACTGCCTGGCTCCCCAGTCCAGACCTCGCCTATAACCATGTCCTAGTCCACTTTAGACCCGCCAAGACACGCCTCTTGTATAGACCCCGCCTCACATCCCACCTCTACTCCCAACCTCCAATCAACTCTAAGAGATTGCGTATTGGTCCCGCCTCTCTGGCTAGACCCCCGCCCTGAGTCCGCCCCTGAAGAGCTGCCTTTTAACCCTTTGCCCCGTGAGGCTCCGCCTCCCACTTAAGCCACGCCCCTCAGTCCCAGGCTGGTCTCTCAAGCTTTGGTTTTGGCCCCACCCAGCTCCCCGGCAGGCCGCTTGCGGACTTGGCGACTA
>|NM_008367|Mouse|
ATGAAATCAGTGCTTATTTCAAAAATATATTGGATGTAGCCTGTCTCCAGAGCCCACAGTGTGATACCTTTATCCTAAGATCCTCAGACTCTTATGAGTTCAAAGTGCCTGTGACACTCCTGTAACACTCCTGTCTATAAATATACTGATTATATGCTGGCGTGCATTTTTCCCTCAAGGGAGGAAATTAAGATTTCACCAGATCTTATTTGCAAAACAAAACAGTCAGCAACTAGGCTAGAAGTAAAAAGTTATGTCAATAGTGGGTGAAAAGACAGCTTGGTGACACTATGAGAGAAGGCAAAGGGTTCTTTCTGAAAGGCCTCCTGGGAGAAGCTAGACTTAAAATCTTCCATTGCAGCTGTAAACACATCTGGACAATAGTCTGTTTTCTGCATTTGTGAATCCCACACCCATGGAACTATGAATCGTGCATCAGAGTTATTTAAAACCACCGTGCATGGAGTGAACCAATACCGAGGTGTTTGCTTATCATTTTCCTTTGAGCACACAGCACAGCCTTGAACTCAGTGACACTCCTAAGAGGGCTCTAGGGTCAGGCCAACTTAGATGAGATGCTAGTCTTTAGCTAAAGATGCCCTTCCACCCCCGTTGCACGACCTTGCTTCTCAGTCTTTGTTGAGTCTTCTGGGGGAGAATCCCCCTAGAGGACTCAGTTTACAAAACCCTAAGTGAGACCACTGCCAAGAAGTGCTTGCTCACCCCTCCTGCCGCGGCAGGGAATCCCCCTTTCCTTGTACAGGCAAAACACAAAAAAGGACTCATAAGTGAAGCCTGATCCTTCTCACCAAACACTGCCCACACCTCCTAGTAATTGAACTTGAAAAAAAAAACTGGTTTGAAAAATTACCGCAAACCATATTGTCATAAAAAAAAAAAAAAACACTTCCTATATGAGATCACAGAACAGAGTAGGCACAAGTTCCTGCTGAGCAGATCAGCCTAATGCTTAAATAGAACAACTCCTGGCTGTCATTGAC
>|NM_010557|Mouse|
AGGCTCCAGCCCAGCTGCTTTCTCGGCCTAGTTCTGCTGAGCTTCTCTGAGCACCTGAGCCAAGCAGGGCTGGTCCCAAGCACCATCACAGGCCAGCCTGTTTCTGTCACATATCGATGTATCTCACATAGTCCCCTCTCCCCTGGGCAAGGGTCATACAATCCAGTCACATGAAGACAAGTGGCCAGCCAGGAGGGATCAAAAGATGGCTTGCAGACTCAGAAGACagcaagatgtggtggcttgtatctgcaatcctacttgggaggctgagacaggattactgtgacttcaagttcagactgtgctacaatatgacagccaaagctgtatagcaagatcctgtcacaagaagcaaaaAACTAAGCCAACCCAATCCATAATGCTCAAAACAGGATGGCAAGCCCATGGGATGGCTTAGCTAGCAAAGGCAAGGCTGgtcacagttgcgctgctgtgggcgagagaacaacttcgtgatgtcagttctttcttttcacttttgcgtggtttctagggatagatcttgcactctcaggcttgcgggccatctcatcaacccttaagcaagtttcctaacagatccatgcctcagcttcttcatctgaaaagggatagtTGCGCATGACTCCCTCTTGGTAGTAGCAGCAAGGTTCCTGCCTGAACCTAGCAGGAGACACTCGCTCTTAATTGATGAGTTGTTTTGCTTTCTGGCACAGACGCTGAGTAAACATTGGGAAAATGAGCAACAGCCGCAAACACAAGCCAAGCTGGTCTGTAGGGAAAGGGCAAAGATTCGAGTCCCGCAGTCGTGGGACTTAAAAGCTGGAGCTCTGGACAGCTGCGGACGCGTGGGGTGGGGCATGCAAATAAGCCAGCGATCAGGCAAAGTCCGGAGGACTGCGGGTGAAAATGAGCTGGGTGAGGGGCGGGGCATGTAAATGACCGTGCACGGGGTGGGGCGTCGCATGTAAATAAGGGACACCAGGCGGCGTAGGAAG
>|NM_010575|Mouse|
AGCAGCACTACATGCTGGGCTGTGGGCTAGGCCCTAGGACAGCAGAAAGAACCCTTGCTCTCAAAGGACTCGGGTACTCAACCCAGTAAAAAGTGCCATCAGGTACCATGCCCATGTGTGTGTATGCCATGGTGCCATCCTGAGGACTCACGAGGTTTCTCCTAGTCAGTGACTCCGTCCACAAACAGTTCTGGAAGGTTCTATTCTAGCTATCTTTCAATCTATTTTATTTATGTAGATACTGTCAACCAAAAAGGAGCAAAGCTGTTCACTTGAACAGCTGGTGCTCAACCTCGAGGACTGTGAACGCCGCACCTCAGAATGATGTCCTTTTAGCTCCATCTCCCCCCACTTAGGCCAAGACCCATTCATCACCCCTCTGCCCAGTATTGAAGGCTCCAGTGTAACCACACTAAGACTTGGTTCAAGATGGAGACGTGAGGAAAGTGATGGTCAAATGCAACCGGCTGAGGCTGCCCAAAGGCTCATGGGGGAGGAAGTGGGTAAATGTCCTACTCAAAATGATGACAGCCTCTGGTCTTATCAGGGGAGAACAGCTTGCTTACTCCTTCCTCTCCCCTTGGCCACATCACAGCATTCAAGAGCAGGATGGTCAGCTGCATGGGGGAGGTAAGAGCTGTACAACTGTGGGCCATGGCAAAGTGAGCCAGGCAGCGAATTCATGGTTATACTTTCCCAGGCAGAAAGGGATGGTGGCTGGACTTTCACAGTGACAGAGGAAGAGAAAGAGAAAGGGGATTGCCGGGCTTGTGGCTGAGAAACAGAGACAACAGGACATGGAGGTGAGCTTTCCTGGAGAGGAAGGGGAAGCAGTGACTTCCAGCCATCAGCATCCATCCCCGGGGTGGGCCCTCCCCCGTCCTAGTCGACGTCTAGAGGCTATTGCCCTCTGCCATGCCTGCTGCTCAGCCATGAGCTCCAGTCTGATAAGCTGAAACTTCCGGTGGTGGGAACTTCAGGGAAAGGGAAAGAGCTGGCCC
>|NM_032540|Mouse|
GCTCATTGTTCCCAATATCTTGCTTTATATGGCATTAAGTTTAGACCTTCCTTCATGACACTTGTCCCAAGTGACACTCTAGCTTTGCCTTACTTTTCAAATTGCATAGCCACCCTGCTGCATCCATGCCCCTCCCAGTGAATTCAAACTGCTGATACATACCATTAGCTTGACTATCTTAATACATCTCATTTTGCCTATGATGAGAATATAGAGAACAGAAATGTGTGTGCTTTGCTGCGACTGCTAACGGGGGCTCAGTGTGATGTGGAAAGCAGGATTTGGGCTTTAAAATTTCATCCATTCTGACTAACATTTATGAAACATCTTTGTAGATTAAGAAGAAAAAGAAATACTGTACCTACCGTAAAACATTCTCAACCGATAAGGAGATGAGGATCACATTGTCATAATATAGTGCAGAGTAAAGAAAGAGTCTCATAAGGGCTTCATTCTTTTCCAGCAGATATGAGaccctgtgaggcaggcatgggaaactattaccttcattttccagatgataaaacttgcttacctttctgagagtacaagtggcttgtttattgttacaaagctaataattagcagattggggtctgctacttgggtgatctTTTTAATGTGTGGCTCTGACTACAACCAACAGGGCCATGGCTCACAAGGACAAGCAATGAAGCATGCTTGGGAACAGTGTTTAATGGGATGCTGAGCTCTCCCTGGCAAGTGCCATTTGACTCAGGAACTAAAGAATCTGGGAGATTTCAATCAAAAAAGAGAGGAGAGGAGAAAAGGATATTCAAGAAATAAAGAGACATTATGAACAAAGTTACAGAGCCAAACACAAGGAGCAGACGCAGGGCAAGATTGCTTGTTGAGTGAGCTCCTCCCTCTCTCCCCTGAGAAACTAAGATAAAAGAGGAGGTGAGGCCTGAGTGTTCCCTCACTGATAAGCAGGCTCCACCCAGAGGCCAACAGTACACATTTGGGGACAGAGAGAGTGG
>|NM_010660|Mouse|
ACAAGTCTGTCCTAAAAGTCCTGAACCAAGTGCCAGTCTGTAACCTAAATTTATGTAGCTACAAGAAAACTTTTCGTGCAATAAACCTCTCTTTGTAATCAGCCCGGAGCTTAAGGCACTTCAGGTTAGTTCCTCGGTTCTCGTGCTTAGAATCCCTGCCCCATGCTCTTCACAGGCACCCGTGCTTAGAATCCCTGCCCCATGCTCTTCACAGGCACCCGTGCTTAGAATCCCTGCCCCATGCTCTTCACAGGCACCCGAACCATGAACTGAAAAGTATGAAGCAGAATAAGTTCATGGTTTTGTCAAGAATTTAAAGATTCCATAGTCATTCCTGTGTACAGTTCCCTAAGCAAGAAATATGAATATACTCTCAAGATACATATATATAATCTCTTACGTATACGTGATATATCCCatatattaatatatactatatattatatgtacacatatatattacatatacatacatataATTTCCTAAATCTTGCTTCTTAAATGTGGCAATTTCTTAACACTAATAGTTCACCATATCCTATTTTTTACTTACTTCAAGATCCTTCTTACAGCTCAATTTCAGCACACTTGCTACTTACTGCAATTCGCAAAGCTATCTAAAACAGGAATTTGAAAAATCCTTATTTCAACTACAATTTATAAGCAAAGTTCTTTTACTTTTTGAACCTAGCAAGTACTAAGTACAAGCTAAATTAACATTAGAAAATTAGATTTTTAATAGTTACTCAATGATCTTCAAAAGGTAAAATGTACTCATGTGAACTCCACCCATTCTCAGTTTCAACATAGCAAATTTCCCATCTGTACTCAGGGCAAATTCAAAAGCATTGAAAAGGTATTGGTTATTACTGAAGATAATTTATGCAATCATAAGCCAAAGATGCTATGCTGGCAAAAAGAAAACCATGCAAGTAAGCAAAGCCTAGCACCTGTGAGACACGCCCTCTCAGTATATAAAGGCTCGGCACTGTCCTTGGTAG
>|NM_010663|Mouse|
AACGTGAAAGGAAACAACTCATTCATGGTCCCTACAGACTCCCTTTCATAAGGGAGTCTCCTATGCATAGCTCTGTTTTCCCTGGAACTTTAGCTGAGCTCGTGTCTGCCCACCTGGTCCTGGAAGCTGTACTGTAGGAAGGAAGTAGAGAAAAATCTAAAAGGGAAGTCTGGGCTTCCTAAGGGACTCAGGGATGGGGACAGTTTCAGAAAACTGGCAAGAATGGGCCTTATCCCTGGGTGTTGGGACTGCTCAGAGGGGTGATTCCTGGGTCAGGGGTGATGCAGCTAGTGACGAGCAAAAGGATGTGCTATGCCAGCCCACGGCTTGAGTGAACTGGGCCTGTTTGGACATCACATTCTTTGCTAAGCTCTGATTTCCTGCCCAGGTTGGCAATTGGAGGCTTGAGGTAGTTTCTGTGTTGTGTGGTGGGCCTGGCGGGTATAGACCTAGTTCTCAAGTCAGGATGTGTACTTGGTCTTTCTGATTTCCCCAATCCCCAGATCCAGGCTTTTCACACGCGGGTAGTGGCACGATGGGAAGGAAAGACACCTCAGGTGTGTGGGGTGCCTAACTCCCTACCTCATTTCCCATCAAACTGGGGTGGCAGCTGCCTGGGAGGGCTGGGTAGAGGTGATGTCGCCAGCTCTTCTTGTCCGTATTAGGTCATGGGAAAGCGTAGCTGGAGGGCCTGCCTGAATCACAGGTGACAGGCTTGAGACCAGAGACAGACAGACCGacacacgcacatgcacacacacacacacacacacacacacacacacacacacacacacGACCATGATACCCAGGACAGGGTTTGGTGAAATGAAGCAGAGCCCAGAGGTGGGAGGGGAGGGGGCCCATAGCCACCTGGGAGCTGGCGGGTGTCCAGGGGTGATGAAAGCCCAGGGGAATGGAAACAGCGGAGAGCCTGTTGTAATCGCTACGCCCACTGGCTGCCCTATAAAGGAAGCAGGCGAGCCCCAGCGCAGCACGCA
>|NM_010668|Mouse|
tctgactttgagttgcttctatttctccacagcgtctgtctTATATGCATAGCCATCTTGTCAGGAGAAACCGTGTCTGGATTTGGTGTTAATGAGTGTTCTGTGTGGCTGGCAACTTTGGATAGACTGTCTGGGGTTTCCCAAGCTCACCGGTCTTTGAAAGTCAGTGAAGAGCCTGCCTTCTTAATGCCTTCAGAATCACAAGGCAGTGCATGGTTTCTGAGCAACAGTCCATCCACACTTGGATCTCAAAGCAACACGTTCACATGTACCCTGAGTCATACAGACTTCAGGAAAGAACTCTTCCCTTTGTTCTTTGAACCCCCAATGGAATTGATGGTGATAAAAGTTCCTGGTGACAGGACTCAATATGATCCCCTCCCCAGGGGTTGGCTATGTGTATGTTTGATGTGGCCTGGAAGGAAAGGAGCTTAGATAGTTCGATAAATGGCTGCAACATTGCAGCGTCGGAGGCCAGCTTCTCTCTGTAAGCACAGGCTGGTCCCTCCACCATAGTCATGGTATATAATGCCCCCCCCGCCCCCCTTCCTGGGCCACATGGAGGCAAGAGAGCTGGAAGTTTGGAGTGAATGCTCTCAGAGTATCAAGCCAGACCTCCGTTCCCTGGCAAGCTAGATGGGAAGCCCACACAGGCCTGGGTGGTGGCCAGCTTCCCATGGGTCGGTCCATAACAGGGAGCAGTGTACTCTTCAGGACATTTTTTTTCCAAGTTGGGAAACCCAAAGACTAATCTCCTCTTCTGATGATTTTACAAAAATCAAATTGCATGACAGATGCACAGATAAACAGGAGCCGTTCGCAAATCAAAGCAGGTTCTGGATTGGAGCTGATTAGTAGATGTTTTAATGGCCATTAGGTTGATAATCACTCACCAAGAATAGCTTCCAGGCAGACCAAACCCATGCGTAAGTGGGCCCACACCCAAGCTCACCAACACCTAGTTGGCAGGTATATAAGGGACCCTGTGAGTCTCCCGACAG
>|NM_177717|Mouse|
GCCAAGGAGCAAATGAGCCCATAATTGCAAGACAGGGAGACACCCAGGAAGCTCCTCATTCCTCAGTTTATAGTCTCCTGGACCCCTCCCCTCAGGACCTAGGGGGATGATGGGACTAATCAATGAATGGGATCGAGGTGTTTGGTCAGGGTGGGCTTGTCACATAGGATTACTGATAGGAGCTGCCAATCAGAAAACCACCCACGCTCAGAAAGGAGTTCTATCATAGGAGTCAGAAGGGAGGGATGTGAAATAAGAGACCGGAAGTATAGAATGGTTGAGGGTAACAGTTTCAGAGTAGACAGGAAAAACTGTGCAAATAATTGCCAAATTCACTAGCTAAGACCAGGGAGGAAAGAAGAGGATGGGAATGTGGGGGGAACCTCAGACTACTTCTTAGGAAGGACCAGAGACATCACTTTCCCCTGCTATGTGAAGCACAGGGATTCTGGGCACACAGCCCAATCAGACACTGGGTTCTAGTGTTGTCTCCAGGATTCCCTGGCCATGTGACCTGTGTGACAATGGTTGCAGGAAGAAACCAAGGGCAAAAACATCCAATGTTGGAAGGTAAACTGTTAGAGTTTGTCTCCCATGATACTGCTCAAAAAAAAAAAAAAATGTTGGCAATGATCTGCCATCCATTTTCATAAAGTTACAAAATAAAATGTAATGTTTGTGGTAGACCTACCTCATGATGTGGCACAGACTCGACTCTCAAGTAAATGGATTTTTAAAATACGTATGTAAGTGACCAAGATGGGATGGGCACAGTCAGATTTTTGGGTCTGGGAGTTAGCTGTGGATGGAACAGTCCAGAGTTTGTGACTGAGAACCTGGGCAAGTGGAGAGCTCTGGACCCAGGTGTGCCTCAGGCTGGACTTCCCAGGCCTGGTCCTGCCCAGGGTAGGGTGTTCCCCACCGTGATTAGCAGGCAGGAAGATGGGTTGTGGCCAGACATGCCATTGGGGTGAACACAACACAGTGGTCTTTGATCTACT
>|NM_008478|Mouse|
CAGAGGACCTACAGAATGCTTCACTGAGTAACAGGCATGCTCATAAAAATACCATACCTACCAGGGCTGCAATCTGCCATCTGGGCCCTAGGCCTTCCTTGCCCTGCAGCTTCAGCTAGCTGGACTCACTTTGGAATTCCAGCCCCCTCTGCTTCGCCTCGCTTGGGAGGTCACAGCCCTAAGCCTGGGAGGGGGCGCCACTGGGAAAATCTCCTTTCCATAAGCTTTCCCCATAGGGCTGTAAGCGAGAGTAGGTCGACCAGGAAAGGTCAGAAAGAGGCCAATCCCGAGGACAAAGAAATAAGGCACTGAGCAGGAGGGAAGTGGGAGGAAGATCAGAAGTAGGGGGTTTCAGGTTGAAGGGCGCTCTCTCTGAGAACTTTCCCTTCTAGCCTAATCTGGGACCTAGTGTTTAGGAGGGACTGTATGGTGTGCCTCGCCACACCTCCTTCGCAGGCTGGGGACTCAGGTTCAGGCGTACATCCCTGAAGAGCCCTGGCTTAGCGTCGTGGCTGGGCAGGGGTTCCAAGAGGCGCTCTGCCCTGAGAGTGCGGATACATTCAAACACATGACCAGGGCGCGGCCCGGACCTAATGGTATATGAATGCCCATTACTAGCCAGAGCCCTCGAAGGCCAAGTGGAGGCGAGGTAATCTGGTTCCCAGTCTGGATCCTCTCCCCACTGTCCAGCCCCGAGATCCCGAGAATACTTCTGCAAATGACTTCCAATATAAGCCTCAAGGGCGGCGGGGATCCTTGATAGTGAGGTTGGGGGTCACTCTCATCTCGGGGATACTGGGACTGCTGGAGCTCCTGAAGAGGACCCCCCCCCCCCACGAGGTCCCTATCACGCGCGGGGCTCTGCGGCCAGGTTCAGATGAAACAAGGAACGAGGGTGTGGCGAGGCGGGGCCTGCTGCGGGGGAGGTGATCTCACTACCTCCCCCTCCCTCTTCCTCCCCCACTTCCCCGCGCACGCTGCCCCGCCCgccgccgccgccg
>|NM_008481|Mouse|
ccaaggctttaatcccagcacttgacagacaggggcaggtgcatctctgaatctgagaccatagtgagatcctatttcaaaCTGACTacacacacacacacacacacacacacacacacacacacacacgcacgggcacacaTGCGGTGGCCCATTCAGAAGTTCAAGATGGAATACTTTATGGTGTAGGCTTGCTCTTTCCTTGAGTGCATCCTGATGCCAGGGTACACTAATACAAAGGGTATCCTGGGTGCCACCTAAAACCTGTGAAGTTGTTTTTCCAGGCCCTACTGAGAACCAGTGGCCTTTTCAATAACAACCTGTTATGGAGTGGCCATGGGAAGCCCTGTGACAGAGGGTAGAACACTGCTTTGTTGAGTTAAAAGGAAGAAGCCACCATGACTGATAAGCAGAAATCTTTACAGACATTCCATTCCCTTTTAATAATGTCCCTTGGTTATAGGGACAGCTTCCAACCAGTGGAGTGATTTCAGAAACATTTCAGTGGAATTGGGACAGCTTTAGTCTATCATCCCCTGCTCCCTGCACAGCTGCCTTCCGGGAAGTTCCTTCCTAATGTGCAAGCCAGCGTGAGGTTCCCCGTGGGCAACTTCAGTTCCCTAGTAGTTAGCACCATGACCTTGGGACAGTCTGGGATCACCTGGACCCAGGGCAGCTGCATATAATTTTGCCAGAACCTTCTGAGGAGTCAAAGTTTCTAGCTTTCTTGGCAATAATGTTTTCCATCTGGAGGGATTTCACAGACCCCAGAGTGCCTTGGTATCAATTACTTCCTTAATGCTAAAGAAGTTTGGATAACTCCTGCTAGAGGCCCTATTCCCTTGACAGAGGAAGCACAGAACACAGGTTCTTCCAACCAAGGACCCTTTAAAGGCCCAGGCCTGGGAAGGGGTGGGGACTGCCCTTTCTCACCCACCCTTGGGCGGTGGCAGGGCAGAGCTGGGGAGCACTGTCTCCTCCTCTTTCCCCTGCAGCTGCTC
>|NM_008508|Mouse|
AGTACATTCATATTTCATAACTTCCATTTTCATGTTTCTGTGAAATAAATTATAGGATTCCTGCTTGGTAGACCAAATGGGGATCAGACAGCTCAACAATGAACAAGTACTCAGTAACTGCCCTGTTGGTGGCATTGCATGAACTACTgtggctttgcccatggtgacatagcttgaaaatagtaatggaaagacctgaacccaactgagatctctaagtccattccactCTATGGTGGCATCTCAGAGGTCAGAGTCACTGTGCAGCACCATAGGACATCAGAATCAAAGGGTCATGGTGAAAAGGCTGCCAGGGTCTGTCTTGTTAGTTCTCACCTTTGTAAGTAAAGTCAGTAGTCAGTAACAAAGATCAAAACACCTGCTCTCACAAGGAATAACTTAAAGTAGACTAAAGTCATGCTAGTTACAGTGCTGTCTTTTCCGTGGTACCATCCCAAACTGGGAGCTGGGGACTCATGAACTCTCACAACCAATAAAGTAAGCAGAACAGAAGCAACCCAATGAAGTGTTCATGAAACTGGAATGGAGAAATTGTGGCATAAGAGAGATGGATTCTAAAATTTCGAGAATTTCCAAGATAATGAAATCAAAACCAAACATCAAAATTGGAAAGATACAACTGAACTAGCTTCTATGTCTTAGACAATGTCTTAGATCTCTAGATTCCGTAAGGCTGCTTCACAAGTCTGCAACCTAATCCTCTAGAATAGCCCTCTGGTTATGGCACGCAACCTATACAGAAGTTTTGAAAACAATTTCTGCCATCCACACTGCTGGCCATCTCTAATGACCAACCTGCTCACTGTTACATCAGAGAAGTGGCCAGTCATACACCAAACTGCCTATCCCTATCCCAAGAATTTGAAATCTTCATGAATGGGTCAATCCTTCCCCTGCAATCACAGGGAGGAGGTGCCTGATCAATAGATGAGTCAGAGCAGGACAAGAGTATAAAACACAGGAGCACCAGTGTCCCTCAC
>|NM_013589|Mouse|
CTGCTTAGGAGCCAGTAGGCTGTGAAAACACTTTCAGGAAAACCATATATGCCTAGCCTTTTAGGCTTTGGGGCATGGGACACAGGGAAGAAGGTTAATTTAGGTGGGAGGCAACGGACATCCCTGTCCCCTTCAATACAAGAAGGTGTGAGAACCCGGCCCAGCAGGGCTCAAAGGCTCATGCAGCCCCTTGGGGAAATTCTCCAAGGAATGAGGGGCGGTGGTAGGAGTTCAAAGAGTGGACTGTGGGCCAGAGGCCACTAGCCTGGGTTTTATTTCCATCTTTAGCAATACTCTCCTTTAGTCACCTTATTCAAGAGGCTCCATGCCTACCTTTGTAAAAAGAGAACAACTCTTCCAGCGGGCATCCACCATCACCATAGGCCCAGGTCAAGGCTTGGCGCCACAGGAAGCAGATTAAGATCTAGGCTCTAAGCAGGTTGGCAGAGTGTGTCGCTACAAAACACGGTGGCCAAGGGTGTGACCAGCTCCACCAGGGGGCGCGCGCCCCAAGTTGCCCTTCCCCATAGGCAACCGGCTCTTGGGAGCTGCCCCAGGGACACCTGCATTCTCGCCTAGCGCCCCCAGCGGTCAGAGGTGGAAGCAACGAGACCAGGCGCGCATGCCTCGGGCTCGGTCCCCATTACTCCGGTCTGGGTACCTTCCCCAGCTTCCTTCAGGCCCGAGAAGCAGTTCATCTGGGTCCGTGAGGTCAGGAACAGAAAATACATCCAGGACAGGTGGACAACTTGAGTTTGCCCAGGACAGGAAAAAGGCAGCTCAGGTGCGCTGGTCCAGGCAGACGCCATCTGTCTTTCCAGTCCCCGGGTCTGCCCTGTCGCCCGCAGCTCCTCACGGGTTAATCCCCTCGCCGCCCGCTCGCTTCTCGGTGCCAAAGAGGGTGTTGCTGGAATTCTTGTCTCCCGTAATAAGGGGGCCGAGCTGTCCCTCCAAGGAGGGGGGCATGGCGTGGATAAAAGAGGCGAAAAAGCAGGGGGCGG
>|NM_133653|Mouse|
GCTTCCTCCAGTCCACTCTGTAGGCACAAGGCTTTGGTTGGTTACTTTTTATTGTATTCTAGAAGGAACTGGTTTCTTACTAATCTCCTGTCTGGTCTCAACTTCCCATTACTCAAACATTGTAGATCTGAGAGTAGGAGAAAACCTGCAGACAGACGCTATCATTTTTGACACAAGCTAATTAAGGATACTATCAATCCTGCATAGAATGAAGTTATAGGAACTTCATGTGTTTATGAGAGGAACAAAACTGAACTCACGGAAGTTTGTCACATGTTGGGGGGGGGGATACTAAACCGGAATACTAATTTGCACATAATGAATCTGTTTCTCAAAATTCCATTTTAAAAAATTAATAATCTTTGTGTCCTGGATCACCCACCAGCGCCACTACCAAACCTCTAGCTTGTTAATGTGTTTGCAGGTCTCTTAGAGATATTGACAGCTTAGGTGATTTCTTGTGTCAGGAAAAAAAAATGCGGGCGGCAAAGATTTCCCTCGAACTAAAGCGAATCTGTTGTGTAATGGTACAGCTGGTTCAGGGTACAGGTGCACTCTCTTGGCTCCTGTTCTGCGCTGAGGAGGTAGAGGGGGCGAGCCCAATCCAGAGCAGGTGTGGGGGTGGAGAGAAGCCTTCACAGCAGAGCCTCACTGTGTTGCAACCTTAGCCCATACCAAATCTCTGGGAGACTTTCTGGCTGCCCATGAGTAACTCCAGGCCCCCAGGTCTCCAGAGTGGGATGGTATCCCGGGAACCACTCAGAGATTAGCTAAGGAGCTGAAGGAAGTCCGAAAGGCACTTCCGGTCCGAGAGGCTAAACAGCCTTCCTAATCTCACTTAGACCACAGACTTGCCACTTGAGACATCAGAGCTGAAGGCTGAAATTCCTCAAGGTAAAAAGACCTCCCCCCTTCCAGGAAATGGACTCCTCCACTGTCCTTGCTTGATTATTCAGGCACTTTCACTTTTCCATATATAGGAGTCACCTGGGAGCAAGCTG
>|NM_013625|Mouse|
tactgaggccaaaaagagatatgataatttagtcaaggtcacattcccagtggtgacaccaggattcATACTGGAGACATTAACTCTGCAGCTTCCCAAGTGATTTTTACAGTATTTACCTTCATCGAGGGACGCAATAGAATCAGTTAAGCCTCAGTGCTGGAAAACACAAGTGGATAATGAAGTAATCTCATTCAATACTTAAATATCCTATATTGAATAATTCAGAGCCCCAAACCTTCCCTTTCAAAAATCAAGTGTCTCTTTGTGGAATAAATTGACATCAAATCCCCCCAGATTTGTCATCAATATACAATTCATAATATAATAAAACACAGACATGTCTTGTAGAGAATAAAGTTCCAGGTCTTTCTGTGGATTTCAGTTTCCAGAATCTCTGATGAATACATGTGACTAAGGAAAAGAATAGCTGAATCACATCTACAGGCGATTCCTTCCGATTAAAAATCTGTACCAGAAAGGAACACAAGGCAATCCATCTGCCTTTTAACCTCAACAGCTCTTCTGCCCAAGCCCACCAATTTACTTTGGTCCTTTTGGGTGGGTGGGTAGGTGGGGGATGGGGAATAATCCCACAGGCTAAGGCAGAAAGGAAGCATCCTGGCTTGGCTCCTGCTCTAGCCAGCAGGGGCCGAAATGCCAGTGCACCGGGTACCCGCGGTCCGCCGGGACAGCGCAGTGACCGCTGAGGCAGAGCAAGAGTCGTGATGGACGCCAGCCGTCAGGCAGTTTAGAGCAAAAGGGAAGCTTCCCAAGGGATCAGGGGGCAGAAGCGAGAAAAGCCGCGGACGGGACGCAAGCTCGCCGGTCGGCTCGGGTACAGCCGCCAGCTCACCCTGCGGAAGGGCGCGCggcccaggcccaggcccaggcccaggcccggcccGCGCATGCGCCGCGGGCCCTCCGCTCCCCTCCCTCTTCCTGGCGGGTCTGGGGCGGCGGCGGCGCGGTGACGTCAGGGCGTTGGGGCAGCTCCT
>|NM_023556|Mouse|
CCCCAAACTCTTGTCTCTTCTAACCCCAACACAGAAGTTAGCACTTCTGGGGGAAAGAAAACTAGGCCACTTGCACTTTTCTAAGATTTTTCAGTGTCAAGGAAAAAAAAAAATACACTGTCAAAATGGAATTTCAAAAATGCTATTTTAACTTAATTTTTTTTTTTTTGAGGACTGCGAATGAACCCCGACTCTGCCATTTTCAACTAGCAGTGCATAACTTAAAATTAAAATGTGAATTCACAAAATTATTTCAAAGTCAGAGGACTGGACAGGGAACGCTGATCATGAGGTCATGGTAGTCTGCAAGTCCCTATGCAAGTTTCTAAGTGTTACCATGTCTTCCTGGTGTCTTAATCCTAATCCAAACAAACTGCTTGGGGAGGCCGGACAAAACCCACAAGAGCATGCCCCTGCCCTGACTGACCACAGCTAGACTCCGTTAGAACTTGGGGAGGAAATCCTGGCCTCTGACGCCATGACGAGCCCAGTGACGTCAGGCCACATAGAGCACGTCATCGGTGTGATGTACCCACGGAAACAACCGTTCCTCCTCCGTGTTGAGTTACTCTCCAGGCCTGAAACTCACCTGTCCCCGTCTTCCCCGCCCTGAGGGCCACGGCTCTGGAAACGGGGACACAGCAGTCTGCAGGCGCTGAGACGCCCGCGCAGGCCGAGGCGACCCCCAAAGAGCCACACAGCCATGCGCACGGTAACGCATCCAAGACTGACCCGGCTAGGCACCCGTCCAGGCCCGGGGATGACTCCGCCCCGCAGCCGGCCGCGCCACCTCTCAATCGCTGTTTCCTATTGGCCTGGGGCACTCGCACCAGGGCGGGGCACTCCCCAGCTCTTGATTCCCATTGGATTACTTGTAGAAAGAGGCGAGGCAATTTCGGCTTGCTTGAAGTTCCCATTGGTTAATGTTTGACCCAATCTGTAAAGGAGCCCTTAGCTCCAGCTCTCTGATTGGCCTCAGGAAGACACACCCGCCTCCTTGG
>|NM_010861|Mouse|
cagctacatatcaagttcaagccagcctgggctacatgagaccctgcctcaaaaaagaaaaGGagccagtgtagcgacatactcccgtcctcccagcacttgggagacagaggcTACTCCACTGCTGTCTCCAGCAGCCGGCCTGCCTCCCTGAGCCTCATTTTTTTCATAACATGGGGACCCAACTGCTAAGGTGACCTTGCTCCCATGGGGTGACTGGAGACTTGAGAGTGAAGTGGTTATCATTTGTCCAGTCTGTGAACAAATGGCAGCCTCCAAGGTGGTTTTGTGTTCAAAGGAGGACATGGGACAGGGAGAGGCCAGGGAGAAGAGCCCACCCTCAGGAGTAGGCTGTCCCCGTGAAGCTGGGTGGGGACAAAAAGCAGAGAAGCAGAGGCAGAGGACAAGCGTGGGTGACATTTGAGCAAAGATGGGAATGTGCCAGAGGCTGCCCAAGATGTgcatgtgcaaaggccctgaggtgcaagggtgcctggATCCAGAGCCAAAAGCTCAGGCTCcctcctcctcttcctcctcttcctcctcttcctcctctttctcctctccctcctctccctcctcccccttcctcttcctctccccttcctcctcttccttctccccttccttctcctccccttcctcctcctcctcctcctgctcctcctcctcctcctcctgctcctcctgctcctcctcctcctcctcctGGGTTACTCTTCCCCATTAGACAATGGCAGGGAAGAGAGCACACCCCATCATCCCCAGGCCAGGCCCCAGCCACTGACTCTTTAACCTTGAAGGCATTTTTGGGTCTCACGTGTCCACCCAGGCGGGTGGCCGCCTTTGAGCAGCTCTTACTTCAGAAGAACGGCATGGAGTGGGGGGTGGGGGGCTTAGGTGGCCTCCGCCTCACCTACAACTGCCAAAAGTGGTCATGGGGTTATTTTTAACCCCAGGGGAGAGGTATTTATTGTTCCACAGCAGGGGCAGAGGCC
>|NM_010877|Mouse|
ttctgGGCCAGAAGAACTCAAGACCATGATAGTGCAAGCTCTGACTTTTAGCATTTCCAGGATGGCTCGCCTTGGAGGTACAAAATGCTTCTATATAACATGGCAAAACCCAGAACACTCTAGGAAAGACAGAAAGAATATCTTTTTATGGCTAAATACAGTCTCCTTGGAACATGCATGCAGAATCGTGGTATAAGGGGACAGGGAGAGGAAACCTAAAATCAGTGGAAGGAAGCTTTGTCAAATGTCCTGTAAGGGTTACACAAGAGTCAGGATTGAGACAAACCTCTCAGCTCATCAGCTTGGGTCAAAGAGGTCTCATGGACCCAATCCTGACTCTTCACTTTGAACAGCTAGTTCTTTTTCTCGTGGGGGACCCGAGTGTGTTTTTTTCTTTCCTTCTCACAGATACATTTGCTGATGCTGCATAGTAAATAAATCTTGCCTGCATAGGCGGATGTTAGTGGTTCACANNNNNNNNNNNNNNNNNNNNNNNNNNNNNNNNNNNNNNNNNNNNNNNNNNNNNNNNNNNNNNNNNNNNNNNNNNNNNNNNNNNNNNNNNNNNNNNNNNNNTAAAAACAAAACAGTCAgtgtagtggctgcacatctatcactccagaaattcaaagtctgaggccggagtactgggagttcagacaagcctgggttacatccctagacccagagcctgagaggaccagagctaGCAAGTCTTCCAAGGGTGAAAAAGAGTCAAGTACAGGACCAGGCCCAGACCTGCTGAGGTCCCCCTGACCTGAGGCTCCCACAGAGGGTGTGGGAAGCAGACATGTAGGAGGTGCCCAGGACATAGAAGAAGCTCTTAGAGGAACTGACCAGCCCACGGCAGGCTGCTCTGATGTACTTCCTCTTTCCCAGCCAGCCTCCTCCAGCCCTCTTCTCTCCTTCCTTTTCTCTCTCATGCTAGTTTATGCGTCAGTTCCTGAACGATGGGGAAACTTCCTGACGCTACGAAGTCGCCC
>|NM_010893|Mouse|
ATTTTCAGTGAAAACTTGCTTCCtttttttttttttttaattaaaatCCAAATTGCTATCACACGATTCAATACCCAGTAAGAAAAACTTGTTCGGTGACTGAGGCCAGgagactggggtgtaactcagctggtagagtttgcctagcatggaagggtccccggattctgtctatagcataagcagggctgggacacatgcctgtaatcggtacttgggaggtacaggcaggagcactggaatttccaagttatctgtgtctgtttagagacagaatttttctgtgtagccctggctatcctagaactcactctgtagaccaggctggcttagaactcaggaaGGAGGGTGGCTCTTTTTTCATTCATTCGTCGCTTTTTTTTTTTTTTTTTTTttttagcttttcaagacagggtttctctgtgtagcccaggctggcctcgaactcagaaatttgcctgcctctacctctgcctcccaagtgctgggattaaaggcgtgcgccaccacgcccagctGcttattatttttaacctagtgattctaatcagtgttagtcatgtgcttaagggcattggggtcatccactgggacgtggggtaccatgggcacactcctaaagaaaagtgcctttctctcccctagcagccatcaactgccaagatctcctcagctaggagtggggcttcccaaccctagggactcatacaaactaggaaggtactctaccaactgagtcatatgccatccctaaccTGTCTCTTCCACAAGGGGTCAGTGCCTTTCATAGCCGCCGGTTGCTTTAAAACACGCCCCGCCCCTTTCGTCACGTTCTGGCGTTAGAGCCAGTCAAAAGGCTCACACAGACTGGGGCCGCCTCTGGGTCACATGCTGATGGACTAATTGGAGTCGCGGCAGCGCGGGCTGCGGCCCCCAAGGGGAGGGGTCGGAGTGACGTGCGCGCTTTTAAAGGGCCGAGGTCAGCTGACGGCTTGCCACCG
>|NM_024188|Mouse|
agagtttcagtgggacctaagagagctagagatccttcctcaaacaaaacaGCAAAAAACAAACTCCAAAACGAAAACCTCCAAAACGATGAAGTTAACCCACCACCGAATATTAGCTAAATTTAGTGCCGAGCATTTTTGTGTTCATTGTGTCCCTTGACTGGCTTTTCTCATACAAAACTGCAACAGGAAGAGCATTACAAGGTGAGGGGAATTATACAACATGGACAAGGACGAGGAGGAGAGGAGACAGACACTTCTGTGCTTATACCTGTTCTGTAATTTCTGGAATTGTTGGGACTCCGGTTCCAGGAAAATTCTGGAACACAGAGTAGGATGATGGGGAACAACAGCCCAGTTCTAATCTTGTCCCTCTGTCGGTTAAGCAGGTCATGTCTCATGAGGGTCAGTCAGCACGCTGCTGGGTTTCAGAGGAAACTAAGGGCAAAACCAGACTTGAAGAGAGTTGTGGGTGTTGGGGTTGAGAAATGTTGGAAAGGTGAGCTGTCTAGATCTGGAAGGAGATCTTTATCAGTGACCCTTTGTACCTGTACTCATTCCAGAGGGCGATTTGGAAAAGTAACACGTTCAGTAAGAGACCCTCCAGGCCCTTGGCAACCCGAAACCCTGGTTGATGCCAAGCCTTGCGCGAGGGGAAGGCAGGCTCTAGCGCCCCCTCCAGCCTGAGTGCAGCGCCCGCCGCTGCGGGTGTGCCCGCAGATGAGCTGGAGCCCAGCACCTCCGGCCCCGGCACAACCCGCGGGGCTCGTCCTAGCTGTGCAGCCTTTCCATTCCTAGCCGTGAGCCCCTCCCTGTCTCGCTTCTTGACAAGCCAGCAGGCAGCAAGGGGCGGCACCGCTCTGAGGTCCCGAGGACGTCACTGACGCGCGGTCGAGCCTCCAGCCCGCCCTACCGCTCGCCTTGCCTTCTCTCTTCTTAGCCGGTGACGCCGCCGCGGCCCCGGGCAACCAGCACTCGCACGCACTCCCGCGCGCGCCACC
>|NM_133880|Mouse|
AGTGAATCCACAggggctagagagatggctcagcggttaagagcactgactgctcttccagaagtcctgagttcaattcccagcaactacatggtggctcacaaaccatctgtaatgagatctgacgccctcttctggtgtgcatgaagatagagactatgtactcatatacattaaataaataaatttcaaaagaaaaagaGTGAATCCACTATCTTCCACCTGAGATCTCCCTGTACTACTAATTAGCATTTCTTCCTTTAAGCATTTTGAGACACAGCTCCCTTTCCCTAGCGTGAGAAGCCACTTGCTGTGGTTCGCCCCCTCCCTTTTCTGAATTCTGCTAGATTGTGAATTCTGTTAACCCTAGAGGCAATATCTTGTTCATCAGTGTATCTCCAAAAACCAAGCGCTGGTCACTCAAATGCAAGTGAATAGGGGGAGAAGAGTTCAGTTGTGAATGGACCCCCTCAGCTTCGTCACCAGAGAACAATGGAAAACCCAAGGTGTCACCAGGGGGCGGCTTGATGTGTCCTCGACAATCAGTCTCATTTTCACAGAAAAAAAAATGTCTACAGAAATGGGAAACAACCTCTCATCTCCAATCTCCCTGAGAACAAAGTGAAGCCGAGTATGTTTCCAGGCACGCCTGGGAACTATCTGAGGACCGGTGAGGCGGAGGGTTACTTTTCAGTACTATAACCCTCCGCTCGAGGCGTGTCACCGCGGCTGCCGCTTCTCCGACACCAGGGGGCGTAATCTTACTGCATCCCTGGTCTTGGCTGCTTTCACACCGCCCCAAGATGTAGCTAGGAAACCTGGGAATTGTAGTGCTATGGATGACAAGGAGCCATGCTGCATCCTGGGACTTGTAGTGATAACACTTAGAAGCAGGAGATGAGTTTAAGTTCGCACGTTAAGTGAAAGAACTACTACTCCCAGAAGGCCACGGGCTCCTGGGCGGTGTCGGGTTTTAGTCGAGTAACCCTTCTGAGGTTACT
>|NM_013628|Mouse|
GAAGGTGGGCATAGGGACGTTCTCTTATTCTCCCTCTAAGGGCAATCTGTATTCCACAAAGATTCTTGCTGTATTTTATGTGAAAGTACCAGCACAGCTTCAAGTCAGTGCCAAAGTTAAAATCTCCAGTGAGGGAAAAATAGAAAGTTCTGGGTTAATGAAACTTGCCACCTCCCTCACTGAGTCGATATGAAAGTCTTTGGGGCTCTGAACCTCCTCGTTGAAAATTTAAAACATGTTTCTATGTTAAAAACTCATGTTGCTAATCAATCAGTCTTCCTTTTCTCCTTTTTAATGTAAACACTGTAATGATGGTGGCCCTGGGCTCCAAATGATCTGGGGTCGAATTTTAGAAACTGCTTTAGTAGGGGTCAGAAGCAAGAGAGGAGGAATTACGAGTGATTTAAAACGCACTATAAAAATGTTGTTTCAACACTGTGTAGAGGAAGTGCTTATTTCCTTACAGGATTTGAAACAATGCATCAGGTAGCTTCGCTCCTCTGCTCCCAGCCTCTGAAAGATCAAAACACGAGTCCTAGATTGTGTCTGTTTTATAACAAATGCTGATACTCAAGAACCATTATAAGAATTCTATCATCACCAGGCACATTCATAGGAGATATAAGGTAAGATAGAGAAAATAGATGGAAGGCGGGGGTGGGAGGTAGGGAGTGAGGGGTAATTGTTGTGCTTCCTGCCTTGGGATCTTGGTAGTTATATTCAAATGAGGCGGTTCTCTTTGAAGAATGGAGATGTTTCTCACAGCTACAGTATTTATGAACAGGCAGCAGAACTGACCGATCCCACCAGTTTCTTTTCCTTTTCTTAATCCTTCCCTGCCTATTTTAGTCACTTCTCCACCCCGCCGGGAATACCATCCAGTTCTCAGTCCAGGTAGATCTGACGTCAAGAGATGGCTTTCGTCGATTTGACGTGTAAACACTCATTTCTATTCTGGTTGGTAAGGCTGGGGCTCCACTCAGTCGGGAGACTGAAGCACT
>|NM_011867|Mouse|
GCTACACTGACTTCTGCTGGCTCAGAAAAAAAAAGTGATTCTTAATACAAATTACTTTATAGCTCTAATTACCTTCTCACTTAACAGTAATTCACTTGCCAGAAACTGAGTCTTCTCAAAGATAGTTAGGTCTATGCTTTCCCACAAACCAGCTTTATACAGTAAAGTCAAGTAATTAATCCCTTAAAGGTTTTGATAGTGTGATCAAAATCAGCTTTGGAGTCTATAATTAGGGACTTCTACTATATATCCTTGGTGAGTGAATGGCCAGTCTCCTGTCCTGGGTTGTGCAGATAGTTGTCCCTGTCTCCAAATGTACCTCTTACCAACTCATAAAGTCCCTCAACCTTAGCAAGAATGCAAGTGACTCAATAAATACCGATCAAGTAACTGGAGAAGATAGAAGACATGAAgggagggggggggggggaagaagggaggagggggaggggaagaagggaggAGAATATTATCTTTTTAGACAGAAGAGGAATCTATTCACAATGGTGCTGGAAACCTGGGCCATGGACCCAGAAGATCATAGGTAAGAAGAGGAAGTAGACAATGTAGAGTGATATTCTTAATATTTATAATATTCATAATATTGCCCAGGCCAACCCATACCTAAACATAAATAGCCAGTATGCCAAATGGAATGAATGTGTCCCCTGACGTCTGCTATGCCTGCTTCTTTTCGCTGGGTGCCGCGTGGGGCTGGGATTTTGCTCCATTCACCTCTCCTGTTCCTTCCTCTGACCTGTCTGCTTCTGCTTCCCTGTCTTTTCTCCTTTGCTGCAGAGTTTCTAGTCTTCAGATCAGCCATGCCTTATGCTGTCTCAGCAGAGATCTCATTGGCCAAACCAACTGATCAGACCAGGAATAGTCCCCACCCCCCCAGCCTCTCTCCTTACTCTCTATGGATCTTAGCAGAACTTTTCTTTGCCAGCGAAGGTAAAGTTTCTGAGCTTCCTTTACCCCATGATTGCTCCACTGCTGCTGCC
>|NM_008816|Mouse|
TGGAAGATTAGAGAAAAAAAACCTCATTTCCCATGTGATTATTTTGAGAGATGATTCTTGTTTGTTTTTTCGTCtttgacttttcaagacagggtctctctaggtagccctggctggccatgaactctgtgtagatcaggctggctccacagagatccacctgcctttgctccaccaagtgctggCCCCCCCGTCCCAGAGTCAATTCTTAAAATATCGAATCAGGCTTACGTGTGATAGAAATTGTAAGAGCCCAAAGTAACAGTTTGTCCAGCCAGCATCTTATTCCCTTGAATGAAACGGCAGAGAGGCACATTGGCGAGTCACCATCGCCCATGGTTAATTGAGTTACTACAGAATGGGGCTCGGCTTCTGAGATTCCTCTTCCCAACCACACACAGGAAATGAGAGGATTTAGACAAGTTTACTCAACAGGACCTATGACTCGTTGGTTTAACTGTCCTTCATATTACTGGAACAGCTGCTCAGACCGCAAGGTCTCCTATCTCACTTAGAGCTGCTGCTTGGTGATAACGGATCTTTCTTttttttcccccttctttcccccttttttccccTTCCCTTTCACTCCGGCCCATAGGTTTTTTTATTTGTTtttcattacagatagttgtgagccaccatgtggttgctgggatttgaactcatgacctccagaagagcagtcagtgctcttaaccactgagccatctcactcaccagccccGATAATGGAtcttttatattctctctctctctctctctctctctctctctctctctctctctctctcttcctccccctcaccctccccctctcccccccccatctcccttccccctcctaaaagaaaaatgaaaaatgcctctgacaagtaagccctactctccagagcacagagaacttcctggcgtgctgtcggccgttgttcatttaagattacaagtcctttgtttgcttctttagacaagcttggttgccccatctgcacaggatgtgT
>|NM_011077|Mouse|
GGTTTACAGAGGTTCCTGAATCATCTCCTATACTCCCACCATCTTATGACCTCTGGCTGGATAGGCACAGGTGAGTAGCAATTCACGGTGCTGTGAATTAGTAATACCTGTATCATTAAGTAATAAAAGTCCAAATCCTTTCAATATTATTGAAATGTCAGTTGCCCTTCCCCAGAAAGAAAGCAGCTTTTCATCATTTGAATTTGATTGTAATCAAAGAATGTGTTTAATCAATCTTTCTAGTGGAACCAAATAAGTCTGACTTAATCCTCAGGAAGCTGCTGAAATAACCACTTTAGGGAAACATAAAACCTTACAGGGCAGTGTCTGCTTCGGAGGAGCTAGAGAACAAAATACATGGGTGCTGTGCTCGTCAAAACACACAGGGTAAAAGACTTTTTACTATATCGTTTGTGGTTGATAATAAGCTTAATTCATATACTTAACTGTCCTTTGTACATTTCTTAGCCTCACAAAGAGTACTCTTCGTCTTCCTAAAAAAAAAAAAAAAAAGTTCCAGTCCAAACCATCAGCCTCTGTAGGTTGTCTTAATTGCTACTTTGCACTGCAATGGACTATGACTGATTTTTGGCACATGCTATCATACACAACGTTCCTAAAATAAAATGCTCCAGGATATCCCAGGAACTCTTAGAAGGCTTTAAAAGGGGACTAACACACTGAAAGAGTAACTTTTGACGACGACAGTTCAGACAAGGAGAATGGCTGTCATAGCAGAAATCTGTAACTAATTGAGATCTTGAATTGGATGCAGACTGTCCTTGCCACCTAACTTATCATGGTTAGGGGGAGGGTGGGAATCCACTTTTGATAAAAGACAAATTTTTTTTCCTCCCCAAGTGACTATACGTTTAAATAGCTAAAACATCTGTGCAGCAACCTAGTAAAACATGTATACTCGGAATGCTTGAGCAAAAAGCCTGCCAAACAATTGCTTGAGAGGGACTTTGCTGAGGGAGAGCACCAAGATAAAGCAACTG
>|NM_011134|Mouse|
tctctctctctctctctctctctctctctctcgtgtgtgtgtgtgtttgtgtgtgtgtgtgtgtgtgtgtgtgtgtgtgtgtgtgtgtgtgtACACTCAtgtgcgcgcaagcatctttacacgcacatgagaaagtcagaggacaagcagcggaagtcaagcctccttccaccacacaagtcttagtcacggagttcaggttggtaggcttggcagcaagtccccgtgcattctgcgcagccgcactggcctcCACAGAGATGATTTCTttgactcccctcacttgatgtaagctccatagagacttgtcatgcctcttagcatcttgaacagtgcctggtacatagctggcactcaataaaCCTCAGTCACATAAGAGAGATGCTGAATGGTGGAATATTATGTCTTGGGGAGCTGGAACTTAGAAGCGGCACTGGGAGAAGGAGATATTCTGAAATGGTGGTGTTGTGAGGCTGCGGTTGTGTGGGCCTCCTGGTGAGGACGGCCTGCACCTTAGGGCTTCCGACCTAGGCACTCTTTTCTGTGCTCGTAATTGGCTGTTATCATGGTGAACCCCTCTGAGCCACAAGGATTAGAACTGCTTTGTTTGTTTATTTACTTATTTCCTGGCACAAAGCAAAGGGCTCACCCTCCTGGCACATTTTTTCCCAGGGCTCTCTGTTTCCTCCTGCTTGCTTAATCCCCTCCAGACCAGTTTATGTCTGCCTTTTCTCGCCTTATAATTGGGGGATGGGTTGGGTAGATGAGGGAAATGAAGCACCTAGCCAGCAGAGTGCCTCTGGAGGACTCTGGCTAAATTGGAGCTGTGGCACTTGGGGGCGGGCCTCAGACAGGCTCTGGCCGGCCAATCCAGAGTTGTCAAAGCCACTGGGCTGCAGGTCTCAGGACTGACCAGTGTTGCTGCACTTGTCCATCCTCAGCCTGTCCATCTGTCTCAGGCCATGGCGAAGCTGCTAGCACTCACCCTCGTGGGACTGGTG
>|NM_011183|Mouse|
NNNNNNNNNNNNNNNNNNNNNNNCCTTAATTAAAATGATTACTTTTTTGCAGTGATGGTGGTGTTGAagacagggtctctatatagcctggctgtcctggaactcactctgtaaaccaggctggccttgaactcagagatgtgcctgtctctgcctttccggtgctgggattaaaggtgtacacactgcccagcCGTATttttttcttttaaagacaaggtctaatgtgtcccaggctggcctcgaacttgctatgtaactaggaatgaccttggacttctagtgacaggattactcagccatgcatacaccagaattgagtattaaactcagggtttcctgcatgctaggcaggcacttagttgaactacatccccagcccTACAATGACAATTTTATGTTATACGAATTTCACAGTAATTAAAGGAGAAATAAAGCTACATGAGATAATGACAACTGTGGCAAATTGTTGACAATTTCAACTCACTCCACAGACCGATCCTGCGATCACAACCCCTCCCTGCCCTCACCCCGAGGCTGATTCCTAGATCTCGTTGCAATTTTATCCCAGTTCATATTTACCCAGAGCTCCCCATGTATGTCGCGGAAGCACTCTGGAAAAAATCAATCAGGAGAAGGCTCCCGATGTTAGCTTACTTTAGACTCCATTTTAAAGTGCATGAAACCGGAGGAGGGAGGGGCAGCAGAGGCTCCTGAAATCACAAAGCAAATACCCACCCCTTGTCCCAGTGGCGCTGCCAGGCCCCTAAGAAAAGGCACTAGCCAACTTCAGATTTCAATGTCAGTATGATGCTGCGGTCTCCAGGGCAAGACACAGCGAAGGCCTGCACCTTCTGCACCCAGTGTTTTCCTGTAAACCGACGATGAAGGCGCAAGTGCACAGGGGAACCTGGCACCGCCCAAGGGACGGGACAGGGGCGGAGCCAGGAAGTGGGCGTGTCCCCCACCGGGGGCGTGTCTGAGGCGCTGGCGAACCGGGG
>|NM_009019|Mouse|
cacagagaaagggagaaagagacagacaagtagagagacagagatacagaaacaaagagacagacagacacacagaaagacagacagacagacagacagacagacagagacaggtagagtcagagagaTACATACAGAGACACATAGAGAAGACTTCATAATTCCAACCGATCTTCAACATCTATCAGCTAGGTAACCATGGGCTAATTTTTCTATAACTTGAAAACTTTCTCTAGAGATAATACTATCGATTGCATATGAGTTTTATAAGAATTAAGTATGTAGAAAGCAGCCAAAGAACAAGACCATTGCTGTAATAAGGCCAATACTAAGTTGTAGGTGATCAGACTTAAACTGACAGTGTTTAAGTATCTAAAACCTAAGTCATTTATATCCAGGTCTCTTGATTTTAAGAAATACAATCATGTTTAAACTTAGTTCTCTTTCTAGATGTATCAAAGATTTTCTTCTAAAAAATGTATCACCTGACAGAGATCTGATCAGGTGGAGGAGTTCTGGGGGTGTTTATAATATACAATAAATAAAGATGTATGCTTTTATTAATATTTAAAAGAAAATTTACTAAGAACAGGTACCATTCCAAAATTTTTTTCTCTAAGCATTCTCGCTGTTAGCATCCATTGCTGGTTTCCATTGTTGGCTCCCATTGCTGGCTCCTATTGCTAGCTCTTTCATGCAGAAACTGAGGCACGGAGCCTCAGAGTCCAGGGAGAAACCAGAGATTAGAGTGACGATATCATTTCCACCGTAGGCATTCTCAGGAGATGAAATGACAGCTAGCTTTTCAGAATAAACACCCTGAATGTTTCTGCACTCAGGTCCCCCAGCTAAACTTCCTGAAGAGCCAGGTGCCAGCTGGAGCTGGGGGGTCTGCTGGTCTGTGATTGGCTATCATCATCTGTGGTTAGCCGTCTGTGGTGTGGGAGAGTGGGAAGGGCAGTGAGAGCTGATACATAATGCAGCATTGTGCACTATGGGAC
>|NM_017395|Mouse|
CCACGGCTAACAACAGAGAAAAAAACATTTTCTCTTAATGTGGTACAGCTGCTAAGGATTTGCAGATTCTTTGTGGAATGAGGGGAAGCCTGCAATCCTAGAGGCTGTTGGCCACAGGGATGGGTAAGCAAAGAGGGAAGGACGAATGGTTCAACTTGTGTTATTTTATTTTATTAAAGTTACAGGACTTTATAACGAATTTCCATCAGTAGACATCATTTTCTAGCAAAAATTTAAAAATATCACCTACTGATTATTTCGGACAGCTCTGACAACCAAAGGCAACAATCAAACATGGTAGCTATCTGTGGCCATTCCATTTTGTAAAGCTCCCCAATTTTGTTTAAACAGAGTTCCTGAAACCTAAGAAATTTGGTTCTCACAACCAAAGTAACTTGCTTTTATAGATTCGTGCTTTCCACGTCCTTATCGACGCCCCAGTAATAGAGTTGTTTGGCTTTTTTTTAATCAAACCTTCTTACATTTTTAACTCATCTTATTCCCCAGCTACAACTAGCCAATCACTTTCCTACCCTGTAACTCCTGTCTGTGGTTCTTGGATCCTAGACGGCATCTACGTAAATCTTCCCAAGTAAAGCCCGCGGTCGATCCCTTATCCTCTTCTCGCTGATTTTACAACGCACAGGATCAGAAAGCAAAAGACCAGATGCTCCAGAAGCAGCCAAGCGCCCGGGCTTTCATCCTGCGGTCCCTTTAAGAACAGAACCCTTTCCGGGCCCGCAGACCTAACCGACCCCAGTTTTAACCGAAACCAACCTGGACTTCCCCCTCTTGACTCAAATAAGACTAACTTTGGATTTTCCCTCCCCTCTCGACCAATCATATTCTGTTACCAGGCAGACTTTCACTGCCTTCGTCTTGGAGGCAGCAACGGCCAATCACAGAGCAGGCCGTGCGTGTATCCAGGCAGATCGCGGCTGGCATAACCATTCAGAAAAAGGAAAAATAAAAGCAACGCACGAGCCCGCCGGCTGGGCACC
>|NM_011388|Mouse|
catgctcttcagactcctgagtctgtagatataagctagaacccagcctactctagtgttgggTTTAAATACCTGAGAACTGGACATTTGTCTTCTGCCTATTTTTGTGCCTTCCTTACATACCTTACCACAGCGCTCTGTTCATCCATCATAAAAATAACTACTTGATATTTCCAAAAACCTCTTATAATACTTTCTATTTcacacacacacacacacacacacacacacacacacacacacacacacacacaACTTTAATTCCTGGCTCTAAGCACAAAGAGTTATACTGTCACTTTGACCTAATCTAGAGTTTATGCCTCTAACTAATTGTATTGTCTCTATCTATAAAACACTTTGTTGCCATGTCAATATATGTATAATTCATGTGTAAGTAACGAAGGTGGCTCCATATGATGGACTTCAGCAGAAAACATTCAGTGCTCACAAGGACTAACCACCCTTCCCTAAGTTTTTTTTCAAGCCCTAGAAGTCTGTGAAACATGCATATGTTTTGTGGACATCATAGTTCATATAAGGAAGAATGACCACTTGACAGCTATTGTAAGAAAGCTGAAAATCTTCTTCAGTCAACTTATAATGTAGTTTGGCATGGGGTTATTGTTTTTTTTTTTGTTTTAATATAATTTTCAAAGCTTTAGTACCCCCTACTTAAAGTTGGAGGAGAGAATAATACACTTTACTCCACTCCAACTCTTGGAACATTCTATACAATTCAGAGTTTAACTAAAATTATTCCCAGCAAACTTTCCTGGCATTAATTATTAACGTGGCTATTTCTGTGTGGCTTAGTTCATTATCATGTCAATAAATGATTAATTATAACTTTCTGTCTTGGCCAGTAGTTTCTCTGGACGTTTTATGATTCATTATTTGTGCTATGTTGTAATGCAGCCTCTCGAAACTGACATACTAGCATTTATTGTTTTTTATTGCTTCTCTAACGTGGCTTTTCAAAGAGACACCAAGTACCACATGTT
>|NM_011434|Mouse|
atattgttgttccacctatagggttgtagaccccttcagctccttgggtactttctctagctcctccattaggggccctgtgttccatccaatagatgactgtgaacatccacttctgtatttgccaggcactggcaaagccttacacgagacagctatatcagggtcctttcagcaaaatcttgctggcatacgcaatagtgtctgcatttggtggctgattatggcacggatctccaggtggggcagtctctggatggtccatccttttgtctcagctccaaactgtgtctctgtaactccgtccatgggtattttgttcgttattttaaggaggaatgaagtatccacacgttggtcttccttcctcttgattttcttgtgttttgcgtgtgtgtgtgtgtgtgtgtgtgtgtgtgtgtgtCTTAACTGGCAGAGCACTTGTCTGTCATGCAGGGGGCGGGGTGGGGGGTGGGGACTGTCTAATCTCCAGCTCTAGTAACAAAAATAAAAGAAGTAAAAAATAAGTAAGAAACGGGGGTGTGTCTAGAGATAGAACATGGGCTTTACACATTTTAGACATCATGAGAAAATAAAGCTGGAAATGACACTGGGCATCCATCTTGGCGCATCTCAACTTTCACACTGCAACCGAGGCGCGCTGTGCAAAGTCAGTGACAATCCGCATTTCCAGACACAGTGGGTTCAGACCTTCCAGGCGCGCACGCGGGCCTCGTGTTCTCGGTTTCCGCGGCGACTCGGCCGACGTCACAGTTAGAAGACAATAGCGACTTTCCCCGCTCAGGCTCCTCGGGAACTTTCTCAGTCCGCACGCTCCAGGAGCCGGAGCTACCCTCCGCCCCGCCCCCAGCGTGCCCCGCGGCCAGGGAGCTCCACGAAGGGCGGGCGGAGGCCGCGGGTAGCGATTGGTTCCGTGCCAAGGTGGGCGTGGTCAGACTCAGGCCTATAAAAGCTCCGTGGCGCCAGGGCCTCGTTTTTTT
>|NM_011492|Mouse|
CACACAGTGGCTCTCGTGTGGGACCAGCGCCTTCCTCGATGGTATCGTGGTGGCTGTTGCCAGTCTCAGGGCTGACCTTCAGCTCATCGGGGCAGTCCAGGGTTGTGAGGTGGGGCAGTGCTTGGGAGAAGCCCCGTGGCCCTCTTAGCCTAGCCCGAGGCACGTTAGGTGCTGGACTTGTGCCGCCTCCCATGGGGCTTTGCTTGTCCTGGTGGTCCTTCTCCACTATGGCCTGAAACCACCACAGCCCAGATGACTGTCCACTCCCTGGGATTGAGCCAGGTGTCACAGGCAAACAGGAGGCTCCACCAGAGATGAGCATGTGTGCCATGACTAGATGTAGGCTTCTCACAGCAGGCAGGGTCAGCTAAGCAATGTCCTCTGTTGCAGGGAGATCCAGCTGCTGCGGCGGCTGCGGCATCGGAATGTGATCCAGCTTGTGGACGTGCTGTACAATGAGGAGAAGCAGAAGATATATCCTGTGGGTGGAGTGGGCTGGGGTGGCCCCTGTGTTAGGGGCTGGAAGCCTTCTGCAAGGCCTCTGGCAGCAATAGTGCTACATGTCATCCTGTGGTGCCTGTCAGCTCATCAGGCAGGGGAGCAAGGCATGGGGCTTCCACCTGGTGCCAGCCTGTTCTGAGCAGTGTGGCTGGGACTGGGCATGGCCTCACAGGGACTTGGGGCCTATGTACATTGACAGGGCCCCGGCTGGTTCTAGAGGTTTCCATGCTGCCCCTTCCCAGAGGTAGAGGTTGCACAGCCTACGTTGCATCTGGGCAGTCCTGGGAGCATTCTGAGAACCCAGTGCCCTGCAGCCCCAACTCCTGGTACCCATCTCTCCCTGTGGCTAGTACACCAGCTGATTTCAGTCCTGTTGTAATCTATGCTGACTCCATGTGGTCCAAGTCACTGTGGTGGTCTTGTGGACCCTGTGAGTACTGATAGGGAGCGCAGAATGGCGGGAGAGCAGAGTGGTGGTGGTCTGTTGGCCCAGCGGGGCC
>|NM_173733|Mouse|
GTAAAAGTTTGTTCTAAGTTGATGCGACTGTAGCTCAACCCTCTGGTCTCTAGAGGGCAGTCTATGAATGTTTGTTCCCGGAGCCCAAAGTGAATGTCAAAATTTCAATCTCTAGTAAATGATTAAGAGTAATAGCAAATTTTTCTATCATTGTCCTTTACCTTTTATATACAAGACTACAATGTTTATACTTTTGTTAAACTGCCCTTTTTTCTTGTTTAAGTAGACGCTTTTTAAAAAATTCATCACGCAGACTTtggtgcatgcttttaagtgaggtactcgaggcagagacagacaaatctacctccggagttccggatcagcagggtctacaaagctagattcagaccagccagagctacatagtgagaccttgtctcaaataaaacaTGGTTTTTCGGTATTGCTGTTTTCACACTTCAGAAATCCACTCTGGGAATCGTTGAGCCACTATTTTGGGCATCATTTCTGCCGTTATTCCTGGCCTTGCTTTCCCTAGGACTCAACGTTGCAACACCGAACTACCGAGGCGCGGGACAAAACCCTGGGTTTTCCCCGGGAATGTGGTCCCCATTCTCGTGGCCACCTTTCAAGGCCTTGTCACCTTCCACTGTCTAGATACAGAGCATCAGTTGTGCCTCACAATTCCCTACGGAGCTGCGGTCTGCTCTGGTCACCAGTGTGTGACCCCGGTCCCCGGGAGGCAGAGGCCTGTACCATCCAGGACCCGGCGACGCCCCGCCCCCCAGCTTCGCAaccccgcgacccggcgacccggcgacccggcgacccggcgacccggcgacccggcgacccggcgaccgggcgacAGTTGACAGTCCTCGTCAAGAGCAGCTGCAAAGCTAGGGGCCAATAGCTGCGGAGCCGGCGAGGGGCGTCAGGACGCCTGCACAAACTGTACACGTCACGGCCGAgccccgccccgccccgccccTCCGCTCTGGGCCGCTCTAGCCCTGCACGGGGCGGGTGAAATT
>|NM_008261|Mouse|
tccatgtagagagggtgacatctgcttggctcatttctgtcaccggagtttaacacagagcaccacgcatagtaggtactcagtTGACCCTTGAGAGGCGTGGTGGGCTAGCACGGtgatcccagttctttctctgcacccagtgtgagactccaggcaagcaacatctctctatgcatcaatgttcttcacttatTTACTTTTGGAtttattttagtttatgtgtatgggtgttttacctgcgtgttttacctgtgtaccatgtatgtgccacgtgtctgtggaggccaaaagaaggtactgggtttcctggaactggagttacagatggctgtgagctaccaagtgggtgctggtaatcaaacccagggtctccagaaagagtagcccatgattttaaccactgagttctctttccagccccCCTCAAACTCCTTTGGCTCAAGGCTTAATTAATCCAAGCAATGCCTATGTTCAACTCCCAGCATCTAGGCTGGTGTGCAATAAACTTAGCTCTCCACTCTCCCTCCCTCCTCTACCCCTCCTCTGACTTCCCCACTTTTTCATGCACTTACCGCACCCATAGTCCAGAGCCATAAAACTCCACCCATCACGGACTCTCAACAATTCCCTAGGCCCTGCTGCTCAGCCTCCTCTCTCAAGTTGGAAGGCTGATGTTTCCAAAATCTGGCTTAAGATTCCCCTAACCCCAGAATCCAAGATTGGGCCTGAGTGGACCTGAGGTCTAGCCAGGTTGCTGTTGCCATGACAAAAGCATGACAATCCCCAGCCACAGGTTCCCTAAGTGACTGGTTACTGTTTAACGTATCCACCCACCTTGGGTGATTAGAAGAATCAATAAGATAACCGGGCGGGGTGGCAGCTGGCTGTGCTCACTGCCTTCCTGGTGGACTGGCTCCCGGTGGCCCCTTTGCTGCTGTGTGTGGGCCCCTGCTCCTCCATGCCCCCCAGTGTCCAGCTGGGTACCCTTGGTCATGGTC
>|NM_009330|Mouse|
GAAAGTGCATGCAGTAAAACAATGTACTTAGAATGTACTTAGAAGTTCCTTTACCCTGCTGATGGTTCTGACCGTTTGTCTTTCTTTGTCCAGTTCTTCCAACCCTAATGCCCGGATGCTGAGAACCTTAAGCTTCCAAACCACTGGGAACAGGCCTGCCATCTTCGCAGACAGGGGAAGTGTGTACACAGGTGTTAGCCAGCTTTGCACAGGTGGTCTTCTTCCGTGTCTACAGCTTTTCTGTATCCTGGATATTAGGAATATATTTCACAAATGAGAGAACCGAGGTTCAAAACCGCCTCTACCCTGGGGAAAtgtgtgtgcctgtgcgtgtgcgtgtgcgtgtgcgtgtgcgtgtgcgtgtgcgtgtgcgtgtgcgtgtgcgtgtgcgtgtgcgtgtgcgtgtgtgtgtgtgtgtgtgtgtgtgtgtgtgtgtatgtgtgtgtgtgtAAGCAGTTTCCTTCCCTGCAGCTCAGGTCCCTGCCTGGAGGTCTGGGTGCGGCTTGTGCCTCCTTGCTTCCTCTCCGGGTCCCAGGGGAGATGTGGCAGAAACTCCTGCCGTGCTGTGCCGAAAGGCTCAGAGCTTCCTTCCGGACCAGACCTGGGTGGGGGAAAAAACATTTTTTTTTCTTCAGTGGCTTTAGGGGTGCCTGCTCTAGGTGGCATACAAGACTCCTGCCACCACCACAGTGAACTTGTGTTTATAGAGCGCGATTCTTAACTCCCGGTACAACGGACTTCCTAGAATTAAGAACCAAAACAGTGGTCCTGGGTAATCCAGAGCTGCAACAGTCGGTCCAGCCACAGGTCAATCTACACATTCACTACTAGAAAGGAGACTCCGTAGCCCTAGTTTTGGGTGCAGAGCTCAGGCGCTGTTGGGTTCCGGGTTTAGGCAGAAGGCGAGCTCCAGGTGTCCTGCTCCCCCTTGGCTTGGCGGGGCAGGTAGCTGGTGAGCCCTGCAGCGGCAGAGCTCCACTTTCGCTACTCCCTCTGGCCAT
>|NM_013690|Mouse|
GGGAGGTGCACATTTTCAGGTGTCTGTCTTTCCATCACACGGGCTTTGAATTAAACTCAGTCTTGGTTTTACCGGCTGAGCCATCTCACCTGCCTGATTATTTAAAAATCTCCGGAGTAATccaagagtgtggtttatgattgtagtatcaacactcgggaggctgagggagcatcgttatcatgagctccaggctagttccaggcttgcctaagctgtagagcaagtcactctcttaaaaaGTGCCTCTCCCATATTTTTGTATATAATTTGCATCTGAAATTCTGTTTGCCAATAACTATGAAATTATTCACATTACTAAAATCTTCCTGTGCCAAGTTCTCCAACGAATTAGATCACACTCAGATGAAATGCTAATAAAAATTAAAGCTGTAGCCAGTAGCATGCGTATATTTGGGCTCAGGGCCAACAGGCAGGCGATCTGGGTGTAAGAAAATAGGCTAATGGCTGTGGAATCTGGTCTCTAGTGGCTCCGCTGAGAGCTGACCTCAACCACGCTCCCTCAAATTGATTGCCTTCCAGGTTATGATTTCTCATCACAGGAAACTTTGTTGCCCAATTCAAACCCTGTGAGTGAAAACAAAAACAGGAGAGCAAGTGCTGCTCCCCGTGCCCCAAAGCCCCTTCTGTCAGGGATCCCAAATGCACCCCAGAGAACAGCTTAGCCTGCAAGGGCTGGTCCTCATCGCATACCATACATAGGTGGAGGGCTTGTTATTCAATTCCTGGCCTATGAGAGGATACCCCTATTGTTCCTGAAAATGCTGACCAGGACCTTACTTGTAACAAAGATCCCTCTGCCCCACAATCCAGTTAAGGCAGGAGCAGGAGCCGGAGCAGGAGCAGAAGATAAGCCTTGGATGAAGGGCAAGATGGATAGGGCTCGCTCTGCCCCAAGCCCTGCTGATACCAAGTGCCTTTAAGATACAGCCTTTCCCATCCTAATCTGCAAAGGAAACAGGAAAAAGGAACTTAACCCT
>|NM_007525|Mouse|
CCAGTAAGAAGGAACAACTTTAAGGTAAACAGAGGCAGCTGGGGCGGTTAAGCAGAGACAGAGAAATAAAAGGGGATATGCAAGAATGTGTTCATAGGTTGGAAGCTGTGGAGAGGGCGGGCTGTGCTTGCCCAGTGTTAATATTCAGATCCGCAGGAgggtctatggatttggctggtagaatacttctagcataaaggaggctctaaactcagttcagcaccatgtaagctgggcgtggtggtgcatatctgtaatcccctatcgcgcagaggtggaggatcgcaaactgagaagttcaaggtcacccttagcttcacagtttaagctaggttggcaaacagacgccgtttcaaaaaaaaaaaaAAAAAAAAAATCCCCGGGGAGGGTAGACCCTCTAGCAAACAAAAACGTTTTATGCAGTTTATCATATTTTAAAAGCACACCAGAACTTCTAAGAGATGCCCTTGGTCGGATATTTACAGCTAGTTAAAAAGTGAAATTGAAACTTAGTATTTAGCGGATTCTTATATCCTACAGCAAGGAGAAAAAGAGAACTTTCTTATATAAAGGGTAGTACTTTTATTGTCATGGGAAAAGCTTGTCCAAGTTCAACAGTAGCTTGAATGCCACTCTTTGTAGATGGCTTCAGCGGCAAGCTCCTGAGGCTATGGGAGGGTTAGAATCCAACTTCTAGGTAAGCACAGTTTCAGTAAACTGAGAGGGGGTGGGAATGAAACCCATGGGGAGCCCCGCCTCTTTGAAGGCGTGGCCTGAGGCCCCGCCGCTCAGTTTCCCGCTCAGGAAGTTTGAGCGCGCTATACCCCGCCTCCTAGGGCCACAGGCCTAGGTGACTTCTCCCCACGCCTCCTCAACCCCGCGCCTTGGCACTTTGGTTTCCGCGGTCCGCCCTACACCTCCTGAGGGCGTGGCCTCTCAAGCCTCGCCTCTCCATTTCCGGAACTTGGACCGCATTACTAAAGCCCCGCCCTCAGGCCTTG
>|NM_011658|Mouse|
CGAGAATATTGATCCCCCACCTTAAATGTATGGACTACCCAAGGTTAGCATGCAGGGCTTAATTTGGAGTTAGCGGACATGAAATGTTCTCAAGGTTCTCCTCCACCTAGGGCTGGCAGCGTGGAGCACCAAGGCTGCTCTATCTTTCCCTAGCTTTGCTCCCTTCAAAAGAACAAGGCTTTTCTCTGTAAAAGAATGAACTCCAGCCTAGGTCCAGCACCTTTGGAAGCACAGTCCTCTGAGAGCAGGGAAACTTTAGATTGGGTCACCGTAGCAGGAAAGGAGAGCCCAGACGTTTCTCCGGGAGGGGTGACACGGCAGGCCAGGGCGCAGATCCATAGCGCCCACGATGTGGCCACGTCTTGAGAACCGCCCTCGACCACAGGGCCAGGCAGCCGCGGGGAATCCCTTGGGACTAGAGGTTTCCGACTAGAGGTTTCCTCTACCTGACCGTTAGATGGACTCGGTTGTTGAAACTTTTCTTGCCTCGCAGCCCGGGCCCGAGCCACCCCCAAAGGGCCCGGAGAACTCCGAGGGATCCCAGGCGGGATGGGACATCACCCAGAGCGTCGAAGCCGCTTGCCACTACTGCTGTCACAGCCACTTGGGGAGGGGGAGACTGCAACAGCGACCCAGACAGTCCCCTGTTTGCGGTGCTGTGCTCGGGTGCGGGGGCGCTGGGCGCGCTCTGGCGCGGAAGGAAATCGCCCCGCGTCCTCCCCGAAGCggagggggagagctgggggggggagagggaggggagaggcgggcgcaggggCTGGCCGCTCGGGCCAGGTCGGTTTTGAATGGTTCGCAGGACGAATTGTTAGACCCCGAGCAAGGGGGGAGGGGGCGAGGGAGGGGGGCTGGAAAGAGGAAACTTTCCTATAAAACTTCGAAAAGTCCCTCCTCCCCACGTCAGGCCAATGACACCGCTGCCCCCAAACTTTCCGCCCGCACGGAGGTATAAGAGCCGCCAAGTCCACAGCCCGCGCCCAACT
>|NM_021515|Mouse|
TAGATCTGGTTTTGTAATGATTTATACAGAAATAAACACGCCTAAGCCCAACTCAGTGTTCTGTGTCTTTAGTCTGAACTCTTTGCTTGTGCCCCTCTCCCACTTGGGAGTATCCTAAGGACCATGCTGCAGCCTTTGGGTTCGGAGCTTGCAAGAGGGGGTGTCAGATTTCTGTTTTAGCTGCCTGGAGAGTCTTGGGTCCAGACTGGATAGATGTATGTGATGTTGAGCAAGGGCTTTTGTCTCTGAGACCACAGTGGGCAGATGCCTGCTCTCAAACAGCCTGAGTTCTGGGGAGGGAAGGATACCAGAGTTCTAGGGGGAATTCTGACAAGTTGAAAGAAGTTGACGCCTTGCATCTGCCACTAAAGAGGAAGGGGAAGGCATGTAGGGAAAGAGCCAGTCTGGGACCAAAAGTCAACACTTGGGACCCAGGGCCTGAGGGCAGGAAAACACCCTTCTAGGTAGAGTGAGTTTGGCAGGTTGTATAAATAGCTGCTGGCCTCTTAGCACAAGGGCTGTTTAGTTAGACAGGCAGGAGGTGAAGGGTCCCTGACTCCAGAGAGGAAATTACAGCCTGCTACAGCAGATAAGATACCCTTGGGAGCAGAGCCTAACAAAGGGTGACTGTGTAACAGAGGCAGGCTGCTGGGGGAAGGGGGTGGGGGTTAGGTCAGAAAGAGAGCTGTCCTGGGCTCTGCGCCAGGTAAGATGGTGGGCCACCAGGGCAGGAAGGCAAGAGAGATATTTATTTGTTCCTTGTCTCGTGTGGCTCATCAGATGCATGCCACAGATTCATATGAGGTTGCCTCAGTGAGACAGTGTCAGCTGGGACCGGTTACTCAGGGTCGGCAGCCAGAAGTACCCTCCCGAGGGTGGCAAAGCTGTGGCCCTCAATGAGGCAGCAACAGGCTGCTAGACAGGAGGTCAGAATGTGGTGGGACCAGGAGCCTGGCAACCATTGTGATGCAGTTATTGAGGAGGTGACAGGAAACTTCCAG
>|NM_009654|Mouse|
GGTTGATTACAGAATTTGTACACCTTTCTGAAGATGAGGACACAAGATGAGGTCATAAGACATAGATTTCTTTCATTGTATAACCAGATATAAAGAAGAATGcttctcctcctcctcctcttcctcctcctcctctcttcctccttttccttcttctcctccttcctcttctccttctTGTCACTGAATAGTCCCTGTATATTTAGGAACCATGGGGTTGATTTGGATGTAGTCTTGACTGACTCATAAGTGAGATAACTGGTCTGCTACTAATTATTATCCTGTGGTGTTAGAGGAAGTATGTTACGATGGCAAAGACCATCATCACTGTCATTGGAGTGCCTGTTCTAGTGTCTCCTCTAAAGCACCCCGAGAAAGAGGTTCATGTTAGATGAAAACATTCTACTCCAGACCCGTTTCACACATAGCCTGAGCATGGGGTGGGGACACAAGACTTCTGAAAGTCCTCTGCACTTGTTTTTTATTGCTCTGGCTTCTTCTCAGTTCACATTTGAGACACTGTGTGCTTTATGGAAGATTCTAACTTTAAAAAGATGAGAAAGACTTGGAAGCCCTATAATGAGACCCACCCCTCCCTCATACACATTCTTCATTACCTGTACATAAAAGCATATTTGGGATGAACAACCTATGCAATTCAGTTCTTAGCTTTTAAATGTGGCATGCTTCCATGCCAAGGCCCACACTGAAATGCTCAAATGGGAGACAAAGAGATTAAGCTCTTATGTAAAATTTGCTGTTTTACATAACTTTAATGAATGGACAAAGTCTTGTGCATGGGGGTGGGGGTGGGGTTAGAGGGGAACAGCTCCAGATGGCAAACATACGCAAGGGATTTAGTCAAACAACTTTTTGGCAAAGATGGTATGATTTTGTAATGGGGTAGGAACCAATGAAATGCGAGGTAAGTATGGTTAATGATCTACAGTTATTGGTTAAAGAAGTATATTAGAGCGAGTCTTTCTGCACACAGATCACCT
>|NM_007431|Mouse|
TGATCTTTGCTTTCAAATCTCTGGCTGTTGGGGATTAGAGGTACAGATGGGTTTTGTCAGCTTCAGTAGCGATGATAAGACCCTCCTCTTAGGAGGAAATGAGGAAGTATTCAAATGGTGGTGGCATTCAAACCTACCTCCAGGAGTTCACAGTAGGAAACGAATCAGAGACTTCAAAACCAGACTGGCTTTCAGGGGAAGGGAGGTGGTGGCCCTTGGGGAACTGGATAAGGCCCACTGGCACCCAGCGGTTGCCTTTCCTTGTTTCCTGTGCATGTTCCAAACTCGGTCTCTTATAACTCTCCCAATAACGTGAAGGAAGAAAAACCAGGGGATAGTGTCTGCGGGTTATAGAGCCTTGGCCAGTCCCCCGAAGTCACCAGAGCAGGCCTGTGGGCCTAGACAGTCTGGCTCCACTGCCTGGGAAGTGGTCTGCCCCGGGCAGGTCCTGGGGCTTCTGGCTGGGACAGACAGAATGTCCTGAGTCCCTGTTTCTTCAGATATTAGGGAGGGAGGGCCCTGTCCAAGGGGTCTCCTTCTGCTTCCTACTGACTTAGTTAAGGGCAAAAGAGAAAGTGGATAGGAAAGGGGTAAGGGTGTGAGGCTCAGAGGTGCACATGGTGACGGACAAGGATGTGTAGGCAGAAAGACGCACAGAAAAAAGGAGCCAGGTGGGTTCACAGACGCGCAGGGTCAGGCACAGGAAGACAACCATCGAGGGACAAAGTCTCCTACAGAGAAATCAAACCTAAAGACAAGCCAGCTGCACCCTGAAGCCAGGATGAGCCGCAGGGAAAGAGAGAGGCAAGGCGGGTTACCCTGCCTGTTGCAGCCCTACGGGCCGGGTCGAGCGCCGCGCTCCCGGCAGGGGGCGCCCTGGCAACGCAGAGGCACCCGCCTGGGGCTCGGGGTgcgggccgggggcggggcggccgggggcggggaggccggcgggTGCTCGGCCAGGCCGCCTTCATAAGCAGGCGGGGGAGGTGGCCGCC
>|NM_009667|Mouse|
TTTTTCCCATGGTGGGATTGCCAGTGAAGTGTGCTAAGTATCTTTCTTTATTGCAAGACTTCTCTCATGGCTATGCTAGTAGAAACTGTGTGGAAATCCCTGTAAGAGAAGACAGTGTTTCCAGATCTTCCCTTTTGGAGTCTACAGACTGCACTTTGTTTAGACCAAGGCCACCTAGAATCCCATTAAAGTTGGAGGATAAAATGACCGGAATGTGTTGGACTTTGAGCCATGATCCAGGATGCTCTCTGATCACTTCTCCCACATACCATCCCCTTCCCCAAATGCCAGGAGTGAGAGTGATTTGTTCTAATTGTCTTTTGACAGGACAAATTTGTATGTAtgtgtgtgtgtatgtgtgtgtgtatgtgtgtgtgtctgtctgtctgtgtgtgtgtgtgtgtgtgtgtgtctgtctgtctgtctgtctgtctgtctgtctgtctaagggtgtcagagttataagtggttgcttaatatacatgctgggggtgaactgaggttctctggaagagcaagaatcactcttaaccattgagccatctcttcagccccTTGACAGAACAATTTTAAGGGCTTGGCTTCCCCTTCTCCCATGCTGTAAGCATTTTGAATTATTTAATGAATAAACATTGCCCTCCTTCCAGGTTGTGTGTGGCCTGCTGACTGTACTGTTTATGAGACAGTTGTGTGGACAGGTGGACTGTAATCTCAGGGTTGCTGAAGCCCAGCAGTGGGTCACGTGTCAGCTCTGTAATCCTGCTCTAGGCTCACAGGAGTTACAGTGTGGGCACAGCAAGGCACAACCTCTCGACTGGGCACGAGGAGGTGACTCAGGTCCAAGACAGGGCTACAGCTAGCCTCCTGGTAAACAACTGACCTGTCCTCCCTGGACTCCTCTCCTCAGGATTTCAACAGCACTAGAAATAGCCATCCCACTCAGGGGAATTTCCTAGAGCCACACAGTTTGTTGAAGTCACTGGAAGGCTGCGTGTCTCCCC
>|NM_007468|Mouse|
CACTTTCCACAGCAGTGTCTGTCACCTTCTGTGGGGGGGGGGGGGGTGGGAagagagagagagggagagagggagagagagagggagagagagagagGAGTCACTCTGCATGGCTCTTGCATATGGCTGAGAACAGTGGGGCAGCAATCAAGCCTTAGCCAGCCCTGCTCTCTCACTGTTGCCTCTAGCCCACTTGGTGACCCTCTGAGGGAAAGGGTGGCTCTCCCTCTGCCACTGTCAGGAGAGGATCAGGTTCTCTCCTTCCTTCCTGTGCTGATGCACACAGAAAATCATTGTCATTAATTTCAGCCCTTACTCTGGGCTAAGCTCCCTGCAGCCATCTCACAAGTACCACCTAATTTAATGTAACAAACTACACATTGTTCAAAAGAGAAACTTGAAGCTTCATGATAACTGGACGGAGGTGAGCCAGCTTGACAGTCATGAGATACAAAGCCCACTATGATTAACTCCTTTGATCCTGGGTTCTGATCCTCTCCTGACCAAGGGTATCACAGACACCTCAACTGAGGCTCACTGTCTGCTGCAGCCCTATGCCATCTCTGGGCCTGGTACCATCTCTGTAGCTGATGTTCTGAGACAAAGTTCAGGTTGGTGGCAGCTGTCAGACTGGTGGCTGTCTCACTGGGGTGGAAAGAGGAGACCTGGACCTTGTTCTCTCAGACTGGCACAGACCCAGGGCTGCCAACCGGGCCTCTGGGGCCTCAGTTCTGTTCAGGGACTCCCCTAGACTCCCAGGCTCATTCCTCCTGAAGTTTCTGGCTATCCTTCCCAGCCTCTTGGACAGGGTGGAGCCAACTCAAGAAGACTGCTTCCCTCTGCTGCCTGTGTGCTGTCAGCTTCCACGTTGTCTTAGGGCCACTAAAGTCCAAGAGGCCTCCTGGGAGTGTGTCACCTTCCAACGTGGAGTCACACTGGGGAGGAGGCGGGGAGAGAGGGCTGGAGGGGCTTTAAATGAGTGGCTGGCCTTGCCTGCAGTC
>|NM_009699|Mouse|
GAGAGCTAGCTGCAACTCCAGAAACATCTTCCTCCTGTGGTAAGGGTGGCTCTGAGCTCGAGATGGTATCTAGAGCCTGTTGTAGCCTTGGAGACTCTGAGTTTGGGGGAGACCTGTTTGCCTCAAAATGCAAATAGCACTGAGCAATAGCTGACAAAACCTGAGTTCTTCCTGAGAACCAGGAGCCATATTAATGCAAATCTCTGTCCTATGAGATAGTTTTATTATCTCATGTACACAGGCAGAGCAGAACTGTCACATCTCAACGACATGAGTGTGTGCTGCAGAACAGAAACCCTCATGTTCCTAAGTTGACCTTGGTGACTCTATCACGCAGGGCTAGGGTCCCAGGGCCACTGAAGCCACCTTTGGCTCCAGGCAATGGGAGTTCCTCTCTGGCTGAGATTCCTGGGTGAAGGTGGAACATAATGACTTATGGGTGATTAACTGCAAGAAAGCAAGCCCAAGACCTTTTGCCTTGGAAATTTGTCCCAGGCCAGCCAGTTGTTTTCCATCCTCTTCCAGAAGAAAGACCATCCAGTCCGCGGAAAGGCAGCGCCCACATTTCCTCACAGTTTGGGGTAAGGCATTGCCCCTTCCTTGGCCAGCCTTTTAGTCAAAGAGAAGGTCACTGGACACAGCCTCCTCTGCAGGAACTGGTGCTGGTGGTCATTGTGGGGGCTGGGGCAGCCCTGAGGCAGCTCCATGGGGTAACTGAGGAAAAAACGAGGAAAACAGAGACGTCAATCCTTATCTGGAGTCCATTAATGAGGAGAACATTAGTCAGCTGTGAAAGCTAAGATGGGGTGATAGGCCTTCGGGTGGGCAGGAGCAGGGATGGGGGCAAGTCCGCCATGGGGGAGCACAGGGTTGGCAGGAACGCCTCCTCCACCCCACGTGCCCAGGTCTACGATAGGAAGGCCCTATAAGTGCCCACAGTCTAGCCTCTCCGGAGGCCCagaggaagagagaagagaaagagagagggagggaggaagagC
>|NM_009713|Mouse|
AAAAGTGACTCAGGTCAGGGGCTTTTGGGGGCGGGGAGATCTGGGAAGTCCAGTTACCACAGGGACCTTTAGATGTTAAAGTACACTAAGAACCCACCCTTCCACCCTCTGAGGGATATATCTGTTAGTCTCCCTTAACAGTTAAAACTGATAAGAAAAAAAGGTTATATTCAATAATGTATAAATGAAGAGTTAGAAACAAGTCATGTTGTCTTCCCATTAGTTCAATACTAATGTGCCCTAAGCTATACCACACAGGAACCCAGCAACCCTTCTCAAACACCAGACTCACAGACACACATCCCAGCTCTAACACcacagatacacacacacacacacacacacacacacacacacacacacTCAACCTTAAACACCAGTTACGCGTGTAGAAGGGAAAGGATTTTTTTAAATAATTTGATACATTGTGTTTCACAAAATTCACCAAAGGTGGTTGTGAGCAAAAAGCCAGCAGCCAATCAGATTTGTCTTCCTGGTTTGTTGCAGTCAGACTCCATGGTTTTTGCCTCTTTGCTCAGTCAGAAGGGGGATGCTGATGTTTTTTCAACAAGGATCCCTCAAGTATCTCATCAGAGGAAATGAGACAAACAGCCCACCATTCGCCAGAGGAACTCCAGACACGCATTTAAGAGCGACACAGCAGGAGAGCCAGATAGCTGTAGTGCTGCACTGCTAGGCAGTCCTGAGCCTAGCGCGCAGGAGCAAAGAACGTAAGGTTACCAAGCCCAGCACGGGACACCCCAACCGGCGCAGATAAGGATCGGGAGCACGCGAGCAATCTCCAGCCTCACCCTATCCCGCCCCGGTCCCAGGTCCGCAGCAGCCCCACCCGGAAGGTTCCCATAGGCACACAAAcccgcttggctcggctccccagctccgcctcgcccggtcccagctccacctagccccgactctgtaccgcccagtcccagagcccgccccTTCTGGGTCAGCCAATTGTCACGTGACCGCGGGCG
>|NM_080844|Mouse|
ggcaagtctcaaggccagcctgatgtgaagagttcagtgccaggctagtcaggggtgcatagtgagcctttgactcaataagaTGATGACAACATTAATTATCAACGAATTGTCATCTTCAGAACAAGAAGCTGTGAGACTGGACAAGACAACTTCATTGTACAAGGCCCTAAGTTTGATCTCTAGCACCATCCCCAAAGAAAACTCtgtgtgtgtgtgtgtgtgtgtgtgtgtgtgtgtgtATTTAACTTTGTTTGGCTGGTGAAGATCTCCCAAGGAAACCACAGTGAAGGTAAGACATGAGCGAGTTGAAGTATGGAGAGGGGACTAGGATGTTAGAGAGTCCTAAGCTGTCCTAGTAAGGGAAGATAGGGTATATGAATTCTGAGGGAAGGGACTGAGTTGAAATGGGGATCTTCATTACAACTACTATAGACAGGCAGCTGAAGAGGtgttgcttgtagcttttactaccccaccaaagctccaggaacaggccatgctaccagcccccacccagcttcccttgaatccaaggataaaagaGGAGGTAGGATCAGATGGCAAGGGCTGTAGACCATGCCAAAGTGTGGTGGCACTACTCTCTAGTTCCAGGTTAgatcaagttcaaggccagccagcttgagctacactggcaagttcaaggccctgagttacatgagacctgtctcaaaactaaaaaTAAAATGGCCTTGTCCTGATGGTAAAGAAAATATAAGCAGAAGGTAGTATGCAAGGAAATACAAAATCTAGATTTGTGCCTCTTTATTCACAATTATTGAAAAAATTATGCATGCCTCTCCCATGTGCATGGTGTTCACTGGGGCCCTTGGTAAGGTGCAGtctgtttcagcgggtctggggtggggcttggaggcacatgatcacagatgatactcgtgttcagtgtggccaaagagcacacttGCGTAAGACTCGCCATAATAGGTAATTTTAGAAATAGATCTGATTTGTATCTG
>|NM_009530|Mouse|
ATTATGAATGAAAAATGAAATGAGGGGGAAACGATTTGGATCAGTTGGTAAGTGAGATATACCCCCAATCATATCAGATTGAACTAATGGCTGACCTGTGTGTGACAATTTCAAGATTGTTCAATATCAAAAGAATTAGATGTCAATGTCCAGTTGATCATATATATATAAATACCTGTAAGTATCCTTAAgtatgatggggtacacctgtcttctaagcactttgggaggctgcaaggacagtccaagtttgaggccagcctcatatacatgttgagttgcagcctagtcaggactgtatagctagaatttttctcaTTCTCTTTCCACAAAAGGTAAAAATTCACACGTGTAAGCGTTGGCAAGCTGaatattataatgaaatatatagaagaaaaattaagaatattataaaataggaaagaaaatatttatattttGGGTGGCTATGGAGATTAATGATTAAGAGTGTGCATGTGGGGGAggggttaggacatagctcaatgatagagtatttgcctaacatgcacaaagccttgggtttaaAACAGCATAAGAATGTATGTCCACCCTCCCCGCAAGGATGGATGTTTGGCTGAATGTGGAACTTGTGCATTGGTATCCTCACCCATTAAAATGTTAGGTCTGCCTACTTTGGATGGTTCAAGCATGAGATTAAGATAAAGGATCTGTGTAGTGGTCGACATATAGTAAATTCTCAATAAACGTAAATGGGGTGTCATTGTTTCACCAATTATGTGGAAGTAGAGAGGTTGGACCAAGAGCGCATTTTCAGGATAATGTCAAGATACATCCCTGACACTTTGAGGTCAGCAGTAACTGAACTGGACCCCACTAAGAAGAGGTGGAGGGGATCAAATGACGTCGACCGCCTTAGCAACAGGCTCCCAAAGAAGGTGAATTTCCGTAGCCAATAAGACACTGAGCTCTGGCAGAGGTAGCCAATAGATGACGGAAAGAGGAAGAGGGAGGACGCGCCA
>|NM_021050|Mouse|
CACACATATACCTCATAGGTATTTGTGCCACTATGGCTACTCTAGAGCCTTCAGTCAACAGAGCTTAGGTCTTGTCCAGCTCTTGAAGGGCTTACTGAGGTGGACACCTCAGAGTACTGTGGAACTTGCTGCTTCCTGAGTGTTCTTTGATACAAAAGAGCCACATTTTCATCTCCTTTTCAAAATGGATCTTGAAAAGTTATCTGTAACTAAGCCAGGAGCTaaggagacaggagaaagagggagtgaaagagaagaaaaacgaggagagaggagtgaaagggaaagaggaaggggaagaaaagaggaagaaagagaggaaagaggagagcgaaatgaaggagaaagagatgaaggtggaggaggaagaggaagagatgaagaggaaagagaTGAAGGCAGGGGAGGAATGGGAAGAAAAGAGAGAGGAACAGACGGGGGAGAAAGAGATAAAggagaaagaggagaagaggaagggggagaggacgagggagagggaaagggagaaggaagagAAAGGTTCCAGGAAGCCAAGGAGATCAGTGAGTGGTCTTTATTTCCACGAAAAAAGGGTTCTAAGTCCCGCAGATTGGCCACGGTTTACCCGGGCCCAGGGTCGGGCCCGCAGTCTGAGCCGGTGTTGCTGTGGCTGCCTGAAGGTAGGCACGCGGGGGGATCTGGAGGGCGGGCGCTAAGGCCGAGGGCCAGGGAAAAGGTGGCGCCggcgggcgggcgggcgggcgCGGGGCGCGCTGGAGGAAGGAGCGCAAGGAgcgcgcggggcgggcgcgggcgcggggcgTGGAGAGCAGCGACTGTGAGGCTGGGCTAGGCAGCGCTGGCTTTAACCTGGGCGGCGGAGGCGTGGGGAAGAAGGCTGAGGAAGGGGAGGTGTGTGGGACCCGAGTGGGTGGGGGGAATTGGAAGCAAATGACATCACCTCAGGTCTGAGTAAAAGGGACGAGCCAAAAGCATTGACCTGGTCCTGGATATCCAGATGT
>|NM_007732|Mouse|
AACTACTTTTTTAAAAAAAAATAGTTGTCGCATTCCTAATGGTATCACCTTACATATTGCTTTCTTGACAACCAAATTGCAAGACgtgcccccacccaagtcccgtgcaaagtcttagccctcagcatctcaggaatgtatctgtattggcattttaaaagcctttaaataagtgattgatttaaaatggggacattgtgacgggacctgacccactctgactggtggccttccaataagaaatgagggattGTCTGATCACTTGGTTTGGAGGACCAGATGGTCCCTACTCGTTTCCACGAGCATCTTTTTCCATCATGGATGGCTGAATGCCCATTGCCCACATTCTGCTTTCTTTTAGCCATCCTCATAGATGGAATGACCTCCTTCATCCCACCAGCTACTCAACCTCTTCAGTCTCAGGCATCTACCGATACATCATCAATCAGTTTGCTGTTTGACCCAAGTGTGTGGGGTCTGGCTTGGCCAGGATGGAAGAAAGAGGTCAAAGGGACAGCTGGGAGAATCAGATCTTTAGCATACATTCTTCATGGCTCTTCcagagctcagagctcagagcccagagctcagGAACCTTGGCCACAGGTCCTTGTGAGCAGAGATGTTACTGGACACGTGGGGGCTGAGACTCAGGTACTCTGTACTGCCAGTAGGGAATTTCTAGGAATTGCTGGGTTATGGTTATGGTTAGTCTTCAGCTGTGAGGGTGGGGAGGAGTTGTGAAGGGTATTTCCCATGGGTCAGCCTTTTGTTCCCCTTTTCCCGCAGGTCTATAAATGGTTAATCTACCTGAGCTGGCAGGGGAAGTTTTCTGCCCGTCTATAAAGTGTGGTTCCTGAAGGCAGATTTTTTTTTTTTTAAATCCAGCAAGTGTCAGATAATTGGAAGGGTGGAGTGAGGCTGCAAACCACGGCGCACCTTTGTCAGGACTTGTTTTTTGAAGGAAAGCGCTGAAGGAAACAGAAGGGAGAGAAGAAGCG
>|NM_007736|Mouse|
CTAAACCCAGTAAAACTGAGGAGGAATTGGTCCTTATAAAACGGATTCAAAATATAAAGAATGCAGTTTATCCCAGACTGAGAATAGAAATGTTCAGAAGAATTCTTTAGCAAATTCCTGAAAGACACTCCAAGGAGTCCACATCGTGTATATTTTTGGTCTTTTGGTTCTTAAAAGTGTCTACAAGTTATCAAAGCGATATGCATGCCTACTTCATCTAGGAGACACAAATTCAACTACTATTGACTCCATATAGACATTTTAAATGAGATGCTTGTTTTAGTTGTAAGGAATTATGCTAATGTTATATAATTGCTTGCCACAGGTCCTTCTGAAATAGAATGATGGCAGCCACTACCTTTTACCTTAGCTTGATATAAGTGACAAATATTATTTATGGTACTCAATACATGTAAATAGAAACAGTAAGTAAGTTACAATAACATTTAACCTTTTAACATTATTAACCTACTTAATGCATCCTATATGGCATATGTTGTTACATACATTAGGTATTCACAAATACATATGTTCATTGTCTTACTTTATATACGTATATCTAATATTTTCTCATTTTCTGTTTGTATATAGAAACTGTCCTACCAACACTTGAAAGGCAAAGGCCAGCAGCCCATGGAGCAGAGGCGAAAACTTTGTTTCTAATGATTAACAATAAAAAGCACCACACTCTGAAATCCATCCGCTGGAAAAAATAGTCCCAGCTCAGGTCTGTTTGTCAATGGCTTTGATGCAGACATCTGAGGGAAAGCTGGACTGGCAGGCAAGAGTACTGTTAAGAGAAGCTGCCAATGAACAAACGAGAAATCTTTTTGGTTGGACTTGTGGGGTTCAGTCAACTTGTCTTGAAGTTTCCCTCCCTCAAATAACTGAGCGTCACTCCCTCGCAGGTTGCCGGTGCAGTGGGAAGCACTGGCGGAGTGATACGCAAATTCCCCAGCGCCAGCGGGGAGGGGGCGGTGCAGGGAAGAGAGCGAGGAAAG
>|NM_009992|Mouse|
TCCAGGCTCTTCTCACGCAACTCCGGGGCACCTTGTCCCCAGCCAGGTGGGGCGGAGACAGGCAGCCCGACCTCTGCCCCCAGAGGATGGAGCAGGCTTACGCACGCTAGCCTCAGGAACCTGTGTGCGTGCCAAGCATCACCCTTTGTAGCCCCAGACCCCCTCCTGCTGTCTCGCGTGGATCCTTCCTCCACCCTTTCCTCCACCATACTTAGATAGCTCTGCACCCGCCGCCCGACTTCTCTGTGTTGCCTGCTTCAGTATGTATGCACAACACTAGCAAGCCCCGGGAGCCTACAGGGAGCTGCAAGCGGGGACTCCCGGGCTTGCAGCTTGCCTAAGGTGACCCTTAGAGGTGAGATCTGCAAGCCTGCCATCCATCCCCACCCTCTAGATGAAGCAGCGCGAACTTCGGCCGATACCCAATTTGTGGGGCACAGAGTCAGTCCAATGGCGCCACTGGCCTTCCTGTCCTGTGACCTCTGGGCTGGGGTCGTTGCGCTTCTCACGCGAGCTTGGACTCAGTAATCCAGGGAAGCAAAGTCACCACCCAGCTGTTCTCCCTCTACCAGCCTTTCCCGGGCACCCATTGGCTTGTAGTAGGCAAGAGGATCTTACACACTGAATGTTTCAGGGGTGCAAAAATAGTGAAAAGGAATCCCTATGACCCGGAATGGAGGCCCCAGTACTTACTTTTTAGGTTACCCCAGAATTTTTCCTCAAACCCCTCCCTCAGTGGGATTATGCACTGTCCATGGAGCACCTTGAAAGTGTGGGGGGTGGTGACCCCAACCTTTATTCTTTTTCTTTTCTTATGTTTTTTTGTGCCTGTACCTACATCAGGTATCCGGTATGGCTTCTTGCCTATCTCCCCCCTCCCCCCTGCCTAGAGCACTCCCTAAGGCTGTCCCTCCCTCGGTCCCACCACTGGGCTCAGATAAGGAGGCGTGGCCAACAGACACAGAGTCCTATAAAGGTGGTGGTGCCTTCACCCTAACCCT
>|NM_009995|Mouse|
agacaatggcccctcctttgttgcccaggtaagccaagggttagccagacaattggggatcaattggaagttacattgtgcttatagaccctagagttcaggacaggtagagcagatgactagaacattaaaagaaaTATAAGTAAATGTAACGCTAAACAACCAAAGAAGCCCCTCTgtgttttgttagtacacatgcatgtgaacgttgtgaatatgcagtaccactctgcggccagaagagggcagtggaactgcagaaatagagttgcagaaggtagtgagctgccacagaagtgctgggaactgaacccaggtcctcagcaagagcagccagggctcttaaccactgaaccacattgccagcccTgtggtatatgttcatcattcgagaaatggtgaagcagaggcaggaagatagccggggctcagtggccagcttgcctggatgaatcagggaggttcaggaaaatgagccctcaggggtcttgtaccttggacagaccaactgaggctgacctgtggttaccacacacaagcacaacacCCTCTGCCATGCCCCACCCCTACCCAGACATCAAACCAAAGGGAAGTCTAACAAAGAATTGCACAAGGAGCCAggtgactcatgtctgcattccaagctatttggggagctgaaggaaggtgcaaagtttctgcctgtctgagctacacggtgagttcaaggtaccctgggcaacttagtgaggctctttttcaaactaacaaaaGAGGGTCTAGGACTGTGGATGCAGCTGGCAGTGGAGGGCTGGCCGGGCATCACAAAAATAAAGTTAACAGTAGTGGTAATAAAATCAATAAAATATAATACCCAAAAGGCGTATTGGGCAGAGACTGCTATTCATTTCTTTTCTCTAGAACAAATGCACTCCACTCAGCTGGTCCAAGGGGAGGTATGGTGGGAGGGGCCGGCTCCAGTGGACTCTCCGCCTACTTGGCTGAAACAGAGTTAGGAAACT
>|NM_007925|Mouse|
TATGACCTCTGTTGGACACTGTGCCTTGCTCAGGGGCGGTGCAAAGCTGTGCTCGTGGCCCTTACAGAACCAACCAACACCTTATGCAAGGATCATCTTTGAGCCCTAGGGAGACACTAAATACATGGCTCTCACTCCCAAGCCACTCGCCTGACCTCAGCCCCTTGGTCTCTGCAACCATAGACCCATAGATCCAACACCCTTTCCCAGGCTTCAAACAGATGGCTAAGACCTGTCTCAACCATGATGAACTAGATCGTATGTCAAGGTCTCTAATCTGTTCCTAAAATGCCCCCACGGTACCATGTCTATCCTATTCTCTCTCCCAGACAATTCTGCTCGCAGACCTTGAACTCTATAGGCAGACTCCCTTAGCCCCATCAACCTACCTAACCCAGTTTTGGGTAAAGCCTGTCTCTAGCCAGGCTTGGGGGTGTTGGGGTGTCTGCAGGACCAGGGTGGGAGCTGAGGCGCGGGACAGCTGGCCTGTGTCCCCACACTGGGCCTGGGGCCCAGGCAGAGGGGCGGGGGCCTGGCTACTCCAGCCTTGGCTAGGGCTGGGATTTTTTGGCCGGGCTGCCTGGGCCCTCCCTCCTGCTTCCTCTCCAGAGGGCTGTCCTGGCAAAGGCCCCCCTTGCACTTTCTGGCGGGAACAGGGCCAGGAGCAAGCAAACAGCTACAGAGGGAAAGCGGGAAAGCGATGGGGGGGGGGGGGGGCAGAGCACGCGCGCGTCAgtgtgtgtgtgtgtgtgtgtgtgtgtgtgtgtgtgtgtgtgtgtgtgCAGGAAAATAGACCCATAGTCGAGGCAGATTCAGCCTAGGAGGCTTGCAAGTCTGGCCTTTCGTAATTGCCCCCTCCCCCGCGGCCCCCTCCCCCAGCTCcccctcctcccgccctcctctcacccgccctctctccctccctccttccctcACAGCAGCCTACCAGGCAGCAATTACGCTTTGGGGATAAAACGAGGCGCTGAGAGCAGGCTGGGGCA
>|NM_007972|Mouse|
GTGTTTGTCCCTAGTCCCAGACCACAGGTCTGCTGTGAGTACCTCACAGACTCAGTGTAGGCTCAGTGACACAGTACACGGGCATCATCAGGCAGGGCAGCGATCAGGCACCAGACTCCTGCCAACAGCCACCAGAGCACCGCGCACATTTCCCAAGTTCTGTTATGTCTGCCACAGCCTAGGAAATGACAGTGACTTCCCTCCTGGTGAGATGCCAGCATCAGCCTCAACATCTGATGTCACGGGTGTGTGTGTTTGTCAGGTACCCACAGCACGCCAAGGCCCTCTCAGCACTGGTAACAGTGATAAGCCAAGTGTCATCACCGTACTCTCTGGCTACGTGCATGCAGCCACAGTCATGAGCCATTGCCTAACCAAACTCCAGTACAGTGAGCATGAGAAGCCTATTGCTGCTCACTAATTAGCAGGCATGGTGCGCATGCTCCGCAGACTCAAAAATAGCTCTGCCAGATGAAGCTTTGAAGGAGGAAGGGCTCAGCATGTAGAAGGTGGAGTCAGGGTGAGCACTGCCTCCTCACAGGCCAAAGTTAGGGAGTTTTGTTGTTGTTGCTGCTGGGACTGCTCCTGCAGTTCTCTAGGGACACCGGAGCATGGGCCTGTAGCCCCAATTACATGTACACACACACTCTCAGAAGAGTCAAATGGCCACAGCATGTGAGAGGAGCTGTTTCCACATCTATAGCTCTCAGATGGCTTACCCTTCCCTGGCCTCCTCTTTCAGGACCAAGGGAAATGGCTACTCCCCTGCAGAACCGACCCAAGGTATGAGCCACATGCTCTGCAGAAGTGCCATCGGCCATCAAGCACCAAGACTCCACTCACACAGTCTCCACCCTCCAGGCCTGCGGGAAGGCTGGGAGTGGCAGGCCTGGTGGGCAGAACACACCCCCAACCCTGATGATTGCCACATGGCCCTGTGGACTTCCCTGGATGTCACGTATGAGAGAAGTGACCTTGTGTCAAGACACCAACAGTTCAGG
>|NM_021489|Mouse|
ccatgGACTCTCACTCTGTgggagtatccttgatgggcctgacccaatcggatgagccctgaaaagggaccagaagtttcctggcaaagcagacacagtgtgaagcaattcaatgcagggacattctctgctccaccctctgttttattgcttttaattcttaaaattaatttatttattctatgtacaatgttttccctcatgcatgcccatgcaccatgtgcatgcctgatacctgcagagtccagaagaggcaatcagaacccctggaattggagttatagacagctctgagccctcctgtaggtagatgggaatagagcctggatcctttggatctaaagtccatacctgctgagcgacacctccagccctgacactggctttaaagttagaggaagtaggtggccagaaatgtagaaatcacacgtagccgtggtcgacagctgagaagaagctgggacatctgtcctgcagccacatggaagtgagttctgaccaggacctggggggggatctcactttagaggctccagagacttcagcttgaacctcagcgttctgatgatctgggcagaaactctaactatgcagcaccaagtgtttacccatgggtctgtgcatccgtaaaagtagttttggggggcattgttttagggtgctcagagtgtggtaattggtcacacagcagaaggaagctGCATGAAGGAAGGTCACATAAGCATTCTGTAAGATTCTGAAAGCAGGTTTTGTCCCATCATTCTTACCTTACCCTCAACAGGACCTGGAACACCATCCTAGTAAAGTCAGGAAAATGGAGGGCAGGAACCTAACTCTTCAGTCCGCTACTCCCACCAGTGACTCCCTGCTCAAAACACTTCTACAGCGCTGTTCTGCTGGGTCTCCCATGAAGCCCTTGCTCCTCAGACCCAGGAGCAAGCTTGACCAATCTCTACCTCTGAAGCTTCTGAGACCTTTGCCCGCATCTATTGATCCTCACT
>|NM_010168|Mouse|
TATAATGCATGTGATATATGTTTTATATGTATATTATGAAAACAACATAGGAAGTGGGCCACTCAGGAATTATGCTGACGGTGGGAGCCCCAGCCCCCTGCTCTCTGCCAACCCTTGTCCCAGACTATACATGACCCCAGACAACCAGCCCTGATGAAGTTAAGGCAAAGCAGGAGTCCCCACTTCCCAGGTGTGGGTGTCCCTGCTCTTTGTCCCTCTGTTCTATTTAGACCCAGGACTAATATTTACCTTGTAAATAGGAAATGGGGGAGGGTGAGAACAAGCCTAGCTGTTGTGTAGAACTAGGAGCCTTAAGAGGCTGGCGAGTGCAGACAGGTTGGGAGGGACGGGGCTGTGTCAGGGAGACCCAGAGACTTGGGCCAGCACCTGTGCTGGGGCAGGAGATTGAAGAAGACAGCTAGAGGCCAAGAGGCCCTGGACTTGGCTCCTCCCAGGCAGCCTCCATTCACCAACCACAGCACCATTAGAGGAGAAGACAGAGGAGCCACCTCCTGACTGAGAGCTACCCTGTCTCACAGTGCAATGAGAGAGCTTTTCCCCTGCCACACCTATCTCTATTCCTTTTGTCTGTTATTCAGTAGGCCCGGTGTTTTGTGTGCTCTACATTAGTAAGCTCTTTTAGGTCTCAGCACAAAGCGTTACACCCACAGCACAATGAGAAAACTGCAGTGCATGGATGTGGGGAGTTTTGCACCATCTCTGTCGGTTGGGATTAGAAGGAGCCTCCAGAAGGACTTATTGATTCACATTTACCCACATCATAAATGGAAGGGTGACGGTCTTCTCTATATGATTTGTCTCCCCTAGAACATCCACCGCTGGTTCCAGGAGAACCTGTCCTCTTGAATGTCAGGGGTGGACATTTGTCCCCAAGGCCCTGATCTGCTGACCTCTCCCTTGCCACTGATTTCTTCACATCGGTTCAATATTAACCCAGAGAGAGTCAGGACAATCCCTCAGATCCCAGGAGCTGACACACT
>|NM_019395|Mouse|
aaccagtcccacagacaagtccactctggttcttctcttgcatccttcagctttttgctcaaatattattttcccagtgaacttttccctgacaccccagtttactcttcccagcattctctatttatctttctcttttcatgattctctatgccaaagtggctcctgtagcaaactgatccatggtatgtttttgtttctttttgttacttgtcaatcttacactcaagaagggcaggagtttgtactccttgggctctgacctcaaagaaagccggtgtcctggtgcacagtacctgctcagtaattaattgttctacaaatCAGCCTATGACTTGTGACAGCTAGAACAGGCACGGGTAAGGACGCTGGCTGCGGAACAGCCTGACTTCAGAGAATAGCTGTTTGTGTCTGCATTAGTTTTCTCTGCGGAAGACACTTAGAAACTAAGGTTCCCAACAGTTCTCCAACTCTAGAAACTGGGAGGAGGCAACAATTAAGGATTCAGAGTGGATGTGGATGGGAGAATCCATTTCCCAGGAGATGGGTCAGAAGAGACAGTGATGGTTCAGGAAGAGCAGTGGGTAGGGATCGAAACCAAGCCACCTCAGGCTCAAGTGCGGCTTTCCCTGAACTAGTTACTCAACCTCCCTGAATTTGCTTAGTATTTTAAGCAGGTGGGTGGGTGGGACGGGGGAAGGGTTATGGGAGGAGGAGTCCATCATGCCTTCCTCTCTGGCAGGTTATAGCGGGCATTGGAGGAGATAACCATGCAGGTAGCCCAGAGGCAAGGTGGGCGGTGGGGCAACAGAGGAGGAAGTAGCGTTGTCAGCTTGGCATCTAGGGGAGGGTGCATGGAACGGAGGGAGGGAGAGGCTAGGAGGACCTTGGCCAGCGGGCAGAATGGCAGTTGGTAGAGGAAGGGAGCAAGGGGGTGTTTCCTGGGACAGGGGGGCGGAGACCTGGAGACTATAGGCTCCCCCAGGACTCAAGTTCATTGA
>|NM_010196|Mouse|
tatcctcaaggctcccgtacatttccccaaatgtgtgaatttcttcttttcacaggctgaacaataatctcttgtatccaccccttttctttatccattcatccattgtctgaggctgcttccatagtgtggaattgtgaacaatgAATATTCTGTTCAAAATCCAGCTGTTGCTTTTTGGGGGGGGGGGGAATATTAGTGGGTGCGTGGTTGGGTCACACAGAAGTTTCACTGAGTCCAGAAGAATTGTACATGGAAATGAAGAGCAGATGAAGAGAGATCAAGCCCAAAGGCAGGAAGTACAGTACATTTTCCATGTACTTCTCCAATCATGGCCAGCACTTCCTCCCAGGCCGTGGTGACAACCACTCCTCGGGAGGCCTTGAAATAATTCACCCATTTGTTTACTAACATGTGTAGGATGTTGCCTTTGCCCTGGTCTTTAAGAGAGGAGACTGATTCCCAAGGATGGACAGTTAACCTTCATAAGTGCTCAGAGCCAGGAAGCTGGAGCTAGGACTGTGGATGCTGGCATTGGTCGCCAGCAGCTACTGTCTTGACCTCTGGCTGGAGGAAAACAACCCGTTTAACATAAGCTTATTGTAGGCTTTCAGGTCATTCTGAAATTCAGATGAACTCTGAATCCCACACACAGTCCAATGTCTCTGCTCCACAGAAGTGATAGCCAGAGTGCCCTGGCTGCTCTCTTACTTCCTTCAGGTGTGAACTGTGTTCATCTCCCCAGCTTCCAAGGCCCCCATTTCCTGGAATGTAGATTCCCCCCACCCCCCAACTGCTGACTGCACAATCAAATGCTACCATTTGCAACAACTTATCGGAAACAAACAAGCTACAGAGAATTGAGCAAGAGTTTCTGGGATACCTTGGTTATTATGGTCAGAGCACAGGACACACTGTGAGCTTTGGCTGCTTGAGTGGGCCAAGGGTGATGATTAACCTCCTGCCGGTTTAAGTAGGGTTGGAGCTGTGAGTGCAGTCAG
>|NM_018876|Mouse|
ttcaaggccatccagggttacataagttccaggcaaaccagggctacatagtgagaccctgtctcagagctaaaGAGAGTCAGCCATAGGGGGTGAGTGTATGGTTCATGAGGCCTGTACTCAATTTCCTACATACCAAAAGGGAAGGGGAAAAAAGAATCTTTGTATACTGTTGGCTCTCAAGTTCActcatttggtgaagctgtgctgagcaagcatgtggaccagagttcaatacccagaccaaggaaagcccaggggtgagggAATGACTCAGCCCACAGAGGCTACACACataaataaaaataaaatatttCTTTaaaaaaaaaaaaaaagaaagaaagaaaaGCTTCAGAACCAAAGAACCGAAGAGTTGGAATGTGTGCTGTGTGGGCCTGAGGACCCGAGTTCAATTCCCCGCACATGCACAAAAGAAGGTGAAGAAGAGAGTCAGTAAGATGGCTTCGCAGATGAAAGCACCTACCTCCCAAACCTGAAGTCGTGATGCTGTAATACTAGCTCTCCTGCAGTGAGGGGGGACAGAGAGAGGAGCGCCATGCAACAAAAGCCCTCAAGTCACCCAGCTTGAGATACACAACATGGCAGCCACAGAGGAGACTCCGACCAGGTCGGAATATGAGGACATCCAAAAGTAGAGTAGTCCTCAGGACTCCACACGTGTGCTCTTTTTTCCTTTTTTAAGTTGAAAAGCACCTGCTAACAGGGTAGACAGCcacacacacacacacacacacacacacacacGTGCACGCATGCATAAAAATCCAAAAAAGtgttgttgttgttgttgttgACAGAGGTTGAGGCTCTTGGGAATCTGCAGGAGAAGGCAGGGCTGGACTGTGTCAATTTCTTCAAACTGCCCCTCCTGGCTATCATCCCAGCAGGCACCTGAGAGGAAGCTAACCTTTGACTGCCTCCTCCGGGTCCAGCCTCTCTGGTTCTAGGATGTCAGCAGGTACACCCTGGGTGGAGTTTCT
>|NM_008218|Mouse|
GTTAGTCCTTCCCAGGACTTTCCACTGACCACTACCTCTTGCTCTTATAGTCTATTTATTTTTTTAGTGCTAGGGACTGAAGCCAGAACCTTCCTCATGCAAAGCGAACATTCCACTATTCACTTACAACCTGGCTTCTGTGTTATTGTTTGCttctgttataaaaatggggtctctctttgcagaagctgaccttaaactactgggctcaagcagtcttcttgcctcagcctaccaggaccagaggctccccatatgtgtcaccaaaaccagctCAGAGCATTTCCTTATTGATCCATGGTAGCACAGGGCAGCTAAGATGCAAGTCTGAAGGAGGAGTCtggcgagctgctcctgcagttccctggacccagaaggatgagctagcagattcacttgagccaaaggattccaggccagcctggaaactagagcaagacctgctcacataaaaagaGgaaaaggagaaagagggaaaagacaagaaaggaggagccaggggaggagacagtggacaaagaggaagagagaggaaagaggggagaaaagagagaaagagagTGTCTCTATGGGGTGCTAGCATCTTATCCTACTTTATTTCATATCCAGGGGCTGGGGCTGAGGCCAGAAGCAGGTTGTGGTTGAGAAAGGAAAGTGTGAAACAGGGACCCAGAGGGAGAGGTGGGGGGATGGGCGCTGCTCAGTTTGGTTTGAGGGACTTGCTTCTCTGACCAAGGTAGGAGGATACTAACTTCTTCCCAAACTGCCATCACTGGAGACGTAGTAAGGGGTAAGAAGTGTGTCCGGGCAACTGATAAGGATTCCCTGCACCCAGGGGAAGCACAACCCAGCCCCAGAATCTCAGGGGCCCTAACAAGTTTTACTGGGTAGAGCAAGCACAAACCAGCCAATGAGAACTGCTCCAAGGGCGTGTCCACCCTGCCTGGAGGACACGCCCTTGGAGGGCATATAAGTGCTACTTGCTGCAGGTCCAAGACACT
>|NM_010421|Mouse|
TTTAAAAGATGACTGCAAgggctggtgagatggctcagtgggtaagagcacccgactgctcttccgaaggtccggagttcaaatcccagcaaccacatggtggctcacaaccatccgtaacgccctcttctggagtgtctgaagacagctacagtgtacttacatataataaataaataaatctttaaaaaaaaagaaaaAAAAAAGATCACTGCAAGCCTTAAGACTATGGTTATGGAAATTGCCATGTTCTGGGATACCAAGTCTAGCACAATTAATGAGCAAAGTGGAAGTTCTCTCTCTTTTCTTCCACTGTTCCTCCTGCTCACTTcagggttgaagattgaacctgcgttctcaatcatgctaataaagttatctagcactgagcttcacctctagcTAAGAGAAATTTTCATAAATTCTTCTCAGTTATAGAAGTAAACAtggcttctgcacttacaacagcagtctttctggcttgacctactgaacactcgggttacaggcttttgctaacacaccgggttctggcactcactagatagcccgcactggccatagacttacaggaatcctcctgcctttccctcactaattctggtatcacaactaggaatcaccacAAACAATTTTTCAACACTTTGGGACGTCTTTCAATTGCTCCATGTTGAGACCCCTGGGGCTGATTACTTAAAGACTGCTCAAGTGCGCTTTCACACAGTTGACACTGCAAATTGGATTCTCATTTTCCTTCTTCCCGTATCCTCCGGGCTAGTTCTCCATGCCCTGGGGCGGTGCCTGTCCCTCCCAGCCCATCCCTTGGGTTTGGGTTACAGAGGCTTGGCCAGGGCGGGGATCGATCCTTCACCGCCCACCCGGTCGGGAGCTGCAGAATCCTTTGCTTACGGATCTCTGAGATCGAGCCCGCCTTGCTTCCCTCCCGTTCACGTGACCCTCCGATTGTCACGCGGGCGCCGCTCAGCTGACCGGGGCTCACG
>|NM_010422|Mouse|
aggctgaccttgaactcaaagctctccttgcctcattctcctgggattaaaggtgtgtcctacctagcctgggcctaagcttttcatggccactatgtctcaagatctctgtgtcaagatctaggtcagaatcttgtgtctcccagcctcaagatctggatcacaggtgagccctctaattctagattgtagttcattccagatatagacaagatgacaaccgggaatagcccccacaatgtgtatgggtgttttatctgtatgtacatctgtgtaccacatgcgtgcctggtaacctcagaggccagaagggtgaagtattccctgggactggagttattggcagttgtgagccaccaagtgggtgctggaaattgacccccccccccggttctttttgagaacagagttcttaactgctgagccatctctccagcAATCTTCTAGCATCTATTTACTTACTAAGTTGCCTTCCTGTGATTAGACATACTGTAATCTCTGATTACACATATGCACGTTCGCCCTAGCTAATCGTTATAAAGGTCCTTGGAAAACTATACATCGACATTAATCTCCACTACAGAAATATTCTCTTTGTATCACTTTAATATTTATGTAGTCCATCGCGTCTATCCCAAGTTTTAAATGCTCCCCCTATCTATTTTTTTTTCCATGCATAAATTTTAACCTCCCATTACTTCCAAAGTCAACTCCTGGGAATTCTGACTCGGGAGGTTTTATCAATCAGAGTCCACCACCGTCAGATTTAGTGACAAAAACACTACCTGAAGAGTGGAGGAAGAGACAGGTCTTGCCTGTCAGTGGGCTGCACAAACAAGTTCCTCAGGCGTGACAGGCGTGAGCCACACCCCAGCATCCCGGCTAGAGCGCGACCGCCTCTGCACCGAGCCTGCCCCCAATTTCCGGGCCAATCCCCTCTCGGAGGCGGAGCCCGGGCGGGGAGCTCGGTCATCTGACTTGGTGACCCGGGCACGGATGCT
>|NM_008308|Mouse|
CTGAAGCACTTGCCGGAAGGTGGCGGCATAAGCAAGCTCTTACTACACAGAGCTGTCCCGGGTGCTGAACCCAATTTCAGAGAGACTCGCAGTTGCTGGAGACAGGGATGCCACTAAGTTCCCTGGAGGGCTGCAGACTCCAGTGAGAGAGACATAAGTCCAAAGACCAGTAGAAAAAGAAAGCCATTGTTAACAATATACAGGCAAACAATTTCTTTCCATGAATTTATTTGCTTCAAATCTATGGGAAATGTTAATATCATTGATATGAAGAGAGTGACTGAAGAGTGTGTGTTTGGAATACACACTTAAGTGAATTTTTAATGTTTTCTTTGAGATTAGACTGTTTTCAGATCCTGTCCTCCAACCTGTCCTTTCTAATTTCCCTCCAATACACAAGGATAATATGAAAAGGTCACAGGCACCAGTGATAGGTTAATATGGTAAATGAACCTGTTTCTTAAGAAGCTGAGACCCACATTCTCTACCTGATAATGTAGAGGGTAGAGTTTAGAAGGTGGTCGACTCAGCTTCCCATCCTTCAGAGTCTCTGAGGGTTTTCCTCGTGCCTGATAGCCACACTGTGAACCTGGCTCTATTTAAGAAGCTGACAGAAATAAAGGGGATCTGCGGTGGGGAAATATATCTTTCTATCTCTTTCTTTTATTTTATTTTTTCCTTTTGTCTTTTTTCCCCCTCTAGTTTAATAGGTAAGAGGCGGGGTTTAGTATGTTAAAACATTGATCTGACTAGCAGATCAGAGTAGATATATGAAGTGAATTCTGAGTGTGGTGTGGACTGGAATGTAAAGACTCCTGGCTACAGGGAGAGGAGGGCGGGGACCCAGAAGAAGGAGGCACTCGGGACTAGGGAAGTGTTGGATGGCGGTGGGGGTTAACGTGGGAGGAAGGGAGACTAGCTGTCTGAGCGACACACAGGACTAAagaaagagaggtgagaaggaaaggggaactggaagggaaggccagtgggaggaagcc
>|NM_010602|Mouse|
GCCACTCCAGGGTGGCATCTGCAATGGAAACATCACTACTGTTCTTGACAAAAACCTGGGTCACCTACTCTGTACCCAAGCTAGCCCTGAATCAGCTGCTCAGGCCCAAActctctctctctctctctctctctctctctctctctctctctctctctcacacacacacacacacacacacacacacacacacacacacacacacacacCCAGGGCTAAAGGGAAGAAACCAGTCTGAAGGTCTACAGGGTGCAAAGCAGACACTGGCAGAACAAACCCTCTTAAAACTCAGGGACGGTAGCCAgggccttgcggtgcacttgcaatcccagaactctgggagtggaggcagaagttcaaggtcatactctgctacatgccaagtttgaagccatcctgggctataagaaatcctgtcttgaataggtaaataagcaaataaataaacaaataagtaaataaatagatGTAGGATCAAAAATAATCCTCAAAGGGAAGAAGAATCGTCGGTTGAGAAGTTCTGAGACTAATATTTCTCTCACCCCTGCCCCTGCGTTGATGATGTAACCTTTCGCTGCCTTCTTTCCCTGGGTATCAAGTGCTGTGTAAGAGGCAGGTAAGACTTAACTATGGACCGGGCAAAAATAGAAGTCAGGGGTATAGGGGCCGCTGAACCAACCTAAGAGAATTCCACAAAAGCAACTTCTTCAGAGCCATCCTCAGTTTGAAGCCCCATGGCCTGGCTGAGGACAGTGAGCAGGCAAGGGCGGGACGAGAATCCTCTGTGGGCGGGGCTTGCGTCTAGGCCCACCTCTACCTCTCAGGAGCCGATCTGGCGCCTCTGGCGGCGGAGGCTGCACTCGCTTTCGGGAGCCCCCCCGCCCGCAGCCTCCCACCCCGCGNNNNNNNNNNNNNNNNNNNNNNNNNNNNNNNNNNNNNNNNNNNNNNNNNNNNNNNNNNNNNNNNNNNNNNNNNNNNNNNNNNNNNNNNNNNNNNNNNNN
>|NM_016958|Mouse|
AGGTGCCTGCGTTCCTCCTCCCCATACGTGTCTTGGGTGAGCTCCATGGGAGATGAAGTGAGGATGTCTGAGTCAGCCCTCTGCCTCTCAGCTCAGCTATCTTGGCATCCGAGAGGACATCTGGGGCTGGaaacaaacaaacaaacaaacaaatgaacagacaaacaaaTCTCTCTAGGCTTGTTCCAGGCATGTGCCCTTACCTGCTTTGAGGTCAAAATAAGTTTCAACCCTCTGGCCAGACTCTGTGCCACCCAAAGTTAACCCTCAGAGCTTTCTGCAGTAGAAACAATGGGTGGATGCTCTTTCCTCCCACTTTTCAGAAGAGCAAATGAGGGCTCTGAGAAGAGCCTGACTCTGTGCTGTTTCTCAGTGTCTCTGGTTGTGTCTCTGAGTCCTTTGGTGACCTAATAGCTATTGTCACAGATCTGCGTGTAGGTGTGTGGTGGATATTAGGGTCTGTACCCAGGGCTCAGGGGAAGCTGCCTTGAGTCTGAGCCACCTGGCTGGCTGAGGATGTGACAGATAGCTAGTCCTTAGCAGGTAGCGCTGAGGGTGGCCACGCCAATGTACCTCCAGCTAAGTGCCAGTCTCCTGCTCTGGTGGTCTTTTTCTACGTGTAATAAAGGACTCTCCCACCCATTTAATGGGAACTAACAGGTCAGCAGGTTTATGGTGTGGTAAGGCCCTACTTGTCATTCTAGCTGAGCCCAGAGTGTGGGTTCCTAAGGGCTGTGGCTCCCAGGGCCTCATGGGAAAGTGTAGCCCGCAGGCCCACCCCTCCCCTGGTGAATCATGCCTGGCGGGACGAGAAAGCCCAAAACACTTCAAACAATGAGTTTCCAGTAAAATATGACAGACATGATGAGGCGGAGGAGAGGAGGGATCTGATCGGGAGTTGGCGCTGGCCTGGGAGTGATGAAAGCCAAGGGGAATGGAATACGCCAGGCCCGCCCCCTCCTCACCACTATAAAGCACTATCATCCTTTTCTAACACACCT
>|NM_010700|Mouse|
atctctgagttctaggccagcctggtctacagagtccaggacaaccagggctacacagagaaaccttgtcttgaaaaacaaaaCAAACAGAAACAGAAACAAAACAaaagaagaaaagcgaaagaaaagaaagaaagaaggaaagaaGAGGAGGAGgaaacagaatctgtgtagcccaggctagtctggaacttgctgtccagaccagtttggactttgctcacagagatctgcctgccttcttcctagtttcagtgttacCATATCTTGCTATGGAATTCTTCCATTAATAATTATAATTATTCTAACTACTGGGTCCTACCCCCCAAACCAAGTAATGTTTCTTCTTTCTAATTAATTAATTAGTACAGGggagtgtgtgtggaagttagaggacaatttgctggagttggttctggttctctctccttccagtatgtggatccctgggatcaaactcaggtcttcaggcttgcaccctcacccactgagccaactcgctcacccGCACACGCCGCCGCGTTTTATATACATTTCTCGCTGAGTGTTTGTGTTTATGGACGGATCCAGATAAAACCTGCAACTGTACTTGGGTCAGAAATCTATGTGCCCATTCCTAGACAGGAAAGCAAACTTGCTGCAAGAAGTGTAGGGGTCGGGGGTGGGAGGGGGCTTCGCATACTTCTGTTTTGCTTTGGAGGTGGAAAGGAAAGCGTCAGAAGGCGACCCAGGGTGTGGAAGGGCGTGGGTCGTCCCTTGAACACTCAAACAGCAACGCGGGCGGCTAAGTGTCCGGGAAGCGGTGAAATTCTGTGGGAGGAATTTGAGGAACTTCCCACTGCTGCGGGAGCTTCAGGGGTTAAAAGAGACGATGTCACATCGGCCGTTCCAAGCTCCTCCCCGCTCAGTGAGGTGAAGATTTTTGAAAATCACCCCATTGCAGACTCCTCCCCCGCCTGGAAACCTCGCCCCTAGTACTGGGAATGACTCTGGGCGTGCGG
>|NM_010764|Mouse|
TATAAAACTTTCCGCTCTGGTTGGCTTGCACTGTTGCTTCTCTTTTGTTCATGGGGTGCTCTGCCCAGTGAAGACTGCCCTGTGCTGGGGCCCCTGTCTGACTTTTTGAAAAAATGAGTTAATGTTAATATTTCACAAGCCTCGGGTCTAGGGTTAGGCATCAGGGTGATTGTTGGCCCTGATAACCTAACCAATCTAGGTTTTGGTTTTCTTGgtgtgtgtgtgtgtgtgtgtgtgtgtgtgtgtgtgtgtgtgtgtgtatgtATTTGCTTATTTATTCTGAAGTGCTATGTATGAAATTCAGGGCTTTATATAGGTTACACAAGTATTCTACAGAGGTATATTTCTGGGTTTTATTTGTGTATCCTtacatggccatggcaggcctggtattcatatagtcctgtctcagccttcaacatgctgacattacagCTACATATTAATGTACTAAACCCTGGCCCTGAGTTTTCTTATTAGAGCAACAGAGCAATCACTAGACCAGCGGGAGTTGGGAAGGGTTCTCTCTTCCCTACAAGCTCACAGGCAGCTCAGTCCAGCCTGGGATGGGTGCCTCATCTCTGGCATTCCAGTGGCAGTTTGTTTGAAGTCCCAGTCCTACAAGGCAGATCAGAACTGTTTTCGACCCCAGCTTCTATCCACTCTAGGTCCCTCCAGGACACCAACCCTAAAGAGAGTTGGTACCCTAGAATCCCATCTACACTTTCACTCCTTAGGAAACATTGAAGTCCACTGGGAAAGCAGAATCCTTCGCTCACACTCATACAAAAGCATATCAAAAAAATCTTAGTGCTAAGGTCTCCTGCCAAAAGAGCTCTGGGTGGAATGGGGGTGGGGACAGATCCAGTACTTCCCTGTGCTCAGTCTACTGCCACAGGTCCTTGATGACCCAGGCCCTGCCCCCTTCCTCACCGATTGGCGGTTCGGGTTCTGGGGGCGGAGCATTCTCAGGGATTTAGCTAGGGTAGAGAAAGCCACGG
>|NM_008560|Mouse|
TAATTCTACAAGAGTCCAGAGAAGGTCAGTGTATGAAAGTGTTTACTCATCTTACAAATTAAACTCAGCCTTACATCCTTTCCAGACTATTCACAGATGAACATCTTTTAATTAGAGATTAAAACATCCTTTTGTTGATAGTTTTAAAAATAGCCAGTTGTCTGGCTTCAGCACCTAAAGATCCAGATCCAATCAAAACTTGACCCAGTCCACATTTAAAATTCAGGTTTGGCCTGGGTATGTGACACAGGGCACAGTTCATGCCAAGCATTTGCAGGGCCCACACTTCAAGTTGATGTGTGGCTGATACCAAAAGCAGCCCTTCCTTCCCTGAAGACCTTGCCAAACAGAAATGAACATGGCAGTGCCCAGAACTGAACATTTTTTTGCTTTGAATGATGCAACTATTAATAATGGTTTTCATGGCAATTTTAGACAGAGAAGAAAGGCAAAACTAGAAGATTTAGCTTTTCTTTTTTATCTTGGTCCAAGCCCCACAATGTGCCCTGAAGCACACAATCCCTCTACTCCATTGTTTGCCTTATAAAAGATGAATAATAGGGTTATTTCCATATTCTTAATGAGGTTAATGAGTCAAATGTTCACAAGATGTCTTGAGAGGTCTATTAGTAACTTTAAAACAATTTCTTCCAGAATAATTTCCTCAGAATTCCAACTTATGAATGCCTTCCTTGAAAAAAAAAAAATCAAGTGCCATTCTAAAAAGATATTTAAAAAGAAAAAGCTTACAACTTCACAATCTGCTATGGACAACGTGGTCAGAAATGTTCAAAATAATCTTATCTATGTAGACCCAGGTCTATGGTCTTCATCAGAGCCTCCCCTTTGGCCTCTCTAACTCTGTGTTACCAGAAGTATGCCGTTTATTTCTAGTGACATTTACTCAAGGTTAGGATAACAAGTAGCTGTCTCCCAGTGATGTATATGTTCCGGCCTTTCCTGCTCCAAGGATCATTTACTTGCTCTTCTTAAAAACTTAT
>|NM_008623|Mouse|
AATCCCTCTATTTTTATACTGCATGACAGAAGTGGAAAGAGAAATGAAAACATATTTGGGAGAATCGGGGTCTGGAATCTCAACAGCACTGAAGCTAACTTTCCATAACAAATAATTTCCAAAAATAGGACTGGCACAAAACTGGGTTGGGATTTGTACCAGAAATGTCACTAGCCCTTACAACTATAAAGGCTCTGTGGATGATAGCTAATGAGTGAAGAATTCAGAACAAGGGGAAATCTAAGCTATTTCTCTGGACAGAAAATGGACACTTTAGAGAAAGGTGGTGACACCCACCCACCCAATTGTCCCGCTAAAACCAAAATTAAAACAAAACAAAGTGGATTTCCTGGGCAACATTAAGAGACCCACTGTGGATGCTATTATTGACCTTGGCTTGGGAGGGATGCATTAGGATGCCCGACAGTTTCCACCGGTTGCTAGCAGGATTGCCAGGAGTTAAAGCACCCAGTAGGTGCTCCAAGGAGCCCCTCCCTCTACAATCCCTAAGTCCCCCCAAAACTGCAGGCCTAGGGGCCCGCTGATCTCGAAGTTACAGCAGCTTTTTGGGGCCACAAGAGCAGTTTTCGAAGAGGCTTTAGAGGTGGGCGAGGCAGAAACAATGACAGCCGCGCCACTCGGCCACACACAGTGTGACCTCTAAGCCCTTCCGAGCCTCTCCGCCGGGGGAGAAGAGGGGGTGCTAAGATCCCAGGGGCGCGGCCTGCACACCCGCAGGTCCTTTCCCTGTCCCCGCAAGGCACACACCGCTGTCACCCCCTCAGGGACTAATTCAGGTTCCCCCAACGGTCGCGGGCGTGGACTCCTAGCCCCAGGCTAAAGTCACCTCAGCAAGAACGCAGCCATCTTGAGTTCCGGCCTGGACGGAAATGACGCATCGCTCCTCCCCCCGTGTGGCCCTGCCTTTGGGGGCGGAGCCGGCGGGGCGGAGGCGGGGACTATCATATGACACCTCAGAATTTTTAGGCTGGAACCTCCTT
>|NM_008769|Mouse|
GTACTCATCAGGGTTTGCTAAGACACATGAATTGACAAGAGGAGGCACCTGCCTCCTCTCTACCTCCTCCCCTGTCTTCCACCCTTCTTGGCTTAAAGGTTTCCCTCCTCTGTGTTATGCAGGACATCCTTATCTGGACCTTTCATATGGGCTTGGACTAGGAATATTATTTACAAATGTGATCACCCTTGTTGAAATCTTAAGCTCTGCAAAGATGAGATCATTTCCTCTTTGGAAATTCTAGTCTCCCCTGATGTCTGACACAGATGAGAATTTAAAGCCAGTCCAGTTCAAGCTGTGGCTAAATGAACAAATGTGAAACTGTGGCCCTTGGTGACCTGAGGAGTTGCTGAGGTGGTGGGCATTCACTGGTACTTAATGGAAACTCACACCAGAATCAGTAAGTGCCTACCGACTTACTAAACACCTATTATGTGCTAGACAAAAAGGGAGCCTCAGGACTGAGATCTTTTTATTATAGCTCTACACCTCTCTAGCTTGCTGCCATGGAAACCCAACTTTGAATCCATCCCattatttatttatttattattattttttttCTTGGTGTGGAATGGATGGGAGTGCTAAGTAGGAAAGTGAAATCAACAGGAATACACAGGGCTGTCATAGCTCCATCTGGGGTTTTGTACTGTCAATTTCCATTTTCTGAATGAGTTATTTCAGtgtaccttcacagcagccccagcatggcagtgccttgcatatattacatgctcaatgggtacttgtcaactgaTTTTTATCCAAGCAAGTGACAGCATAAATACATTATGAAAAACGAAGAGGCTGGGCTCTGAAAGAGTTAGGATTCTTTCTTTCAAAAACAACCCTGGAGTTAGGCTTAAAGTTCAAGTGCCCCTGCACCCTGCCCTACTCTATCTCTAACAAGGCTGATCTGATAAGGTAGTGGAAGGGTGCTAAGACCTTTGCTCCCTCTCTGCAACTGAAAGCATTCTTAGCTTGCCAGTGGCCCCCAC
>|NM_025835|Mouse|
aaacgttgtttgtcagattgctccttgccctgtgttccctattaattttctatccattgagctccctccccgatacatcttgtctttggtgtattcggggttgaggccaacctctctcccctactgtaaaaccctatggagcctagacctagcacaatggtctctaaaagtttacttcaccattctGTGTCTCGTCACAAACTTAAAAAACATCAAATAATTTGTGTGTATCAGAgtttgggcgtgcacatgtggaagtcacaggacaacatggggtgtcaatggtccccttatttgtgtgagaattgggtctcatttgcttctgtacatgctagggtggctgttccgtgagcttcctgggattcttttatttctgtcagctatctcacctaggcaacctctctgtacagacactcattactctggctgagtactgagtttggggaccccaattttggtcctcatactcaggctggcaaaggctttaacttagcactgagccaagtagcttcccagctccTCTCCCCTTTAAGAGACCCTCTCTGGAGCTCAATACGTAGCTCACAAAACATTTCAGTCTTGACGCCATACAAACCTACTTCTGTTCCTGTGTATCCCATCTCTGAAATCTGGATATAAATTATTTCAAGGCTAAGTTTTAAGAGCAAAACCTGGCACAGCATTTGGTAAAAGTTGGTCAGAGCTCATTATCTATTCATTTTTGGGGGGAAGAGGGTCGACGAAGCCTGGAGTTTAGATGGCTAACGCAGAACGAGGAATGAAGTCCTTGTTCTGTGTGGCTACACGGGCACAGAGCTGAGAGGCAGGTATTTCCTAGAACAGGACCGCCTTGAGCCTGAATGCAAGCCTGTGACTGCTACCAGCTTTAGGGCCAGCGACGACGCGCAGGCGCAGACTCGCAATGTCTACGCTCTCTGCGCATGCGTCCTGAGGTGCAGTGTGTGTCACGCTGGCAGTCaaaaaaaaaaaaaaaaaaaaaT
>|NM_011123|Mouse|
GAAATCACTCTTACCATTGTAAATGGTTCACAAATACTTCCCCTCTTTTTACTGCTTGGCCATATTTTTTCATAGAATCCTCTTTGAGACAAGGACTGTATTTTCTTTCTCCCCCCCCCCCCAACTCTGACTGCTGCTTTCCCAAACGCTCCTTCCGTCTCCTTAGCCTCATCTTCACTCTGATGGGAACACTATTTCCTGGGAAGAGTTTTGACTAGCTGCTTGCCAGTTTGTGATAATGTCTTGTCTCAGAGTTCATTTTCCTTGAAAATTGCCTACATGGTCCACTCTGGCCTTTTTGTCCCTTGTGACCTTGGCACAGGTCTTGCCCTCTCCTTTGTATCTCTGTTATCCAAATGTACTCTCATTGCACGTCTGGCTTTTTTGAGCCTGGTCACACACAGTCTGTTCATAGAATCAGCAGCTGGTTCTATCTGCATTCTTCTAAAACCAAAGCTTTTGAAGAAATTATTTTAAATGACTTTTTTTCTTCCCCATTGTGTTTCCAGTGCCAGGAAGAGAAAGAATGCTTTTTTTGCTTACAGAGGAAAGGAAAGGTTCCATGGTCAAGGGCAACGAGCAGTGAGAGTTGGGTGCGGTGTGTTTGGTAGTATAGTAAGTAGGCTTTTGATTCAGACCCCCTTCTCATCAGGGCTACTATTTCACATGACTTTACATGCTCAGACCCAGGTATGACACATTTAAATGGACCCAAGGATCATTTGGGAGGATTCAAGAACCCCTCCATTTAATTTACACCCCTAATTCACACTTCCTGATTTATTTAAAGCAAAATGAAATTCTAGAGAAGCTTTAGGGGGGAAAAGAGAGAGAAAGAAAAAAAACAATTGGGAGTGAAAAGGCATAAAGAGAAGATGGAGCCCTTAAAGAAGGGAGTATCCCAAaggaggtggggacaaggggaggagaaggggaggaggagaggaggagggaaacgagCCTGTCTCTTTAAGGGGGTTGGCTGTCAATCAGAAAGCCCT
>|NM_008886|Mouse|
GGGCCAGGAATTCCATTCCTATACAGGCTATTTATGTTAGCTAGTCTATAAATTCCAGCGCCCATGAGTGAGGACCGGGCAGATAAATAAGCGGGGTGTGGCCAGGAACAAGATCACTCACTATCGTTATAACAAAATCTTGTACAGTATGCCAGACAACAGAACACATACTATGTTTCCAGACCATCAAGATTATATAGCTTAAAGATAGCCTCCACAACCTAACCGCGAAAAAAACAACACATAACTACAGTAAAAGTCGGGACCTCTTGTGGAAAAGTTAAACTGGGAAGGATGGGGCACTAAACCCGTCAACCTGGGTTATGGTAACCCTGGGATCGCTCTGAAAATTCCTCCGAATGAGCATTTTTCGTGTTGTTCACTTTTCTGTGCGCCTGGAGATCGTGACAGGAACCCACAGCAGCACTCATCTAGGAGGATTTTGTCGGACCCGGCCGCAGAAGGGACCGGGACCCTAGGCAGACACAGCGCCGGCGCGCTAGACTGGACGAGGGATAGGGCAGGGTGCGGCGCGGCACGAACGGCGCCTGCGCACCAGGCAGGGGCCGCACGCTCCTACCTGCACGTGGCCCGCGTCGGTGGCGGGGCTGGTGGTCTTGCTGTGCACGTTGGGGAGCCGGTACATGCAGGTTGGAAGCTCTACATGCAGAGGTGCGCTGCCTCCATGATAGGGCTTTACCTGGTACATCGGCATGGTGGGAACCCAAGGAAGGTAGCGGGCGAGGGACAGGAACGCTCAGAAGCCACCCAAGGCCACCTCAGACAGCAGCCGCCTTCTTTCTGACTCTGCTGCTGGCGTTCCGGAAAATGAAGTCCCCGAGCTTTCATTGGCCGGGCTGGTCTAACGTCACCAACTTGACCTTTGAGTTGGCCAATCACCGGTAAAGAGGTCTTGGCATGCCTTCGCTAGCCCGCCCGGAAGGGGCGGATCATATGTCAAAAGCAACCAATGGGTGTTCCAGGAGACGCGTCTTTTCCCG
>|NM_009020|Mouse|
ATGATAGTTGAACCAACATTTTCAGATGAGAAGAATCAACAAAGGAACGGAGCTGCACATGCATTTAAAAAAGAAGAAAGTCAATCCTGAAACCAGATCGAACATTTTCAAATAAAATTAAGTCGCTATGTATACAAATATACCTATAACACCACTCACCCTCATAATCAAGATTTATTATGCACGCCCACTTTTCCATACATGGTCTGTTCAGAAACATTCAGATCTTATCTTGGAGATAAGAAAATTGAAGCTCAAAAGAATAACTCTATTATGAGTGATGGAAGAAAAAGCCCTACCAGATCTGTCTACCCCTCGTCACTATCTGTGGCCATCTAAGCTTTGTGGAAGCTGACTGAATGACAAAGCAGAAAAGGTCCTTTTATACTCAATGTTTATGCTCAGTGAAATCCCACACAGCTATTAGAATTGTAAAGGAGGTTCTGCTAACAAGTCCATATAAAGTTACAACGCTGCCTCTGACTGAGGACAGTTCATAAATTGTCATGTAAGGTAACACATTTCTTTATTAGGCTTGAGGGTTAAGTAAACCCTGTATTCACAAGCATCACAATGAATGTTACACACAGCCACAAAGCAGACAGAGGTCTCCAATATGTAGAACCCTTACTCCTTAGTCTGCACTAAGGCAAACCATAAAAGAGACATTCTGATCTCTGCTTCAGAACAGATAATTTCCCATTTAATTCACAATAGTATTCACTTAAACCAAGCTTAAGACAGTCATTTTTTGTGGGTTTTCTAAAATGTTTTTAATTTTAACAAATCGAGTTTCAATTAGACCTTGTCTTTACAAATGACTGGTATCTCGGGACTTAACATTTTCAATCTGTCAGTAATGAAAAGGTTAAACTTGAGAGGAACACCCTGGTGGGTTTCTGTCTCCCTCAACCATCACAGGGGTGCAGGGAGGGGGAAGGAGGTCACAGTCAGTTACTCCCGTTACACCAGCACACCAGTGCTCACTGGAACATCTGTAG
>|NM_133231|Mouse|
aaaataagtaataacaataataataacctaataatcctattgaaatgggcgatgtagttggttcacaaaggaaagcatgcaaagaccaacaggtgtatgtaatatacatccctaatcctgaagaacagtgttatctatctcatcccagatgaaacggttattatcagagataagatatctatcgagcactggcgggggttgggggaatacgggaaaagggacctctcctacactgctagtgtgaacgccaacccgagcacccactatggaagacagagagcagcttgtggggaaaataaaaacagaactgtcacatgagtcaacaatctcattactgggaatgtCAGAAAAGGCAGGAGCGTCCGCACTGGGTAGAAACCCTAAGGCGAACCAGAGCTTGTGAGCAAGCTTTCCTCCATGTCCCCATGGGACTTGACTGggatgcattagccaaataaaccgtttcctcctcgagttgtttCAAACTCCTCTTCAGGCCTCTCGGGAACCTAATCTATCCAGAGACGTTCCAGGAGAGACGCGTTTTGAACCCGTCAGGGAGGATGGGTCCAGGCAGAAAGTGTCTCCTGGCCGTCCTCCAGTCTCCATTCTCCAGTCTTTCCAACTGGTGAGCGCCAGGCGAGCGGAGGACAGCTGCGCATGCGCAATCGGGACTTCTGTCAGCCGCTCCGCCCCGCCTGGAAGgagacagggtttctctgtgtagccctggctgtcctggaactcactttgtagaccaggctggcctcgaactcagaaatttgcctgcctctgcctcccgagtgctgggattaaaggcatgcgccaccacgaccggctGTCAGCCGGGTTCTTGGTCAGCCTGCACCTAGGAATCGCTTGCGGATGGCCGCCGCGCAGGCGCAGTCGGTTCTGTCTCGCACCTGCTCAACCCCGCCCCTCTCGCCGTTCCCAAGCAGAGGCTCGCGGACCGCTACGGCGCACGCGCAGTGCAGTGCTGG
>|NM_147779|Mouse|
TCGTGACTCTCTGAAGAAGGCCATTTCCCAGCCGTCCTTGGGGTTAGCCGTAAGTAGCAGGCTGTAGTGTCTCGAGGCCACAAAAACTAGGAGAACCCTGGGACCACTTCCAGGGTGTCGTTTTACATCACATGTCCAACTATTTACCTTCATCTTGGGGCTAGCTCCCACCCCATACAGCCTGTGAGTGCTGGAGGACTTTCTAGGGAGCCTCCGTAGGAAAGGCACTGGCAGGTCTCAGAAAAGGATCGGGGTCCTGATGGGGGGGCGGGGGTCAGTAGTGGCCTAATGCACTCAGACAGCACCGGCGCTGCAGCCAGCCCTGAACTGCTTTTTCTCTAAGCCCAGCCAGGTGTGGACATAGCCTCAGAGGACCACGTGTCAGCTGAATCCCATCTCATGCCCAGGAGGGGTGACTGGGAGAGATGGGCATCTGCTTCTGGGTAAAGCTACCTAAGAGCCACAGGGGACACAGAAATCTCAGCCTCACAGGGCACTTTCCTGTTTGTCTAATGCTCCTCTCCCTAGCACCAGCCAGGAGTCTATAGAATCAGAGGATTTTAAAGTAAGGGGGGAGTGGGAGGTCGGTGGCCCCAGGAGCACCCTAAGTGTGCCCTTCCGGCACTTACCCTGCGTCAAGAGCCAGGAAGGAAGCTCTCAAGGGCGTTGCATAAGAGTAGAGGATTGAGAAGCCTGGGGTGGGGCTAGAGAGGCTCATTCTGACCCCACTCAGCATCCCTTGCACAGTCCAGAGCGTGGGGATCAAACGAGACCCCCTTGTTTGACGGTGAACAAAGTCAGGCTGAGGGGGTTCGGGAAGGGGGTAAAGGACTAGGAACCGACATCGGCCAGCACACGGGAGGTGGACAGGGGTGTCCCTGCTGAGAAGACCTGGAGGGCTCTCAAGACACAGGCAAACACTGAGGTCAGCCTGTTCCCATGGAGTCCAGCCCCCAGGTCCTCTCCCCTACTATAAGAGCCCATGACTCAAGTAGGGTACT
>|NM_011421|Mouse|
acaaggctaagtgattgaaagtgggactgaaagactggaagagccagaggcagcgggtgactaaaggaaacttttctggcacgacagggaagttgcatgcagtgaaatcgccatgattgtgacagcacgcacaggatgttcaagcgagacaaaattccaaaggctcactcctagctaaggcgtattggcatcggagagctcctagaagaggcagttttctttttaaggatatgacgacccctggtaggttgaccaggctccagggcaggtcccacacctaATAGTGTTGggacctgggtagaattcccagcacgcagcacgggcgtggcgacctcaatacatctataactccagtccaggtggatcctcttccggcctccagcaggcaccacgcacgtggtgcacacacatacaaaatacccatacacataaataaataataaTGCAAAATTTTAAATTAAAAGAAAGACACATTAACAAAACCTTAAGTGATTCAAGGCTGCTGTAATGGTGGCAGAGCATAGGAAATCGAGGGGAGGACCGTCCATGGCAGGTCAATCCGCTCAATGCAAGCATCGCTGCCCCAGCCCTCTCTAGTTAATCTTCTCAGTTTAATGACCAGCTGAGCCGGGCATCTATTCTAGGAATCTGAATGTTTaaaaaaaaaaaaaaaaaaaaaaaGCGGGGAGGGGGGGTGGAAGAGAGGGGCACCTGGGAGTTCCCTAAAGGGCTTCCATCAGTTCTGGGCAGAAATTATCGGGGCCGCCGCCCGCAGCCTCGCGCAGCAATGGCTCAGGGTGGTGAAGCTTGTCTCTACCGAGGTCACCTACCCACCCCAACCCCGCGGGTCCTAAGACCGCCCGGGGTGATTGGGCTGTGGCTGAAGAAGGCGGATCAGGGCGGGTTGGCGAGCCCCCTTTTGCTCCGCCCCCAAGGTTTTGACAGCCGCTCCCCCACAGTTGCTGGGCCATAAGAGGAACAGGAAGGGGAGGAGCTGTTTT
>|NM_011530|Mouse|
AGCAGCATGGTTGATTTTCATGTCTGAGAATGGAACCTGGTGCCTCACCATGCTCTGTGAGGGCTCTTCCCTGGAGCCCAGAAGGGTGATTTCCGCAATGAACTGGGCTCTGGGGAGGAGGCCGGGTTCCCTCTTTGATGGTGTTAGCCTACAGCCTACTCTGACTACCTCACAAGCAGCAGGCCCTGGCACTGACCCAGGGCCCTCACTGCAAGTGCGGTGTGCTGCGAAGAAAGTCTGAGGACAAAGGGCCAGAGCCTCTGGGTTCAAAATCTGTGAAAGGGAACCTTTGGCCTGCTGATAGGAGCTGAGGCCTTCTTGTAAGCCCTAGTTTTACCCCAGACCCCAACTCTTGAGCTTACCTGGAAAAACAAACAAGCCCTCAAGCCTCTCTTCTCTTCCACCCTCCGTCCTTCTCTCTCCTCTCTTCCTTTTTCCAAAGGTGGGACACCTGTGTGGTCTGCTGACTGGGAGGGACCTGAAGTCACTCCctcctccattttcctccctccccttccttccgtccacgaccattctcttccctcgcctttctccttctcctatgctcttttctgccctttactcctcctcctctttccccttccTCAAACCTACTGGCAGCGAACCCTGGGCTCAGGCAAGTTTTCTCAACATCTGAACTATAGTCCCAGTTTAACCGGCGCTTCTTAAAACATGCTCGGAGGTCGGAGAAATGCAGGGttttttcgttttttttttttgtttgttttgtttttttttgtttttgtttttgtttttttttccttttCAAAGCATCTCAGACCCTCAAGAGTTTTGCTAGTAGCGGCCTTGGAGGGCGAGCCTTTTTGGGAACCTGGGGCGCTCAACCCACCCGCAAATTGACAGGCGCCATCTGCTGGCGGCTGTGCGCAGCACCGCGACCACGGCAGTGAAGTGAAAGCGAAAGCCGCGGGACCCAGGCGCGCTCCCCGCGAGGGCGTCGCTGCGCACCCAGGAGATCC
>|NM_011640|Mouse|
TAGTCTGAACTCTGGGCCTTGGCGAAAACTACACGAGCGCCCCCTACCGTCCCCTGGGGGTAATTCTTAAAGCGCCTATCCTCCCTGGCCTGCAGAGGGCGCATAATTTCTACAGTTTTTGCCCCTCTTGACTATCTTGTTTTGAATCCCGTAACCTCAGGTTTCCTTtctccccatctctccccccttcttgttcctctctttccctttctcccccgccctcccTtcattcattcgacatttattatcaagttcttactgcctaacccaggactatacaaggcattgggaaaaAAATAGCAATGTTTTCTAGTTCTTAATCTCCATAAAGTTTTCGTTGCTGTGCAATTAAAGGCTGTGAAAACAGTCTTTACAGAGAGTGATAAGGACTGTACAGGAAATTAAACACGGTGGTGCGATACCAAGTATCTCGGAGAACACGTTAGATTGAGATACTATGAAAAGCCTTTCTAAAGTGACATTTTAGCTAATGAGGGGAAAAAGAACTTAGGGGCCcgtgttggttcatccctgtacttggaaggcctaaagcaggaagacggccgcgaattccaggccagccttggctacaaagactctgtcttaaaaatccaaaaAGATGGCTATGACTATCTAGCTGGATAGGAAAGAGCACAGAGCTCAGAACAGTGGCGGTCCACTTACGATAAAAACTTAATTCTTTCCACTCTTTATACTTGACACAGAGGCAGGAGTCCTCCGAATCGGTTTCCACCCATTTTGCCCTCACAGCTCTATATCTTAGACGACTTTTCACAAAGCGTTCCTGCTGAGGGCAACATCTCAGGGAGAATCCTGACTCTGCAAGTCCCCGCCTCCATTTCTTGCCCTCAACCCACGGAAGGACTTGCCCTTACTTGTTATGGCGACTATCCAGCTTTGTGCCAGGAGTCTCGCGGGGGTTGCTGGGATTGGGACTTTCCCCTCCCACGTGCTCACCCTGGCTAAAGTTCTGTAGCTTC
>|NM_031202|Mouse|
ggcccaataactggagaatgggtaaatatattattatatattattagaataatatgtcaaactgtcataaaaCCTATAAAATTTTGCTACAATATTTCCTATGCAGCAACCCAAGTATACTTTTGAGACAGTGTTGGGGCAGGGGGGAATCTAGTCACTGAAGCCTACTTATACAGAAACGGTCATTCATGAGATTCAAATTGCCTAGAGATACAGAAACAAAACTAAATTTGTCTCCTGTGTATGGAATAAGTTTCCAACAGAAATGTCCTGGTTTTCCTTTAAGCATCTGAAGGAATGTCCTAGTATGAGCACACATTAATAGGTTATATGTGTAACTGGCTAAAATTTGAGGGGAAAAAAAAAGACACGAATGACTTCAGGGTTTCAGGCATCTTATATCAAGCACTGTTTAATACAACCCCAGTTCTAACAGATGATGTGGCTGGCATCCATATGTCAGTCAAAGCAGAAGAACATACTCTTATTCTTTCCTGCCTTAATTATAGATATATCCCTAGTTGTCTTTTTGGTTGTTAAATACACATTTGGTTATTTTATATAATTTTTGTATACTTCTAGCTTAGCATCAAAAGACCAGCCAACATTGATCATGAATGCTGACAAGCTTTGTAGAGTAATCATGTATTCCAAACTCAGGCTTACATTTGAATGTTGGCTACATATGTATGAGTTTTCAACTTCCAGGAGAAAACGTCTCTTTAAAAGAGAACAACCAAAAGCTAACAGAAAATACAAGTGTGACATTGGCCTTAGTTCGACCAAGAAAGCAATTCATCTTGTTTCTTCCTTTGTGGTATACAGATAAAGAAAAATAAAATCACTACAACGAAAGCAAAATCTCTTCAGCGTCTCTAATACATCTTCCAAATCAGTGTGTCTGACCTTTTCTTAAGACTTTAACCATCACAAGGAAACCAGTGGGGAGGGAGTCATGTGCTGCCTAGTAGTTAAAGGGCAGGAGAATTCACTGGTGTGAG
>|NM_009507|Mouse|
TTGAAAGGAAACAAAAACTGGTAATACTGTTTTCTGGGAATGCAGATGGAAAAGGAGGGAAAGTTTTACTTTTGTACTCTGGAAGACATTTTGAAATGTGTAGTTAAAAATAGAGACAGACTCAAACTCATCAATGAGAAAAACTTTAAATAATAGCATAGGTGGgcccggcagcggtggtactcagcttttatatcaacacttgggaggcagaggcaggagattggaggtcagactggtctacagagtgagttccaagagagctggagctacccagagaaaccctgtcttgaaaaaccaaaaAGCAAAGGCAGAAGGGGAAATATGGCAAGCCCGTGGAGATCTTAAGAGAAGAAATTAAATTTAAGTACACTCaaaaaaaaaaaaatatatatatatatatGAggctcatgcctgtaattccagcactctggagtcagaggcaggagatcactcttaagtttgaagctggtttggtctgtacacggaattccagaccagccagggggaaacaatgctacccaaaaaaaaaaaaAAAAAAAAATCCAACTgcccttggtccctgttctctggagtctgaggcagggagatctttgagttcaggacaagccggatatacataatgagttctaggcctacatagtgagaccctacctcaaaGCAAGTCTTTCTggcatggagataacggctttaatcccagtactctggaagcagaggcaggcagatctccgagagttcgaggccagactgatctagggtgtgagttccaggacagccaggattacacgaagaaactctatcttgggggaaaaaaaaaaaaGAAGGAAAAAGAAAAGGAAAGGAAACAAACAGAAACCCAACTGTAGGAGGTGGAATTTATAACCCGGGgctccgccgcggccccgccccgccgccccgccgccccgcccactgctgcggccccgcccaccgccgcggcccctggctccgtgccgccccgccccCCAGTTTGAGGGCTCCCG
>|NM_011708|Mouse|
GAGCTCATCATGCCTGGCTGCCTGGATGGCCCTGTAGGGGTAGCAAGGGGGTACTGAGGCAGAGTGGGAGAAGCTGTGGAGACTGTGGGAAGATCATGGAGAAGTCTCTGTCCCAGGCAGGAATCTGGGAAACATCTTGTTCCCAAGACACCTCAGAGTTGAGAAACATTGGGAACGGAATCTTTTGTGTAAATACAGGGGATGCTGTTGGTTGTATGGGCTGTCTGTGTGCACACATTTATGGCCAATGCCTGTACATATGAGGAGGCAGCAGGGACAGAGCAAAAGTCTCCATCATCAGCAATATCATAAAAAAATAAAAAACAAAAAGGAACTCAGGATGAAACTTCTCGTCACTCACATCACAACAATTATCCATTATGTGTCTTGCTAGTGATCTGGGTTCAAATCCCAGGTGTCGACGCAGCCTGGGGCCCTCTGCACATTTTCTATTTTTTCTGAGTCCTGGCTCTCATGTGGATGAAATCTGCTCAGACTCTTAGCCATGGGTGCTGTGAAGGTCAAGAACAATTAACTATGCTATAGCCACTGTACATAAATAAAGGTGTTAAGCTGGGCCCTGTCCTGAGAGGCCACAGGGAAGAGGAACATGACATTTAAGGTAGAAGGAGCTACTTAGAGCAAtctcctgctcccgatccccatgacaagtcataatttcccagtctcctttatagctggagtggccacttagccaacttacaggcaatgggaagtaatcagaaatgacaggcacatgtccttaagggtaggggcttcttcctgtcccctGGTCCATCCAATCTAAGACTCTCTATTTTTCCTATAGGCAACCAAAGCACTGTGTGATCTCAGTCCATATAGGATAGACAGTACCATGTGTCTACTTTGTACATGGTGGTGTCTGGGCGACTCATGCAGAGAGAACCACACAAGGAAGGCATGTGATCTATCTCATGACACCATGGTTATTGGGTGTGCCCCTTCTGGCACTAACtgct
>|NM_011721|Mouse|
TCAGTTTACTCTTTCTGATATTGTCCTGCCGGCCTCTCCCTATCCAGACTTCGGCTATCTTTAGGAAGCGGCCCCGGGAGCTCTGCTTCACGTCTAGGTAAAACCTCTTTTTCTGGATGTCCACACGTTTGGAGGCTAGCTCCTGGATTTCGGATGTGCCCCCAGACTGATTAGGGGTGGCTGACGCGGAGTAGTGGGGGTAGTGAGAATGCTGGGCCTGGGGATAGAGTCTACTCTTGCTTAGGCCAGGGCCCCCTACATTCTTgcctccgcggccacggccgccgccgctgccgccgccTCCCCTTCGCCTGGCTCTTTCCATCTTCAGCTGCAAGTGACAAACAGACACACGGGGTGGGATGGGGGAGGGGTGTTGAGAACAATCGCAGACGCCCCTGGGTCCGCACTGCCNNNNNNNNNNNNNNNNNNNNNNNNNNNNNNNNNNNNNNNNNNNNNNNNNNNNNNNNNNNNNNNNNNNNNNNNNNNNNNNNNNNNNNNNNNNNNNNNNNNNNNNNNNNNNNNNNNNNNNNNNNNNNNNNNNNNNNNNNNNNNNNNNNNNNNNNNNNNNNNNNNNNNNNNNNNNNNNNNNNNNNNNNNNNNNNNNNNNNNNNNNNNNNNNNNNNNNCTATAAAAGTAGCAAGGATTTTTACCCAGTCCTGACTGTAAGATAACGTAACTCTGTAGACTTGATAGGAAGTAGCTTGGGGTATATGAAGGAGTGGTGGGCACTTGAATTCCTCCTCTCCAGACGCGCTAGCGGAAACACGGGGGATTCGGGTTCTACTTCCGGGCGCGCCCTGACGGCAGACAGCGCGCGGGGACCCGGCGTGCGAGAGAGCCGGCAGGAGAGGTGGCGGGAGGGTTGTGATTTCCCGCGACTCACCCGCACCTGCGTTGAGACTACATTTCCCAGCGTGCCCAGCGGCCGTCAGCTCTGAGCATGCGTGCTGCGCGGGGTGGCTGCGGTGGGTGGGAGGGCGGCGCGGCTGGGAGAGGTT
>|NM_010025|Mouse|
tcggttccacacaatttcttgcaaatctcataatttcacattttactgatgggtgattaaaatcatgcatatatcttgcattttcattacccattcatctgttaacagacatctgggctgtttctattttctggcttttgtgaatagagcagccataaacacagatatgcaagtgtctctatggtaggttatagtctcctttgggtatatgcccaggagtggGAAGGTGAAACATTAACCAATGTTTTACATCAGTCTAAAATGTTTTGGAGTCATgctgggcctagagacctaagtgctggcaaattctagtagccaagaagcagaacagaggctgaaaattttcagcaaatgagaggtcagcctgggctacacagcgagttccagaacaactatcactataaagctggaccctgactcgataaaacaaCTGAACAAAAACTTGGAGAAGTGCCACTTTTCAATTCCAGCCTTCATGATTCCTGCAACTATTTTCCCGTGTACTGTCAATTTACTATTCCTGCTGACTTCGTTTAAAAAACAACCAGTGTTGGATGCATGAGCCGAAATGTTAAAAAATTTACATATTTTTTATTTTCTTTGAAGAAGATAAAAAGAGGAGATCTGTAATTTCTAAGAAACTTGATTTGGCCTGCTGAGTCCAGCCACTAGGCAGAAGGTTTTAGCCAAGTAAAATTGCCAATTTTCTAAGAGAAAGGGCTAGCACATTGCTCATTAGAGCATTCTGAGCTTGCCTGTGCAATCTTTTTTTTCCTACCCTGCAATTTCCTGTGCGTTATAAACGAAACCTTTCTAGCTGTTAATGCAGGCTGTGAATTGAAGAAAAAAAAGCATGTAATTAATCATAGGAGGTTGGGGGTGTTCGCTAAGCTTCAGTTACAGGGGAGAAGCTGGACAAGGCACTAGGACCTAGAAGGCAACTATCCACCCTGGCAGGAATTTCTTGCTTGGAGCTCAGACAACAAAGGCATAGAGAGATT
>|NM_008109|Mouse|
AACCTCCTGCAGGGGTCGCTGCTGCCTTAGGCTGGGGCTGTCGCCTCTGGTCTCAGCTAATTTCTTTTAAGAAAACTGGCGGGTTTTTTGCTTGGGTAGTGGCTGAGGTACACACACCCTGGACCTGGTTCCAGCCAAGGGGGCTACAGGATGGCAGTGCTTAGCCAATGGCATTTGGTGGGGGTGTATAGTGGACACTGATTTTTTTTTCTGTTTCTGGGTCACAAGTTTATTAAAATAAAAGAAACAGTAGGTAAATGCTGCCATCTGTGCTGCCCTCAacacacacacacacacacacacacacacacacacacacacacacacacacacacacacacacacacCAGGTCCTAGACTAGACAGAGAGATTGAAATTGCTTTACAGACACTCCAAGGACTTCACTGAAAACCTTGCTTGCATGCTTAGTTTGTGCAGATCTCTACACTAGCTTCTCAACATCTCTGCTCAGGATGGTGGGGTGGGCTGTTCCAGGAGGTGGAGGTGAAAACCCCTGAGTCTACTCTGGGATGGGGAGGCCCCCTAAGCCTGAGTCCCGCTATGGGGCTCTGAGCCAAAAGCCCCCGTGAGCCATGGCCTCCAAAGGGCAGCGGTAATTTTTTTCACATAAATATATCGCACTTAAATGAATTTAGACAGCATGACATCAGAGAGTAATTAAATTGGTTTGGGTTGGAATTCCGTTTCCAATTCCTGAGTTCAGGTTTGTAAAAGATTTTTTTCTGAGCACCTGCAGGTTtgtgtgtgtgtgtgtgtgtgtgtatgtgtgtgtgtgtgtgtgtgtgtgtgtgtgtgtgtgtgtgtAAGTATTTTCACTGGAAAGGATTCAAAATTAGAGGGAAAAAAAACTGGAGCGCACAGGCAGCATTACGCCATTCTTCCTTCTTGGAAAAATCCCTCAGCCTTATACAAGCCTCCTTCAAGCCCTCAGTCAGTTGTGCGGGAGAAAGGGGGCGGTCGGCTTTCTCCTTTCAAGAAC
>|NM_007651|Mouse|
gaatggatacagaaaatatggtacatttacacaatggagcactactcagcttttaaaaacaatgaatttatgaaattcttgggcaaatggatggatctggagtatcaccctgagtgagataacccaatcacaaaagaaatcctttgatatgcactcactgataagtggatattagcccagaaacctagaatacccaagataGtttttttttaaacaagatttgtttacttattatgtatatgtatatgtatatgtatatgtgtatgtgtatgtgtatgtgtatgtgtatgtgtatgtgtgtgtatatgtataatgtatatgtatatgtatatgtatatgtatatactgtagctgtcttcaggcacaccagaagagggcattagatcccatttatagatggttgtgagccaccatgtggctgctgggaattaaactcaggacttctggaagagcagtcagtgctcttaactgctgagcgatctctccagcTGCATTTTTGTTTTTCTAGTTCATGTTTTGATAcacctttgtccaaaagtagatattcaatcctacacaagtttatctctgtgtcctctactatgctatattgatctacaagtatggtttcattccagtaccatgctggcttggtcagtatggtttagtagtatagtttgtggtcaaacggtgGGGACACATACACAGAAACAGACCCACGGGTATTTTGTAGTTGCTGCTTCAATTGAGAAGCACTGTTCTATGGCCAGGAAATATCACTCAAATTACTGTAAAGTTCACCAGAACTCAGATTGGTGTGTCAGACCTTCTTTAGCTTCCAGAAACCAGCTTAGAATAGGCTGGGAGTGGAAGCCTCTGCAAGTTCACTGAGGAACAGTTGACTATCTGAGCCTAAGAGAGAACACTCAGTCTCACTTCCTCACTCTTCTCGCTTGGGTTTCCTGTCGTCACAGCATGATTGTATTTTTTCTCTCTTCACTTCTCCTTTTACACAAATAGAC
>|NM_008183|Mouse|
agcaattagtgctcttaactgttgagccatctctccagtcccTCACTTCTAGTTTCTCTGTGTGTGGATATCTAGTTTTATTttttccccttttttatagagtgactagtaatccatggtgcacgtggactgcactttcatcgtacatttgtcagagaatgggttcttagatgccatctattttttagctcaggtaaattgtgttcccctgtcattctaatttcatttcctgtggatgtatatcgagtattgctggatcacgtggtagctctagttttgtcttttcgaggaacaccaggttgttttccctaacggttgtgacagttgatactcttacctgcagtgtcgaatgttctctcctgcccacagtctcaccagcccccatgtgcgaatggcagttctttctggggaaggtgtatcacactgtggtttgctttacatctttccagtgcccagtgatcctgaatatctgtactgcatccactggtcgtacctgtatgtGGCTCTGTTGCCCAGCTTAGCAGAGTCCTGCATGCCCTCTGCTGTCTATGATAAGCTATAGACCACAGAGACATTAATCTCTCAGGCTTGAGGTGTCCTGTTTTGTCCTGGCTCAGCCACCAGGAGCCACCCAGAACCCAGGAAGGGAGTTGATAATGAAGAAGGGACAATGTCAGGAAGATAATAACAGGGTTCCACTTTGACCATCAAGAATGTCCCTAGCTGCACAACTGTTCTCCATGGAAACAGCACGCTAGAGCAAGAAGAGGGAGTTGCTGACACAGGTGCTAGCCCATTCCCATCTTTTATTTCTGACTGCTTAGACTGGTTCCTGAGATTAGCTATATCTTGCCCTGCCCCTGGATCCCTGGCTCCTTCCTTCAACTGGAATGTCTGAAATTTGAGACACTGTAGGCCAATGGTCCAATAGAAAGCCATATCCAGGTCCCGCCTCTTCCTTGCCTAAGACATTATCAGGAAGCTCAGACTAGCAAGGCCCG
>|NM_146148|Mouse|
AGGTTTCCACACACGAATCAGAATCTCAGGCGCCCAAGCTGGTCAGTGTGTCTCCCCATTGAGATCAGTAATGATGCAACCGGCTAATCCCACTAAGGCAAAGCTGCACCGCTCCAGGCATAGCCAGGCagctgtacacccttgagctagttagctcagcactgatctgagctctcacttcatccgtggcaatatggacttagtaattttcacgtggcagacttcttgattgaagattaaatacaaagagacatacgaagcacctatcgcatagAGTAGTATTTAACGACTCTTGGCTATTTACTCATCTATTTTCTGTCCATCTCTAGTTACTTGATTTACTTTATGTCTGCGGGAGTGGGGGATTATATCCAGGTATGGCATCTTCAGTGCAGATGTGTTGGCTATGATTGGCATTATAATTCCAGAGAGAGTTTCTGAAGATGTATATTTAAGACATCTGGTCCCCTTGAGACATAAATAGGCTGAATCTTAATGATACTCAGTGTTTGTATTGAAAGTAGAAAGTCCAGTGAGTCACATGCATTTCCAGGCTCCAGATGTTTGGAGAGCCATGGCAAAACCTTTATGTAACTGTCAGCATGCCTGTACCTTCCTGGATGCTTGCATCTGAACTTCTGTACCAAATGAGCCTTATGCCTTGCTACTCTCTTCAACAACAGACTCATTTGACTGTAGAAGCTCCAGGAGCCACTACAAGACACCAGGATGCCTGCAACAGCACCTGCATCTCTCTGAAAACAAAACTCTTCACTGAACTGATTTTAGTTAAACATCACCTTTCCTTAGCCATGTGGATAATTTTTTAAAAGGGCTAAAGGGCTTGGGGCCATTTTGAAGGCGTTTGGCTAATCAATACCTTGGTTACTAGTTAATCACATTGAATGGGAACTGGGGGACTTTTGACCATTTTAAACATCCGGTAGACAATTTGGGTCCCAGCCTGGATATATCTATGGCTTCTAAGGTAGGCTCTTCTC
>|NM_010186|Mouse|
ACAAAGTTTACAAAGGGATTATCTGCCTAGGGCAGGGCCAACAGCCATCATTGAACTCACTTCACTTTCTGTTTAACTGTCTTTCTCTGCTGACAGAATCCCTGGAATTGTTAGCCTAAGTGCTATAAATCCATAATAATTTTCTGGACGATGGCTTATATGTTTTGACCCCACTTTTTCCTAAAATGGGAGGCTGATTCTTTCTGTGTGTCCAGAGGAGCAGAGGCTGGCTTCTGTTAGGGAGGACTCTTCATGACTCTCATACAGGCTGACATCAGAAATCTCTGGATTCAGATGAGAAAACTCTCCAATCCTTGAATCGATTTCTAAAATGCACTTTTGCCATAACCATTCCCTAAGAAACAGAAATAGTAGGAGAAAATAACCAGAATAAAAACACCACTAAAGCGTAGATTTGATTTTCCATTGGACTCTGAGCATTCACAACTCAAAACAAAGGAAGCAAACTAATACAGCATTTAagagagagagagagagagagagagagagagagggagggagagagagggagagagagagGCTGAGGCTTTAAGAATGAGAAACCATGCTTTGGGAAGCAGGCATGTAAagctgggaaccgtgctggatacttgcatcgtatcctttgggaggcagagacagctggatctctgtgaggtcaaggctagcctggtctgcattcaggctatcagagctacagtaaaccctgAAAGAGTGAGGTGGGAGGGATATGTagctagtcatggtagcacaagactataatcctagcacttgggaggtagaggcagggggatccggagttaagatcatccttggctacacagtaaatctgaggataacctgggctacaggagacctgtcAACAGAGGGGAAAAAACTAAGGATGTATTTCCCAGAAAAGGGAACAGTACCATAATGCAAGCAGGCAGAAATGGCAACTTCCTTCCTCTTTTCTAATCTTGGTCCCCAGCCCTGAGTAGAACCTTCCAGTGTCTTGCACA
>|NM_007768|Mouse|
AAGGATACAACCTAGAGAATGTCTCTTTTCTGTCCAAATCTCATTCTGACCTATAGCTGATGCTGAGAAATTGACTTTGTTAGGATGGGAATGCATCTAACTAAAAATGGAATTACTGAATGAATGGTTCTCTGCTTCAGGGGATACACTATTTTTCTCTAATTTCTCAATTAGAGGGCAACTCATGAATGGAATGAAAGAATGGATGAGCTTGTGCGGGGTTCAGAAGCAAGGCCAAGGAGCATGGTATTCAACTAGAAGACTGAGGTAAGCAGAGAACTGCTTAACTGTTGCTAGGCAGTGTGGAGGGACTTCTTAGACTCTGAACAAAAGAAGCAAATGCTGACTATCCTGCCTCCTCCCTGAAGCTTCCACATTATAAAAAAGAAACAAAAAAACAAAAAAACCCCCCAAAAACCCCCAAAACCCAAAACCCCCAAACCAAAAAAAACCCAAAACATCAAACAAACAAAACCCAGTCTGTTACACAAGATTGTGACCAATGGTACATTTGGGATAGGACAGGTGTTCCATTCAGTCAAAGGTCTCTGATAAGTCTAGGCAGTTGGCCAGGGAAAGTTTGTTCTTGGTACTGGGAATGGAATGCTTGTTTTCTTCATTTCCCAATATGGAAAAGAGCAGCTTCCAGGACAGGTTAGCAGACACTGGAGATGCAGCCATCATATGCACACACACAAGTGCTCATCTATTAAGCTAAAATTTCCCATTATTTTTCTCAGTAGAGCTAGGCCAAGTGGAGCCTTGGGAAGCTTTCTCATTTTTCCTGTCACACAGAAGCTGGTGATTCAGGGGTCACAGGAGTTTGTAATAAATAACCCACATTGATTTCTCTGTTCTAGAATGATTTTTTTTTTGCTTCTCTTTCTCCCAGTGGTCTGACGTTTACCCCAAGAGGCAGTGTTAGGAAATCATTTACAAAGTGGTTCAGCCCCTCCATCTGCTATAGTTATAAATCTGAGGATGGGCTGGGCCCGAGGCAA
>|NM_010548|Mouse|
ACGTGTAGCATTGCCCCCCCCCCTTGGGTCACACAGAAAACAGGTACCAGGAGGACAAGTAGTTGCTTGCCCAGGGTACAGAATGAAAGGCAATAGGGGACTCTAGGCGAATGTTCTTCCCACCCAAACTGAGGTAGTAGGAGAAGTCCCTACTGAAGGGAAGGTCCAGACATAATCAAAGGACTACCAGAGATCTCCCAGGTATCTGTAGAAGTACTAACATCTCCATCCTTCAACAGCTACAGGTTACACGTCTCCAAGGCTGGGACATTGTAAAACAGGGCCATGGTAAGGTCTACCCGACAGCACAGAGCAAGCCTCCCAGAAGTCTGAGTTCCTTCTCCTAACTTCTCATGCTGGGATCTGAGCTTCTTCGTGAAACACGGGGCAGAGGAGGCACCAGAACTCTCCTCTGACCAACTGCCCCACAGCACACATATCCTCAAAGGATAGTCTTGAATACGTGATGGAAGAATTAAAGAGAGTGAGGTCTGAAGAAAATCAGCCCTCTCGGGGTTTCCTTTGGGTAACTGAGTGCTAAGGTGACTTCCGAGTCAGCAAGAAATATCGGACGTTCAACCCAGGTTGAGTGGAGGAAACAATTATTTCTCAATCCTAATATGTTCTGGAATAGCCCATTTATCCACGTCATTATGACCTGGGAGTGCGTGAATGGAATCCACAGATGAGGGCCTCTGTACATAGAACAGCTGTCTGCCTCAGGAAATACAACTTTTAGTATTGAGAAGCTAAAAAGAAAAAAAAATTAAAAGAGAGGTAGCCCATACTAAAAATAGCTGTAATGCAGAAGTTCATTCCGACCAGTTCTTTAGCGCTTACAATGCaaaaaaaagggaaaggaaaaaaaaaaagaaagaaaTTAAACTCAAAAATTGCATGGTTTAGAAGAGGGAGGAGGAGCCTGAATAACAAAAACCTTTGCCAGGAAGGCCCCACTGAGCCTTCAGTATAAAAGGGGGACCAAGAACAGGAGGTCTACA
>|NM_010016|Mouse|
CATGAGGGCCTGTGGCAACTTACCTCTGCTTCCTCCCACCTCGACCCTCCCGGTGGGGATTTGCAGGAGACACATGGTGTGGTACATGGCTCTTTACTCTGGATATCACACGCATGTGGGGCTTCATAAACCGGGTTGCACAGTGACCAGCCAATACCAAATAATCCTAATTCCTAGTGCTGTCCTCAAGAGAGGTTCAGTTTATTCCATGCACAGCTTCACCTTCTGCATTCTTTTCTTTCCTTTTCTTTTTCAATTAATTAATTTAATGCTCTGGTGTGATTCCAATGTGTGGATCGCTTTGTTTGTCACTGTTCTTCACACCACGAAATAAATCTTTTTCTTAAGCTCTACTATTTATTCCTGAATTCTATTTCATAGCAGGACTGAAATAATCCCAAAGTCGAATTCAGGTGGTATCCTTGGTCCATATCTATAACCAGGGCTAAGAAGGTGACTCCTCACCCAGATAGGGTCTGAAAAACCTCAGCCAAGCTCCCTAGATCTCTGCATATTGTTTGTGACCGGTTCTGGCAGGCTGATCCCTCCCTGTTTTCTTGGATCCTATCCTATTTTCTGTTTTGACACCATGGTGAGACCTAGGAGACACACTCTTGGTCAGCAGCTCCCACCCTCCCATCTGACATCTTCCAGCTGAAGCCACAGGGGTCCTGGGTGTTTCCCTATTTCTCAGCTCCCTCTGGCTCAGGAATTCCACCGCGCCTACCCTTCCCTTTGCAAGCACTCAGCACACCAGAGTTGGGAGTGTGGGTAGCTTTCTGCTGGAGCAGAGTGCTGACACAGAGTACTGGGGGAGTGAAGCGCCCTCCTTTAGAAGGTACTCCCCCAGACCCCAGACCCCACTCCCGCCGGACAACTAGGTCCCCTGGGTGAAGCTAGAGGCCAGGCACCCGCCCTCATTAATGAGGGAACGCCCTCTTGCACGCAGGCTGCCCCACCCAGGGTGACGAGGGCCCTGCCCCGCCCCGCCACAGCTGCTC
>|NM_010554|Mouse|
TATTTTTCTTTCCTTGTCTACCACCCACTTCCTTTATTTAAAAGTTACATGGCTTAAATGCCAACTAGAAAAGCTGAAACACTGATTTGCTGAGAGTCTGGTGCCCTACCTCTTAAGACTGGCCTGGCGTCTGGGAACTGAAACTATCTCTAATAAAACTGACCGGGCAGTGTTGCTCCATGTAAGAATCCATACCTTCCTCTCCCATAGCCTCCACTCTGGAGCTGAGGCACTATCATGGCTGGGCCTTTGTCCCTGCCTCCAAAAGTGAGCAGCTGTTCTCACTCAGCTCTGATCTACCCAGAGGTACACTAGACTTTGTGTTTAGGTGGTAGGGCAAGGTTACTTTGCCATAATGTGGCTGAGGCAGGGAACTCTCTCCTGAAGCTGTCATCTCTGTAGGAAGTGTGTTTATGTTATCCAAAGGAGTAAGAGGACCCAGATCTTTAGGGCAAGTGTCACTTTTACCTCCTCCACCTTTAACCATAAGGTTATTGTTTCATACTCAGACTGATAATTTATTCAAGCAGATTTTCCCCTACAAAGAGGAGGGAAGAAGCTCATTTTCCCTCAAATGCCTTAGCTGCCAAGTATCCTGCCCATCCATATTCAGTCCTGGGGCACAATAAACAAGTTAGCCCAAAACACAAAGTACAGCTATGGAGCTCCAGTCCTTGTTTGGCTTTCACTCTGATTTGAGGATTTCTTCCTTCCTCTTCCACTGGTGGGCTTCCTGCCGCTCTTCCCGTTTTGTAAGACTACATGTCTCTAATCACATGGATTAGCAAGAAATAGGCTGATCAAGTCAACGGCCCGTGGAATCTTTGCAAGCAACATTATTACCAAGTGTATAATCTGTCCTTCTGGCCGGTATCAGGCAGAATGAACATAGAAAGATACTAAGCAGAATTGTTTCCTGTAAATTCCCAGTGACACACACATGGCCACTCCTACCTGCTTGAGGAAGACTATAAAAAGGCAGAGAAGCCTGACTCAGACTT
>|NM_008361|Mouse|
TGCTTGATATGGCCAAGAGACTTGGTCTCCCCAGATCTTATAGAAACAAGAATTTTCCAAAACAATTTTTTAGGCAAAGACTATCTCTTCACTTTTTAAGATGGACTGTGCTCATGAACAGGCAGATGCCTCGTTCACCACCTTTGCACTGTGCAACTTAATTCAGGCTCATTCTGCTGATCACCTAGCACTGATATGGTTTCAACATGAGACTGGCTATGGTATTATAAGTACCCtggcagggcaggaaagcaggagtgggtgggtgagtgggggagcatcctcatagaggcaggggagggggagaggatagggggtttccggaggggagacctggaaaagggataacatttgaaatgtaaataaagaaaatatccaataaaagaaaaaaaTAAGCACCCTGGCATTATCAGACTGCATAGGCTTGCTTCCAGAGTTCCCTGACCCTATGATAAGTCTACACTGATACCTGCATACTGTGTGTGCCCTGACCCACACAAGGAAGTGCGTGTCTCTCCAGAAGCCCCTGCTAACACAGTTGATGGAGAGCACAGAAGCACCATCCAGTTACCAAACTCCAACTGCAAAGCTCCCTCAGCTTAAGCACAAGGAGGCGAGAGAGGTGACACACTTCTGGGTGTGCATCTACGTGCCTACCTTTGTTCCGCACATCCTGACTTAAAATGTACAGCTAACCCAGGAAAACCCAATATTTTTAATATTGACACCATCTGCACAATTGTCCAGGGGGAAATAATGCCCATTTCCACCACGATGACACACTTGCGAATGTGTCACTATCTGCCACCCCTTGACTTCCAGGGATTAGAAATTATTTCAGGGTAGCAATAGCCTCTTCCCCTAAGAATTCCCATCAAGCTTCTCCCCCCTCCCCCACCCTTCAGTTTTGTTGTGAAATCAGTTAACCCAAGGGAAAATTTCACAGCTCTTCACTTCTGCTTTTTAGGACTATAAAACAAGGGAGGGAAAACAAGTTGGAC
>|NM_013612|Mouse|
aaagcctgtcttgaaaaatcaagagctgaaactacaggtcaatggtagagcacttgcctggtatgtgcaaggctcACCCGGAACACACAATTCTCCTGCCGTAGACTCTGGCTACCAATTTGAAATAATACATAAGCTTTTAAAAGTGACTTAAAAAAAAACAACAACAAAACAAACCTGAGCACACATCATTCGCCCACTAAACGACGTCCTTACGACTGGTTTTACTTTGCAGGGTTTCACTAAGTTGTTTAGACTTAAACTCAGCCTGCAGCCCAGGCAGATGATGAACTTCTCATTCACTATGATTTCCTGAAGATTTCTCTGTCCGTCAtatgtatccacttacctgttgatggacagctcagataattccagcttctgattattgcaaaaaacattgctgtaaacatcatgtggaggtttttgtttggacatatgtttaatttctctggggtaaatacccaggagtTCGTGCTTTGATATGCACACCACATTCACCCATGCTATCTGAGTGAGACCCTCACAGGTCCACAGGCAGAAGGAATTTTCACCTCCCTCCCATCTTCCCATTAGGTCAACAATGCCCCTTGAACTCCAGACTGAGATGAAAGACCTGACAGGTCtgtgtatgtgtgtgtgtgtgtgtgtgtgtgtgtgtgtgtgtgtgtgtgtgtgtgtgtgtgcgtgtgtAGCTGCCATGAGATATTAAACATTAATACCCAAATGGCAGGAAGGACCAGAAATCGGAGGTAATTTTGGAAGCAAAGAATCTGGAGTGTCTGGAATGGGGCCAGACTTATTATGGAACATAGGGTATCCAGGAGAGGAACGAAGGTCAAAACTGTGGGTTACCACCCCCTTCCGCCACAACTGGTCACTTCTGCCTTTGGTGAGTGTTTCGAAACGCCAAGTGTGTGAAATTGTGAGCATGCCCTCAGTGATGTGGAGATGAGGTCTGGAGGGGATGGGAAGGGCGTGGGTTCCCACTCTTACTCACT
>|NM_008160|Mouse|
GAGTGGAATGTCATAGAGGGGACATGAGGGGCTGGGTTTTCTGGACTAAGACCAAACTGCACTGGGGGCAGGAATCTAGGACCACTAGAAGCACGTGTTCTGAGAGGAGCTAGGTTAGAGTCTGGAGCAGGGAGTCCTGCACTGCTGTCCACCCTTACAAAAACAACCAAAAGAAATTGCCTTTGATAGCGCTGTTAGTGCTACTAAAAAAAagtcaggcatgggtggtacaagcctttagtaccagcactcgggatgaaagcaaagagacaggtaaatctcttgagttctaggcctgcctgggctactgaacaagccttagtacagccaagactgcatacagaaacactgATGAGATGGAGACACCCCCCAAGACAAAACAAAACGAAAACATGCACTTGgagttccaggcgagccagggctctgtagagaccttgtctcagaaacaaaaCACTGGCCACCTGATGCGACGCAGCTCCTcttgagttcaattcccaaattatcaccgagtggaaggagagaaccaactctgacctcaacatgcatgcTCCTTCGATTTAATTAAACAATAAGTGTAATTAAACTTATGTTTTTAAAACCCTATAACCTTATGACTAGAAACGTGTGGGTAAAGTTACACAATATAAGGGAGCTGTGCGTGAGCTGCTTTAGCCGTTGTTATTGCCAGAGGCCATCTTCCTAGGCGGGACTCTAGACTAATTAAGAAACGGTTGAGTAAGACAGAGCTGGAAGATCCCCGCCTAAGCAAGCAGCTTCCTTCCAGACTAGTGCTACAGGAGCTAGACCAGACCCGCCCTAGGCACCTCCAGGCGCTTTAGCCCGGCCGCACCCTCTTCCCTGTTCCTCGATGGGGGGAGGGTAGAGGCCGGATAAGGCGGGACCCTGAGACTTAGAGCTGGCTGCCAGCCGGAAAGAAAGCGATGCCACGTGATCTCAGCACCATCCAGTTAAAAGGAGGTGCAGGGCCCTGTGAGCGCTAG
>|NM_009263|Mouse|
TAATCCATTGTCCTGTagatagactaagtgacttgcccaaggtcacacctggcactgcttacagaaggactgaaaggcagtctggctccTGCAGCTTCCCCACCCAGCAAGCATTCCAGTCTCACAAACTGCTTGCTTAGGCGGGCTCTATCTGGAGTAACCACCTCTTCTGCTCTATATGGCCATTATAGTTTAGATAGCATCAGAACCATCACTCCCAGCTGCTCCAACAGAGCAACAAGGTTCACGAGGTTCACGTCTCTAAAGGTCAGTGGAGGCAGGAGAGGAATTCAGGGTCACTGTGTGGTTTGCACAAAGAGCAAGCGGCTGCATAGCTCAAGTGTCAAAACTGAGTTGTTACTTTGTTTCGTTTTGTTGTGAGGttttgtttcttttgtgagagggtctcactttctgttgccccaactgacctggaacacagtatggagccgaggctagcctcaaattcatggtgatcttccGGAGTACAAAACAGAGCCACTGTGGCCCGGCCAACCTAAGCTACCGAATACAAAGGCAAAAGGGAGGGTCTGAAAGTTCTGCCGAGACAGCAGTTTTCTAGATTTAAGTAAGTCTGAGAGAATCAAATTGTGTATCCATGTGGCCTTTATCTGTAACTTAGATAGGAGAATCCATACCTTTCATCCCCATTGATGTTTTTCTACTAATTCAGTAACTATAAACAAAGTCTCTGTGAGGGTGATCTACTCTTCCTTTCCTTATGGATCCCTGATGCTCTTCCGGGATTCTAAATGCAGTCTATAAATGAAAAGGGTAGTTAATGACATCGTTCATCAGTAATGCTTTGTGTGTGTTTCCTTTTCTTCCTTTTTTTTTTTTTTAACCACAAAACCAGAGGAGGAAGTGTAGGAGCAGGTGGGCCGGGTAGTGGCAAAAACCTCATGACACATCACTCCACCTCCTGATTGGTGGAGACTGTCTGGACCAGCATTTAAATTCTGGGAGGTCTGAGCCACCAG
>|NM_008357|Mouse|
TCACTGTATTATCCTGTACAAAAAGAATATTGATTTTAAAAATGTATTtgtatgtgtgtgtgtgtgtgtgtgtgtgtgtgtgtgtgtgtgtgtgtgtgtAAgtgcaggtccctcaggagaccaatgctgttggatcctctggagcaggagttacagctgttagtggatcatctcagtatggtcctgagaatggaagtccagacctctgcaagaacaacaagctcttgaactgctgagcaatctctccagtcAGATTTTTATGTTTCTTTAAATATAATTTATAATGGTAGTAAAATTTTAAATGGTTGTAAAATACACATTTTCACGATTTTTATTATAAGTAAATTTTGGTGTGATTGTTACCAAAACATGCATTATTGTTTCAAATATAAACCTTGAAGGGATACAAGATAAGTGTGTGAGAACAAACTTCCCATTACAATGATTTTATGTGGAATGCCACACACAGTTAATAATTAGTCGTTCAAATATTCTAGTTTTTACCATTTTTTAATGTAATACACAAAAACACAGAACATAGTTGTGTTTAACTAGGTGCCAAGGGCCTCATCGTTTTCTCCTGGCTTTCTCAAAAGCTTTGGGAACCGCAAGCCACTGAGTCTTTTCAATGATTCATCTGAATGCCAAAGCTGGGACCCCGGGCTCTCGGACTGTCTGGAATAGACACACAGTTGACATGGTTAACTCCTCCTCACTATAATCACTCCTAATTTCCAACTTAAAGATGCTGCCTTACCCACGCCTTGTTTCCCATCAAAAGACATGTGCAATGTTTTACATTCAGCTACAAATTAGGTTGGAAAAATGACCCAAGAGGGGTCAATTTAGTGGAAGTTTACTGTTCCCAAACAGGCCCCTCCTAGCAAGAGTTCAGAAAGAAACTTCCCTCTTCCAGACTCTGCAGCAGGTCAAGGGTTGTTTTGGAGGACCGCCCATTCCAGACCCAAGGTCCTTTTCCGTTTCCTCCCGGTACAGTCTCT
>|NM_009841|Mouse|
cagggctatatagtgaaaccATCTAAAGCGTgacgatgacaacaacaatgatgacgatgacgacgacgacgatgacaatgatgaagacAATGCTGACGGCAAACCTTGCTTCCCAATTTTAGGAACACTGTGTAATGTGATTTGGCCAATGTACCACTATCAAATACCACATTTTGCTTTGttttgttatttaaacaaggtctctatttagtcctagttgtcctggaactctttttgcaggccaggctggccctgaactcaagctggcctgcctctgtctcttaattgctagaattaaagtcatttcctattagcctaacaagctttttatagAAAAGTATTGAAAAagctgggcatggtggctcacacctataatcctagcatttgggaggcagaggcaggaggaaaatcatgcgtttcaggctaggctagattgggttactagactgagatatcatggggagaATGGAGAGGTAGAGAGTGGGAGAAGAATGAATTAATAAAGAACTGAATAAGACGGGAAGAAGGGAGAATTATTTTTCATATTAACTCTCAACTTTGAGCTTTATTCTCTGCCTGGAATCTATAGATAAGTTCACAATCTTTCCACAAATGTCCAATTACATTCAAAGAAAATCAAGAGCTGGATTTGAACGGTGGGAAATTGCTAGCAACTAAGACTAGGGGAAAATGGAGGTGAATCAATGGGACTGAGCAACAGAATAATGATCTAAGGCACTAGGTGTGATTCACCCTTTTCCTGTACGCACCAGACAAGTCCGGGGCGCATAGGTCATCCTCCTGGCACAGAATGCCCTAATGCCACTCTGAATTCTTCCTGTTTTTCGTCCCTTCCTAAAAAACACTTCGTTGCAATATTTACTAGAAGTGAGTAGGGCTGTTAGGAGGAAGAGAAGTGGAGACGCAATTAGAATTCACAGAGGAAGGGACAGGGTGACACCCCAGGATTACATAAATTTACAGGGGCTGCCAAATTGGTC
>|NM_013683|Mouse|
CACTCAGGGTGGGGGCTGTCTGGGGCTAGGTTAAGCAAAGATCTGTATGATGTGTAGGTAGGTCCTTTTCAGTGAGCCTCCATATTACCTTCTCTCAGGTGCTTCATCCAGGACACCTCAGCACCTCTTTTGCAGGGGTCCCCAAGCCCCTCACTTGATTTAGCCAGTAACCCCAACTGCGCAGTCTAGAGTGAAAGCGAAAGCGCTTTGGAGCAACTTCCCTTAGACGCTTCCAGCTCAAGCCAAAGAACGCACCTTCTCACCAGCTTCGCATGCGGATCCCTCCACAGACCCCTGGACACCACACTTCTGAGCAGGGATACCCTACGTTCACTGTGGAGCGCAAGCGCTGGGCGCTACAAGCTTCCTAAGTCTCTTGGTTTACTTCCAGAGCTTTAGGGGTCCCTGATCACTCCACCCGCTGACTCTCACCCCGAGACCCATTACCCCGGTGTGGACTTCTTCCGTCCGGAACGAGCCGGCGGTAGGTGCTCCTGCCCGCAGCATCTCAGCAGAGCGGGGCTCGGCTTTCCAATCAGCGGCTGCGCGCGGTGCAGGCAACTTGCAGACTGAGGCCCCGCCCCATCATCGCGCAAGGGGCGTGCCGTTCTACCAGCATTTGGCGCCCAGAGCAAACCTGAGCAGGGCAAATCTGCCCAGAGACAGGTGACGACAGAGGGTCCTGCCCTCAATCTGGGGTGGGGCCTGGGATGGGAAAATTCACGCAAGCAAGTTAAGGGGGCTGGGGAAGAAGAGGAGAATGAGATTCATGGAGAAGAACACGACAGGCCAGGGCTGCTAGGCAGAACTCCAACTACAGCTTCAGCGGCAGCTTCCAGAACAGCCTGAGCAAGCCAGTCTCAGAAGGAGGCGTGTCTAGTGATTCGAGGTCGGCTTTCGGTTTCTTCTTCCTCTAAACGCCAGCACTTCTAGTCAGCTCCACCAGCTCGAGCGGGTTCCCGGGACTTTACGCGCACGCCCTCGGACCCGCCCTTCTTCCT
>|NM_013693|Mouse|
GGAGTGAGGCAGCTTAACTGCCGGAGGAGACCCAAAGGATGAGCTAGGGAGATCCATCCAAGGGTGGAGAGAGATGAGGGTTCTGGGGAGAAGTGACTCCACTGGAGGGTGGGAGAGTGTTTAGGAGTGGGAGGGTGGGGGAGGGGAATCCTTGGAAGACCGGGGAGTCATACGGATTGGGAGAAATCCTGGAAGCAGGGCTGTGGGACCTAAATGTCTGAGTTGATGTACCGCAGTCAAGATATGGCAGAGGCTCCGTGGAAAACTCACTTGGGAGCAGGGACCCAAAGCAGCAGCCTGAGCTCATGATCAGAGTGAAAGGAGAAGGCTTGTGAGGTCCGTGAATTCCCAGGGCTGAGTTCATTCCCTCTGGGGCTGCCCCATACTCATCCCATTACCCCCCCCACCAGCCCTCCCAAAGCCCATGCACACTTCCCAACTCTCAAGCTGCTCTGCCTTCAGCCACTTCCTCCAAGAACTCAAACAGGGGGCTTTCCCTCCTCAATATCATGTCTCCCCCCTTATGCACCCAGCTTTCAGAAGCACCCCCCCATGCTAAGTTCTCCCCCATGGATGTCCCATTTAGAAATCAAAAGGAAATAGACACAGGCATGGTCTTTCTACAAAGAAACAGACAATGATTAGCTCTGGAGGACAGAGAAGAAATGGGTTTCAGTTCTCAGGGTCCTATACAacacacacacacacacacacacacacacacacacacacacacCCTCCTGATTGGCCCCAGATTGCCACAGAATCCTGGTGGGGACGACGGGGAGGAGATTCCTTGATGCCTGGGTGTCCCCAACTTTCCAAACCCTCTGCCCCCGCGATGGAGAAGAAACCGAGACAGAGGTGTAGGGCCACTACCGCTTCCTCCACATGAGATCATGGTTTTCTCCACCAAGGAAGTTTTCCGAGGGTTGAATGAGAGCTTTTCCCCGCCCTCTTCCCCAAGGGCTATAAAGGCGGCCGTCTGCACAGCCAGCCAG
>|NM_010735|Mouse|
tcctcatgttgtggtgaccccaaccatacaattattttcgttgctatttcataactgtaatttcgctgctattatgaatcataatgtaaatatttgttttaaatagaggtttgccaaagggaccttgcccacaggttgagaactgccgCTCCAGAGAGTAAGGGGACACAGTTAAGATTGTTACACACCAGGATGCCCCAGATTTGGGGAGAGGGCACTGTAATGGAACTTCTTGACATGAAACTGGCAGATGAAACTGGCAGaaaaaaaaaaaaaagctgggcagtggtggcacacacctttaatcccagcacttgggaggcagaggcaggcggatttctgagttctaggccagcctggtctacagagtgagtttcaggacagccagggctacacagagaaaccctgtctcgaaaaaagcaaaaaaaaaaaaaaaaaaaaaaaaaaaCTGGCAGATGACCAGAAAATACAGATATATTGGAATAACTGTGACTTGAACCCCCAAAGACAAGAGAGGAAATAGGCCTGAAGGGGCGGCAGGCATGTCAAGCATCCAGAGCCCTGGGTTCGAACCTGAAAAAACAAAGGTGCCGCTAACCACATGTGGCTTCGGAGCCCTCCAGACATGACCATGATCGACAGAGAGGGAAATGTGCAGAGAAGCCTGTGAGCAGTCAAGGGTGCAGAAGTGATATAAACCATCACTCTTCAGGGAACCAGGCTTCCAGTCACAGCCCAGCTGCACCCTCTCCACGAATTGCTCGGCCGTTCACTGGAACTCCTGGGCCTGACCCAGCTCCCTGCTAGTCCCTGCGGCCCACAGTTCCCCGGACCCGACTCCCTTTCCCAGAACGCAGTAGTCTAAGCCCTTAGCCTGCGGTTCTCTCCTAGGCCCCAGCCTTTCCTGCCTTCGACTGAAACAGCAGCATCTTCTAAGCCCTGGGGGCTTCCCCAAGCCCCAGCCCCGACCTAGAACCCGCCCGCTGCCTGCCACACTGCCG
>|NM_008341|Mouse|
GGCTTTCTGAAATGCCATGGCTAAAGAAAGTGAGGGGCTGGATAAGCACGCAACACTGTGGTACAGTACAGTTTTCAGGGTTCTACCCCACCCCAAAGCAATACCAAAAAGGACAAGGTAAGAGGCTCCAAGCTGTTGCTAGAGGTTGGTCGCTCTGATCTAGCACCCAGGTCAGCAGATAGACACAAAGGTATGTGGGAGACAAAAATCTAGACCTGGGGACTTAGAAGATATTCACAGGCAAGGAGGGGGGGGGGTGGTCCATGATCAGTTTTCTCTGGGAAGTTTTGGTGAGATTCCAAGGTGAGTCCTATTTCAGATTGCCCTTAAACATTTCTGAAGTTTTCCTTGTGATATAAAAGAATGAAAAAATGATGCAGAAAAAGCTGTCAGACTTGATCGTTGATAAGCATCTCAATTACACTAGACCATTAGACTGTCAGAGACAGCTTGGGTATGGCGATATAGACCAAGTGCCCGGAGTCCTAGCACTTTCTCTCTTTGAAGGCACAACTGTTCTTTTGGAATTTATAGCCAGGAGCCAGGAGGTGAACTACGGATTTCTTCCTTTGATGGCTAGAGGCTTCCTGGGGAGGGAGAAACAACTGTGGGCATTGTCACGGAGAGCCCCACTCTTCCCTTCCCTTTGGGGCCTGAAGCCTTCTTGGTCTAATCTGTTCTTTCTTTAGTCGCTTAGGTTTTCTGTGAGCCTGGCCGGCTAGGTCTTTGATTTCCCCTGAACAAAAGCAAGTGCCCTCCCCCATCTGGCTAGCAGCTTGCTGACAGAGTTGGACTTTAGCTCCTGTCCCAGTCCATCACCACGGGACAAACATAGTAGAAAACCTGATCCCTTTACCCCCTTCCACCCACGGTTTGTGTAGAGCTCACAAGCAAAACAAACTTATTTTGAACACTGGGGTCCTAGCACGCTGCCCTGACAATCATTAACCTGTGCCGCACAGCCAGCCCTTCATAAGGCTCTGGGTACGACCAGCCAGCAT
>|NM_008343|Mouse|
TTTGAGTATTTTGAGTCCCTACCTCCTTGAAAAGCAAATCCTTTGCGCCCATAGCTGTCAGCGTGAGGTTGTGCGGTGCTGAGACTCTGGGAGCTAAAGTGGCCCGTGGTGCAGATTTAAACCTCGAGCTCTAAGGTTCTCCAGACCTCAAAGTGATCTGCGCGTTCTCGCTGGGAAATGCCTAATACAGCATACCCTACACGAGGAATTCCATTGCGGGAACTTTACAAAGTACACAGGCGCTGAATGGGTCCGGGCCAGCTTCCCAAACATAAACCATCCCTGGAAAGGCCAGCTTAGCCAGCCATCCAGGGGGAGGGGCTATAGGGTCCGGGACGCCAAATTGGCTGGGAGTCATTGAAGGAAGAGAAGACCAGAGTCCCTGGAGTGGCTGGGACTCTAGAGACGCAAGGTGGCCTGGAGCGCCTGTGGTTACCCGTGAAGAGGTGGCCCTGATACAGGGCGTGCGCACAGAGAGCAGGTGCCCGGTGAAGACGCGCGCAGCGCGCCCCCGTCCTCGTTCCCGCTTCGTCGGGAGGCGCGGGCCCCGGAGCGGAGCCTGCGCCGGCCCACCCCCCACCCTCGCCGTTCCGGGGCGTGTCCTCCGCCACCCCGGCTTCTATATATCGGCCTGCGCGCCCGGGCTGCCCAGATGCGAGCTTAGAGCGGCGACTGGGCGCTGAGGACCTGCTTGCTCGCTGCTCCCATCCCGCCGCCTCATCCCGCCGCCTCATCCCGCGTGCTCCACTCCGCTCCCCTCCACCGAGCCGTCCACCCGGCGCCATGCATCCCGCGCGCCCCGCGCTCTGGGCGGCTGCGCTCACTGCCCTCACTCTGCTCCGCGGACCGCCGGTGGCGCGAGCTggcgcgggcgcggtgggcgcgggccccgTGGTGCGCTGCGAACCGTGCGACGCGCGTGCGCTGTCCCAGTGCGCGCCTCCGCCCACCGCGCCCGCGTGCACGGAGCTGGTGCGAGAGCCCGGCTGCGGCTGCTGCCT
>|NM_010518|Mouse|
GCGAGGTACCTGCTCACTCCAGGATCTGCCTACCCCACAGAAATGCCTCATTGTCAACCCAAGAAGGTTATCACTTTATCCTACCTTCCTTCCATTTAAAAGGACATTTAAGGTGTCCATGAGGACACCAGATAAAACTGACAACCCACAGCATTTCCTCCAGGGTCTCAGTCACTACTCCCAACAAAGCTGGGGAGGGGGGTGGGGTGGAGGGCGTTATCCCTTCTTGAAAGTGCACATAGCACGCTCACACTCagagagagagagagagagagagagagagagagagagagagagagagagagagagaTTCCCTGGTCATCTATATAGGTGAAGGAAAATGACCACTGGCTTTAACTAAAATCAGTACCCCACCAGAACAATAATGACAAGCCCTTGCCATAATCCCTCTGCCCCTTTTAATGGGGGAGGGGTCTACACACGCGCCCGCACTCCTTTTCTCTTTAAATTTATCTCAATGCCCCTCACCAGCTACTGTACACTACTTGTCCTCCAAACACAAACACACAGACAGACAAACCTTCAGTGGTCTCTTAGACACTTTTTTTTCTAAAGTTGGAAAGGACTTCTTGGGCAGGGTATACACGGCTAATAAGAAAATGTGACTCCTAACAGCCAGTGTCCGGGCTAGTTGTCGGAAAACAGACTCGCTCCATTGTATTCACCCAGCTTCTGAAGAGTACTGCCATCCACTCCTCCCTCCACCTTCTCCCTACTCTCCTCTGTAGCTCGCCTGTCTTCGCCCCCCCCCCAAAGCCCTTTCCGTACATTCCGTGAGGAGGAGGGCTCTGTGTAGGGAGCGAAGGGGAGCCCCCGTGTCTAGAAGGCCTCTCTTCCCCACCCCCACCCCGTGTGAGTTTGCGCTGCAAAGCTCCTTGGCATCCTTGCATGGGTTGGGTGTTGGGGAGCTCAAATTGCAGCTACAACTGGCTGGCAGCCAGGGGCCGTCTATTTAAAAGCGCCTGCTCGACCAGAGCCCG
>|NM_031168|Mouse|
CAAGCTAGCTAAGATACAATGAGGTCCTTCTTCGATATCTTTATCTTCCATATACCATGAATCAAAGAAACTTCAACAACATGAGGACTGCAACAGACCTTCAAGCCTCCTTGCATGACCTGGAAATGTTTTGGGGTGTCCTGGCAGCAGTGGGATCAGCACTAACAGATAAGGGCAACTCTCACAGAGACTAAAGGTCTTAACTAAGAAGATAGCCAAGAGACCACTGGGGAGAATGCAGAGAATAGGCTTGGACTTGGAAGCCAAGATTGCTTGACAACAGACAGAAGATATTTCTGTACTTCACCCACTTTACCCACCTGGCAACTCCTGGAAACAACTGCACAAAATTTGGAGGTGAACAAACCATTAGAAACAACTGGTCCTGACAAGACACAGGAAAAACAAGCAATATGCAACATTACTGTCTGTTGTCCAGGTTGGGTGCTGGGGGTGGGAGAGGGAGTGTGTGTCTTTGTATGATCTGAAAAAACTCAGGTCAGAACATCTGTAGATCCTTACAGACATACAAAAGAATCCTAGCCTCTTATTCAtgtgtgtgtgtgtgtgtgtgtgtgtgtgtgtgtgtgtgtgtgtgtgtatgtgtgtgtCGTCTGTCATGCGCGCGTGCCTGCGTTTAAATAACATCAGCTTTAGCTTCTCTTTCTCCTTATAAAACATTGTGAATTTCAGTTTTCTTTCCCATCAAGACATGCTCAAGTGCTGAGTCACTTTTAAAGAAAAAAAAGAAGAGTGCTCATGCTTCTTAGGGCTAGCCTCAAGGATGACTTAAGCACACTTTCCCCTTCCTAGTTGTGATTCTTTCGATGCTAAACGACGTCACATTGTGCAATCTTAATAAGGTTTCCAATCAGCCCCACCCACTCTGGCCCCACCCCCACCCTCCAACAAAGATTTTTATCAAATGTGGGATTTTCCCATGAGTCTCAAAATTAGAGAGTTGACTCCTAATAAATATGAGACTGGGGATGTCTGTAGCT
>|NM_010427|Mouse|
[truncated: 9,857,797 more chars]
