# Supplementary material for: Prediction of synergistic transcription factors by function conservation
Source: Genome Biol. 2007 Dec 5;8(12):R257. doi: 10.1186/gb-2007-8-12-r257 (PMC2246259; doi:10.1186/gb-2007-8-12-r257)
Supplement: Additional data file 5 — Matrix ID in the TRANSFAC database for the 234 PWMs used in this study. [file gb-2007-8-12-r257-S5.txt]

V$ZTA_Q2 
V$ZID_01 
V$ZIC3_01 
V$ZF5_01 
V$YY1_01 
V$XVENT1_01 
V$XPF1_Q6 
V$XFD1_01 
V$XBP1_01 
V$WHN_B 
V$VMAF_01 
V$VDR_Q3 
V$VBP_01 
V$USF_C 
V$TTF1_Q6 
V$TST1_01 
V$TITF1_Q3 
V$TGIF_01 
V$TFIII_Q6 
V$TFE_Q6 
V$TEL2_Q6 
V$TEF_Q6 
V$TCF4_Q5 
V$TBX5_01 
V$TBP_01 
V$TATA_C 
V$TAL1_Q6 
V$STAT_01 
V$STAF_02 
V$SRY_02 
V$SRF_Q4 
V$SREBP1_01 
V$SP1_Q2_01 
V$SOX5_01 
V$SMAD_Q6_01 
V$SF1_Q6 
V$S8_01 
V$RREB1_01 
V$RORA1_01 
V$RFX1_02 
V$RFX_Q6 
V$PU1_Q6 
V$PTF1BETA_Q6 
V$PPARG_03 
V$PPAR_DR1_Q2 
V$POU1F1_Q6 
V$PITX2_Q2 
V$PIT1_Q6 
V$PEBP_Q6 
V$PEA3_Q6 
V$PBX1_01 
V$PAX4_04 
V$PADS_C 
V$P53_DECAMER_Q2 
V$P300_01 
V$OSF2_Q6 
V$OLF1_01 
V$OCT1_04 
V$NRF2_01 
V$NMYC_01 
V$NKX62_Q2 
V$NFY_01 
V$NFMUE1_Q6 
V$NFKAPPAB50_01 
V$NFE2_01 
V$NFAT_Q6 
V$NF1_Q6_01 
V$NCX_01 
V$MZF1_01 
V$MYOGENIN_Q6 
V$MYOD_01 
V$MYCMAX_02 
V$MYB_Q3 
V$MUSCLE_INI_B 
V$MTF1_Q4 
V$MTATA_B 
V$MSX1_01 
V$MRF2_01 
V$MMEF2_Q6 
V$MINI19_B 
V$MEIS1_01 
V$MEF2_Q6_01 
V$MAZR_01 
V$MAZ_Q6 
V$LYF1_01 
V$LPOLYA_B 
V$LMO2COM_01 
V$LFA1_Q6 
V$LEF1TCF1_Q4 
V$LDSPOLYA_B 
V$LBP1_Q6 
V$KROX_Q6 
V$IRF7_01 
V$IRF_Q6_01 
V$IPF1_Q4_01 
V$IK2_01 
V$HTF_01 
V$HSF1_01 
V$HP1SITEFACTOR_Q6 
V$HOXA4_Q2 
V$HNF4_DR1_Q3 
V$HNF3B_01 
V$HNF1_C 
V$HMGIY_Q3 
V$HLF_01 
V$HIF1_Q3 
V$HIC1_02 
V$HFH3_01 
V$HES1_Q2 
V$HELIOSA_02 
V$HEB_Q6 
V$HAND1E47_01 
V$GR_01 
V$GLI_Q2 
V$GFI1_Q6 
V$GEN_INI_B 
V$GCM_Q2 
V$GC_01 
V$GATA1_06 
V$GABP_B 
V$FREAC7_01 
V$FOX_Q2 
V$FAC1_01 
V$EVI1_04 
V$ETS_Q4 
V$ETF_Q6 
V$ER_Q6 
V$EN1_01 
V$ELK1_01 
V$ELF1_Q6 
V$EGR_Q6 
V$EFC_Q6 
V$EBOX_Q6_01 
V$EBF_Q6 
V$E4F1_Q6 
V$E47_01 
V$E2F1DP2_01 
V$E2F1_Q3_01 
V$E2A_Q2 
V$E12_Q6 
V$DR1_Q3 
V$DELTAEF1_01 
V$DEC_Q1 
V$DEAF1_01 
V$DBP_Q6 
V$CRX_Q4 
V$CREL_01 
V$CREB_Q2 
V$CP2_01 
V$COUP_01 
V$COREBINDINGFACTOR_Q6 
V$COMP1_01 
V$CMYB_01 
V$CMAF_01 
V$CIZ_01 
V$CHOP_01 
V$CHCH_01 
V$CETS1P54_02 
V$CETS168_Q6 
V$CEBPB_01 
V$CEBP_Q2_01 
V$CDXA_01 
V$CDX2_Q5 
V$CDPCR1_01 
V$CDC5_01 
V$CBF_02 
V$CART1_01 
V$CAP_01 
V$CACBINDINGPROTEIN_Q6 
V$CAAT_01 
V$BRN2_01 
V$BLIMP1_Q6 
V$BARBIE_01 
V$BACH2_01 
V$ATF_01 
V$ATATA_B 
V$ARP1_01 
V$ARNT_01 
V$AREB6_02 
V$AP4_01 
V$AP3_Q6 
V$AP2_Q3 
V$AP1FJ_Q2 
V$AP1_Q2 
V$AML_Q6 
V$AMEF2_Q6 
V$AIRE_01 
V$AHRHIF_Q6 
V$AHRARNT_01 
V$AHR_Q5 
V$AFP1_Q6 
V$ACAAT_B 
V$ALPHACP1_01
V$ALX4_01
V$APOLYA_B
V$AR_01
V$BEL1_B
V$BRACH_01
V$CACCCBINDINGFACTOR_Q6
V$CLOX_01
V$E2_01
V$ETS1_B
V$FXR_Q3
V$GCNF_01
V$GRE_C
V$GZF1_01
V$HEN1_01
V$HMX1_01
V$ICSBP_Q6
V$LEF1_Q2
V$LHX3_01
V$LUN1_01
V$LXR_Q3
V$MAF_Q6
V$MAX_01
V$MIF1_01
V$MYC_Q2
V$MYOGNF1_01
V$NERF_Q2
V$NGFIC_01
V$NRSF_01
V$PLZF_02
V$POLY_C
V$PR_01
V$R_01
V$RP58_01
V$RSRFC4_01
V$SEF1_C
V$STRA13_01
V$T3R_01
V$TAACC_B
V$UF1H3BETA_Q6
V$VJUN_01
V$VMYB_01
