# Supplementary material for: Prediction of synergistic transcription factors by function conservation
Source: Genome Biol. 2007 Dec 5;8(12):R257. doi: 10.1186/gb-2007-8-12-r257 (PMC2246259; doi:10.1186/gb-2007-8-12-r257)
Supplement: Additional data file 6 — PERL scripts for computing TFBS combinations by distance constraints. [file gb-2007-8-12-r257-S6.txt]

============================== PERL SCRIPT 1 - GENES WITH HOMOTYPIC TFBS COMBINATIONS ==========================
================================================================================================================
================================================================================================================


#! /usr/local/bin/perl

# Searches genes having homotypic TFBS combinations ($inputfilename2) with defined max distance ($max_distance) 
# from Match results ($inputfilename1) within certain defined ranges ($low_bound and $upper_bound) 
# Records the counts (>=2) for each gene. 
# run the script like:
# $perl This_script data_file_from_match TFBS_list path_of_your_output extension_of_your_file_name max_between_TFBS_distance low_bound upper_bound
# The TFBS_list is a single coloumn file like:
#	SP1_Q6
#	E2F1_Q3_01
#	YY1_01

$inputfilename1 = $ARGV[0];
$inputfilename2 = $ARGV[1];
$dir_name = $ARGV[2];
$ex_name = $ARGV[3];
$max_distance = $ARGV[4];
$low_bound = $ARGV[5];
$upper_bound = $ARGV[6];

chomp($dir_name);

chomp($ex_name);

open (INFILE1, "<$inputfilename1");
open (INFILE2, "<$inputfilename2");

	@ary1 = <INFILE1>;
	@ary2 = <INFILE2>;	
	close (INFILE1);
	close (INFILE2);

################ hash for ALL genes for TFs ##########################
foreach $line2 (@ary2) {  
	chomp($line2);	
	$line2 =~ s/ //g;
	%$line2 = ();
}
############ Hash for ALL TFBSs in a single gene ############
foreach $line2 (@ary2) {  
        chomp($line2);
        $line2 =~ s/ //g;
	$HS = $line2."_S";
        %$HS = ();
}

##############################################################
 	my $TF_length ="";
	%TF_List_In_Single_Gene = ();
	$count = 0;
	$gene_name = "";

foreach $line1(@ary1) {  ##### FOREACH_1
	chomp($line1);
	my($empty, $a1, $a2, $a3, $a4, $a5, $a6, $a7, $a8, $a9, $a10) = split(/\s+/, $line1);		
	my($b1, $b2) = split(/\$/, $a1);		

	$TF_length = length($a10);

	if($empty eq "Inspecting") {  ### enter the results from one gene IF_1
	   if($count == 0){  ######## first enter the match results ### IF_2
			######### record the first gene name
		$gene_name = $a3;
		$count = 1;
	   }
	   else{   ######the rest of match results	ELSE_2 	### use the previously recorded gene name 
		foreach $key_a (keys %TF_List_In_Single_Gene) {  #####FOREACH_2  ##### key_a is individual TF in one gene
			my $HS_b = $key_a."_S";			
			##### computing distance and stamp each location ###########
			foreach $key_b (keys %$HS_b) {
				foreach $key_c (keys %$HS_b) {
					$my_value = $$HS_b{$key_c};
					my ($length, $stamp) = split(/\|/, $my_value);
					if($key_c >= $key_b + $length && $key_c <= $key_b + $length + $max_distance){
					####	print("In distance computing - hash: ", $HS_b, "\t location out: ", $key_b, "\t location in: ", $key_c, "\t stamp: ", $stamp, "\n");
						$$HS_b{$key_b} = $length."|stamp_yes";
						$$HS_b{$key_c} = $length."|stamp_yes";
					}  
				}
			}
			################### end stamping ########################
			########### assign to hit in all gene Hash ##############
			while( ($key_d, $value) = each(%$HS_b)){
				my ($length_2, $stamped) = split(/\|/, $value);
				if($stamped eq "stamp_yes") {
					if (defined $$key_a{$gene_name}){   #### for all gene single TF count
						$$key_a{$gene_name} += 1;
                                        }
                                        else{
                                                $$key_a{$gene_name} = 1;
                                        }
				}
			}

			####################### end ############################
		} #### end FOREACH_2

			
		######################## Remove or delete the items in single gene hash #############
		foreach $key_e (keys %TF_List_In_Single_Gene) {
			my $HS_b2 = $key_e."_S";
			%$HS_b2 = ();
		}

		  %TF_List_In_Single_Gene = (); 
		$gene_name = $a3;   ######### gene name from the next one
		#####################################################################################
	   }######END ELSE_2
	}
	else {######ELSE_1
			my $HS_single = $b2."_S";
			if($a3 >= $low_bound && $a3 <= $upper_bound - $TF_length +1) {
 				$$HS_single{$a3} = $TF_length."|stamp_no";
				$TF_List_In_Single_Gene{$b2} = 1;
			} 
	}


} ##foreach

##################### output ###############

foreach $line3 (@ary2) {  
	
	chomp($line3);
	$line3 =~ s/ //g;
	$fileextention =$line3."_".$ex_name;
	open (OUTFILE,">>/$dir_name/$fileextention");

	foreach $my_keys (keys %$line3) {
	   print OUTFILE ($my_keys,  "\t", $$line3{$my_keys}, "\n");
	}
	
	close (OUTFILE);
}
############################################


========================= PERL SCRIPT 2 - NUMBER OF TFBSs WITH HOMOTYPIC TFBS COMBINATIONS =====================
================================================================================================================
================================================================================================================


#! /usr/local/bin/perl

# Computes the total number of TFBSs from Match results of mutiple genes ($inputfilename1) for  
# homotypic TFBS combinations ($inputfilename2) with defined max distance ($max_distance) 
# between them.  The results are the counts of these two TFBSs on differnet locations 
# within certain defined ranges ($low_bound and $upper_bound)
# run the script like:
# $perl This_script data_file_from_match TFBS_list path_of_your_output extension_of_your_file_name max_between_TFBS_distance low_bound upper_bound
# The TFBS_list is a single coloumn file like:
#	SP1_Q6
#	E2F1_Q3_01
#	YY1_01


$inputfilename1 = $ARGV[0];
$inputfilename2 = $ARGV[1];
$dir_name = $ARGV[2];
$ex_name = $ARGV[3];
$max_distance = $ARGV[4];
$low_bound = $ARGV[5];
$upper_bound = $ARGV[6];  

chomp($dir_name);
chomp($ex_name);

open (INFILE1, "<$inputfilename1");
open (INFILE2, "<$inputfilename2");

	@ary1 = <INFILE1>;
	@ary2 = <INFILE2>;	
	close (INFILE1);
	close (INFILE2);

################ hash for ALL TFBSs in all genes ##########################
foreach $line2 (@ary2) {  
	chomp($line2);	
	$line2 =~ s/ //g;
	%$line2 = ();
}
############ Hash for ALL TFBSs in a single gene ############
foreach $line2 (@ary2) {  
        chomp($line2);
        $line2 =~ s/ //g;
	$HS = $line2."_S";
        %$HS = ();
}

##############################################################
 	my $TF_length ="";
	%TF_List_In_Single_Gene = ();

foreach $line1(@ary1) {  
	chomp($line1);
	my($empty, $a1, $a2, $a3, $a4, $a5, $a6, $a7, $a8, $a9, $a10) = split(/\s+/, $line1);		
	my($b1, $b2) = split(/\$/, $a1);		

	$TF_length = length($a10);

	if($empty eq "Inspecting") {  ### enter the results from one gene 

		foreach $key_a (keys %TF_List_In_Single_Gene) {
			my $HS_b = $key_a."_S";			
			##### computing distance and stamp each location ###########
			foreach $key_b (keys %$HS_b) {
				foreach $key_c (keys %$HS_b) {
					$my_value = $$HS_b{$key_c};
					my ($length, $stamp) = split(/\|/, $my_value);
					if($key_c >= $key_b + $length && $key_c <= $key_b + $length + $max_distance){
					####	print("In distance computing - hash: ", $HS_b, "\t location out: ", $key_b, "\t location in: ", $key_c, "\t stamp: ", $stamp, "\n");
						$$HS_b{$key_b} = $length."|stamp_yes";
						$$HS_b{$key_c} = $length."|stamp_yes";
					}  
				}
			}
			################### end stamping ########################
			########### assign to hit in all gene Hash ##############
			while( ($key_d, $value) = each(%$HS_b)){
				my ($length_2, $stamped) = split(/\|/, $value);
				if($stamped eq "stamp_yes") {
					if (defined $$key_a{$key_d}){   #### for all gene single TF count
                                        	$$key_a{$key_d} += 1;
                                	}
                                	else{
                                        	$$key_a{$key_d} = 1;
                                	}
				}
			}
			####################### end ############################
		} #### end for each

			
		######################## Remove or delete the items in single gene hash #############
		foreach $key_e (keys %TF_List_In_Single_Gene) {
			my $HS_b2 = $key_e."_S";
			%$HS_b2 = ();
		}


============================ PERL SCRIPT 3 - GENES WITH HETEROTYPIC TFBS COMBINATIONS ==========================
================================================================================================================
================================================================================================================

#!/usr/bin/perl
#  
# Searches genes having heterotypic TFBS combinations with defined max distance ($maxTfbsDistance) 
# from Match results ($geneFile) within certain defined ranges ($tfbsLowerBound and $tfbsUpperBound) 
# Records the counts (>=2) for each gene. 
# see sub usage_and_exit() for detailed information of how to run the script

# ----------------------------------------------------------------------
# Initialize

# The geneLocationMatchCounter keeps track of the number of times a
# TFBS location met the distance cutoff for each pair specified in the
# pair file.  The 1st level key is the TFBS pair identifier
# "tfbs1|tfbs2" as specified in the pair fil, the 2nd level keys are
# the TFBS start locations for each pair in a match, and and and the
# values are counters indicating the number of times that the location
# matched.  The counter is incremented only once per location per
# pair.
my %geneLocationMatchCounter = ();

# The geneData is a hash containing information parsed from the gene
# input file.  The keys are TFBS names and the values are arrays of
# start locations where those TFBS were found in the gene.
my %geneData = ();

# The tfbsPairList is an array containing all TFBS pairs listed in the
# input file.
my @tfbsPairList = ();

my $geneFile;
my $tfbsPairFile;
my $outputDir;
my $outputFileExt;
my $maxTfbsDistance;
my $tfbsLowerBound;
my $tfbsUpperBound;
my $startTime;
my $endTime;
my $count = 0;
my $debug = 0;
my $timing = 0;

# ----------------------------------------------------------------------
# Process command line arguments

$length = @ARGV;
$length >= 7 || usage_and_exit("Not enough parameters");

for ($i = 0; $i < $length; $i++)
{
    $arg = $ARGV[$i];

    if ( "-gene-file" eq $arg ) {
        if ( $i + 1 >= $length ) { usage_and_exit(); }
        $geneFile = $ARGV[++$i];
    } elsif ( "-pair-file" eq $arg ) {
        if ( $i + 1 >= $length ) { usage_and_exit(); }
        $tfbsPairFile = $ARGV[++$i];
    } elsif ( "-output-dir" eq $arg ) {
        if ( $i + 1 >= $length ) { usage_and_exit(); }
        $outputDir = $ARGV[++$i];
    } elsif ( "-output-ext" eq $arg ) {
        if ( $i + 1 >= $length ) { usage_and_exit(); }
        $outputFileExt = $ARGV[++$i];
    } elsif ( "-max-distance" eq $arg ) {
        if ( $i + 1 >= $length ) { usage_and_exit(); }
        $maxTfbsDistance = $ARGV[++$i];
    } elsif ( "-location-min" eq $arg ) {
        if ( $i + 1 >= $length ) { usage_and_exit(); }
        $tfbsLowerBound = $ARGV[++$i];
    } elsif ( "-location-max" eq $arg ) {
        if ( $i + 1 >= $length ) { usage_and_exit(); }
        $tfbsUpperBound = $ARGV[++$i];
    } elsif ( "-debug" eq $arg ) {
        $debug = 1;
    } elsif ( "-timing" eq $arg ) {
        $timing = 1;
    } elsif ( "-help" eq $arg ) {
        usage_and_exit();
    } else {
        usage_and_exit("Unknown argument: $arg");
    }
}  # for ($i = 0; $i < $length; $i++)

# ----------------------------------------------------------------------
# Verify command line arguments


( -r $geneFile ) || usage_and_exit("Cannot read gene file: '$geneFile'");
( -r $tfbsPairFile ) || usage_and_exit("Cannot TFBS pair file file: '$tfbsPairFile'");
( -d $outputDir ) || usage_and_exit("Output directory does not exist: '$outputDir'");

# ----------------------------------------------------------------------
# Load the list of TFBS pairs from the file and store in an array of
# array references (accessed as $tfbsPairList[index]->[0])

open (TFBS_PAIRS, "<$tfbsPairFile") || die("Cannot open '$tfbsPairFile' for reading");

if ( 1 == $debug )
{
    print "Loading pairs and initializing data structures.\n";
}

while (<TFBS_PAIRS>)
{
    my $line = $_;
    $count++;

    # Skip empty lines
    if ( $line =~ /^\s+$/ ) { next; }

    # clear whitespace
    $line =~ s/^\s+|\s+$//g;

    ($tfbs1, $tfbs2) = split(/\|/, $line);
    push(@tfbsPairList, [$tfbs1, $tfbs2]);

}  # while (<TFBS_PAIRS>)

close(TFBS_PAIRS);

if ( 1 == $debug )
{
    print "Done loading\n";
}

# ----------------------------------------------------------------------
# Process the genes in the gene input file

$count = 0;
open (GENE_FILE, "<$geneFile") || die("Cannot open '$geneFile' for reading");
$my_count = 0;
$gene_name = "";

while (<GENE_FILE>)
{
    my $line = $_;
    $geneStartTime = time();
    my($empty, $a1, $a2, $a3, $a4, $a5, $a6, $a7, $a8, $a9, $a10) = split(/\s+/, $line);
    
    # Skip empty lines

    if ( $line =~ /^\s+$/ ) { next; }

    # Strip whitespace from the start and end of the line

    $line =~ s/^\s+|\s+$//g;

    # Check for the start of a new gene entry.  If found initialize
    # data structures for the new gene.
    
    if ( $line =~ /^Inspecting/ )
    {
     if($my_count ==0) {
	 $gene_name = $a3;
	 $my_count = 1;
     }
     else{
        # If there is gene data loaded, process it.

        if ( %geneData )
        {
            checkTfbsPairs();
        }

        if ( 1 == $timing && $count > 0 )
        {
            $geneEndTime = time();
            print "  Total Gene time = " . ($geneEndTime - $geneStartTime) . " secs \n";
            $geneStartTime = time();
        }

        # Initialize data structures for the new gene.

#      my($junk, $geneName, $name, $geneId) = split(/\s*\|\s*/, $line);
        %geneData = {};
	$gene_name = $a3;
#        $count++;
#        print "Processing Gene $count : $geneName\n";
#       next;
     }
    }  # if ( $line =~ /^Inspecting/ )

    # Parse the gene input lines

    my($tmpTFBS, $tmpLocation, $score1, $score2, $tfbsSeq) = split(/\s*\|\s*/, $line);
    my($animalType, $tfbsName) = split(/\$/, $tmpTFBS);
    my($tfbsLocation, $stand) = split(/\s+/, $tmpLocation);
    
    $seqLength = length($tfbsSeq);

    # Store the gene information, but only if the start location is
    # withing the specified upper and lower bounds.

    if ( $tfbsLocation >= $tfbsLowerBound &&
         $tfbsLocation <= ($tfbsUpperBound - $seqLength + 1) )
    {

        if ( ! exists( $geneData{$tfbsName} ) )
        {
            $geneData{$tfbsName} = [$tfbsLocation];  # create an array refernce
        }
        else
        {
            push(@{$geneData{$tfbsName}}, $tfbsLocation);
        }
    }  # if ( $tfbsLocation >= $tfbsLowerBound && ... )
    elsif ( 1 == $debug )
    {
        print "  Gene start location out of range: lower = $tfbsLowerBound, upper = " .
            ($tfbsUpperBound - $seqLength + 1) . ", start = $tfbsLocation\n";
    }

}  # while (<GENE_FILE>)

close(GENE_FILE);

# Process the final set of gene data

if ( %geneData )
{
    checkTfbsPairs();
}

# ----------------------------------------------------------------------
# Output the data to an individual file for each pair


#print "\nTotals:\n\n";
foreach $pair (keys(%geneLocationMatchCounter))
{
    $outputFilename = $outputDir . "/" . $pair .":".$outputFileExt."_D".$maxTfbsDistance;
    open (OUTFILE,">$outputFilename");

    %counter = %{$geneLocationMatchCounter{$pair}};
    foreach $k ( keys(%counter) )
    {
        if ( $counter{$k} ne 0 )
        {
            print OUTFILE ($k, "\t",  $counter{$k}, "\n");   
        }
    }

    close (OUTFILE);

}  # foreach $pair (keys(%geneLocationMatchCounter))

exit();

# ----------------------------------------------------------------------
# Subroutine: checkTfbsPairs()
#
# For each TFBS pair listed in the input file, locate both TFBS
# entries in the gene data and calculate the distances between all
# combinations of the start locations.  A gene may specify multiple
# TFBS with the same name and different start locations.  If the gene
# doesn't contain any data for a TFBS then skip that pair.
# ----------------------------------------------------------------------

sub checkTfbsPairs()
{
    $startTime = time();

    # Iterate through each TFBS pair and examine the current gene for
    # matching TFBS.  Calculate the distance between all combinations
    # of matching TFBS start locations.  If the distance is below the
    # cutoff flag both start locations as matching.

    foreach $pair (@tfbsPairList)
    {
        # currentGeneLocationMatchList is a hash where the keys are
        # the TFBS start locations found in the current TFBS pair
        # where the distance between the TFBS in the pair is below the
        # specificed cutoff value.  A value of 1 indicates that a TFBS
        # at that location met the criteria.

        my %currentGeneLocationMatchList = ();

        # Pull the TFBS location list for each site in the pair out of
        # the parsed gene data

        $pairKey = $pair->[0] . ":" . $pair->[1];
        @tfbsLocationList1 = @{$geneData{$pair->[0]}};
        @tfbsLocationList2 = @{$geneData{$pair->[1]}};
        $num1 = @tfbsLocationList1;
        $num2 = @tfbsLocationList2;

        if ( 1 == $debug)
        {
            print "Pair = ($pairKey) ($num1 locations, $num2 locations)\n";
        }
        
        if ( $num1 == 0 || $num2 == 0 )
        {
            if ( 1 == $debug) { print "  No start locations for the TFBS, skipping pair\n"; }
            next;
        }
        
        # Process each possible combination of TFBS pairs
      
        foreach $tfbsLocation1 ( @tfbsLocationList1 )
        {
  
            foreach $tfbsLocation2 ( @tfbsLocationList2 )
            {
                # Skip pairs of locations that we've already flagged
                # as matching our criteria

                if ( 1 == $currentGeneLocationMatchList{$tfbsLocation1} &&
                     1 == $currentGeneLocationMatchList{$tfbsLocation2} )
                {
                    if ( 1 == $debug)
                    {
                        print "Skipping flagged genes " .
                            $pair->[0] . "($tfbsLocation1) " .
                            $pair->[1] . "($tfbsLocation2)\n";
                    }
                    next;
                }
                
                # If the distance between the two pairs is below the
                # cutoff then flag the start location for each TFBS in
                # the pair

                $distance = abs($tfbsLocation1 - $tfbsLocation2);
                if ( 1 == $debug)
                {
                    print "  distance " . $pair->[0] . " ($tfbsLocation1) <-> "
                        . $pair->[1] . " ($tfbsLocation2) = $distance";
                }

                if ( $distance <= $maxTfbsDistance )
                {
                    if ( 1 == $debug) { print " PASS"; }
                    $currentGeneLocationMatchList{$tfbsLocation1} = 1;
                    $currentGeneLocationMatchList{$tfbsLocation2} = 1;
                }
                if ( 1 == $debug) { print "\n"; }

            } # foreach $tfbsLocation2 ( @tfbsLocationList2 )
        } # foreach $tfbsLocation1 ( @tfbsLocationList1 )

        # Create an entry in the geneLocationMatchCounter so that we
        # will always create an output file, even if it is empty

        if ( ! exists($geneLocationMatchCounter{$pairKey}) )
        {
            $geneLocationMatchCounter{$pairKey} = ();
        }

        # Update the master list of TFBS start locations.  If a TFBS
        # pair start location has been flagged as meeting the
        # criteria, increment the master counter for that (TFBS pair,
        # TFBS start location) tuple by one.

        foreach $k ( keys(%currentGeneLocationMatchList) )
        {
            if ( ! exists($geneLocationMatchCounter{$pairKey}{$gene_name}) )
            {
                $geneLocationMatchCounter{$pairKey}{$gene_name} = 0;
            }
            $geneLocationMatchCounter{$pairKey}{$gene_name} += $currentGeneLocationMatchList{$k};
        }
        
    }  # foreach $pair (@tfbsPairList)

    $endTime = time();

    if ( 1 == $timing )
    {
        print "  Process gene pairs time = " . ($endTime - $startTime) . " secs \n";
    }

}  # checkTfbsPairs()


# ----------------------------------------------------------------------
# Subroutine: usage_and_exit()
#
# Display the command usage and exit.
# ----------------------------------------------------------------------

sub usage_and_exit()
{
    ($message) = @_;
    
    if ( "" ne $message )
    {
        print "\n$message\n";
    }

    print "\nUsage: $0 \\\n" .
        "  -gene-file gene file \\\n" .
        "  -pair-file TFBS pair file \\\n" .
        "  -output-dir output file directory \\\n" .
        "  -output-ext output file extension \\\n" .
        "  -max-distance max distance between TFBS pairs \\\n" .
        "  -location-min lower bound on TFBS start locations \\\n" .
        "  -locaiton-max upper bound on TFBS start locations \\\n" .
        "  [-debug] \\\n" .
        "  [-timing] \\\n" .
        "  [-help]\n\n";
    exit(1);
}


======================= PERL SCRIPT 4 - NUMBER OF TFBSs WITH HETEROTYPIC TFBS COMBINATIONS =====================
================================================================================================================
================================================================================================================


#!/usr/bin/perl
#
# Computes the total number of TFBSs from Match results of mutiple genes ($geneFile) for t 
# heterotypic TFBS combinations ($tfbsPairFile) with defined max distance ($maxTfbsDistance) 
# between them.  The results are the counts of these two TFBSs on differnet locations 
# within certain defined ranges ($tfbsLowerBound and $tfbsUpperBound)
# see sub usage_and_exit() for detailed information of how to run the script

# ----------------------------------------------------------------------
# Initialize

# The geneLocationMatchCounter keeps track of the number of times a
# TFBS location met the distance cutoff for each pair specified in the
# pair file.  The 1st level key is the TFBS pair identifier
# "tfbs1|tfbs2" as specified in the pair fil, the 2nd level keys are
# the TFBS start locations for each pair in a match, and and and the
# values are counters indicating the number of times that the location
# matched.  The counter is incremented only once per location per
# pair.
my %geneLocationMatchCounter = ();

# The geneData is a hash containing information parsed from the gene
# input file.  The keys are TFBS names and the values are arrays of
# start locations where those TFBS were found in the gene.
my %geneData = ();

# The tfbsPairList is an array containing all TFBS pairs listed in the
# input file.
my @tfbsPairList = ();

my $geneFile;
my $tfbsPairFile;
my $outputDir;
my $outputFileExt;
my $maxTfbsDistance;
my $tfbsLowerBound;
my $tfbsUpperBound;
my $startTime;
my $endTime;
my $count = 0;
my $debug = 0;
my $timing = 0;

# ----------------------------------------------------------------------
# Process command line arguments

$length = @ARGV;
$length >= 7 || usage_and_exit("Not enough parameters");

for ($i = 0; $i < $length; $i++)
{
    $arg = $ARGV[$i];

    if ( "-gene-file" eq $arg ) {
        if ( $i + 1 >= $length ) { usage_and_exit(); }
        $geneFile = $ARGV[++$i];
    } elsif ( "-pair-file" eq $arg ) {
        if ( $i + 1 >= $length ) { usage_and_exit(); }
        $tfbsPairFile = $ARGV[++$i];
    } elsif ( "-output-dir" eq $arg ) {
        if ( $i + 1 >= $length ) { usage_and_exit(); }
        $outputDir = $ARGV[++$i];
    } elsif ( "-output-ext" eq $arg ) {
        if ( $i + 1 >= $length ) { usage_and_exit(); }
        $outputFileExt = $ARGV[++$i];
    } elsif ( "-max-distance" eq $arg ) {
        if ( $i + 1 >= $length ) { usage_and_exit(); }
        $maxTfbsDistance = $ARGV[++$i];
    } elsif ( "-location-min" eq $arg ) {
        if ( $i + 1 >= $length ) { usage_and_exit(); }
        $tfbsLowerBound = $ARGV[++$i];
    } elsif ( "-location-max" eq $arg ) {
        if ( $i + 1 >= $length ) { usage_and_exit(); }
        $tfbsUpperBound = $ARGV[++$i];
    } elsif ( "-debug" eq $arg ) {
        $debug = 1;
    } elsif ( "-timing" eq $arg ) {
        $timing = 1;
    } elsif ( "-help" eq $arg ) {
        usage_and_exit();
    } else {
        usage_and_exit("Unknown argument: $arg");
    }
}  # for ($i = 0; $i < $length; $i++)

# ----------------------------------------------------------------------
# Verify command line arguments


( -r $geneFile ) || usage_and_exit("Cannot read gene file: '$geneFile'");
( -r $tfbsPairFile ) || usage_and_exit("Cannot TFBS pair file file: '$tfbsPairFile'");
( -d $outputDir ) || usage_and_exit("Output directory does not exist: '$outputDir'");

# ----------------------------------------------------------------------
# Load the list of TFBS pairs from the file and store in an array of
# array references (accessed as $tfbsPairList[index]->[0])

open (TFBS_PAIRS, "<$tfbsPairFile") || die("Cannot open '$tfbsPairFile' for reading");

if ( 1 == $debug )
{
    print "Loading pairs and initializing data structures.\n";
}

while (<TFBS_PAIRS>)
{
    my $line = $_;
    $count++;

    # Skip empty lines
    if ( $line =~ /^\s+$/ ) { next; }

    # clear whitespace
    $line =~ s/^\s+|\s+$//g;

    ($tfbs1, $tfbs2) = split(/\|/, $line);
    push(@tfbsPairList, [$tfbs1, $tfbs2]);

}  # while (<TFBS_PAIRS>)

close(TFBS_PAIRS);

if ( 1 == $debug )
{
    print "Done loading\n";
}

# ----------------------------------------------------------------------
# Process the genes in the gene input file

$count = 0;
open (GENE_FILE, "<$geneFile") || die("Cannot open '$geneFile' for reading");

while (<GENE_FILE>)
{
    my $line = $_;
    $geneStartTime = time();
    
    # Skip empty lines

    if ( $line =~ /^\s+$/ ) { next; }

    # Strip whitespace from the start and end of the line

    $line =~ s/^\s+|\s+$//g;

    # Check for the start of a new gene entry.  If found initialize
    # data structures for the new gene.

    if ( $line =~ /^Inspecting/ )
    {
        # If there is gene data loaded, process it.

        if ( %geneData )
        {
            checkTfbsPairs();
        }

        if ( 1 == $timing && $count > 0 )
        {
            $geneEndTime = time();
            print "  Total Gene time = " . ($geneEndTime - $geneStartTime) . " secs \n";
            $geneStartTime = time();
        }

        # Initialize data structures for the new gene.

        my($junk, $geneName, $name, $geneId) = split(/\s*\|\s*/, $line);
        %geneData = {};

        $count++;
##        print "Processing Gene $count : $geneName\n";
        next;
    }  # if ( $line =~ /^Inspecting/ )

    # Parse the gene input lines

    my($tmpTFBS, $tmpLocation, $score1, $score2, $tfbsSeq) = split(/\s*\|\s*/, $line);
    my($animalType, $tfbsName) = split(/\$/, $tmpTFBS);
    my($tfbsLocation, $stand) = split(/\s+/, $tmpLocation);
    
    $seqLength = length($tfbsSeq);

    # Store the gene information, but only if the start location is
    # withing the specified upper and lower bounds.

    if ( $tfbsLocation >= $tfbsLowerBound &&
         $tfbsLocation <= ($tfbsUpperBound - $seqLength + 1) )
    {

        if ( ! exists( $geneData{$tfbsName} ) )
        {
            $geneData{$tfbsName} = [$tfbsLocation];  # create an array refernce
        }
        else
        {
            push(@{$geneData{$tfbsName}}, $tfbsLocation);
        }
    }  # if ( $tfbsLocation >= $tfbsLowerBound && ... )
    elsif ( 1 == $debug )
    {
        print "  Gene start location out of range: lower = $tfbsLowerBound, upper = " .
            ($tfbsUpperBound - $seqLength + 1) . ", start = $tfbsLocation\n";
    }

}  # while (<GENE_FILE>)

close(GENE_FILE);

# Process the final set of gene data

if ( %geneData )
{
    checkTfbsPairs();
}

# ----------------------------------------------------------------------
# Output the data to an individual file for each pair


#print "\nTotals:\n\n";
foreach $pair (keys(%geneLocationMatchCounter))
{
    $outputFilename = $outputDir . "/" . $pair .":".$outputFileExt."_D".$maxTfbsDistance;
    open (OUTFILE,">$outputFilename");

    %counter = %{$geneLocationMatchCounter{$pair}};
    foreach $k ( sort {$a <=> $b} (keys(%counter)) )
    {
        if ( $counter{$k} ne 0 )
        {
            print OUTFILE ($k, "\t",  $counter{$k}, "\n");   
        }
    }

    close (OUTFILE);

}  # foreach $pair (keys(%geneLocationMatchCounter))

exit();

# ----------------------------------------------------------------------
# Subroutine: checkTfbsPairs()
#
# For each TFBS pair listed in the input file, locate both TFBS
# entries in the gene data and calculate the distances between all
# combinations of the start locations.  A gene may specify multiple
# TFBS with the same name and different start locations.  If the gene
# doesn't contain any data for a TFBS then skip that pair.
# ----------------------------------------------------------------------

sub checkTfbsPairs()
{
    $startTime = time();

    # Iterate through each TFBS pair and examine the current gene for
    # matching TFBS.  Calculate the distance between all combinations
    # of matching TFBS start locations.  If the distance is below the
    # cutoff flag both start locations as matching.

    foreach $pair (@tfbsPairList)
    {
        # currentGeneLocationMatchList is a hash where the keys are
        # the TFBS start locations found in the current TFBS pair
        # where the distance between the TFBS in the pair is below the
        # specificed cutoff value.  A value of 1 indicates that a TFBS
        # at that location met the criteria.

        my %currentGeneLocationMatchList = ();

        # Pull the TFBS location list for each site in the pair out of
        # the parsed gene data

        $pairKey = $pair->[0] . ":" . $pair->[1];
        @tfbsLocationList1 = @{$geneData{$pair->[0]}};
        @tfbsLocationList2 = @{$geneData{$pair->[1]}};
        $num1 = @tfbsLocationList1;
        $num2 = @tfbsLocationList2;

        if ( 1 == $debug)
        {
            print "Pair = ($pairKey) ($num1 locations, $num2 locations)\n";
        }
        
        if ( $num1 == 0 || $num2 == 0 )
        {
            if ( 1 == $debug) { print "  No start locations for the TFBS, skipping pair\n"; }
            next;
        }
        
        # Process each possible combination of TFBS pairs
      
        foreach $tfbsLocation1 ( @tfbsLocationList1 )
        {
  
            foreach $tfbsLocation2 ( @tfbsLocationList2 )
            {
                # Skip pairs of locations that we've already flagged
                # as matching our criteria

                if ( 1 == $currentGeneLocationMatchList{$tfbsLocation1} &&
                     1 == $currentGeneLocationMatchList{$tfbsLocation2} )
                {
                    if ( 1 == $debug)
                    {
                        print "Skipping flagged genes " .
                            $pair->[0] . "($tfbsLocation1) " .
                            $pair->[1] . "($tfbsLocation2)\n";
                    }
                    next;
                }
                
                # If the distance between the two pairs is below the
                # cutoff then flag the start location for each TFBS in
                # the pair

                $distance = abs($tfbsLocation1 - $tfbsLocation2);
                if ( 1 == $debug)
                {
                    print "  distance " . $pair->[0] . " ($tfbsLocation1) <-> "
                        . $pair->[1] . " ($tfbsLocation2) = $distance";
                }

                if ( $distance <= $maxTfbsDistance )
                {
                    if ( 1 == $debug) { print " PASS"; }
                    $currentGeneLocationMatchList{$tfbsLocation1} = 1;
                    $currentGeneLocationMatchList{$tfbsLocation2} = 1;
                }
                if ( 1 == $debug) { print "\n"; }

            } # foreach $tfbsLocation2 ( @tfbsLocationList2 )
        } # foreach $tfbsLocation1 ( @tfbsLocationList1 )

        # Create an entry in the geneLocationMatchCounter so that we
        # will always create an output file, even if it is empty

        if ( ! exists($geneLocationMatchCounter{$pairKey}) )
        {
            $geneLocationMatchCounter{$pairKey} = ();
        }

        # Update the master list of TFBS start locations.  If a TFBS
        # pair start location has been flagged as meeting the
        # criteria, increment the master counter for that (TFBS pair,
        # TFBS start location) tuple by one.

        foreach $k ( keys(%currentGeneLocationMatchList) )
        {
            if ( ! exists($geneLocationMatchCounter{$pairKey}{$k}) )
            {
                $geneLocationMatchCounter{$pairKey}{$k} = 0;
            }
            $geneLocationMatchCounter{$pairKey}{$k} += $currentGeneLocationMatchList{$k};
        }
        
    }  # foreach $pair (@tfbsPairList)

    $endTime = time();

    if ( 1 == $timing )
    {
        print "  Process gene pairs time = " . ($endTime - $startTime) . " secs \n";
    }

}  # checkTfbsPairs()


# ----------------------------------------------------------------------
# Subroutine: usage_and_exit()
#
# Display the command usage and exit.
# ----------------------------------------------------------------------

sub usage_and_exit()
{
    ($message) = @_;
    
    if ( "" ne $message )
    {
        print "\n$message\n";
    }

    print "\nUsage: $0 \\\n" .
        "  -gene-file gene file \\\n" .
        "  -pair-file TFBS pair file \\\n" .
        "  -output-dir output file directory \\\n" .
        "  -output-ext output file extension \\\n" .
        "  -max-distance max distance between TFBS pairs \\\n" .
        "  -location-min lower bound on TFBS start locations \\\n" .
        "  -locaiton-max upper bound on TFBS start locations \\\n" .
        "  [-debug] \\\n" .
        "  [-timing] \\\n" .
        "  [-help]\n\n";
    exit(1);
}


================================================ END OF FILE ===================================================
================================================================================================================


		
